# Supplementary material for: Comparisons of the composition and biogeographic distribution of the bacterial communities occupying South African thermal springs with those inhabiting deep subsurface fracture water
Source: Front Microbiol. 2014 Dec 17;5:679. doi: 10.3389/fmicb.2014.00679 (PMC4269199; doi:10.3389/fmicb.2014.00679)
Supplement: Supplementary file 2 [file DataSheet1.ZIP]

Archive with 13 entries (12 files):
- A2-1.fna
- __MACOSX/
- __MACOSX/._A2-1.fna
- A2-2.fna
- __MACOSX/._A2-2.fna
- A2-3.fna
- __MACOSX/._A2-3.fna
- A2-4.fna
- __MACOSX/._A2-4.fna
- A2-5.fna
- __MACOSX/._A2-5.fna
- A2-6.fna
- __MACOSX/._A2-6.fna
