# Supplementary material for: Comparisons of the composition and biogeographic distribution of the bacterial communities occupying South African thermal springs with those inhabiting deep subsurface fracture water
Source: Front Microbiol. 2014 Dec 17;5:679. doi: 10.3389/fmicb.2014.00679 (PMC4269199; doi:10.3389/fmicb.2014.00679)
Supplement: Supplementary file 2 [file DataSheet1.ZIP › A2-2.fna]

>GQIS8NW03GR85L rank=0001623 x=2665.0 y=199.5 length=394
CGTGTCTCTAGTGCCAGCCGCCGCGGTAATACGGAGGGTGCAAGCGTTATCCGGATTCACTGGGTTTAAAGGGTGCGTAGGCGGGTTGGTAAGTCAGTGGTGAAATCCCCGAGCTTAACTTGGGAACTGCCATTGATACTATCAATCTTGAATGTTCTGGAGGTTTGCGGAATATGTCATGTAGCGGTGAAATGCATAGATATGACATAGAACACCTATTGCGAAGGCAGCAGGCCACAGAAATATTGGCGCTGAGGCACGAAAGCGTGGGGGATCAAACAGGATTAGATACCCTGGTAGTCCACGCCCCAAACCGATGGATACTCGACATACGCGATACACAGTGTGTGTCTGAGCGAAAAGCATTAAGTATCCACCTGGGAAGTACGACCGC

>GQIS8NW03GTLAV rank=0003115 x=2680.0 y=1157.0 length=84
CGTGTCTCTAGTGCCAGCCGCGGCGGTAATACGTAGGGTGCGAGCGTTAATCGGAATTACTGAGCGGGCTGGCAAGGCGCATAG

>GQIS8NW03GMDXP rank=0007315 x=2598.0 y=891.0 length=77
CGTGTCTCTAGTGCCAGCCGCTGCGGTAATACAGAGGGTGCAAGCGTTAATCGGGATTTACTGGGCGTAAAGCGTGT

>GQIS8NW03G5R1M rank=0013581 x=2819.0 y=424.0 length=116
CGTGTCTCTAGTGCCAGCAGCTGCGGTAATACGGAGGGTGCAAGCGTTACCCGGAATCACTGGGCGTAAAGGGCGTGTAGGCGGGGTGTTAAGTCTGACTTTAAAGACTGTGGCTC

>GQIS8NW03GPSCB rank=0017423 x=2636.0 y=3881.0 length=45
CGTGTCTCTAGTGCCAGCAGCTGCGGTAATACCTGAGCGGCTGGC

>GQIS8NW03HB5RM rank=0021277 x=2891.0 y=3232.5 length=57
CGTGTCTCTAGTGCCAGCAGCCGCGGTAATACCTGAGCGGGCTGGCAAGGCGCATAG

>GQIS8NW03HAPZ2 rank=0022388 x=2875.0 y=1680.5 length=425
CGTGTCTCTAGTGCCAGCAGCAGCGGTAATACGGAGGTGCGGAGCGTGTCCGGATTTATTGGGTTTAAAGGGTGCGTAGGCGGTATATTAAGTCAGTGGTGAAATACGGTCGCTCAACGATTGCCGTGCCATTGATACTGATAAACTTGAGTATGATAGAGGTATTTGGAATGGATAGTGTAGCGGTGAAATGCATAGATATTATCCAGAACGCCAATAGCGAAGGCAGAGTACTATGTCATTACTGACGCTGATGCACGAAAGTGTGGGGATCAAACAGGATTAGATACCCTGGTAGTCCACACTGTAAACGATGATGACTAACTGTTTGCCCTTTGGGGTGAGTGGTACAGAGAAATCGTTAAGTCATCCACCTGGGGAGTACGCCGGCAACGGTGAAACTCAAAGGAATTGACGGGGGTCCG

>GQIS8NW03GZ8D4 rank=0035214 x=2755.0 y=3818.5 length=504
CGTGTCTCTAGTGCCAGCAGCAGCGGTAATACAGAGGTCCCGNGCGTAGTCCGAGTTACTAGGGCGTAAGAGTCGTAGCTGGCATTGTAAGTCTTGATTCAAATACTCTGACTCACTCAGAGAAGGGTTGAGATACTGCAAAAGCTAGAGATCGTAGGGGGTTAGTGGAATTTCCAGTGGAGGGGTGAAATCCGTTGATATTGGAAGGAATGCCGAAAGCGAAAGCAGCTAACTACTATATTCTGACAGTCAAGGACGAAAGCTTGGGGATCGAACGGGATTAGATACCCCGGTAGTCCAAGCCGTAAATGATGTCTGCTAAGCGTTTCGTTTAATAAACGGAGTGCTGTAGTCTAACGAGTTAAGCAGATCGCCTGGGTAGTATATTCGCAAGAATGAAACTCAAAGGAATAGGCGGGGAACACACAAGCGGTGGATTGTCTCGATTAATTGGATAATAAGCCATAAATCTTACCTCTTCTTGACATGCAATGTGTCTGCGGG

>GQIS8NW03GPRYP rank=0038227 x=2636.0 y=3391.0 length=528
CGTGTCTCTAGTGCCAGCCGCTGCGGTAATACGTAGGGTGCGAGCGTTAATTGGAATTACTGGCGTAAGGCGTGGCGACGAGGCGGTTTGTAAGACAGAGGTGAAATCCCCGGGCTCAACCTGGGAACTGCCTTTGTGGCTGCAAGGCTGGAGTACGGCAGAGGGGGATGGAATTCCGCGTGTAGCAGTGAAATGCGTAGATATGCGGAGGAACACCGATGGCGAAGGCAATCCCCTGGGCCTGTACTGACGCTCATGCACGAAAGCGTGGGGAGCAAACAGGATTAGATACCCTGGTAGTCCACGCTGTAAACGATGAGTGCTAGATGTTGGGCTTCGGCTCAGTATCGCAGCTAACGCATTAAGCACTCCGCCTGGGGAGTACGGTCGCAAGATTAAAACTCAAAGGAATTGACGGGGGCCCGCGCAAGCGGTGGAGTATGTGGTTTAATTCGAAGCAACGCGCAAAACCTTACCAGCCTTTGACATGGTGATTAGGGAGATGAGAGATCATTTCCGTCGGTTCGG

>GQIS8NW03GUDIL rank=0051975 x=2689.0 y=859.0 length=538
CGTGTCTCTAGTGCCAGCCGCTGCGGTAATACGGAGGGTGCAAGCGTTATCCGGATTTATTGGGTTTAAAGGGTCCGTAGGCGGATCGTTAAGTCAGTGGTGAAAGCCTACCGCTCAACGGTAGAACTGCCATTGATACTGGCGATCTTGAGTATGTATGAAGTTGGCGGAATGTGTGGTGTAGCGGTGAAATGCTTAGATATCACACAGAACACCGATTGCGAAGGCAGCTGACTAATACATAACTGACGCTGAGGGACGAAAGTGTGGGGAGTCAAACAGGATTAGATACCCTGGTAGTCCACACCGTAAACGATGATCACTAGATTTTGGTCGTAAGATCAGAGTCCAAGCGAAAGTGTTTAGTGATCCACCTGGGGAGTACGTCCGCAAGGATGAAACTCAAAGGAATTGACGGGGGCCCGCACAAGCGGTGGAGCATGTGGTTTAATTCGATGATACGCGAGGAACCTTACCTGGGGCTTGAAAAGTTGTGACCGTCTCTGAAAAGGNGACTTTCCGCAAGGACACGAAAACT

>GQIS8NW03F5F0Q rank=0053335 x=2405.5 y=968.0 length=546
CGTGTCTCTAGTGCCAGCAGCTGCGGTAATACGGAGGATCCAAGCGTTATCCGGAATCATTGGGTTTAAAGGGTCCGTAGGCGGTTTGGTAAGTCAGTGGTGAAAGCCCGCAGCTCAACTGTGGAACGGCCATTGATACTGCCAGACTTGAATTACAAGGAAGTAACTAGAATATGTACCCCCGTGTAGCGGTGAAATGCTTAGATATTACATGGAATACCAATTGCGAAGGCAGGTTACTACTTGTGGATTGACGCTGATGGACGAAAGCGTGGGGAGCGAACAGGATTAGATACCCTGGTAGTCCACGCTGTAAACGATGGATACTAGCTGTTGGGGGCAACTTCAGTGGCTAAGCGAAAAGTGATAAGTATCCCACCTGGGGAGTACGTTCGCAAGAATGAAACTCAAAGGAATTGACGGGGGCCGCACAAGCGGTGGAGCATGTGGTTTAATTCGATGATACGCGAGGAACCTTACCAAGGCTTAAATGTAGATTGACAGGTTTGGAAACAGGCTTTTCTTCGGACAATTTACAAGGTGCTG

>GQIS8NW03HCRE6 rank=0055027 x=2898.5 y=2624.0 length=58
CGTGTCTCTAGTGCCAGCAGCCGCGGTAATACCTGAGCGGGCTGGCAAGGCGCATAGG

>GQIS8NW03FQU2H rank=0065367 x=2239.0 y=567.0 length=530
CGTGTCTCTAGTGCCAGCAGCAGCGGTAATACGAAGGGTGCAAGCGTTACTCGGAATTACTGGGCGTAAAGCGTGCGTAGGTGGTCGTTTAAGTCCGTTGTGAAAGCCCTGGGCTCAACCTGGGAACTGCAGTGGATACTGGGCGACTAGAGTGTGGTAGAGGGTAGCGGAATTCCTGGTGTAGCAGTGAAATGCGTAGAGATCAGGAGGAACATCCATGGCGAAGGCAGCTACCTGGACCAACACTGACACTGAAGCACGAAAGCGTGGGGAGCAAACAGGATTAGATACCCTGGTAGTCCACGCCCTAAACGATGCGAACTGGATGTTGGGTGCAATTTGGCACGCAGTATCGAAGCTAACGCGTTAAGTTCGCCGCCTGGGGAGTACGGTCGCAAGACTGAAACTCAAAGGAATTGACGGGGGCCGCACAAGCGGTGGAGTATGTGGTTTAAATCGATGCAACGCGAAGAACCTTACCTGGCCTTGACATGTCGAGAACTTTCCAGAGATGGATTGGTGCCTTCGGG

>GQIS8NW03GC3AS rank=0066786 x=2492.5 y=1378.0 length=514
CGTGTCTCTAGTGCCAGCCGCTGCGGTAATACGAAGGGTGCAAGCGTTACTCGGAATTACTGGGCGTAAAGCGTGCGTAGGTGGTCGTTTAAGTCCGTTGTGAAAGCCCTGGGCTCAACCTGGGAACTGCAGTGGATACTGGGCGACTAGAGTGTGGTAGAGGGTAGCGGAATTCCTGGTGTAGCAGTGAAATGCGTAGAGATCAGGAGGAACATCCATGGCGAAGGCAGCTACCTGGACCAACACTGACACTGAGGCACGAAAGCGTGGGGAGCAAACAGGATTAGATACCCTGGTAGTCCACGCCCTAAACGATGCGAACTGGATGTTGGGTGCAATTTGGCACGCAGTATCGAAGCTAACGCGTTAAGTTCGCCGCCTGGGGAGTACGGTCGCAAGACTGAAACTCAAAGGAATTGACGGGGGCCCGNACAAGCGGTGGAGTATGTGGTTTAATTCGATGCAACGCGAAGAACCTTACCTGGCCTTGACATGTCGAGAACTTTCCAGAGAT

>GQIS8NW03G6N5E rank=0068951 x=2829.0 y=1072.5 length=254
CGTGTCTCTAGTGCCAGCCGCAGCGGTAATACAGAGGTCCCGAGCGTTATCCGGATTTACTGGGCGTAAAGAGTCCGTAGCTGGCATTGTAAGTCTTGATTCAAATACTCTGACTCACTCAGGGAAAGGTTGAGATACTGCAAAGCTAGAGATCATAGGGGGTTAGTGGAATTTCCAGTGGAGGGGTGAAATCCGCTGATATTGGAAGGAATGCCGAAAGCGAAAGCAGCTAACTACTATATTCTGACAGTCAA

>GQIS8NW03F105Q rank=0070917 x=2366.0 y=1484.5 length=531
CGTGTCTCTAGTGCCAGCAGCTGCGGTAATACGAAGGGTGCAAGCGTTACTCGGAATTACTGGGCGTAAAGCGTGCGTAGGTGGTCGTTTAAGTCCGTTGTGAAAGCCCTGGGCTCAACCTGGGAACTGCAGTGGATACTGGACGACTAGAGTGTGGTAGAGGGTAGCGGAATTCCTGGTGTAGCAGTGAAATGCGTAGAGATCAGGAGGAACATCCATGGCGAAGGCAGCTACCTGGACCAACACTGACACTGAGGCACGAAAGCGTGGGGAGCAAACAGGATTAGATACCCTGGTAGTCCACGCCCTAAACGATGCGAACTGGATGCTGGGTGCAATTTGGCACGCAGTATCGAAGCTAACGCGTTAAGTTCGCCGCCTGGGGAGTACGGTCGCAAGACTGAAACTCAAAGGAATTGACGGGGGCCCGCACAAGCGGTGGAGTATGTGGTTTAATTCGATGCAACGCGAAGAACCTTACCTGGCCTTGACACGTCGAGAACTTTCCAGAGATGGATTGGTGCCTTCGGG

>GQIS8NW03F48CR rank=0072234 x=2402.5 y=3321.0 length=63
CGTGTCTCTAGTGCCAGCAGCGGCGGTAATACAGAGGGTGCGAGCGTTAATCGGAATTACTGG

>GQIS8NW03HCKFS rank=0074346 x=2896.0 y=1766.0 length=457
CGTGTCTCTAGTGCCAGCCGCTGCGGTAATACGGAGGGTGCAAGCGTTATCCGGATTCACTGGGTTTAAAAGGGTGCGTAGGCGGGTTGGTAAGTCAGTGGTGAAATCCCCGAGCTTAACTTGGGGACTGCCATTGATACTATCAATCTTGAATGTTCTGGAGGTTTGCGGAATATGTCATGTAGCGGTGAAATGCATAGATATGACATAGAACACCTATTGCGAAGGCAGCAGGCTACAGAAATATTGACGCTGAGGCACGAAAAGCGTGGGGATCAAACAGGATTAGATACCCTGGTAGTCCACGCCCTAAACGATGGATACTCGACATATGCGATACACAGTGTGTGTCTGAGCGAAAGCATTAAGTATCCCACCTGGAAGTACGACCGCAAGGTTGAAACTCAAAGGAGTTGGCGGGGGTCCGCACAAGCGGTGGAGCATGTGGTTTAATTCG

>GQIS8NW03GQ2SP rank=0075938 x=2651.5 y=2647.5 length=541
CGTGTCTCTAGTGCCAGCCGCTGCGGTAATACGAAGGGAGCTAGCGTTGTTCGGAATTACTGGGCGTAAAGGGCGCGTAGGCGGCCTTGTAAGTTAGACGTGAAAGCCCCGGGCTTAACCTGGGAACTGCATTTAAGACTGCAAAGCTTGAGGACGAGAGAGGAAAGTGGAATTGCGAGTGTAGAGGTGAAATTCGTAGATATTCGCAAGAACACCAGTGGCGAAGGCGACTTTCTGGCTCGTATCTGACGCTAAGGCGCGAAAGCGTGGGGAGCAAACAGGATTAGATACCCTGGTAGTCCACGCTGTAAACGATGAGTGCTAGATGTTGGGGCTTCGGCTCAGTATCGCAGCTAACGCATTAAGCACTCCGCCTGGGGAGTACGGTCGCAAGATTAAAACTCAAAGGAATTGACGGGGGCCCGCACAAGCGGTGGAGTATGTGGTTTAATTCGAAGCAACGCGCAAAACCTTACCAGCCTTTGACATGGTGATTAGGGAGATGAGAGATCATTTCCGTCGGTTCGGCCGGATCACACAC

>GQIS8NW03HD4U2 rank=0079060 x=2914.5 y=1164.0 length=523
CGTGTCTCTAGTGCCAGCCGCTGCGGTAATACGGAGGGTGCAAGCGTTATCCGGATTCACTGGGTTTAAAGGGTGCGTAGGCGGGTTGGTAAGTCAGTGGTGAAATCCCCGAGCTTAACTTGGGAACTGCCATTGATACTATCAATCTTGAATGTTCTGGAGGTTTGCGGAATATGTCATGTAGCGGTGAAATGCATAGATATGACATAGAACACCTATTGCGAAGGCAGCAGGCTACAGAAATATTGACGCTGAGGCACGAAAGCGTGGGGATCAAACAGGATTAGATACCCTGGTAGTCCACGCCCTAAACGATGGATACTCGACATACGCGATACACAGTGTGTGTCTGAGCGAAAAGCATTAAGTATCCCACCTGGGAAGTACGACCGCAAGGTTGAAACTCAAAGGAATTGGCGGGGTCCGCACAAGCGGTGGAGCATGTGGTTTAATTCGATGATACGCGAGGAACCTTACCTGGGCTAGAATGCCATTTGACCGCCGGTGAAAGCTGGTTTTGTAG

>GQIS8NW03GXJ2N rank=0083457 x=2725.0 y=1869.5 length=333
CGTGTCTCTAGTGCCAGCAGCAGCGGTAATACGGAGGGTGCGAGCGTTGTCCGGATTTATTGGGTTTAAAGGGTGCGTAGGCGGTTTATTAAGTCAGTGGTGAAAGACGGTCGCTCAACGATTGCAGTGCCATTGATACTGGTAGACTTGAGTTCGTATGAGGTAGCTGGAATGGGATAGTGTAGCGGTGAAATGCATAGATATTATCCAGAACTCCAATTGCGTAGGCAGGTTACTAATACGATACTGACGCTGATGCACGAAAGTGTGGGGATCAAACAGGATTAGATACCCTGGTAGTCCACACTGTAAACGATGATGACTAACTGTTTG

>GQIS8NW03GJ02B rank=0085502 x=2571.0 y=1489.0 length=510
CGTGTCTCTAGTGCCAGCAGCAGCGGTAATACGAAGGGAGCTAGCGTTGTTCGGAATTACTGGGCGTAAAGGGCGCGTAGGCGGCCTTGTAAGTTAGATGTGAAAGCCCCGGGCTTAACCTGGGAACTGCATTTAAGACTGCAAAGCTTGAGGACGAGAGAGGAAAGTGGAATTGCGAGTGTAGAGGTGAAATTCGTAGATATTCGCAAGAACACCAGTGGCGAAGGCGACTTTCTGGCTCGTATCTGACGCTAAGGCGCGAAAGCGTGGGGAGCAAACAGGATTAGATACCCTGGTAGTCCACGCTGTAAACGATGAGTGCTAGATGTTGGGCTTCGGCTCAGTATCGCAGCTAACGCATTAAGCACTCCGCCTGGGGAGTACGGTCGCAAGATTAAAACTCAAAGGAATTGACGGGGCCGCACAAGCGGTGGAGTATGTGGTTTAAGTTCGAAGCAACGCGCAAAACCTTACCAGCCTTTGACATGGTGATTAGGGAGATGAGAGATC

>GQIS8NW03FI83I rank=0089952 x=2152.5 y=1852.0 length=531
CGTGTCTCTAGTGCCAGCAGCCGCGGTAATACGAAGGGTGCGAAGCGTTACTCGGAATTACTGGGCGTAAAGCGTGCGTAGGTGGTCGTTTAAGTCCGTTGTGAAAGCCCTGGGCTCAACCTGGGAACTGCAGTGGATACTGGGCGACTAGAGTGTGGTAGAGGGTAGCGGAATTCCTGGTGTAGCAGTGAAATGCGTAGAGATCAGGAGGAACATCCATGGCGAAGGCAGCTACCTGGACCAACACTGACACTGAGGCACGAAAGCGTGGGGAGCAAACAGGATCAGATACCCTGGTAGTCCACGCCCTAAACGATGCGAACTGGATGTTGGGTGCAATTTGGCACGCAGTATCGAAGCTAACGCGTTAAGTTCGCCGCCTGGGGAGTACGGTCGCAAGACTGAAAACTCAGAGGAATTGACGGGGGCCCGCACAAGCGGTGGAGTATGTGGGTTTAATTCGATGCAACGCGAAGAACCTTACCTGGCCTTGACATGTCGAGAACTTTCCAGAGATGGATTGGTGCCTTC

>GQIS8NW03GIWFR rank=0091339 x=2558.0 y=2085.0 length=404
CGTGTCTCTAGTGCCAGCAGCCGCGGTAATACAGAGGTCCCGAGCGTTATCCGGATTTACTGGGCGTAAAGAGTCCGTAGCTGGCATTGTAAGTCTTGATTCAAATACTCTGACTCACTCAGAGAAAGGGTTGAGATACTGCAAAGCTAGAGATCATAGGGGGTTAGTGGAATTTCCAGTGGAGGGGTGAAATCCGTTGATATTGGAAGGAATGCCGAAAGCGAAAGCAGCTAACTACTATATTCTGACAGTCAAGGACGAAAGCTTGGGGATCGAACGGGATTAGATACCCCGGTAGTCCAAGCCGTAAATGATGTCTACTAAGCGTTTCGTTTAATAACGGAGTGCTGTAATCTAACGAGTTAAGCAGATCGCCTGGGTAGTATATTCGCAAGAATGAAAAC

>GQIS8NW03FYLEX rank=0092403 x=2327.0 y=855.5 length=543
CGTGTCTCTAGTGCCAGCAGCGGCGGTAATACGGAGGATCCAAGCGTTATCCGGAATCATTGGGTTTAAAGGGTCCGTAGGTGGTTTGGTAAGTCAGTGGTGAAAGCCCGCAGCTCAACTGTGGAACGGCCATTGATACTGCCAGACTTGAATTACAAGGAAGTAACTAGAATATGTAGTGTAGCGGTGAAATGCTTAGATATTACATGGAATACCAATTGCGAAGGCAGGTTACTACTTGTGGATTGACGCTGATGGCCGAAAGCGTGGGGAGCGAACAGGATTAGATACCCTGGTAGTCCACGCTGTAAACGATGGATACTAGCTGTTGGGGGCAACTTCAGTGGCTAAGCGAAAGTGATAAGTATCCCACCTGGGGAGTACGTTCGCAAGAATGAAACTCAAAGGAATTGACGGGGCCCGCACAAGCGGTGGAGTATGTGGTTTAATTCGAAGCAACGCGCAAAACCTTACCAGACCTTTGACATGGTGATTAGGGAGATGAGAGATCGTTTCCGTCGGTTCGGTCGGATCACACACAGG

>GQIS8NW03GCJ0L rank=0094448 x=2486.0 y=963.0 length=165
CGTGTCTCTAGTGCCAGCCGCTGCGGTAATACGTAGGGTGCGAGCGTTAATCGGAATTACTGGGCGTAAAGCGTGCGCAGGCGGTTTTGTAAGACAGAGGTGAAATCCCCGGGCTCAACCTGGGAACTGCCTTTGTGACTGCAAGGCTGGAGTACGGCAGAGGGG

>GQIS8NW03G31E8 rank=0094846 x=2799.5 y=1186.0 length=519
CGTGTCTCTAGTGCCAGCAGCGGCGGTAATACGGAGGGTGCGAGCGTTGTCCGGATTTATTGGGTTTAAAGGGTGCGTAGGCGGTTTATTAAGTCAGTGGTGAAAGACGGTCGCTCAACGATTGCAGTGCCATTGATACTGGCAAGCTAGAGTGTGGGAGAGGAAGGTAGAATTCCAGGTGTAGCGGTGAAATGCGTAGAGATCTGGAGGAATACCGATGGCGAAGGCAGCCTTCTGGCCTAACACTGACGCTGAGGTGCGAAAGCATGGGGAGCAAACAGGATTAGATACCCTGGTAGTCCATGCCGTAAACGATGTCAACTAGCCGTTGGGGACCTTGAGTCTTTAGTGGCGCAGCTAACGCGATAAGTTGACCGCCTGGGGAGTACGGCCGCAAGGTTAAAACTCAAATGAATTGACGGGGCCGCACAAGCGGTGGAGCATGTGGTTTAATTCGATGCAACGCGAAGAACCTTACCTGGCCTTGACATGTCTGGAATCTTGTAGAGATACGAGAGT

>GQIS8NW03HHLE9 rank=0098539 x=2953.0 y=2851.0 length=477
CGTGTCTCTAGTGCCAGCAGCGGCGGTAATACGGAGGGTGCAAGCGTTATCCGGATTCACTGGGTTTAAAGGGTGCGTAGGCGGGTTGGTAAGTCAGTGGTGAATCCCCGGGCTCAACCTGGGCACTGCAGTTAGAACTGGCAAGCTAGAGTAGGGTAGAGGGGTGTGGAATTCCAGGTGTAGCGGTGAAATGCGTAGATATCTGGAGGAACATCAGTGGCGAAGGCGACACCCTGGACTCATACTGACACTGAGGTGCGAAAGCGTGGGGAGCAAACAGGATTAGATACCTGGTAGTCCACGCCGTAAACGATGTCTACTAGCCGTTGGAGCCTTGAGCTCTTAGTGGCGCAGCTAACGCACTAAGTAGACCGCCTGGGGAGTACGGTCGCAAGATTAAAACTCGAAATGAATTGACGGGGGCCCGCACAAGCGGTGGAGCATGTGGTTTAATTCGACGCAACGCGAAGAACCTTA

>GQIS8NW03GQ88R rank=0099958 x=2653.0 y=2809.0 length=517
CGTGTCTCTAGTGCCAGCAGCGGCGGTAATACGGAGGGTGCAAGCGTTATCCGGATTCACTGGGTTTAAAGGGTGCGTAGGCGGGTTGGTAAGTCAGTGGTGAAATCCCCGAGCTTAACTTGGGAACTGCCATTGATACTATCAATCTTGAATGTTCTGGAGGTTTGCGGAATATGTCATGTAGCGGTGAAATGCATAGATATGACATAGAACACCTATTGCGAAGGCAGCAGGCTACAGAAATATTGACGCTGAGGCACGAAAGCGTGGGGATCAAACAGGATTAGATACCCTGGTAGTCCACGCCCTAAACGATGGATACTCGACATACGCGATACACAGTGTGTGTCTGAGCGAAAGCATTAAGTATCCCACCTGGGAAGTACGACCGCAAGGTTGAAACTCAAAGGAATTGGCGGGGTCCGCACAAGCGGTGGAGCATGTGGTTTAATTCGATGATACGCGAGGAACCTTACCTGGGCTAGAATGCCATTTAACCGCCGGTGAAAGCTGGTTT

>GQIS8NW03HC9V3 rank=0100874 x=2904.0 y=1985.5 length=519
CGTGTCTCTAGTGCCAGCAGCAGCGGTAATACGTAGGATCCGAGCGTTGTCCGGATTTATTGGGTTTAAAGGGTGCGTAGGCGGTTTTATAAATCAGTGGTGAAAAGTTGGCCGCTCAACGGTCAAATTGCCATAGATACTGTAGAACTTGAGTTAAGTTGAGGTGGGCGGAATGTGTCATGTAGCGGTGAAATGCATAGAGATGACACAGAACACCGATTGCGTAGGCAGCTCACTAAGCTTATACTGACGCTGAGGCACGAAAGTGTGGGGATCAAACAGGATTAGATACCCTGGTAGTCCACACTGTAAACGTTGATAACTTGCTGTTGGCGATACATGGTCAGTGGCTAAGGGAAACCGATAAGTTATCCACCTGGGGAGTACGCCGGCAACGGTGAAACTCAAAGGAATTGACGGGGGTCCGCACAAGCGGTGGAGCATGTGGTTTAATTCGATGATACGCGAGGAACCTTACCTAGGCTAGAATGTGAAGGAATAATTTAGAGATAGATTAGT

>GQIS8NW03F9OR4 rank=0101575 x=2453.5 y=2338.5 length=512
CGTGTCTCTAGTGCCAGCAGCTGCGGTAATACGTAGGTGGCGAGCGTTATCCGGATTTATTGGGTTTAAAGGGAGCGTAGGCGGCTTAATAAGTCAGTGGTGAAAGCCTACCGCTCAACGGTAGAACTGCCATTGATACTGGCGATCTTGAATATGTATGAAGTTGGCGGAATGTGTGGTGTAGCGGTGAAATGCTTAGATATCACACAGAACACCGATTGCGAAGGCAGCTGACTAATACATGATTGACGCTGAGGGACGAAAGTGTGGGGATCAAACAGGATTAGATACCCTGGTAGTCCACACCGTAAACGATGATTACTAGATTTTGGTCGCAAGATCAGAGTCCAAGCGAAAGTGTTTAGTAATCCACCTGGGGAGTACGTCCGCAAGGATGAAACTCAAAGGAATTGACGGGGCCCGCACAAGCGGTGGAGCATGTGGTTTAATTCGATGATACGCGAGGAACCTTACCTGGGCTTGAAAGTTAGTGACCGTCTCTGAAAGGAGAC

>GQIS8NW03FQS4L rank=0101761 x=2238.0 y=2147.0 length=532
CGTGTCTCTAGTGCCAGCCGCTGCGGTAATACAGAGGGTGCAAGCGTTAATCGGAATTACTGGGCGTAAAGCGCACGTAGGCGGTTTTTTAAGTCAGATGTGAAAGCCCCGGGCTCAACCTGGGAATTGCATTTGAAACTGGAAAACTAGAGTGTGTGAGAGGGGGGTAGAATTCCAAGTGTAGCGGTGAAATGCGTAGAGATTTGGAGGAATACCAGTGGCGAAGGCGGCCCCCTGGCACAACACTGACGCTCAGGTGCGAAAGCGTGGGGAGCAAACAGGATTAGATACCTCGGTAGTCCACGCCGTAAACGATGTCTACTAGCTGTTCGTGACCTCGTGTCGTGAGTAGCGCAGCTAACGCACTAAGTAGACCGCCTGGGGAGTACGGTCGCAAGATTAAAACTCAAATGAATTGACGGGGCCGCACAAGCGGTGGAGCATGTGGTTTAACTCGACGCAACGCGAAGAACCTTACCTACTCTTGACATCCAGAGAAGACTGCAGAGATGCGGTTGTGCCTTCGGGAACT

>GQIS8NW03G02V7 rank=0102510 x=2765.0 y=2389.0 length=543
CGTGTCTCTAGTGCCAGCAGCAGCGGTAATACGGAGGATCCAAGCGTTATCCGGAATCATTGGGTTTAAAGGGTCCGTAGGCGGTTTGGTAAGTCAGTGGTGAAAGCCCGCAGCTCAACTGTGGAACGGCCATTGATACTGCCGGACTTGAATTACAAGGAAGTAACTAGAATATGTAGTGTAGCGGTGAAATGCTTAGATATTACATGGAATACCAATTGCGAAGGCAGGTTACTACTTGTGGATTGACGCTGATGGACGAAAGCGTGGGGAGCGAACAGGATTAGATACCCTGGTAGTCCACGCTGTAAACGATGGATACTAGCTGTTGGGGGCAACTTCAGTGGCTAAGCGAAAGTGATAAGTATCCCACCTGGGGAGTACGTTCGCAAGAATGAAACTCAAAGGAATTGACGGGGGCCCGCGACAAGCGGTGGAGTATGTGGTTTAATTCGAAGCAACGCGCAAAACCTTACCAGCCTTTGACATGGTGATTAGGGAGATGAGAGATCATTTTCCGTCGGTTCGGTCCGGATCACACAC

>GQIS8NW03FOFVG rank=0109828 x=2211.0 y=2250.0 length=329
CGTGTCTCTAGTGCCAGCAGCCGCGGTAATACGGAGGGTGCGAGCGTTGTCCGGATTTATTGGGTTTAAAGGGTGCGTAGGCGGTTTATTAAGTCAGTGGTGAAAGACGGTCGCTCAACGATTGCAGTGCCATTGATACTGGTAGACTTGAGTTCGTATGAGGTAGCTGGAGTGGATAGTGTAGCGGTGAAATGCATAGATATTATCCAGAACTCCAATTGCGTAGGCAGGTTACTAATACGATACTGACGCTGATGCACGAAAGTGTGGGGATCAAACAGGATTAAGATACCCTGGTAGTCCACACTGTAAACGATGATGACTAACTG

>GQIS8NW03G4X78 rank=0110354 x=2809.0 y=2742.5 length=514
CGTGTCTCTAGTGCCAGCAGCTGCGGTAATACGGAGGGTGCAAGCGTTATCCGGATTCACTGGGTTTAAAGGGTGTGTAGGCGGGCTATTAAGTCAGTGGTGAAATCTCCGAGCTTAACTTGGAAACTGCCATTGATACTATTAGTCTTGAATTCTGTTGAGGTTGGCGGAATATATCATGTAGCGGTGAAATGCATAGATATGATATAGAACCCCGATTGCGAAGGCAGCTAACTAAGCAGATATTGACGCTGAGGCACGAAAGCGTGGGGATCAAACAGGATTAGATACCCTGGTAGTCCACGCCCTAAACGATGATTACTCGACATACGTGATATACGATGTGTGTCTGAGCGAAAGCATTAAGTAATCCACCTGGGAAGTACGACCGCAAGGTTGAAACTCAAAGGAATTGGACGGGGGTCCGCACAAGCGGTGGAGCATGTGGTTAATTCGATGATACGCGAGGAACCTTACCTGGGCTAGAATGCTACATGACGTATGCCGAAAGGTG

>GQIS8NW03GUWZ1 rank=0110688 x=2695.5 y=1535.0 length=496
CGTGTCTCTAGTGCCAGCAGCTGCGGTAATACGGAGGGTGCAAGCGTTATCCGGATTCACTGGGTTTAAAGGGTGCGTAGGCGGGCAGGTAAGTCAGTGGTGAAATCCTGGAGCTTAACTCCAGAACTGCCATTGATACTATCTGTCTTGAATATTGTGGAGGTAAGCGGAATATGTCATGTAGCGGTGAAATGCTTAGATATGACATAGAACACCTATTGCGAAGGCAGCTTACTACGCATATATTGACGCTGAGGCACGAAAGCGTGGGGATCAAACAGGATTAGATACCCTGGTAGTCCACGCCCTAAACGATGGATACTCGACATACGCGATACACTGTGTGTGTCTGAGCGAAAGCATTAAGTATCCACCTGGGAGTACGACGCAAGGTTGAAACTCAAAGGAATTGGCGGGGGTCCGCGACAAGCGGTGGAGCATGTGGTTTAATTCGATGATACGCGAGGAACCTTACCTAGGCTAGAATGTGAAGGAT

>GQIS8NW03FYZ46 rank=0111465 x=2331.5 y=3560.0 length=164
CGTGTCTCTAGTGCCAGCAGCCGCGGTAATACGTAGGGTGCGAGCGTTAATCGGAATTACTGGGCGTAAAGCGTGCGCAGGCGGTTATGTAAGACAGATGTGAAATCCCCGGGCTCAACCTGGGAACTGCATTTGTGACTGCATGACTGGAGTGCGGCAGAGGG

>GQIS8NW03HD1FS rank=0112770 x=2913.0 y=822.0 length=458
CGTGTCTCTAGTGCCAGCCGCGGCGGTAATACGGAGGATCCAAGCGTTATCCGGAATCATTGGGTTTAAAGGGTCCGTAGGCGGTTTGGTAAGTCAGTGGTGAAAGCCCGCAGCTCAACTGTGGAACGGCCATTGATACTGCCAGACTTGAATTACAAGGAAGTAACTAGAATATGTAGTGTAGCGGTGAAATGCTTAGATATTACATGGAATACCAATTGCGAAGGCAGGTTACTACTTGTGGATTGACGCTGATGGACGAAAGCGTGGGGAGCGAACAGGATTAGATACCCTGGTAGTCCACGCTGTAAACGATGGATACTAGCTGTTGGGGGCAACTTCAGTGGCTAAGCGAAAGTGATAAGTATCCCACCTGGGAGTACGTTCGCAAGAATGAAACTCAAAGGAATTGACGGGGCCGCACAAGCGGTGGAGCATGTGGTTTAATTCGATGATAC

>GQIS8NW03GL19I rank=0113129 x=2594.5 y=2148.0 length=517
CGTGTCTCTAGTGCCAGCAGCTGCGGTAATACGGAGGGTGCGAGCGTTGTCCGGATTTATTGGGTTTAAAGGGTGCGTAGGCGGTATATTAAGTCAGTGGTGAAATACGGTCGCACAACGATTGCCGTGCCATTGATACTGATAAACTTGAGTATGATAGAGGTATTTGGAATGGATAGTGGAGCGGTGAAATGCATAGATATTATCCAGAACGCCAATAGCGAAGGCAGAGTACTATGTCATTACTGACGCTGATGCACGAAAGTGTGGGGATCAAACAGGATTAGATACCCTGGTAGTCCACACTGTAAACGATGATGACTAACTGTTTGCCCTTTGGGGTGAGTGGTACAGAGAAATCGTTAAGTCATCCACCTGGGGAGTACGCCGGCAACGGTGAAACTCAAAGGAATTGACGGGGGCCCGCACAAGCGGTGGAGTATGTGGTTTAATTCGAAGCAACGCGCAAAACCTTACCAGCCTTTGACATGGTGATTAGGGAGATGAGAGATCATTT

>GQIS8NW03G8RPC rank=0113664 x=2853.0 y=686.0 length=521
CGTGTCTCTAGTGCCAGCCGCGGCGGTAATACGAAGGATCCAAGCGTTGTCCGGATTTACTGGGTTTAAAGGGTGCGTAGGCGGGAAATTAAGTCAGTGGTGAAAGCTGGTAGCTCAACTATCAAATTGCCATTGAAACTGATTTTCTCGAGTACGGTTGAGGTAGCTGGAATGTAACATGTAGCGGTGAAATGCTTAGATATGTTACAGAACACCAATTGCGAAGGCAGGCTACTAAACCGTAACTGACGCTGAGGCACGAAAGCGTGGGGATCAAAACAGGATTAGATACCCTGGTAGTCCACGCCGTAAACGTTGCATACTCGGTCTTAGCGATATACAGTTAGGACCTAAGCGAAAGCATTAAGTATGCCACCTGGGGAGTACGGTCGCAAGATTGAAACTCAAAGGAATTGACGGGGCCCGCACAAGCGGAGGAGCATGTGGTTTAATTCGATGATACGCGAGGAACCTTACCGGGCTTGAAAGTTAGTGACTGATGCCGAAAGGTGTTATTCCCG

>GQIS8NW03G61J0 rank=0114963 x=2833.0 y=2062.0 length=416
CGTGTCTCTAGTGCCAGCCGCTGCGGTAATACGTAGGGTGCGAGCGTTAATCGGAATTACTGGGCGTAAAGCGTGCGCAGGCGGTTATGTAAGACAGATGTGAAATCCCCGGGCACAACCTGGGAACTGCATTTGTGACTGCATGACTGGAGTGCGGCAGAGGGGGATGGAATTCCGCGTGTAGCAGTGAAATGCGTAGATATGCGGAGGAACACCGATGGCGAAGGCAATCCCCTGGGGCCTGCACTGACGCTCATGCACGAAAGCGTGGGGAGCAAACAGGATTAGATACCCTGGTAGTCCATGCCGTAAACGATGTCAACTAGCCGTTGGGGACCTTGAGTCTTTAGTGGCGCAGCTAACGCGATAAGTTGACCGCCTGGGGAGTACGGCCGCAAGGTTAAAACTCAAATGAA

>GQIS8NW03GDIQR rank=0115736 x=2497.0 y=913.0 length=374
CGTGTCTCTAGTGCCAGCAGCGGCGGTAATACGTAGGGTGCGAGCGTTAATCGGAATTACTGGGCGTAAAGCGTGCGCAGGCGGTTATGTAAGACAGATGTGAAATCCCCGGGCTCAACCTGGGAACTGCATTTGTGACTGCATGACTGGAGTGCGGCAGAGGGGGAGTGGAATTCCGCGTGTAGCAGTGAAATGCGTAGATATGCGGAGGAACACCGATGGCGAAGGCAATCCCCTGGGCCTGCACTGACGCTCATGCACGAAAGCGTGGGGAGCAAACAGGATTAGATACCCTGGTAGTCCACGCCCTAAACGATGTCAACTGGTTGTTGGACGGCTTGCTGTTCAGTAACGAAGCTAACGCGTGAAGTTGA

>GQIS8NW03GZPDU rank=0117074 x=2749.5 y=3760.0 length=61
CGTGTCTCTAGTGCCAGCCGCTGCGGTAATACGGAGGGTGCAAGCGTTATCCGGATTCACG

>GQIS8NW03GFTG0 rank=0118721 x=2523.5 y=1634.0 length=521
CGTGTCTCTAGTGCCAGCAGCTGCGGTAATACGTAGGGTGCAAGCGTTAATCGGAATTACTGGGCGTAAAGCGTGCGCAGGCGGTTCTATAAGACAGGTGTGAAATCCCCGGGCTTAACCTGGGAATTGCATTTGTGACTGTAGGACTAGAGTGCGTCAGAGGGGGTGGAATTCCACGTGTAGCAGTGAAATGCGTAGAGATGTGGAGGAACACCAGTGGCGAAGGCAGCCCCCTGGGATGACACTGACGCTCATGCACGAAAGCGTGGGGAGCAAACAGGATTAGATACCCTGGTAGTCCACGCCCTAAACGATGTCAACTAGTTGTTGGGGATTTACTTCCTTGGTAACGTAGCTAACGCGTGAAGTTGACCGCCTGGGGAGTACGGTCGCAAGATTAAAACTCAAAGGAATTGACGGGGACCCGCACAAGCGGTGGATGATGTGGATTAATTCGATGCAACGCGAAAAACCTTACCTACCCCTGACATGGCAGGAACTTTCCAGAGATGGATTGGTGC

>GQIS8NW03GXN5C rank=0120459 x=2726.5 y=3054.0 length=522
CGTGTCTCTAGTGCCAGCAGCGGCGGTAATACGGAGGGTGCAAGCGTTATCCGGATTCACTGGGTTTAAAGGGTGCGTAGGCGGGTTGGTAAGTCAGTGGTGAAATCCCCGAGCTTAACTTGGGAACTGCCATTGATACTATCAATCTTGAATGTTCTGGAGGTTTGCGGAATATGTCATGTAGCGGTGAAATGCATAGATATGACATAGAACACCTATTGCGAAGGCAGCAGGCTACAGAAATATTGACGCTGAGGCACGAAAGCGTGGGGATCAAACAGGATTAGATACCCTGGTAGTCCACGCCCTAAACGATGGATACTCGACATACGCGATACACAGTGTGTGTCTGAGCGAAAGCATTAAGTATCCCACCTGGGAAGTACGACCGCAAGGTTGAAACTCAAAGGAATTGGCGGGGTCCGCACAAGCGGTGGAGCATGTGGTTTAATTCGATGATACGCGAGGAACCTTACCTGGGCTAGAATGCCATTTGACCGCCGGTGAAAGCTGGTTTTGTAG

>GQIS8NW03FTB48 rank=0123128 x=2267.0 y=1322.0 length=520
CGTGTCTCTAGTGCCAGCCGCTGCGGTAATACGGAGGGTGCAAGCGTTAATCGGAATTACTGGGCGTAAAGCGCACGTAGGTGGTTTGTTAAGCTAGCTGTGAAATCCCCGGGCTCAACCTGGGCACTGCAGTTAGAACTGGCAAGCTAGAGTAGGGTAGGGGGTGTGGAATTCCAGGTGTAGCGGTGAAATGCGTAGATATCTGGAGGAACATCAGTGGCGAAGGCGACACCCTGGACTCATACTGACACTGAGGTGCGAAAGCGTGGGGAGCAAACAGGATTAGATACCCTGGTAGTCCACGCCGTAACGATGTCTACTAGCCGTTGGGAGCCTTGAGCTCTTAGTGGCGCAGCTAACGCACTAAGTAGACCGCCTGGGGAGTACGGTCGCAAGATTAAAACTCAAATGAATTGACGGGGGCCCGCACAAGCGGTGGAGCATGTGGTTTAATTCGACGCAACGCGAAGAACCTTACCAGGTCTTGACATCCTAGAAACTTTCCAGAGATGGATTGGTG

>GQIS8NW03G17N1 rank=0124147 x=2778.5 y=1983.0 length=533
CGTGTCTCTAGTGCCAGCCGCTGCGGTAATACGGAGGGTGCGAGCGTTGTCCGGATTTATTGGGTTTAAAGGGTGCGTAGGCGGTTTATTAAGTCAGTGGTGAAAGACGGTCGCTCAACGATTGCAGTGCCATTGATACTGGTAGACTTGAGTTCGTATGAGGTAGCTGGAATGGATAGTGTAGCGGTGAAATGCATAGATATTATCCAGAACTCCAATTGCGTAGGCAGGTTACTAATACGATACTGACGCTGATGCACGAAAGTGTGGGGATCAAACAGGGATTAGATACCCTGGTAGTCCACACTGTAAACGATGATGACTAACTGTTTGTCCTTTCGGGGTGAGTGGTACAGAGAAATCGTTAAGTCATCCACCTGGGGAGTACGCCGGCAACGGTGAAACTACAAAGGAATTGACGGGGGTCCGCACAAGCGGTGGAGCATGTGGTTAATTCGATGATACGCGAGGACCTTACCTAGGCTAGAATGTGAAGGAATAATTTAGAGATAGATAGTCTGCAAAGACCTAGG

>GQIS8NW03FJE9Q rank=0125543 x=2154.0 y=1660.0 length=473
CGTGTCTCTAGTGCCAGCAGCAGCGGTAATACGGAGGATCCAAGCGTTATCCGAAATCATTGGGTTTAAAGGGTCCGTAGGCGGTTTGGTAAGTCAGTGGTGAAAGCCCGCAGCTCAACTGTGGAACGGCCATTGATACTGCCAGACTTGAATTACAAGGAAGTAACTAGAATATGTAGTGTAGCGGTGAAATGCTTAGATATTACATGGAATACCAATTGCGAAGGCAGGTTACTACTTGTGGATTGACGCTGATGGACGAAAGCGTGGGGAGCGAACAGGATTAGATACCCTGGTAGTCCACGCTGTAAACGATGGATACTAGCTGTTGGGGGCAACTTCAGTGGCTAAGCGAAAGTGATAAGTATCCCACCTGGGGAGTACGTTCGCAAGAATGAAACTCAAAGGAATTAGACGGGGGCCCGCGACCAAGCGGTGGAGCATGTGGTTTAATTCGATGATACGCGAGAACC

>GQIS8NW03GCZ8I rank=0126516 x=2491.5 y=1504.0 length=538
CGTGTCTCTAGTGCCAGCCGCGGCGGTAATACGAAGGGAGCTAGCGTTGTTCGGAATTACTGGGCGTAAAGGGCGCGTAGGCGGCCTTGTAAGTTAGATGTGAAAGCCCCGGGCTTAACCTGGGAACTGCATTTAAGACTGCAAAGCTTGAGGACGAGAGAGGAAAGTGGAATTGCGAGTGTAGAGGTGAAATTCGTAGATATTCGCAAGAACACCAGTGGCGAAGGCGACTTTCTGGCTCGTATCTGACGCTAAGGCGCGAAAGCGTGGGGAGCAAACAGGATTAGATACCCTGGTAGTCCACGCTGTAAACGATGAGTGCTAGATGTTGGGCTTCGGCTCAGTATCGCAGCTAACGCATTAAGCACTCCGCCTGGGGAGTACGGTCGCAAGATTAAAACTCAAAGGAATTGACGGGGCCGCACAAGCGGTGGAGTATGTGGTTTAATTCGAAGCAACGCGCAAAACCTTACCAGCCTTTGACATGGTGATTAGGGAGATGAGAGATCATTTCCGTCGGTTCGGCCGGATCACACAC

>GQIS8NW03GLDZ6 rank=0127670 x=2586.5 y=3476.5 length=538
CGTGTCTCTAGTGCCAGCCGCTGCGGTAATACGGAGGATCCAAGCGTTATCCGGAATCATTGGGTTTAAAGGGTCCGTAGGCGGTTTGGTAAGTCAGTGGTGAAAGCCCGCAGCTCAACTGTGGAACGGCCATTGATACTGCCAGACTTGAATTACAAGGAAGTAACTAGAATATGTAGTGTAGCGGTGAAATGCTTAGATATTACATGGAATACCAATTGCGAAGGCAGGTTACTACTTGTGGATTGACGCTGATGGACGAAAGCGTGGGGAGCGAACAGGATTAGATACCCTGGTAGTCCACGCTGTAAACGATGGATACTAGCTGTTGGGGGCAACTTCAGTGGCTAAGCGAAAGTGATAAGTATCCCACCTGGGGAGTACGCTCGCAAGAATGAAACTCAAAGGAATTGACGGGGGCCCGCACAAGCGGTGGAGCATGTGGTTTAATTCGATGATACGCGAGGAACCTTACCAAGGCTTAAATGTAGATTGACAGGTTTGGAAACAGACTTTTCTTCGGACAATTTACAAGGTG

>GQIS8NW03HF0H1 rank=0128110 x=2935.0 y=2807.0 length=511
CGTGTCTCTAGTGCCAGCCGCTGCGGTAATACGTAGGGTGCGAGCGTTAATCGGAATTACTGGGCGTAAAGCGTGCGCAGGCGGTTATGTAAGACAGATGTGAAATCCCCGGGCTCAACCTGGGAACTGCATTTGTGACTGCATGACTGGAGTGCGGCAGAGGGGGATGGAATTCCGCGTGTAGCAGTGAAATGCGTAGATATGCGGAGGAACACCGATGGCGAAGGCAATCCCCTGGGCCTGCACTGACGCTCATGCACGAAAGCGTGGGGAGCAAACAGGATTAGATACCCTGGTAGTCCACGCCCTAAACGATGTCAACTGGTTGTTGGACGGCTTGCTGTTCAGTAACGAAGCTAACGCGTGAAGTTGACCGCCTGGGGAGTACGGCCGCAAGGTTGAAACTCAAAGGAATTGACGGGGACCCGCACAAGCGGTGGATGATGTGGTTTAATTCGATGCAACGCGAAAAACCTTACCTACCCTTGACATGCCAGGAACTTGCCAGAGA

>GQIS8NW03GEYHY rank=0128212 x=2513.5 y=2452.0 length=539
CGTGTCTCTAGTGCCAGCCGCTGCGGCGGTAATACGTAGGGTGCAAGCGTTAATCGGAATTACTGGGCGTAAAGCGTGCGCAGGCGGTCTTGTAAGACAGAGGTGAAATCCCCGGGCTTAACCTGGGAACTGCCTTTGTGACTGCAAGGCTTGAGTGCGGCAGAGGGGGAGTGGAATTCCGCGTGTAGCAGTGAAATGCGTAGATATGCGGAGGAACACCGATGGCGAAGGCAATCCCCTGGGCCTGCACTGACGCTCATGCACGAAAGCGTGGGGAGCAAACAGGATTAGATACCCTGGTAGTCCACGCCCTAAACGATGTCAACTGGTTGTTGGGAGGGTTTCTTCTCAGTAACGTAGCTAACGCGTGAAGTTGACCGCCTGGGGAGTACGGCCGCAAGGTTGAAACTCAAAGGGATTGACGGGGACCCGCACAAGCGGTGGATGATGTGGTTTAATTCGACGCAACGCGAAAAACCTTACCTACCCTTGACATGCCTGGAATCCTGCAGAGATGTGGGAGTGCTCGAAAGAGAACC

>GQIS8NW03FPV43 rank=0129257 x=2228.5 y=357.0 length=485
CGTGTCTCTAGTGCCAGCCGCTGCGGTAATACGGAGGATCCAAGCGTTATCCGGAATCATTGGGTTTAAAGGGTCCGTAGGCGGTTTGGTAAGTCAGTGGTGAAAGCCCGCAGCTCAACTGTGGAACGGCCATTGATACTGCCAGACTTGAATTACAAGGAAGTAACTAGAATATGTAGTGTAGCGGTGAAATGCTTAGATATTACATGGAATACCAATTTGCGAAGGCAGGTTACTACTTGTGGATTGACGCTGATGGACGAAAGCGTGGGGAGCGAACAGGATTAGATACCCTGGTAGTCCACGCTGTAAACGATGGATACTAGCTGTTGGGGGCAACTTCAGTGGCTAAGCGAAAGTGATAAGTATCCCACCTGGGGAGTACGTTCGCAAGAATGAAACTCAAAGGAATTGACGGGGCCCGCACAAGCGGTGGAGCATGTGGTTTAATCGATGATACGCGAGGAACCTTACCAAGGCTTAAA

>GQIS8NW03GJWXG rank=0131154 x=2570.0 y=226.0 length=380
CGTGTCTCTAGTGCCAGCCGCTGCGGTAATACGGAGGGTGCGAGCGTTGTCCGGATTTATTGGGTTTAAAGGGTGCGTAGGCGGTATATTAAGTCAGTGGTGAAATACGGTCGCTCAACGATTGCCGTGCCATTGATACTGATAAACTTGAGTATGATAGAGGTATTTGGAATGGATAGTGTAGCGGTGAAATGCATAGATATTATCCAGAACGCCAATAGCGAAGGCAGAGTACTATGTCATTACTGACGCTGATGCACGAAAAGTGTGGGGATCAAACAGGGATTAGATACCCCTGGTAGTCCACACTGTAAACGATGATGACTAACTGTTTGCCCTTTGGGGTGAGTGGTACAGAGAAATCGTTAAGTCATCCACCT

>GQIS8NW03GXQH2 rank=0132432 x=2727.0 y=2008.5 length=527
CGTGTCTCTAGTGCCAGCAGCAGCGGTAATACGGAGGGTGCGAGCGTTGTCTGGATTTATTGGGTTTAAAGGGTGCGTAGGCGGTTTATTAAGTCAGTGGTGAAAGACGGTCGCTCAACGATTGCAGTGCCATTGATACTGGTAGACTTGAGTTCGTATGAGGTAGCTGGAATGGATAGTGTAGCGGTGAAATGCATAGATATTATCCAGAACTCCAATTGCGTAGGCAGGTTACTAATACGATACTGACGCTGATGCACGAAAGTGTGGGGATCAAACAGGATTAGATACCCTGGTAGTCCACACTGTAAACGATGATGACTAACTGTTTGCCTTTCGGGGTGAGTGGTACAGAGAAATCGTTAAGTCATCCACCTGGGGAGTACGCCGGCAACGGTGAAACTCAAAGGAATTGACGGGGGTCCGCTACAAGCGGTGGAGCATGTGGTTTAATTCGATGATACGCGAGGAACCTTACTAGCTAGAATGTGAAGGAATAATTTAGAGATAGATTAGTCTGCAAAACG

>GQIS8NW03HEVGS rank=0135941 x=2922.0 y=2874.5 length=499
CGTGTCTCTAGTGCCAGCAGCAGCGGTAATACAGAGGGTGCGAGCGTTAATCGGAATTACTGGGCGTAAAGCGCGCGTAGGCGGTTTGTTAAGTCGGATGTGAAATCCCCGGGCTCAACCTGGGAACTGCATTCGATACTGGCAGACTAGAGTATGGGAGAGGATGGTAGAATTCCAGGTGTAGCGGTGAAATGCGTAGAGATCTGGAGGAATACCGATGGCGAAGGCAGCCATCTGGCCTAATACTGACGCTGAGGTGCGAAAGCATGGGGAGCAAAACAGGATTAGATACCCTGGTAGTCCATGCCGTAAACGATGTACAACTAGCCGTTGGGGACCTTGAGTCTTTAGTGGCGCAGCTAACGCGATAAGTTGACCGCCTGGGGAGTACGGCCGACAAGGTTAAAACTCAAAATGAATTGGACGGGGGCCCGCACAAGCGGTGGAGCATGTGGTTTAATCGATGCAACGCGAAGAACCTTACCTGGCCTTGACATAC

>GQIS8NW03G0QT0 rank=0136805 x=2761.5 y=3142.0 length=528
CGTGTCTCTAGTGCCAGCAGCAGCGGTAATACGGAGGGTGCAAGCGTTATCCGGATTTATTGGGTTTAAAGGGTCCGTAGGCGGATCGTTAAGTCAGTGGTGAAAGCCTACCGCTCAACGGTAGAACTGCCATTGATACTGGCGATCTTGAATATGTATGAAGTTGGCGGAATGTGTGGTGTAGCGGTGAAATGCTTAGATATCACACAGAACACCGATTGCGAAGGCAGCTGACTAATACATGATTGACGCTGAGGGACGAAAGTGTGGGGATCAAACAGGATTAGATACCCTGGTAGTCCACACCGTAAACGATGATTACTAGATTTTGGTCGCAAGATCAGAGTCCAAGCGAAAGTGTTTAGTAATCCACCTGGGGAGTACGTCCGCAAGGATGAAACTCAAAGGAATTGACGGGGCCCGCACAAGCGGTGGAGCATGTGGTTTAATTCGATGATACGCGAGGAACCTCACCTGGGCTTGAAGGTTAGTGACCGTCTCTGAAAGGAGACTTTCCGCAAGGACACG

>GQIS8NW03G0PYV rank=0137412 x=2761.0 y=2021.0 length=64
CGTGTCTCTAGTGCCAGCAGCAGCGGTAATACGGAGGGTGCGAGCGTTGTCCGGATTTATTGGG

>GQIS8NW03GL6RF rank=0137444 x=2595.5 y=3881.0 length=478
CGTGTCTCTAGTGCCAGCAGCGGCGGTAATACGTAGGGTGCAAGCGTTAATCGGAATTACTGGGCGTAAAGCGTGCGCAGGCGGTTCTATAAGACAGGTGTGAAATCCCCGGGCTTAACCTGGGAATTGCATTTGTGACTGTAGGACTAGAGTGCGTCAGAGGGGGTGGGATTCGACGTAGGTAGCAAGTGGAAATGCGTAGAGATGTGGAGGAACACCAATGGCGAAGGCAGCCCCCTGGGATGACACTGACGCTCATGCACGAAAGCGTGGGGAGCAAACAGGATTAGATACCCTGGTAGTCCACGCCCTAAACGATGTCAACTAGTTGTTGGGGATTTACTTCCTTGGTAACGTAGCTAACGCGTGAAGTTGACCGCCTGGGGAGTACGGTCGCAAGATTAAAACTCAAAGGAATTGACGGGGACCCGCACAAGCGGTGGATGATGTGGATTAATTCGATGCAACGCGAAAAACC

>GQIS8NW03F4LHN rank=0138704 x=2395.5 y=2361.5 length=423
CGTGTCTCTAGTGCCAGCCGCGGCGGTAATACGTAGGGTGCGAGCGTTAATCGGAATTACTGGGCGTAAAGCGTGCGCAGGCGGTTATGTAAGACAGATGTGAAATCCCCGGGCTCAACCTGGGAACTGCATTTGTGACTGCATGACTGGAGTGCGGCAGAGGGGGATGGAATTCCGCGTGTAGCAGTGAAATGCGTAGATATGCGGAGGTAACACCGATGGCGTAAGGTCAAATCCCCCGTGGGGCCTGCACTGACGCTCATGCACGAAAAGCGTGGGGAACAAAACTAGGATTAGATACCCCTGGTAGTCCAACGCCCTAAACGATGTCAACTAGGTTGTTGGACGGCTTGCTGTTCAGTAACGAACGCCTAACGCGTGAAAGTTGACCGCCTGGGGAGTACGGCCGCAAGGTTGAAACTC

>GQIS8NW03GBWKK rank=0139227 x=2478.5 y=3346.5 length=546
CGTGTCTCTAGTGCCAGCCGCTGCGGTAATACGGAGGATCCAAGCGTTATCCGGAATCATTGGGTTTAAAGGGTCCGTAGGCGGTTTGGTAAGTCAGTGGTGAAAGCCCGCAGCTCAACTGTGGAACGGCCATTGATACTGCCAGACTTGAATTACAAGGAAGTAACTAGAATATGTAGTGTAGCGGTGAAATGCTTAGATATTACATGGAATACCAATTGCGAAGGCAGGTTACTACTTGTGGATTGACGCTGATGGACGAAAGCGTGGGGAGCGAACAGGATTAGATACCCTGGTAGTCCACGCTGTAAACGATGGGTACTAGCTGTTGGGGGCAACTTCAGTGGCTAAGCGAAAGTGATAAGTATCCCACCTGGGGAGTACGTTCGCGAGAATGAAACTCAAAGGAATTGACGGGGACCCGCACAAGCGGTGGAGCATGTGGATTAATTCGATACTAACCGAAGAACCTTACCCAGACTTGACATCGATGGAAAGACGCTGAAAGGCGTCCCTCCTCTCAAGGGGACCAGAAGACACTTGTTG

>GQIS8NW03F97CU rank=0139478 x=2459.0 y=1836.0 length=475
CGTGTCTCTAGTGCCAGCAGCGGCGGTAATACGTAGGGTGCGAGCGTTAATCGGAATTACTGGGCGTAAAGCGTGCGCAGGCGGTTATGTAAGACAGATGTGAAATCCCCGGGCTCAACCTGGGAACTGCATTTTGTGACTGCATGACTGGAGTGCGGCAGAGGGGGATGGAATTCCGCGTGTAGCAGTGAAATGCGTAGATATGCGGAGGAACACCGATGGCGAAGGCAATCCCCCTGGGCCTGCACTGACGCTCATGCACGAAAGCGTGGGGAGCAAACAGGATTAGATACCCTGGTAGTCCACGCCCTAAACGATGTCAACTGGTTGTTGGACGGCTTGCTGTTCAGTAACGAAGCTAACGCGTGAAGTTGACCGCCTGGGGAGTACGCCGCAAGGTTGAAACTCAAAGGAATTGACGGGACCCGCACAAGCGGTGGATGATGTGGTTTAATCGATGCAACGCGAAAACCTT

>GQIS8NW03FNWS8 rank=0139783 x=2205.5 y=2122.0 length=521
CGTGTCTCTAGTGCCAGCCGCCGCGGTAATACGGAGGGTGCGAGCGTTGTCCGGATTTATTGGGTTTAAAGGGTGCGTAGGCGGTTTATTAAGTCAGTGGTGAAAGACGGTCGCTCAACGATTGCAGTGCCATTGATACTGGTAGACTTGAGTTCGAATGAGGTAGCTGGAATGGATAGTGTAGCGGTGAAATGCATAGATATTATCCAGAACTCCAATTGCGTAGGCAGGTTACTAATACGATACTGACGCTGATGCACGAAGGTGTGGGGATCAAAACAGGATTAGATACCCTGGTAGTCCACACTGTAAACGATGATGACTAACTGTTTGCCTTTCGGGGTGAGTGGTACAGAGAAATCGTTAAGTCATCCACCTGGGGAGTACGCCGGCAACGGTGAAACTCAAGGAATTGACGGGGGTCCGCACAAGCGGTGGAGCATGTGGTTTAATTCGATGATACGCGAGGAACCTTACCTAGGCTAGAATGTGAAGGAATAATTTAGAGATAGATTAGTCTG

>GQIS8NW03GO1OX rank=0140517 x=2628.5 y=2111.0 length=521
CGTGTCTCTAGTGCCAGCCGCAGCGGTAATACGTAGGGTGCGAGCGTTAATCGGAATTACTGGGTCGTAAAGCGTGCGCAGGCGGTTATGTAAGACAGATGTGAAATCCCCGGGCTCAACCTGGGAACTGCATTTGTGACTGCATGACTGGAGTGCGGCAGAGGGGGATGGAATTCCGCGTGTAGCAGTGAAATGCGTAGATATGCGGAGGAACACCGATGGCGAAGGCAATCCCCTGGGCCTGCACTGACGCTCATGCACGAAAGCGTGGGGAGCAAACAGGATTAGATACCCCTGGTAGTCCACGCCCTAAACGATGTCAACTGGTTGTTGGACGGCTTGCTGTTCAGTAACGAAGCTAACGCGTGAAGTTGACCGCCTGGGGAGTACGGCCGCAAGGTTGAAACTCAAAGGAATTGACGGGGACCCGCACAAGCGGTGGATGATGTGGTTAATCGATGCAACGCGAAAACCTTACCTACCCTTGACATGCCAGGAACTTGCCAGAGATGGCTTGGTGC

>GQIS8NW03G1SK3 rank=0141479 x=2773.0 y=2917.0 length=531
CGTGTCTCTAGTGCCAGCCGCTGCGGTAATACGGAGGGAGCTAGCGTTGTTCGGAATTACTGGGCGTAGAGCGCACGTAGGCGGCGACACAAGTCAGAGGTGAAAGCCCGGGGCTCAACCCCGGAACTGCCTTTGAAACTAGGTCGCTAGAATCTTGGAGAGGTCAGTGGAATTCCGAGTGTAGAGGTGAAATTCGTAGATATTCGGAAGAACACCAGTGGCGAAGGCGACTGACTGGACAAGTATTGACGCTGAGGTGCGAAAGCGTGGGGAGCAAACAGGATTAGATACCCTGGTAGTCCACGCCGTAAACGATGATAACTAGCTGTCCGGGCACTTGGTATTTGGGTGGCGCAGCTAACGCATTAAGTTATCCGCCTGGGGAGTACGGTCGCAAGATTAAAACTCAAAGGAATTGACGGGGGCCTGCACAAGCGGTGGAGCATGTGGTTAATTCGAAGCAACGCGCAGAACCGTTACCAGCGTTTGACATCCCGCGCTATCACAAGAGATTGTGAGTTCCCTTCGGGG

>GQIS8NW03FNQWR rank=0141502 x=2203.0 y=2665.0 length=458
CGTGTCTCTAGTGCCAGCAGCGGCGGTAATACGGAGGGTGCGAGCGTTGTCCGGATTTATTGGGTTTAAAGGGTGCGTAGGCGGTTTATTAAGTCAGTGGTGAAAGACGGTCGCTCAACGATTGCAGTGCCATTGATACTGGTAGACTTGAGTTCGTATGAGGTAGCTGGAATGGATAGTGTAGCGGTGAAATGCATAGATATTATCCAGAACTCCAATTGCGTAGGCAGGTTACTAATACGATACTGACGCTGATGCACGAAAGTGTGGGGATCAAACAGGATTAGATACCCTGGTAGTCCACACTGTAAACGATGATGACTAACTGTTTGCCTTTCGGGGTGAGTGGTACAGAGAAATCGTTAAGTCATCCACCTGGGGAGTACGCCGGCAACGGTGAAACTCAAAAGAAGTTGACGGGGTCCGCACAAGCGGTGGAGCATGTGGTTTAATTCGAT

>GQIS8NW03GJ6QO rank=0142164 x=2573.0 y=654.0 length=511
CGTGTCTCTAGTGCCAGCCGCAGCGGTAATACGGAGGGTGCGAGCGTTGTCCGGATTTATTGGGTTTAAAGGGTGCGTAGGCGGTTTATTAAGTCAGTGGTGAAAGACGGTCGCTCAACGATTGCAGTGCCATTGATACTGGTAGACTTGAGTTCGTATGAGGTAGCTGGAATGGATAGTGTAGCGGTGAAATGCATAGATATTATCCAGAACTCCAATTGCGTAGGCAGGTTACTAATACGATACTGACGCTGATGCACGAAAAGTGTGGGGATCAAACAGGATTAGATACCCTGGTAGTCCACACTGTAAACGATGATGACTAACTGTTTGCCTTTCGGGGTGAGTGGTACAGAGAAATCGTTAAGTCATCCACCTGGGGAGTACGCCGGCAACGGTGAAACTCAAAGGAATTGACGGGGTCCGNACAAGCGGTGAGCATGTGGTTTAATTCGATGATACGCGAGGAACCTTACCTAGGCTAGAATGTGAAGGAATAATTTAGAGATAG

>GQIS8NW03GDFB1 rank=0143270 x=2496.0 y=591.0 length=506
CGTGTCTCTAGTGCCAGCCGCAGCGGTAATACGAAGGGAGCTAGCGTTGTTCGGAATTACTGGGCGTAAAGGGCGCGTAGGCGGCCTTGTAAGTTAGATGTGAAAGCCCCGGGCTTAACCTGGGAACTGCATTTAAGACTGCAAAGCTTGAGGACGAGAGAGGAAAGTGGAATTGCGAGTGTAGAGGTGAAATTCGTAGATATTCGCAAGAACACCAGTGGCGAAGGCGACTTTCTGGCTCGTATCTGACGCTAAGGCGCGAAAGCGTGGGGAGCAAACAGGATTAGATACCCTGGTAGTCCACGCTGTAAACGATGAGTGCTAGATGTTGGGCTTCGGCTCAGTATCGCAGCTAACGCATTAAGCACTCCGCCTGGGGAGTACGGTCGCAAGATTAAAACTCAAAGGAATTGACGGGGCCCGCACAAGCGGTGGAGTATGTGGTTTAATTCGAAGCAACGCGCAAAACCTTACCAGCCTTTGACATGGTGATCAGGGAGATGAGA

>GQIS8NW03G9OYB rank=0145346 x=2863.5 y=2817.0 length=455
CGTGTCTCTAGTGCCAGCAGCGGCGGTAATACGGAGGGTGCGAGCGTTGTCCGGATTTATTGGGTTTAAAGGGTGCGTAGGCGGTATATTAAGTCAGTGGTGAAATACGGTCGCTCAACGATTGCCGTGCCATTGATACTGATAAACTTGAGTATGATAGAGGTATTTGGAATGGATAGTGTAGCGGTGAAATGCATAGATATTATCCAGAACGCCAATAGCGAAGGCAGAGTACTATGTCATTACTGACGCTGATGCACGAAAGTGTGGGGATCAAACAGGATTAGATACCCTGGTAGTCCACACTGTAAACGATGATGACTAAACTGTTTTGCCCGTTTGGGGTGAGTGGTACAGAGAAATCGTTAAGTCATCCACCTGGGGAGTACGCCGGCAACGGTGAAACTCAAAGGAATTGACGGGGGTCCGCACAAGCGGTGGAGCATGTGGTTTAA

>GQIS8NW03GWVGF rank=0146791 x=2717.5 y=2733.5 length=524
CGTGTCTCTAGTGCCAGCAGCGGCGGTAATACGGAGGGTGCAAGCGTTAATCGGAATTACTGGGCGTAAAGCGCACGTAGGTGGTTTGTTAAGCTAGCTGTGAAATCCCCGGGCTCAACCTGGGCACTGCAGTTAGAACTGGCAAGCTAGAGTAGGGTAGAGGGGTGTGGAATTCCAGGTGTAGCGGTGAAATGCGTAGATATCTGGAGGAACATCAGTGGCGAAGGCGACACCCTGGACTCATACTGACACTGAGGTGCGAAAGCGTGGGGAGCAAACAGGATTAGATACCCTGGTAGCCCACGCCGTAAACGATGTCTACTAGCCGTTGGGAGCCTTGAGCTCTTAGTGGCGCAGCTAACGCACTAAGTAGACCGCCTGGGGAGTACGGTCGCAAGATTAAAACTCAAATGAATTGACGGGGGCCCGCACAAGCGGTGGAGCATGTGGTTTAATTCGACGCAACGCGAAGAACCTTACCAGGTCTTGACATCCTAGAAACTTTCCAGAGATGGATTGGTGCC

>GQIS8NW03GMOXV rank=0147836 x=2601.0 y=2865.0 length=523
CGTGTCTCTAGTGCCAGCAGCCGCGGCGGTAATACGGAGGGTGCGAGCGTTGTCCGGATTTATTGGGTTTAAAGGGTGCGTAGGCGGTTTACTAAGTCAGTGGTGAAAGACGGTCGCTCAACGATTGCAGTGCAATTGATACTGGTAGACTTGAGTTCGTATGAGGTAGCTGGAATGGATAGTGTAGCGGTGAAATGCATAGATATTATCCAGAACTCCAATTGCGTAGGCAGGTTACTAATACGATACTGACGCTGATGCACGAAAGTGTGGGGATCAAACAGGATTAGATACCCTGGTAGTCCACACTGTAAACGATGATGACTAACTGTTTGCCCTTTGGGGTGAGTGGTACAGAGAAATCGTTAAGTCATCCACCTGGGGAGTACGCCGGCAACGGTGAACTCAAAGGAATTGACGGGGTCCGCACAAGCGGTGGAGCATGTGGTTTAATTCGATGATACGCGAGGAACCTTACCTAGGCTAGAATGTAGAAGGAATAATTTAGAGATAGATTAGTCTG

>GQIS8NW03GV2M9 rank=0149699 x=2708.5 y=2259.0 length=524
CGTGTCTCTAGTGCCAGCCGCGGCGGTAATACGTAGGGTGCAAGCGTTAATCGGAATTACTGGGCGTAAAGCGTGCGCAGGCGGTTATGTAAGACAGATGTGAAATCCCCGGGCTCAACCTGGGAACTGCATTTGTGACTGCATGACTGGAGTGCGGCAGAGGGGGATGGAATTCCGCGTGTAGCAGTGAAATGCGTAGATATGCGGAGGAACACCGATGGCGAAGGCAATCCCCTGGGCCTGCACTGACGCTCATGCACGAAAGCGTGGGGAGCAAACAGGATTAGATACCCTGGTAGTCCACGCCCTAAACGATGTCAACTGGTTGTTGGACGGCTTGCTGTTCAGTAACGAAGCTAACGCGTGAAGTTGACCGCCTGGGGAGTACGGCCGCAAGGTTGAAACTCAAAGGAATTGACGGGGACCCGCACAAGCGGTGGATGATGTGGTTTAATTCGATGCAACGCGAAAACCTTACCTACCCTCGACATGCCAGGAACTTGCCAGAGATGGCTTGGTGCTAC

>GQIS8NW03GS7EL rank=0150994 x=2675.0 y=3627.0 length=490
CGTGTCTCTAGTGCCAGCCGCCGCGGTAATACGGAGGATCCAAGCGTTATCCGGAATCATTGGGTTTAAAGGGTCCGTAGGCGGTTTGGTAAGTCAGTGGTGAAAGCCCGCAGCTCAACTGTGGAACGGCCATTGATACTGCCAGACTTGAATTACAAGGAAGTAACTAGAATATGTAGTGTAGCGGTGAAATGCTTAGATATTACATGGAATACCAATTGCGAAGGCAGGTTACTACTTGTGGATTGACGCTGATGGACGAAAGCGTGGGGAGCGAACAGGATTAGATACCCTGGTAGTCCACGCTGTAAACGATGGATACTAGCTGTTGGGGGCGAACTTCAGTGGCTAAGCGAAAGTGATAAGTATCCCACCTGGGGAGTACGTTCGCAAGAATGAAACTCAAAGGAATTGACGGGGGCCCGGCACAAGCGGTGGAGCATGTGGTTTAATTTCGATGATACGCGAGGAACCTTACCAAGGCTTAAAT

>GQIS8NW03F7GDC rank=0151168 x=2428.5 y=526.0 length=161
CGTGTCTCTAGTGCCAGCCGCAGCGGTAATACGTAGGGTGCAAGCGTTAATCGGAATTACTGGGCGTAAAGCGTGCGCAGGCGGTTCTATAAGACAGGTGTGAAATCCCCGGGCTTAACCTGGGAATTGCATTTGTGACTGTAGGACTAGAGTGCGTCAGA

>GQIS8NW03GFLP8 rank=0153929 x=2520.0 y=3886.0 length=473
CGTGTCTCTAGTGCCAGCCGCGGCGGTAATACGGAGGGTGCAAGCGTTATCCGGATTTATTGGGTTTAAAGGGTCCGTAGGCGGATCGTTAAGTCAGTGGTGAAATCCTACCGCTCAACGGTAGAACTGCCATTGATACTGGCGATCTTGAGTATGTATGAAGTTGGCGGAATGTGTGGTGTAGCGGTGAAATGCTTAGATATCACACAGAACACCGATTGCGAAGGCAGCTGACTAATACACAACTGACGCTGAGGGACGAAAGTGTGGGGATCAAACAGGATTAGATACCCTGGTAGTCCACACCGTAAACGATGATCACTAGATTTTGGTCGCAAGATCAGAGTCCAAGCGAAAGTGTTTAGTGATCCACCTGGGGAGTACGTCCGCAAGGATGAAACTCAAGGAATTGACGGGGGCCCGCACAAGCGGTGGAGCATGTGGTTTAACTCGATGATACGTGAGGAACCTTA

>GQIS8NW03GJ0D3 rank=0154148 x=2571.0 y=617.0 length=325
CGTGTCTCTAGTGCCAGCCGCTGCGGTAATACGTAGGGTGCAAGCGTTAATCGGAATTACTGGGCGTAAAGCGTGCGCAGGCGGTTCTATAAGACAGGTGTGAAATCCCCGGGCTTAACCTGGGAATTGCATTTGTGACTGTAGGACTAGAGTGCGTCAGAGGGGGTGGAATTCCACGTGGTAGCAGTGAAATGCGTAGAGATGTGGAGGAACACCAATGGCGAAGGCAGCCCCCTGGGATGACACTGACGCTCATGCACGAAAGCGTGGGGAGCAAACAGGATTAGATACCTGGTAGTCCACGCCCTAAAACGATGTCAACTAG

>GQIS8NW03GDINU rank=0154195 x=2497.0 y=808.0 length=480
CGTGTCTCTAGTGCCAGCAGCGGCGGTAATACGGAGGGTGCAAGCGTTATCCGGAATCATTGGGTTTAAAGGGTCCGCAGGCGGATTTATAAGTCAGTGGTGAAAGCCTGATGCTCAACATCAGAACTGCCATTGATACTGTAAGTCTTGAATTCGATCGAAGTGGGCGGAATATGACATGTAGCGGTGAAATGCTTAGATATGTCATAGAACACCGATAGCGAAGGCAGCTCACTAGGTCTGGATTGACGCTCAGGGACGAAAGCGTGGGGAGCAAACAGGATTAGATACCCCTGGTAGTCCACGCCGTAAACTATCAATACTCGTTTTCGGGGACTTCGGTCTTCGGAGACTAAGCGAAAGTGATAAGTATTGCACCGTGGGGAGTACGATCGCAAGGTTGAAACTCAAAGGAAGTTGACGGGGCCCGACACCGAAGCGGTGGAGCATTGTGGTTTAATTCGATGATACGCGAGAACC

>GQIS8NW03F74EG rank=0154348 x=2435.0 y=2998.0 length=531
CGTGTCTCTAGTGCCAGCAGCGGCGGTAATACGGAGGGTGCGAGCGTTGTCCGGATTTATTGGGTTTAAAGGGTGCGTAGGCGGTTTATTAAGTCAGTGGTGAAAGACGGTCGCTCAACGATTGCAGTGCCATTGATACTGGTAGACTTGAGTTCGTATGAGGTAGCTGGAATGGATAGTGTAGCGGTGAAATGCATAGATATTATCCAGAACTCCAATTGCGTAGGCAGGTTACTAATACGATACTGACGCTGATGCACGAAAGTGTGGGGATCAAACAGGATTAGATACCCTGGTAGTCCACACTGTAAACGATGATGACTAACTGTTTGCCTTTTCGGGGTGAGTGGTACAGAGAAATCGTTAAGTCATCCACCTGGGGAGTACGCCGGCAACGGTGAAACTCAAAGGAATTGACGGGGTCCGCACAAGCGGTGGAGCATGTGGTTAATTCGATGATACGCGAGGAACCTTACCTAGGCTAGAATGTGAAGGAATAATTTAGAGATAGATTAGTCTGCAAAGACCTAG

>GQIS8NW03G00RQ rank=0154374 x=2764.0 y=3732.0 length=519
CGTGTCTCTAGTGCCAGCCGCAGCGGTAATACGTAGGGTACGAGCGTTAATCGGAATTACTGGGCGTAAAGCGTGCGCAGGCGGTTATGTAAGACAGATGTGAAATCCCCGGGCTCAACCTGGGAACTGCATTTGTGACTGCATGACTGGAGTGCGGCAGAGGGGGAGTGGAATTCCGCGTGTAGCAGTGAAATGCGTAGATATGCGGAGGAACACCGATGGCGAAGGCAATCCCCTGGGCCTGCACTGACGCTCATGCACGAAAGCGTGGGGAGCAAACAGGATTAGATACCCTGGTAGTCCACGCCCTAAACGATGTCAACTGGTTGTTGGACGGCTTGCTGTTCAGTAACGAAGCTAACGCGTGAAGTTGACCGCCTGGGGAGTACGGCCGCAAGGTTGAAACTCAAAGGAATTGACGGGGACCCGCACAGCGGTGGATGATGTGGTTTAATTCGTATGCAACGCGAAAAACCTTACCTACCCTTGACATGCCAGGAACTTGCCAGAGATGGACTT

>GQIS8NW03GCBON rank=0154634 x=2483.0 y=2453.0 length=209
CGTGTCTCTAGTGCCAGCAGCCGCGGTAATACGTAGGGTGCGAGCGTTAATCGGAATTACTGGGCGTAAAGCGTGCGCAGGCGGTTTTGTAAGACAGAGGTGAAATCCCCGGGCTCAACCTGGGAACTGCCTTTGTGACTGCAAGGCTGGAGTACGGCAGAGGGGATGGAATTCCGCGTGTAGCAAGTGAAATGCGTAGATATCGCGGA

>GQIS8NW03HFE2W rank=0154852 x=2928.0 y=3718.0 length=65
CGTGTCTCTAGTGCCAGCCGCTGCGGTAATACGTAGGGCGCGAGCGTTAATCGGAATTACTGGNG

>GQIS8NW03F5GGI rank=0155352 x=2405.0 y=1536.0 length=457
CGTGTCTCTAGTGCCAGCCGCTGCGGTAATACGGAGGGTGCGAGCGTTGTCCGGATTTATTGGGTTTAAAGGGTGCGTAGGCGGTTTATTAAGTCAGTGGTGAAAAGACGGTCGCTCAACGATTGCAGTGCCATTGATACTGGTAGACTTGAGTTCGTATGAGGTAGCTGGAATGGATAGTGTAGCGGTGAAATGCATAGATATTATCCAGAACTCCAATTGCGTAGGCAGGTTTACTAATACGATACTGACGCTGATACACGAAAGTGTGGGGATCAAACAGGATTAGATACCCTGGTAGTCCACACTGTAAACGATGATGACTAACTGTTTGCCTTTCGGGTGAGTGGTACAGAGAAATCGTTAAGTCATCCTACCGTGGGAGGTACGCCGGCGAACGGTGAAACTCAAAGGAATTGACGGGGGTCCGCACAAGCGGTGGAGCATGTTGGTTTAA

>GQIS8NW03HE8CU rank=0157098 x=2926.0 y=3196.0 length=458
CGTGTCTCTAGTGCCAGCAGCGGCGGTAATACGTAGGGTGCGAGCGTTAATCGGAATTACTGGGCGTAAAGCGTGCGCAGGCGGTTTTGTAAGACAGAGGTGAAATCCCCGGGCTCAACCTGGGAACTGCCTTTGTGACTGCAAGGCTGGAGTACGGCAGAGGGGAGTGGAAGTTCCGACGTGTAGCAGGTGAAATGCGTAGATATGCGGAGGAACACCGATGGCGAAGGCAATCCCCTGGGCCTGTACTGACGCTCATGCACGAAAGCGTGGGGAGCAAACAGGATTAGATACCCTGGTAGTCCACGCCCTAAACGATGTCAACTGGTTGTTGGACGGCTTGCTGTTCAGTACGAAGCTAACGCGTGAAGTTGACCGCCTGGGGAGTACGGCCGCAAGGTTAAACTCAAAGGAATTGACGGGGACCCGCACAAGCGGTGGATGATGTGGTTTAATTC

>GQIS8NW03GYPLN rank=0158355 x=2738.0 y=2441.0 length=347
CGTGTCTCTAGTGCCAGCAGCTGCGGTAATACGGAGGGTGCGAGCGTTGTCCGGATTTATTGGGTTTAAAGGGTGCGTAGGCGGTTTATTAAGTCAGTGGTGAAAGACGGTCGCTCAACGATTGCAGTGCCATTGATACTGGTAGACTTGAGTTCGTATGAGGTAGCTGGAATGGATAGTGTAGCGGTGAAATGCATAGATATTATCCAGAACTCCAATTGCGTAGGCAGGTTACTAATACGATACTGACGCTGATGCACGAAAGTAGTGGGGAGTCAAACAGGATTAGATACCCTGGTAGTCCACACTGTAAACGAATGATGACTAACTGTTTGTCCTTTCGGGGT

>GQIS8NW03FV89K rank=0158508 x=2300.0 y=2390.5 length=521
CGTGTCTCTAGTGCCAGCAGCGGCGGTAATACGTAGGGTGCGAGCGTTAATCGGAATTACTGGGCGTAAAGCGTGCGCAGGCGGTTATGTAAGACAGATGTGAAATCCCCGGGCTCAACCTGGGAACTGCATTTGTGACTGCATGACTGGAGTGCAGCAGAGGGGGATGGAATTCCGCGTGTAGCAGTGAAATGCGTAGATATGCGGAGGAACACCGATGGCGAAGGCAATCCCCTGGGCCTGCACTGACGCTCATGCACGAAAGCGTGGGGAGCAAACAGGATTAGATACCCTGGTAGTCCACGCCCTAAACGATGTCAACTGGTTGTTGGACGGCTTGCTGTTCAGTAACGAAGCTAACGCGTGAAGTTGACCGCCTGGGGAGTACGGCCGCAAGGTTGAAACTCAAAGGAATTGACGGGGACCCGCACAAGCGGTGGATGATGTGGTTTAATCGATGCAACGCGAAAAACCTTACCTACCCTTGACATGCCAGGAACTTGCCAGAGAATGGCTTGGTC

>GQIS8NW03GJE0C rank=0158582 x=2564.0 y=1578.0 length=491
CGTGTCTCTAGTGCCAGCAGCTGCGGTAATACGTAGGGTGCGAGCGTTAATCGGAATTACTGGGCGTAAAGCGTGCGCAGGCGGTTATGTAAGACAGATGTGAAATCCCCGGGCTCAACCTGGGAACTGCATTTGTGACTGCATGACTGGAGTGCGGCAGAGGGGGATGGAATTCCGCGTGTAGCAGTGAAATGCGTAGATATGCGGAGGAACACCGATGGCGAAGGCAATCCCCTGGGCCTGCACTGACGCTCATGCACGAAAGCGTGGGGAGCAAACAGGATTAGATACCCTGGTAGTCCACGCCCTAAACGATGTCAACTGGTTGTTGGACGGCTTGCTGTTCAGTAACGAAGCTAACGCGTGAGGTTGACCGCCTGGGGAGTACGGCCGCAAGGTTGAAACTCAAAGGAATTGACGGGGACCCGCACAAGCGGTGGATGATGTGGTTAATTCGTATGCAACGCGAAAAACCTTACCTACCCTTGACA

>GQIS8NW03FYPI6 rank=0158977 x=2328.0 y=2096.5 length=536
CGTGTCTCTAGTGCCAGCAGCCGCGGTAATACGAAGGGTGCAAGCGTTACTCGGAATTACTGGGCGTAAAGCGTGCGTAGGTGGTCGTTTAAGTCCGTTGTGAAAGCCCTGGGCTCAACCTGGGAACTGCAGTGGATACTGGGCGACTAGAGTGTGGTAGAGGGTAGCGGAATTCCTGGTGTAGCAGTGAAATGCGTAGAGATCAGGAGGAACATCCATGGCGAAGGCAGCTACCTGGACCAACACTGACACTGAGGCACGAAAGCGTGGGGAGCAAACAGGATTAGATACCCTGGTAGTCCACGCCCTAAACGATGCGAACTGGATGTTGGGTGCAATTTGGCACGCAGTATCGAAGCTAACGCGTTAAGTTCGCCGCCTGGGGAGTACGGTCGCGAGACTGAAACTCAAAGGAATTGACGGGGGCCCGCACAAGCGGTGGAGTATGTGGTTTAATTCGATGCAACGCGAAGAACCTTACCTGGCCTTGACATGTCGAGAACTTTCCAGAGATGGATTGGTGCCTTCGGGACTAC

>GQIS8NW03GQO7Q rank=0159735 x=2647.0 y=1428.5 length=374
CGTGTCTCTAGTGCCAGCCGCAGCGGTAATACGGAGGGTGCAAGCGTTATCCGGATTCACTGGGTTTAAAGGGTGCGTAGGCGGATATTTAAGTCAGTGGTGAAATCCTGGAGCTTAACTCCGGAACTGCCATTGATACTATTTATCTTGAATATTGTGGAGGTTTGCGGAATATGTCATGTAGCGGTGAAATGCATAGATATGACATAGAACACCTATTGCGAAGGCAGCAGGCTACACATATATTGACGCTGAGGCACGAAAGCGTGGGGATCAAACAGGATTAGATACCCTGGTAGTCCACGCCCTAAACGATGGATACTCGACATACGCGATACACTGTGTGCGTCTGAGCGAAAGCATTAAGTATCCCA

>GQIS8NW03FOH26 rank=0160184 x=2212.0 y=1024.0 length=495
CGTGTCTCTAGTGCCAGCAGCAGCGGTAATACGGAGGATCCAAGCGTTATCCGGAATCATTGGGTTTAAAGGGTCCGTAGGCGGTTTGGTAAGTCAGTGGTGAAAGCCCGCAGCTCAACTGTGGAACGGCCATTGATACTGCCAGACTTGAATTACAAGGAAGTAACTAGAATATGTAGTGTAGCGGTGAAATGCTTAGATATTACATGGAATACCAATTGCGAAGGCAGGTTACTACTTGTGGATTGACGCTGATGGACGAAAGCGTGGGGAGCGAACAGGATTAGATACCCTGGTAGTCCACGCTGTAAACGATGGATACTAGCTGTTGGGGGCAACTTCAGTGGCTAAGCGAAAGTGATAAGTATCCCACCTGGGGAGTACGTTCGCAAGAATGAAACTCAAAGGAATTAGACGGGGCCCGCACAAGCGGTGGAGCATGTGGTTTAATCGATGATACGCGAGGAACCTTACCAAGGCTAAATGTAGATTGAC

>GQIS8NW03GNF18 rank=0161233 x=2610.5 y=1150.0 length=452
CGTGTCTCTAGTGCCAGCCGCTGCGGTAATACGTAGGGTGCGAGCGTTAATCGGAATTACTGGGCGTAAAGCGTGCGCAGGCGGTTATGTAAGACAGATGTGAAATCCCCGGGCTCAACCTGGGAACTGCATTTGTGACTGCATGACTGGAGTGCGGCAGAGGGGGATGGAATTCCGCGTGTAGCAGTGAAATGCGTAGATATGCGGAGGAACACCGATGGCGAAGGCAATCCCCTGGGCCTGCACTGACGCTCATGCACGAAAGCGTGGGGAGCAAACAGGATTAGATACCCTGGTAGTCCACGCCCTAAACGATGTCAACTGGTTGTTGGACGGCTTGCTGTTCAGTAACGAAGCTAACGCGTGAAGTTGACCGCCTGGGGAGTACGGCCGCAAGGTTGAACTCAAAGGAATTGACGGGGACCGCACAAGCGGTGGATGATGTGGTTTAA

>GQIS8NW03HCJ3Q rank=0162285 x=2896.0 y=1332.5 length=380
CGTGTCTCTAGTGCCAGCAGCTGCGGTAATACGGAGGGTGCAAGCGTTATCCGGATTCACTGGGGTTTAAAGGGTGCGTAAGGCGGGTTGGTAAGTCAGTGGTGAAATCCCCGAGCTTAACTTGGGAACTGCCATTGATACTATCAATCTTGAATGTTCTGGAGGTTTGCGGAATATGTCATGTAGCGGTGAAATGCATAGATATGACATAGAACACCTATTGCGAAGGCAAGCAGGCTACAGAAATATTGACGCTGAGGCACGAAAGCGTGGGGATCAAACAGGATTAGATACCCTGGTAGTCCACGCCCTAAACGATGGATACTCGACATACGCGATACACAGTGTGTGTCTGAGCGAAAGCATTAAGTATCCCACCT

>GQIS8NW03G0SZU rank=0162431 x=2762.0 y=1848.0 length=475
CGTGTCTCTAGTGCCAGCCGCTGCGGTAATACGGAGGGTGCGAGCGTTGTCCGGATTTATTGGGTTTAAAGGGTGCGTAGGCGGTATATTAAGTCAGTGGTGAAATACGGTCGCTCAACGATTGCCGTGCCATTGATACTGATAAACTTGAGTATGATAGAGGTATTTGGAATGGATAGTGTAGCGGTGAAATGCATAGAAATTATCCAGAACGCCAATAGCGAAGGCAGAGTACTATGTCATTACTGACGCTGATGCACGAAAGTGTGGGGATCAAACAGGATTAGATACCCTGGTAGTCCACACTGTAAACGATGATGACTAACTGTTTGCCCTTTGGGGTGAGTGGTACAGAGAAATCGTTAAGTCATCCACCTGGGGAGTACGCCGGCAACGGTGAAACTCAAAGGAATTGGCGGGGTCCGCACAAGCGGTGGAGCATGTGGTTAATTCGATGATACGCGAGGAACCTTAC

>GQIS8NW03GM8EC rank=0162473 x=2607.0 y=3506.0 length=230
CGTGTCTCTAGTGCCAGCCGCAGCGGTAATACGGAGGGTGCGAGCGTTGTCCGGATTTATTGGGTTTAAAGGGTGCGTAGGCGGTTTATTAAGTCAGTGGTGAAAGACGGTCACTCAACGATTGCAGTGCCATTGATACTGGTAGACTTGAGTTCGTATGAGGTAGCTGGAATGGATAGTGTAGCGGTGAAATGCATAGATATTATCCAGAACTCCAATTGCGTAGGCGG

>GQIS8NW03F9KGG rank=0162562 x=2452.5 y=830.5 length=522
CGTGTCTCTAGTGCCAGCAGCTGCGGTAATACGTAGGGGTGCGAGCGTTAATCGGAATTACTGGGCGTAAAGCGTGCGCAGGCGGCTTTGCAAGACAGAGGTGAAATCCCCGGGCTCAACCTGGGAACTGCCTTTGTGACTGCAAGGCTAGAGTACGGCAGAGGGGGATGGAATTCCGCGTGTAGCAGTGAAATGCGTAGATATGCGGAGGAACACCGATGGCGAAGGCAATCCCCTGGGCCTGTACTGACGCTCATGCACGAAAGCGTGGGGAGCAAAACAGGATTAGATACCCCTGGTAGTCCACGCCCTAAACGATGTCAACTGGTTGTTGGACGGCTTGCTGTTCAGTAACGAAGCTAACGCGTGAAGTTGACCGCCTGGGGAGTACGGCCGCAAGGTTGAAACTCAAAGGAATTGACGGGGACCCGCACAAGCGGTGGATGATGTGGTTAATTCGATGCAACGCGAAAAACCTTACCTACCTTGACATGCCAGGAATCTTGCAGAGATGTGAGAGTG

>GQIS8NW03HB5ZK rank=0162843 x=2891.5 y=3518.5 length=520
CGTGTCTCTAGTGCCAGCCGCTGCGGTAAATACGAAGGATCCAAGCGTTGTCCGGATTTACTGGGTTTAAAGGGTGCGTAGGCGGGAAATTAAGTCAGTGGTGAAAGCTGGTAGCTCAACTATCAAATTGCCATTGAAACTGATTTTCTCGAGTACGGTTGAGGTAGCTGGAATGTAACATGTAGCGGTGAAATGCTTAGATATGTTACAGAACACCAATTGCGAAGGCAGGCTACTAAACCGTACTGACGCTGAGGCACGAAAGACGTGGGGATCAAACAGGATTAGATACCCTGGTAGTCCACGCCGTAAACGTTGCATACTCGGTCTTAGCGATATACAGTTAGGACCTAAGCGAAAGCATTAAGTATGCCACCTGGGGAGTACGGTCGCAAGATTGAAACCCAAAGGAATTGACGGGGGCCCGCACAAGCGGAGGAGCATGTGGTTTAATTCGATGATACGCGAGGAACCTTACCCGGGGCTTGAAAGTTAGTGACTAATGCCGAAAGGTGTTATT

>GQIS8NW03G5VM8 rank=0162854 x=2820.0 y=994.5 length=492
CGTGTCTCTAGTGCCAGCAGCAGCGGTAATACGGAGGGTGCAAGCGTTATCCGGATTCACTGGGTTTAAAGGGTGCGTAGGCGGGTTGGTAAGTCAGTGGTGAAATCCCCGAGCTTAACTTGGGAACTGCCATTGATACTACCAATCTTGAATGTTCTGGAGGTTTGCGGAATATGTCATGTAGCGGTGAAATGCATAGATATGACATAGAACACCTATTGCGAAGGCAGCAGGCTACAGAAATATTGACGCTGAGGCACGAAAGCGTGGGGATCAAACAGGATTAGATACCCTGGTAGTCCACGCCCTAAACGATGGATACTCGACATACGCGATACACAGTGTGTGTCTGAGCGAAAGCATTAAGTATCCCACCTGGGAAGTACGACGCAAGGTTGAAACTCAAAGGAATTAGGCGGGGTCCGCACAAGCGGTGGAGCATGTGGTTTAATTCGATGATACGCGAGGAACCTTACCTGGGCTAGAATGCCA

>GQIS8NW03GGDS5 rank=0162951 x=2529.0 y=3415.0 length=519
CGTGTCTCTAGTGCCAGCAGCAGCGGTAATACAGAGGGTGCGAGCGTTAATCGGAATTACTGGGCGTAAAGCGCGCGTAGGCGGTTTGTTAAGTCGGATGTGAAATCCCCGGGCTCAACCTGGGAACTGCATTCGATACTGGCAAGCTAGAGTGTGGGAGAGGAAGGTAGAATTCCAGGTGTAGCGGTGAGATGCGTAGAGATCTGGAGGAATACCGATGGCGAAGGCAGCCTTCTGGCCTAACACTGACGCTGAGGTGCGAGAGCATGGGGAGCAAACAGGATTAGATACCCTGGTAGTCCATGCCGTAAACGATGTCAACTAGCCGTTGGGGACCTTGAGTCTTTAGTGGCGCAGCTAACGCGATAAGTTGACCGCCTGGGGAGTACGGCGCAAGGTTAAAACTCAATGAATTGACGGGGCCGCACAAGCGGTGGAGCATGTGGTTTAATTCGATGCAACGCGAAGAACCTTACCTGGCCTTGACATGTCTGGAATCTTGTAGAGATACGAGAGTCG

>GQIS8NW03GGYFW rank=0163075 x=2536.0 y=1482.0 length=356
CGTGTCTCTAGTGCCAGCCGCAGCGGTAATACGGAGGGTGCGAGCGTTGTCCGGATTTATTGGGTTAAAGGGTGCGTAGGCGGTTTATTAAGTCAGTGGTGAAAGACGGTCGCTCAACGATTGCAGTGCCATTGATACTGGTAGACTTGAGTTCGTATGAGGTAGCTGGGATGGATAGTGTAGCGGTGAAATGCATAGATATTATCCAGAACTCCAATTGCGTAGGCAGGTTACTAATACGATACTGACGCTGATGCACGAAAGTGTGGGGATCAAACAGGATTAGATACCCTGGTAGTCCACACTGTAAACGATGATGACTAACTGTTTGCCTTCGGGGTTAGAGTGGTACAGAG

>GQIS8NW03FTPXU rank=0163413 x=2271.0 y=2816.0 length=161
CGTGTCTCTAGTGCCAGCCGCTGCGGTAATACGTAGGGTGCGAGCGTTAATCGGAATTACTGGGCGTAAAGCGTGCGCAGGCGGTTATGTAAGACAGATGTGGAATCCCCGGGCTCAACCTGGGAACTGCATTTGTGACTGCATGACTGGAGTGCGGCAGA

>GQIS8NW03FJUNR rank=0164180 x=2159.0 y=1125.0 length=328
CGTGTCTCTAGTGCCAGCAGCCGCGGTAATACGGAGGGTGCGAGCGTTGTCCGGATTTATTGGGTTTAAAGGGTGCGTAGGCGGTTTATTAAGTCAGTGGTGAAAGACGGTCGCTCAACGATTGCAGTGCCATTGATACTGGTAGACTTGAGTTCGTATGAGGTAGCTGGAATGGACAGTGTAGTGGTGAGATGCATAGATATTATCCAGAACTCCAATTGCGTAGGCAGGTTACTAATACGATACTGACGCTGATGCACGAAAGTGTGGGGATCAAACAGGATTAGATACCCTGGTAGTCCACACTGTAAACGATGATGACTAACTG

>GQIS8NW03GKZML rank=0165941 x=2582.0 y=1227.5 length=479
CGTGTCTCTAGTGCCAGCAGCGGCGGTAATACGGAGGGTGCGAGCGTTGTCCGGATTTATTGGGTTTAAAGGGTGCGTAGGCGGTATATTAAGTCAGTGGTGAAATACGGTCGCTCAACGATTGCCGTGCCATTGATACTGATAAACTTGAGTATGATAGAGGTATTTGGAATGGATAGTGTAGCGGTGAAATGCATAGATATTATCTAGAACGCCAATAGCGAAGGCAGAGTACTATGTCATTACTGACGCTGATGCACGAAAGTGTGGGGATCAAACAGGATTAGATACCCTGGTAGTCCACACTGTAAACGATGATGACTAACTGTTTGCCCTTTGGGGTGAGTGGTACAGAGAAATCGTTAAGTCATCCACCTGGGGACGTACGCCGGCAACGGTGAAAACTCAAAGGAATTGGACGGGGGTCCGCACGAAGCGGTGGAGCATGTGGTTAATTCGATGATACGCGAGGAACCTTA

>GQIS8NW03HDEDB rank=0166919 x=2905.0 y=3693.0 length=329
CGTGTCTCTAGTGCCAGCAGCGGCGGTAATACGGAGGGTGCGAGCGTTGTCCGGATTTATTGGGTTTAAAGGGTGCGTAGGCGGTTTATTAAGTCAGTGGTGAAAGACGGTCGCTCAACGATTGCAGTGCCATTGATACTGGTAGACTTGAGTTCGTATGAGGTAGCTGGAATGGATAGTGTAGCGGTGAAAATGCATAGATATTATCCAGAACTCCAATTGCGTAGGCAGGTTACTAATACGATACTGACGCTGATGCACGGAAGTGTGGGGATCAAACAGGATTAGATACCCTGGTAGTCCACACTGTAAACGATGATGACTAACTG

>GQIS8NW03FLT29 rank=0167112 x=2181.5 y=3587.0 length=471
CGTGTCTCTAGTGCCAGCAGCGGCGGTAATACGGAGGGTGCGAGCGTTGTCCGGATTTATTGGGTTTAAAGGGTGCGTAGGCGGTTTATTAAGTCAGTGGTGAAAGACGGTCGCTCAACGATTGCAGTGCCATTGATACTGGTAGACTTGAGTTCGTATGAGGTAGCTGGAATGGATAGTGTAGCGGTGAAATGCATAGATATTATCCAGAACTCCAATTGCGTAGGCAGGTTACTAATACGATACTGACGCTGATGCACGAAAGTGTGGGGATCAAACAGGATTAGATACCCTGGTAGTCCACACTGTAAACGATGATGACTAACTGTTTGCCCTTTGGGGTGAGTGGTACAGAGAAATCGTTAAGTCATCCACCTGGGGAGTACGCCGGCAACGGTGAAACTCAAAGGAATTGACGGGGTCGCACAAGCGGTGGAGCATGTGGTTTAATTCGATGATACGCGAGGAACC

>GQIS8NW03GXKUK rank=0167856 x=2725.5 y=2874.0 length=369
CGTGTCTCTAGTGCCAGCCGCGGCGGTAATACGTAGGGTGCGAGCGTTAAATCGGAATTACTGGGCGTAAAGCGTAGCGCAGGCGGTTATGTAAGACAGATGTGAAATCCCCGGGCTCCAACCTGGGAACTGCATTTGTGACTGCATGACTGGAGTGCGGCAGAGGGGATGGGAATTCCGCGTGTAGCAGTGAAATGCGTAGAGATGCGGAGGAACACCGATGGCGAAGGCAGCCCCCTGGGACTGGACACTGACGCTCATGCACGAAAGCGTGGGGAGCAAACAGGATTAGATACCCTGGTAGTCCACGCCCTAAACGACTGTCAATTAGCTGTTGGGGGTTAGAAGTCCCTGGTAGCGTAGCTAACG

>GQIS8NW03GVU46 rank=0167868 x=2706.0 y=728.0 length=484
CGTGTCTCTAGTGCCAGCCGCTGCGGTAATACGGAGGGTGCGAGCGTTGTCCGGATTTATTGGGTTTAAAGGGTGCGTAGGCGGTTTATTAAGTCAGTGGTGAAAGACGGTCGCTCAACGATTGCAGTGCCATTGATACTGGTAGACTTGAGTTCGTATGAGGTAGCTGGAATGGATAGTGTAGCGGTGAAATGCATAGATATTATCCAGAACTCCAATTGCGTAGGCAGGTTACTAATACGATACTGACGCTGATGCACGAAAGTGTGGGGATCAAACAGGATTAGATACCCTGGTAGTCCACACTGTAAACGATGATGACTAACTGTTTGCCTTTCGGGGTGAGTGGTACAGAGAAATCGTTAAGTCATCCACCTGGGGAGTACGCCGGCAACGGTGAAAACTCAAAGGAATTGACGGGGTCCGCACAAGCGGTGAGCATGTGGTTAATTCGATGATACGCGAGGAACCTTACCTAGGCTAG

>GQIS8NW03G75MI rank=0168353 x=2846.5 y=744.0 length=375
CGTGTCTCTAGTGCCAGCAGCGGCGGTAATACGTAGGGTGCAAGCGTTAATCGGAATTACTGGGCGTAAAGCGTGCGCAGGCGGTTCTATAAGACAGGTGTGAAATCCCCGGGCTTAACCTGGGAATTGCATTTGTGACTGTAGGACTAGAGTGCGTCAGAGGGGTGGGATTCGACGTAGTAGCAGTGAATGCGTAGAGATGTGGAGGAACTCCAATGGCGAAGGCAGCCCCCTGGGATGACACTGACGCTCATGCACGAAAGCGTGGGGAGCAAACAGGATTAGATACCCTGGTAGTCCACGCCCTAAACGATGTCAAACTAGTTGTTGGGGATTTACTTCCTTGGTAACGTAGCTAACGCGTGAAGTTGACCG

>GQIS8NW03HDIGR rank=0168406 x=2907.5 y=809.0 length=520
CGTGTCTCTAGTGCCAGCCGCGGCGGTAATACGGAGGGTGCAAGCGTTATCCGGAATCACTGGGTTTAAAGGGTGTGTAGGCGGCTTGATAAGTCAGTCGTGAAATCGCTGGGCTTAACCCATGCAACTGCGATTGATACTGTTGAGCTTGAATCAGGTTGAGGTAGGCGGAATGAGACATGTAGCGGTGAAATGCATAGATATGTCTTAGAACACCGATTGCGAAGGCAGCTTGCTGGACCTGAATTGACGCTGAGGCACGAAAGCGTGGGGAGCAAACAGGATTAGATACCCTGGTAATCCACGCCCTAAACGATGTTTACTTGCTGTTCCGTCCTTGCGATGGAGTGGCGAAGCGAAAGCGATAAGTAAACCACCTGGGGAGTACGCCGGCAACGGTGAAACTCAAAGGAATTGACGGGGTCCGCACAAGCGGTGGAGCATGTGGTTTAATTCGATGATACGCGAGGAACCTTACCTGGACTAGAATGGGATTGGAAGTGATACTGAAAGGTGATCG

>GQIS8NW03HGFPS rank=0168526 x=2940.5 y=2046.0 length=498
CGTGTCTCTAGTGCCAGCAGCTGCGGTAATACGGAGGGTGCGAGCGTTGTCCGGATTTATTGGGTTTAAAGGGTGCGTAGGCGGTTTATTAAGTCAGTGGTGAAAGACGGTCGCTCAACGATTGCAGTGCCATTGATACTGGTAGACTTGAGTTCGTATGAGGTAGCTGGAATGGATAGTGTAGCGGTGAAATGCATAGATATTATCCAGAACTCCAATTGCGTAGGCAGGTTACTAATACGATACTGACGCTGATGACACGAAAGTGTGGGGATCAAACAGGATTAGATACCCTGGTAGTCCACACTGTAAACGATGATGACTAACTGTTTGCCCTTTGGGGTGAGTGGTACAGAGAAATCGTTAAGTCATCCACCTGGGGAGTACGCCGGCAACGGTGAAACTCAAAGGAATTGACGGGGTCCGCACAAGCGGTGGAGCATGTGGTTAATCGATGATACGCGAGGAACTTACCTAGGCTAGAATGTGAAGGAATAA

>GQIS8NW03F6RWI rank=0169292 x=2420.5 y=1584.0 length=524
CGTGTCTCTAGTGCCAGCCGCAGCGGTAATACGGAGGGTGCGAGCGTTGTCCGGATTTATTGGGTTTAAAGGGTGCGTAGGCGGTTTTATTAAGTCAGTGGTGAAAGACGGTCGCTCAACGATTGCAGTGCCATTGATACTGGTAGACTTGAGTTCGTATGAGGTAGCTGGAATGGATAGTGTAGCGGTGAAATGCATAGATATTATCCAGAACTCCAATTGCGTAGGCAGGTTACTAATACGATACTGACGCTGATGCACGAAAGTGTGGGGATCAAACAGGATTAGATACCCTGGTAGTCCACACTGTAAACGATGATGACTAACTGTTTGCCCTTTGGGGTGAGGTGGTACAGAGAAATCGTTAAGTCATCCACCTGGGGAGTACGCCGGCAACGGTGAAACTCAAAGGAATTGACGGGGTCCGCACAAGCGGTGGAGCATGTGGTTAATTCGATGATACGCGAGGACCTTACTAGGCTAGAATGTGAAGGAATAATTTAGAGATAGATTAGTCTGCAAAG

>GQIS8NW03HCGHL rank=0169557 x=2895.0 y=743.5 length=503
CGTGTCTCTAGTGCCAGCAGCGGCGGTAATACGGAGGGTGCGAGCGTTGTCCGGATTTATTGGGTTTAAAGGGTGCGTAGGCGGTTTATTAAGTCAGTGGTGAAAGACGGTCGCTCAACGATTGCAGTGCCATTGATACTGGTAGACTTGAGTTCGTATGAGGTAGCTGGAGTGGATAGTGTAGCGGTGAAAATGCATAGATATTATCCAGAACTCCAATTGCGTAGGCAGGTTACTAATACGATACTGACGCTGATGCACGAAAGTGTGGGGATCAAACAGGATTAGATACCCTGGTAGTCCACACTGTAAACGATGATGACTAACTGTTTGCCTTTCGGGGTGAGTGGTACAGAGAAATCGTTAAGTCATCCACCTGGGGAGTACGCCGGCAACGGTGAAACTCAAAGGAATTGACGGGGTCCGCACAAGCGGTGGAGCATGTGGTTTAATCGATGATACGCGAGGAACCTTACCTAGGCTAGAATGTGAAGAATATTAGA

>GQIS8NW03G2ZL5 rank=0169833 x=2787.5 y=1339.5 length=501
CGTGTCTCTAGTGCCAGCAGCCGCGGTAATACGGAGGGTGCGAGCGTTGTCCGGATTTATTGGGTTTAAAGGGTGCGTAGGCGGTTTATTAAGTCAGTGGTGAAAGATGGTCGCTCAACGATTGCAGTGCCATTGATACTGGTAGACTTGAGTTCGTATGAGGTAGCTGGAATGGATAGTGTAGCGGTGAAATGCATAGATATTATCCAGAACTCCAATTGCGTAGGCAGGTTACTAATACGATACTGACGCTGATGCACGAAAGTGTGGGGATCAAACAGGATTAGATACCCTGGTAGTCCACACTGTAAACGATGATGACTAACTGTTTGCCTTTCGGGGTGAGTGGTACAGAGAAATCGTTAAGTCATCCACCTGGGGAGTACGCCGGCAACGGTGAAACTCAAAGGAATTGACGGGGGTCCGCACAAGCGGTGGAGCATGTGGTTTAATTCGATGATACGCGAGGAACCTTACCTAGGCTAGAATGTGAAGGAATAA

>GQIS8NW03FW79O rank=0170708 x=2311.0 y=2698.0 length=468
CGTGTCTCTAGTGCCAGCAGCTGCGGTAATACGGAGGGTGCAAGCGTTATCCGGATTCACTGGGTTTAAAGGGTGCGTAGGCGGGTTGGTAAGTCAGTGGTGAAATCCCCGAGCTTAACTTGGGAACTGCCATTGATACTATCAATCTTGAATGTTCTGGAGGTTTGCGGAATATGTCATGTAGCGGTGAAATGCATAGATATGACATAGAACACCTATTGCGAAGGCAGCAGGCTACAGAAATATTGACGCTGAGGCACGAAAGCGTGGGGATCAAACAGGATTAGATACCCTGGTAGTCCACGCCCTAAACGATGGATACTCGACATACGCGATACACAGTGTGTGTCTGAGCGAAAGCATTAAGTATCCCACCTGGGAAGTACGACCGCAAGGTTGAAACTCAAAGGAATTGGCGGGGTCCGCACAAGCGGTGGAGCATGTGGTTTAATTCGATGATACGCGAGG

>GQIS8NW03FM6LY rank=0171549 x=2197.0 y=932.0 length=261
CGTGTCTCTAGTGCCAGCCGCTGCGGTAATACGGAGGGTGCAAGCGTTATCCGGATTTATTGGGTTTAAAGGGTCCGTAGGCGGATCGTTAAGTCAGTGGTGAAATCCTACCGCTCAACGGTAGAACTGCCATTGATACTGGCGATCTTGAGTATGTATGAAGTTGGCGGAATGTGTGGTGTAGCGGTGAAATGCTTAGATATCACACAGAACACCGATTGCGAAGGCAGCTGACTAATACACAACTGACGCTGAGGGACG

>GQIS8NW03GI9WO rank=0171569 x=2562.0 y=3158.0 length=495
CGTGTCTCTAGTGCCAGCAGCCGCGGTAATACGGAGGATCCAAGCGTTATCCGGAATCATTGGGTTTAAAGGGTCCGTAGGCGGTTTGGTAAGTCAGTGGTGAAAGCCCGCAGCTCAACTGTGGAACGGCCATTGATACTGCCAGACTTGAATTACAAGGAAGTAACTAGAATATGTAGTGTAGCGGTGAAATGCTTAGATATTACATGGAATACCAATTGCGAAGGCAGGTCACTACTTGTGGATTGACGCTGATGGACGAAAGCGTGGGGAGCGAACAGGATTAGATACCCTGGTAGTCCACGCTGTAAACGATGGATACTAGCTGTTGGGGGCAACTTCAGTGGCTAAGCGAAAGTGATAAGTATCCCACCTGGGGAGTACGTTCGCAAGAATGAAACTCAAAGGAATTGACGGGGCCGCGACAAGCGGTGGAGCATGTGGTTAATTCGATGATACGCGAGGAACCTTACCAAGGCTTAAATGTAGATTGAC

>GQIS8NW03GXY1C rank=0171743 x=2730.5 y=782.0 length=41
CGTGTCTCTAGTGCCAGCCGCGGCGGTAATACGGAGGGNGC

>GQIS8NW03HEN2C rank=0172209 x=2920.0 y=1474.5 length=121
CGTGTCTCTAGTGCCAGCCGCTGCGGTAATACGTAGGGTGCGAGCGTTAATCGGAATTACTGGGCGTAAAGCGTGCGCGAGGTCGGTTTTAGTAAGACAGAGGTAGAAACGTCCCCGGGCT

>GQIS8NW03FRPV5 rank=0172354 x=2248.0 y=3651.0 length=403
CGTGTCTCTAGTGCCAGCAGCAGCGGTAATACGGAGGGTGCAAGCGTTATCCGGATTCACTGGGTTTAAAGGGTGCGTAGGCGGGTTGGTAAGTCAGTGGTGAAAATCCCCGAGCTTAACTTGGGAACTGCCATTGATACTATCAAATCTTGAATGTTCTGGAGGTTTGCGGAATATGTCATGTAGCGGGTGAAATGCATAGATATGACATAGAACACCTATTGCGAAGGCAGCAGGCTACAGAAATATTGACGCTGAGGCACGGAAAGCGTGGGGATCAAAACAGGATTAGATACCCTGGTTAGCCACGCTGTAAACGATGGANACTAGCTGTTGGGGGCAACTTCAGTGGGCTAAGCGAAAGTAGATAAGTATCCCACCTCGGGGAGTACGTTCGCAGAAT

>GQIS8NW03FQU18 rank=0173167 x=2239.5 y=558.0 length=365
CGTGTCTCTAGTGCCAGCAGCTGCGGTAAATACGGAGGGTGCGAGCGTTGTCCGGATTTATTGGGTTTAAAGGGTGCGTAGGCGGTTTAATTAAGTCAGTGGTGAAAGACGGTCGCTCAACGATTGCAGTGCCATTGATACTGGTAGACTTGAGTTCGTATGAGGTAGCTGGAATGGATAGTGTAGCGGTGAAATGCATAGATATTATCCAGAACTCCAATTGCGTAGGCAGGTTACTAATACGATACTGACGCTGATGCACGAAAGTGTGGGGATCAAACAGGATTAGATACCCTGGTAGTCCACACTGTAAACGATGATGACTAACTGTTTGTCCTTTCGGGGTGAGTGGTACAGAGAAATCG

>GQIS8NW03GE4F8 rank=0173244 x=2515.0 y=1974.0 length=494
CGTGTCTCTAGTGCCAGCAGCTGCGGTAATACGGAGGGTGCGAGCGTTGTCCGGATTTATTGGGTTTAAAGGGTGCGTAGGCGGTTTATTAAGTCAGTGGTGAAAGACGGTCGCTCAACGATTGCAGTGCCATTGATACTGGTAGACTTGAGTTCGTATGAGGTAGCTGGAATGGATAGTGTAGCGGTGAAATGCATAGATATTATCCAGAACTCCAATTGCGTAGGCAGGTTACTAATACGATACTGACGCTGATGCACGAAAAGTGTGGGGATCAAACAGGATTGGATACCCTGGTAGTCCACACTGTAAACGATGATGACTAACTGTTGCCTTGGGTGAGTGGTACAGAGAAATCGTTAAGTCATCCACCTGGGGAGTACGCCGGCAACGGTGAAACTCAAAGGAATTGACGGGGGTCCGCGACAAGCGGTGGAGCAGTGTGGTTTAAATTCGATGATACGCGAGGAACCTTACCTAGGCTAGAATGTGAA

>GQIS8NW03HGJ64 rank=0173338 x=2941.0 y=3758.5 length=541
CGTGTCTCTAGTGCCAGCCGCAGCGGTAATACGAAGGGAGCAAGCGTTGTTCGGATTTACTGGGCGTAAAGGGTGCGTAGGCGGTTTGATAAGTTGGATGTGAAAGCCCCGGGCTTAACTCGGGAATTGCATTCAAAAACTATCTGACTCGAGTATGGAAGAGGTTGGTGGAATTCCCAGTGTAGAGGTGAAATTCGTAGATATTGGGAAGAACATCCGTGGCGAAGGCGGCCAACTGGTCCATAACTGACGCTGAGGCACGAAAGCGTGGGGAGCAAACAGGATTAGATACCCTGGTAGTCCACGCTGTAAACGATGAGAGCTAAACGTTGGGTTGTTCACAACTCAGTGTTGAAGCTAACGCATGAAGCTCTCCGCCTGGGGAGTACGGTCGCAAGATTAAAACTCAAAGGAATTGACGGGGGCCCGCACAAGCGGTGGAGTATGTGGTTTAATTCGACGCTACGCGCAGAACCTTACCAATCCTTGACATGGGTAGTATGGACCTTGGAATCTTGGTCCTTCACTTCGGGTGGCTACC

>GQIS8NW03HD6OA rank=0176296 x=2914.5 y=3512.0 length=529
CGTGTCTCTAGTGCCAGCAGCAGCGGTAATACGGAGGGTGCGAGCGTTGTCCGGATTTATTGGGTTTAAAGGGTGCGTAGGCGGTTTATTAAGTCAGTGGTGAAAGACGGTCGCTCAACGATTGCAGTGCCGTTGATACTGGTAGACTTGAGTTCGTATGAGGTAGCTGGAATGGATAGTGTAGCGGTGAAATGCATAGATATTATCCAGAACTCCAATTGCGTAGGCAGGTTACTAATACGATACTGACGCTGATGCACGAAAGTGTGGGGACCAAACAGGGTTAGATACCCTGGTAGTCCACGCCCTAAACGATGGATACTCGACATACGCGATACACAGTGTGTGTCTGAGCGAAAGCATTAAGTATCCCACCTGGGAAGTACGACCGCAAGGTTGAAACTCAAAGGAATTGGCGGGGGTCCGCACAAGCGGTGGAGCATGTGGTTTAATTCGATGATACGCGAGGAACCTTACCTGGGCTAGAATGCCATTTGACCGCCGGTGAAAGCTGGTTTTGTAGCAATAC

>GQIS8NW03GW1NF rank=0176523 x=2719.0 y=2569.5 length=511
CGTGTCTCTAGTGCCAGCAGCCGCGGTAATACGGAGGGTGCGGGCGTTGTCCGGATTTATTGGGTTTAAAGGGTGCGTAGGCGGTTTATTAAGTCAGTGGTGAAAGACGGTCGCTCAACGATTGCAGTGCCATTGATACTGGTAGACTTGAGTTCGTATGAGGTAGCTGGAATGGATAGTGTAGCGGTGAAATGCATAGATATTATCCAGAACTCCAATTGCGTAGGCAGGTTACTAATACGATACTGACGCTGATGCACGAAAGTGTGGGGATCAAACAGGATTAGATACCCTGGTAGTCCACACTGTAAACGATGATGACTAACTGTTTGCCTTTCGGGGTGAGTGGTACAGAGAAATCGTTAAGTCATCCACCTGGGGAGTACGCCGGCAACGGTGAAACTCAAAGGAATTGACGGGGTCCGCACAAGCGGTGGAGCATGTGGTTTAATTCGATGATACGCGAGGAACCTTACCTAGGCTAGAANGTGAAGGAATAATTTAGAGATAG

>GQIS8NW03GBLB8 rank=0176739 x=2475.0 y=1078.0 length=264
CGTGTCTCTAGTGCCAGCCGCAGCGGTAATACGGAGGGTGCGAGCGTTGTCCGGATTTATTGGGTTTAAAGGGTGCGTAGGCGGTTTATTAAGTCAGTGGTGAAAGACGGTCGCTCAACGATTGTCAGTGCCATTGATACTGGTAGACTTGAGTTCGTATGAGGTAGCTGGAATGGATAGTGTAGCGGTGAAAATGCATAGATATTATCCAGAACTCCAATTGCGTAGGCAGGTTACTAATACGATACTGGACNCTGATGCACG

>GQIS8NW03F5D3R rank=0178000 x=2404.0 y=2581.5 length=525
CGTGTCTCTAGTGCCAGCCGCTGCGGTAATACGGAGGGTGCGAGCGTTGTCCGGATTTATTGGGTTTAAAGGGTGCGTAGGCGGTTTATTAAGTCAGTGGTGAAAGACGGTCGCTCAACGATTGCAGTGCCATTGATACTGGTAGACTTGAGTTCGTATGAGGTAGCTGGAATGGATAGTGTAGCGGTGAAATGCATAGATATTATCCAGAACTCCAATTGCGTAGGCAGGTTACTAATACGATACTGACGCTGATGCACGAAAGTGTGGGGATCAAACAGGATTAGATACCCTGGTAGTCCACACTGTGAACGATGATGACTAACTGTTTGCCCTTTGGGGTGAGTAGGTACAGAGAAATCGTTAAGTCATCCACCTGGGGAGTACGCCGGCAACGGTGAAACTCAAAGGAATTGACGGGGTCCGCACAAGCGGTGGAGCATGTGGTTTAATCGATGATACGCGAGGAACCTTACCTAGGCTAGAATGTGAAGGAATAATTTAGAGATAGATTAGTCTGCAAAG

>GQIS8NW03G2OIP rank=0180903 x=2783.5 y=3343.5 length=510
CGTGTCTCTAGTGCCAGCAGCTGCGGTAATACGTAGGGTGCGAGCGTTAATCGGAATTACTGGCGTAAGCGTGCGCAGGCGGTTATGTAAGACAGATGTGAAACCCCCGGGCTCAACCTGGGAACTGCATTTGTGACTGCATGACTGGAGTGCGGCAGAGGGGGATGGAATTCCGCGTGTAGCAGTGAAATGCGTAGATATGCGGAGGAACACCGATGGCGAAGGCAATCCCCTGGGCCTGCACTGACGCTCATGCACGAAAGCGTGGGGAGCAAAACNGGATTAGATACCCTGGTAGTCCACGCCCTAAACGATGTCAACTGGTTGTTGGACGGCTTGCTGTTCAGTAACGAGCTAACGCGTGAAGTTGACCGCCTGGGGAGTACGGCCGCAAGGTTGAAACTCAAAGGAATTGACGGGGACCCGCACAAGCGGTGGAGTATGTGGTTTAATTCGAAGCAACGCGCAAAACCTTACAGCCTTTGACATGGTGATTAGGGAGATGAGAGA

>GQIS8NW03GYDA8 rank=0181756 x=2734.0 y=2898.0 length=536
CGTGTCTCTAGTGCCAGCAGCGGCGGTAATACGGAGGGTGCAAGCGTTATCCGGATTTATTGGGTTTAAAGGGTCCGTAGGCGGATCGTTAAGTCAGTGGTGAAAGCCTACCGCTCAACGGTAGAACTGCCATTGATACTGGCGATCTTGAATATGTATGAAGTTGGCGGAATGTGTGGTGTAGCGGTGAAATGCTTAGATATCACACAGAACACCGATTGCGAAGGCAGCTGACTAATACATGATTGACGCTGAGGGACGAAAGTGTGGGGATCAAACAGGATTAGATACCCTGGTAGTCCACACCGTAAACGATGATTACTAGATTTTGGTCGCAAGATCAGAGTCCAAGCGAAAGTGTTTAGTAATCCACCTGGGGAGTACGTCCGCAAGGATGAAACTCAAAGGAATTGACGGGGCCCGCACAAGCGGTGGAGCATGTGGTTTAATTCGATGATACGCGAGGACCTTACCTGGGCTTGAAAGTTAGTGACCGTCTCTGAAAGGAGACTTTCCGCAAGGACACGAAACTAGGT

>GQIS8NW03FO2V2 rank=0182514 x=2218.5 y=3408.0 length=541
CGTGTCTCTAGTGCCAGCCGCGGCGGTAATACGGAGGGTGCAAGCGTTATCCGGATTTATTGGGTTTAAAGGGTCCGTAGGCGGATCGTTAAGTCAGTGGTGAAATCCTACCGCTCAACGGTAGAACTGCCATTGATACTGACGATCTTGAGTATGTATGAAGTTGGCGGAATGTGTGGTGTAGCGGTGAAATGCTTAGATATCACACAGAACACCGATTGCGAAGGCAGCTGACTAATACACAACTGACGCTGAGGGACGAAAGTGTGGGGATCAAACAGGATTAGATACCCTGGTAGTCCACACCGTAAACGATGATCACTAGATTTTGGTCGCAAGATCAGAGTCCAAGCGAAAGTGTTTAGTGATCCACCTGGGGAGTACGTCCGCAAGGATGAAACTCAAAGGAATTGACGGGGGCCCGCACAAGCGGTTGGAGCATGTGGTTTAATTCGATGATACGCGAGGAACCTTACCTGGGGCTTGAAAGTTAGTGACGGTTTCTGAAAGGAGACTTTCCGCAAGGACACGAAACTAGGTG

>GQIS8NW03GCFS2 rank=0182719 x=2484.0 y=3700.5 length=491
CGTGTCTCTAGTGCCAGCCGCAGCGGTAATACGGAGGGTGCAAGCGTTATCCGGATTCACTGGGTTTAAAGGGTGCGTAGGCGGGCAGGTAAGTCAGTGGTGAAAATCCCGGAGCTTAACTCCAGAACTGCCATTGATACTATCTGTCTTGAATATTGTGGAGGTAAGCGGAATATGTCATGTAGCGGTGAAATGCTTAGATATGACATAGAACACCTATTGCGAAGGCAGCTTACTACGCATATATTGACGCTGAGGCACGAAAGCGTGGGGATCAAACAGGATTAGATACCCTGGTAGTCCACGCCCTAAACGATGGATACTCGACATACGCGATACACTGTGTGTGTCTGAGCGAAAGCATTAAGTATCCACCTGGGAAGTACGACCGCAAGGTTGAAACTCAAAAGAATTGCGGGGGTCCGCACAAGCGGTGGAGCATGTGGTTTAATTCGATGATACGCGAGGAACCTTACCTGGCTAGAATGCTA

>GQIS8NW03F656B rank=0182759 x=2424.0 y=3697.0 length=515
CGTGTCTCTAGTGCCAGCAGCGGCGGTAATACAGAGGGTGCGAGCGTTAATCGGAATTACTGGGCGTAAAGCGCGCGTAGGCGGTTTGTTAAGTCGGATGTGAAATCCCCGGGCTCAACCTGGGAACTGCATTCGATACTGGCAGACTAGAGTATGGGAGAGGATGGTAGAATTCCAGGTGTAGCGGTGAAATGCGTAGAGATCTGGAGGAATACCGATGGCGAAGGCAGCCATCTGGCCTAATACTGACGCTGAGGTGCGAAAGCATGGGGAGCAAAACAGGATTAGATACCCTGGTAGTCCATGCCGTAAACGATGTCAACTAGCCGTTGGGGACCTTGAGTCTTAGTGGCGCAGCTAACGCGATAAGTTGACCGCCTGGGGAGTACGGCCGCAAGGTTAAAACTCAAATGAATTGACGGGGCCCGCACAAGCGGTGGAGCATGTGGTCTAATTCGATGCAACGCGAAGAACCTTACCTGGCCTTGACATACAGAGAATCTTTCAGAGATGAG

>GQIS8NW03G71CL rank=0182970 x=2844.0 y=3395.5 length=61
CGTGTCTCTAGTGCCAGCCGCTGCGGTAATACGAAGGGAGCTAGCGTTGTTCGGAATTACT

>GQIS8NW03F970B rank=0183332 x=2459.0 y=2681.0 length=263
CGTGTCTCTAGTGCCAGCCGCCGCGGTAATAACGGAGGGTGCGAGCGTTGTCCGGATTTATTGGGTTTAAAGGGTGCGTAGGCGGTTTATTAAGTCAGTGGTGAAAGACGGTCGCTCAACGATTGCAGTGCCATTGGTACTGGTAGACTTGAGTTCGTATGAGGTAGCTGGAATGGGATAGTGTAGCGGTGAAATGCATAGATATTATCCAGAACTCCAATTGCGTAGGCAGGTTACTAATACGATACTGACGCTGATGCACG

>GQIS8NW03GX2SE rank=0183902 x=2731.0 y=1548.0 length=523
CGTGTCTCTAGTGCCAGCCGCTGCGGTAACACGGAGGGTGCGAGCGTTGTCCGGATTTATTGGGTTTAAAGGGTGCGTAGGCGGTTTATTAAGTCAGTGGTGAAAAGACGGTCGCTCAACGATTGCAGTGCCATTGATACTGGTAGACTTGAGTTCGTATGAGGTAGCTGGAATGGATAGTGTAGCGGTGAAATGCATAGATATTATCCAGAACTCCAATTGCGTAGGCAGGTTACTAATACGATACTGACGCTGATGCACGAAAGTGTGGGGATCAAACAGGATTAGATACCCTGGTAGTCCACACTGTAAACGATGATGACTAACTGTTTGCCTTTCGGGGTGAGTGGTACAGAGAAATCGTTAAGTCATCCACCTGGGGAGTACGCCGGCAACGGTGAAACTCAAAGGAATTGACGGGGTCCGCACAAGCGGTGGAGCATGTGGTTTAATTCGATGATACGCGAGGAACCTTACCTAGGCTAAGAACGTAGAAGGAATAATTTAGAGATAGATTAGTCTG

>GQIS8NW03GL9GS rank=0184090 x=2596.0 y=3290.0 length=519
CGTGTCTCTAGTGCCAGCCGCTGCGGTAATACGTAGGGTGCGAGCGTTAATCGGAATTACTGGGCGTAAAGCGCGCGTAGGCGGTTTGTTAAGTCGGATGTGAAATCCCCGGGCTCAACCTGGGAACTGCATTCGATACTGGCAGACTAGAGTATGGGAGAGGATGGTAGAATTCCAGGTGTAGCGGTGAAATGCGTAGAGATCTGGAGGAATACCGATGGCGAAGGCAGCCATCTGGCCTAATACTGACGCTGAGGTGCGAAAGCATGGGGAGCAAACAGGATTAGATACCCTGGTAGTCCATGCCGTAAACGATGTCAACTAGCCGTTGGGGACCTTGAGTCTTTAGTGGCGCAGCTAACGCGATAAGTTGACCGCCTGGGGAGTACGGCGCAAGGTTAAACTACAAGGAATTGACGGGGTCCGCACAAGCGGTGGAGCATGTGGTTTAATTCGATGATACGCGAGGAACCTTACCTAGGCTAGAATGTGAAGGAATAATTTAGAGATAGATTAGTC

>GQIS8NW03HFVPY rank=0184384 x=2934.5 y=708.0 length=515
CGTGTCTCTAGTGCCAGCAGCTGCGGTAATACGAAGGGTGCAAGCGTTACTCGGAATTACTGGGCGTAAAGCGTGCGTAGGTGGTCGTTTAAGTCCGTTGTGAAAGCCCTGGGCTCAACCTGGGAACTGCAGTGGATACTGGGCGACTAGAGTGTGGTAGAGGGTAGCGGAATTCCTGGTGTAGCAGTGAAATGCGTAGAGATCAGGAGGAACATCCTTGGCGAAGGCAGCTACCTGGACCAACACTGACACTGAGGCACGAAAGCGTGGGGAGCAAACAGGATTAGATACCCTGGTAGTCCACGCCCTAAACGATGCGAACTGGATGTTGGGTGCAATTTGGCACGCAGTATCGAAGCTAACGCGTTAAGTTCGCCGCCTGGGGAGTACGGTCGCAAGACTGAAAACTCAAAGGAATTGACGGGGGCCCGCACAAGCGGTGGAGTATGTGGTTTAATTCGATGCAACGCGAAGAACCTTACCTGGCCTTGACATGTCGAGAACTTTCCAGAGAT

>GQIS8NW03FJOA4 rank=0184598 x=2157.0 y=1086.0 length=356
CGTGTCTCTAGTGCCAGCAGCTGCGGTAATACGGAGGGTGCGAGCGTTGTCCGGATTTATTGGGTTTAAAAGGGTGCGTAGGCGGTATATTAAGTCAGTGGTGAAATACGGTCGCTCAACGATTGCCGTGCCATTGATACTGATAAACTTGAGTATGATAGAGGTATTTGGAATGGATAGTGTAGCGGTGAAATGCATAGATATTATCCAGAACGCCAATAGCGAAGGCAGAGTACTATGTCATTACTGACGCTGATGCACGAAAGTGTGGGGATCAAACAGGATTAGATACCCTGGTAGTCCACACTGTAAACGATGATGACTAACTGTTTGCCCGTTGGGTGAGTGGTACAGAG

>GQIS8NW03FNQLH rank=0184629 x=2203.0 y=2259.5 length=507
CGTGTCTCTAGTGCCAGCCGCTGCGGTAATACGGAGGGTGCAAGCGTTATCCGGATTTATTGGGTTTAAAGGGTCCGTAGGCGGATCGTTAAGTCAGTGGTGAAAGCCTACCGCTCAACGGTAGAACTGCCATTGATACTGGCGATCTTGAATATGTATGAAGTTGGCGGAATGTGTGGTGTAGCGGTGAAATGCTTAGATATCACACAGAACACCAATGGCGAAGGCAGCCCCCTGGGATGACACTGACGCTCATGCACGAAAGCGTGGGGAGCAAACAGGATTAGATACCCTGGTAGTCCACGCCCTAAACGATGTCAACTAGTTGTTGGGGATTTACTTCCTTGGTAACGTAGCTAACGCGTGAAGTTGACCGCCTGGGGAGTACGGTCGCAAGATTAAAACTCAAAGGAATTGACGGGGACCCGCACAAGCGGTGGATGATGTGGATTAATTCGATGCAACGCGAAAACCTTACCTACCCTTGACATGGCAGGAACTTTCCAG

>GQIS8NW03FZNOJ rank=0185315 x=2339.0 y=1297.0 length=445
CGTGTCTCTAGTGCCAGCCGCCGCGGTAATACGGAGGGTGCGAGCGTTGTCCGGATTTATTGGGTTTAAAGGGTGCGTAGGCGGTTTATTAAGTCAGTGGTGAAAGACGGTCGCTCAACGATTGCAGTGCCATTGATACTGGTAGACTTGAGTTCGTATGAGGTAGCTGGAATGGATAGTGTAGCGGTGAAATGCATAGATATTATCCAGAACTCCAATTGCGTAGGCAGGTTACTAATACGATACTGACGCTGATGCACGAAAGTGTGGGGATCAAACAGGATTAGATACCCTGGTAGTCCACACTGTAAACGATGATGACTAACTGTTTGCCTTTCGGGGTGAGTGGTACAGAGAAATCGTTAAGTCATCCACCTGGGGAGTACGCCGGCAACGGTGAAACTCAAAGGAATTGACGGGGGTCCGCACAAGCGGTGGAGCATGT

>GQIS8NW03GEDY8 rank=0185407 x=2507.0 y=434.0 length=397
CGTGTCTCTAGTGCCAGCAGCCGCGGTAATACGGAGGGTGCGAGCGTTGTCCGGATTTATTGGGTTTAAAGGGTGCGTAGGCGGTTTATTAAGTCAGTGGTGAAAGACGGTCGCTCAACGATTGCAGTGCCATTGATACTGGTAGACTTGAGTTCGTATGAGGTAGCTGGAATGGATAGTGTAGCGGTGAAATGCATAGATATTATCCAGAACTCCAATTGCGTAGGCAGGTTACTAATACGATACTGACGCTGATGCACGAAAGTGTGGGGATCAAACAGGATTAGATACCCTGGTAGTCCACACTGTAAACGATGATGACTAACTGTTTGCCTTTCGGGTGAGTGGTACAGAGAATCGTTAAGTCATCCACCTGGGGAGTACGCCGGCAACGGTG

>GQIS8NW03GX59O rank=0185809 x=2732.0 y=1962.0 length=472
CGTGTCTCTAGTGCCAGCCGCTGCGGTAATACAGAGGGTGCAAGCGTTAATCGGAATTACTGGGCGTAAAGCGCACGTAGGCGGTTTTTTAAGTCAGATGTGAAAGCCCCGGGCTCAACCTGGGAATTGCATTTGAAACTGGGAAACTAGAGTGTGTGAGGGGGGGGTAGAATTCCAAGTGTAGCGGTGAAATGCGTAGAGATTTGGAGGAATACCAGTGGCGAAGGCGGCCCCCTGGCACAACACTGACGCTCAGGTGCGAAAGCGTGGGGAGCAAACAGGATTAGATACCCTGGTAGTCCACGCCGTAAACGATGTCTACTAGCTGTTCGTGTCCTTGTGACGTGAGTAGCGCAGCTAACGCATTAAGTAGACCGCCTGGGGAGTACGGTCGCAAGATTAAAACTCAAAATGAATTGGACGGGGCCCGCACAGGCGGTGGAGCATGTGGTTTAATTCGACGCAACGCGAA

>GQIS8NW03GOOJ2 rank=0185816 x=2624.0 y=1472.0 length=453
CGTGTCTCTAGTGCCAGCCGCAGCGGTAATACGGAGGGTGCGAGCGTTGTCCGGATTTATTGGGTTTAAAGGGTGCGTAGGCGGTTTATTAAGTCAGTGGTGAAAGACGGTCGCTCAACGATTGCAGTGCCATTGATACTGGTAGACTTGAGTTCGTATGAGGTAGCTGGAATGGATAGTGTAGCGGTGAAATGCATAGATATTATCCAGAACTCCAATTGCGTAGGCAGGTTACTAATACGATACTGACGCTGATGCACGAAAGTGTGGGGATCAAACAGGATTAGATACCCTGGTAGTCCACACTGTAAACGATGATGACCAACTGTTTGCCCTTTGGGGTGAGTGGTACAGAGAAATCGTTAAGTCATCCACCTGGGGAGTACGCCGGCAACGGTGAAACTCAAGGAATTGACGGGGTCCGCACAAGCGGTGGAGCATGTGGTTTAATTC

>GQIS8NW03GNF2V rank=0186950 x=2610.5 y=1173.0 length=511
CGTGTCTCTAGTGCCAGCAGCTGCGGTAATACGAAGGGTGCAAGCGTTACTCGGAATTACTGGGCGTAAAGCGTGCGTAGGTGGTCGTTTAAGTCCGTTGTGAAAGCCCTGGGCTCAACCTGGGAACTGCAGTGGATACTGGGCGACTAGAGTGTGGTAGAGGGTAGCGGAATTCCTGGTGTAGCAGTGAAATGCGTAGAGATCAGGAGGAACATCCATGGCGAAGGCAGCTACCTGGACCAACACTGACACTGAGGCACGAAAGCGTGGGGAGCAAACAGGATTAGATACCCTGGTAGTCCACGCCCTAAACGATGCGAACTGGATGTTGGGTGCAATTTGGCACGCAGTATCGAAGCTAACGCGTTAAGTTCGCCGCCTGGGGAGTACGGTCGCAAGACTGAAACTCAAAGGAATTGACGGGGGCCCGCGACAAGCGGTGGAGTATGTGGTTTAATTCGATGCAACGCGAAGAACCTTACCTGGCCTTGACATGTCGAGAACTTTCCAG

>GQIS8NW03GYGZ1 rank=0187278 x=2735.0 y=3583.0 length=535
CGTGTCTCTAGTGCCAGCAGCTGCGGTAATACGAAGGGAGCTAGCGTTGTTCGGAATTACTGGGCGTAAAGGGCGCGTAGGCGGCCTTGTAAGTTAGATGTGAAAGCCCCGGGCTTAACCTGGGAACTGCATTTAAGACTGCAAAAGCTTGAGGACGAGAGAGGAAAGTGGAATTGCGAGTGTAGAGGTGAAATTCGTAGATATTCGCAAGAACACCAGTGGCGAAGGCGACTTTCTGGCTCGTATCTGACGCTAAGGCGCGAAAGCGTGGGGAGCAAACAGGATTAGATACCCTGGTAGTCCACGCTGTAAACGATGAGTGCTAGATGTTGGGCTTCGGCTCAGTATCGCAGCTAACGCATTAAGCACTCCGCCTGGGGAGTACGGTCGCAAGATTAAAACTCAAAGGAATTGACGGGGCCCGCACAAGCGGTGGAGTATGTGGTTTAATTCGAAGCAACGCGCAAAACCTTACCAGCCTTTGACATGGTTGATTAGGGAGATGAGAGATCATTTCCGTCGGTTCGGCCGGATC

>GQIS8NW03G08S9 rank=0187838 x=2767.0 y=1867.0 length=495
CGTGTCTCTAGTGCCAGCAGCCGCGGCGGTAATACGGAGGGTGCAAGCGTTATCCGGATTCACTGGGTTTAAAGGGTGCGTAGGCGGGTTGGTAAGTCAGTGGTGAAATCCCCGAGCTTAACTTGGGAACTGCCATTGATACTATCAATCTTGAATGTTCTGGAGGTTTGCGGAATATGTCATGTAGCGGTGAAATGCATAGATATGACATAGAACACCTATTGCGAAGGCAGCAGGCTACAGAAATATTGACGCTGAGGCACGAAAGCGTGGGGATCAAACAGGATTAGATACCCTGGTAGTCCACGCCCTAAACGATGGATACTCGACATACGCGATACACAGTGTGTGTCTGAGCGAAAGCATTAAGTATCCCACCTGGGAAGTACGACGCAGGTTGAAACTCAAAGGAAGTTGGCGGGGTCCGCACAAGCGGTGGAGCATGTGGTTTAATTCGATGATACGCGAGGAACCTTACCTAGGCTTGACATTGAT

>GQIS8NW03FP4PU rank=0189808 x=2230.0 y=3280.0 length=166
CGTGTCTCTAGTGCCAGCAGCCGCGGTAATACGTAGGGTGCGAGCGTTAATCGGAATTACTGGGCGTAAAGCGTGCGCAGGCGGTTTGATAAGCCAGATGTGAAATCCCCGAGCTCAACTTGGGAACTGCGTTTGGAACTGTCAGACTAGAGTGCGTCAGAGGGGT

>GQIS8NW03GRLKZ rank=0190013 x=2657.5 y=2417.5 length=525
CGTGTCTCTAGTGCCAGCAGCTGCGGTAATACGGAGGGTGCAAGCGTTATCCGGATTCACTGGGTTTAAAAGGGTGCGTAGGCGGGTTGGTAAGTCAGTGGTGAAATCCCCGAGCTTAACTTGGGAACTGCCATTGATACTATCAATCTTGAATGTTCTGGAGGTTTGCGGAATATGTCATGTAGCGGTGAAATGCATAGATATGACATAGAACACCTATTGCGAAGGCAGCAGGCTACAGAAATATTGACGCTGAGGCACGAAAGCGTGGGGATCAAACAGGATTAGATACCCTGGTAGTCCACGCCCTAAACGATGGATACTCGACATACGCGATACACAGTGTGTGTCTGAGCGAAAAGCATTAAGTATCCCACCTGGGAAGTACGACCGCAAGGTTGAAACTCAAAGGAATTGGCGGGGGTCCGCACAAGCGGTGGAGCATGTGGTTTAATTCGATGATACGCGAGGAACCTTACCTGGGCTAGAATGCCATTTGACCGCCGGTGAAAGCTGGTTTTGTAG

>GQIS8NW03GC696 rank=0190069 x=2493.0 y=2444.0 length=481
CGTGTCTCTAGTGCCAGCCGCTGCGGTAATACGGAGGGTGCGAGCGTTGTCCGGATTTATTGGGTTTAAAGGGTGCGTAGGCGGTTTATTAAGTCAGTGGTGAAAGACGGTCGCTCAACGATTGCAGTGCCATTGATACTGGTAGACTTGAGTTCGTATGAGGTAGCTGGAATGGATAGTGTAGCGGTGAAATGCATAGATATTATCCAGAACTCCAATTGCGTAGGCAGGTTACTAATACGATACTGACGCTGATGCACGAAAGTGTGGGGATCAAACAGGATTAGATACCCTGGTAGTCCACACTGTAAACGATGATGACTAACTGTTTGCCTTTCGGGGTGAGTGGTACAGAGAAATCGTTAAGTCATCCACCTGGGGAGTACGCCGGCAACGGTGAAACTCAAAGGAATTGACGGGGGTCCGCACAAGCGGTGGAGCATGTGGTTTAATTCGATGATACGCGAGGTAACCTTACCTA

>GQIS8NW03G2RVT rank=0190110 x=2784.0 y=3607.0 length=509
CGTGTCTCTAGTGCCAGCCGCGGCGGTAATACGAAGGGTGCAAGCGTTACTCGGAATTACTGGGCGTAAAGCGTGCGTAGGTGGTCGTTTAAGTCCGTTGTGAAAGCCCTGGGCTCAACCTGGGAACTGCAGTGGATACTGGGCGACTAGAGTGTGGTAGAGGGTAGCGGAATTCCTGGTGTAGCAGTGAAATGCGTAGAGATCAGGAGGAACATCCATGGCGAAGGCAGCTACCTGGACCAACACTGACACTGAGGCACGAAAGCGTGGGGAGCAAACAGGATTAGATACCCTGGTAGTCCACGCCCTAAACGATGCGAACTGGATGTTGGGTGCAATTTGGCACGCAGTATCGAAGCTAACGCGTTAAGTTCGCCGCCTGGGGAGTACGGTCGCAAGACTGAAACTCAAAGGAATTGACGGGGCCCGGCACAAGCGGTGGAGTATGTGGTTTAATTCGATGCAACGCGAAGAACCTTACCTGGCCTTGACATGTCGAGAACTTTCCA

>GQIS8NW03FNPVS rank=0190924 x=2203.0 y=1334.0 length=102
CGTGTCTCTAGTGCCAGCAGCTGCGGTAATACGTAGGGTGCGAGCGTTAATCGGAATTACTGGGCGTAAAGCGTGCGCAGGCGGTTATGTAAGACAGATGTG

>GQIS8NW03GKKCL rank=0191698 x=2577.0 y=1907.0 length=526
CGTGTCTCTAGTGCCAGCAGCTGCGGTAATACGTAGGGTGCAAGCGTTAATCGGAATTACTGGGCGTAAAGCGTGCGCAGGCGGTTCTATAAGACAGGTGTGAAATCCCCGGGCTTAACCTGGGAATTGCATTTGTGACTGTAGGACTAGAGTGCGTCAGAGGGGGTGGAATTCCACGTGTAGCAGTGAAATGCGTAGAGATGTGGAGGAACACCAATGGCGAAGGCAGCCCCCTGGGATGACACTGACGCTCATGCACGAAAAGCGTGGGGAGCAAACAGGATTAGATACCCTGGTAGTCCACGCCCTAAACGATGTCAACTAGTTGTTGGGGATTTACTTCCTTGGTAACGTAGCTAACGCGTGAAGTTGACCGCCTGGGGAGTACGGTCGCAAGATTAAAACTACAAAGGAATTGACGGGGACCGCACAAGCGGTGGATGATGTGGATTAATTCGATGCAACGCGAAAAACCTTACCTAATCCTTGACATAGGCAGGAACTTTCCAGAGATGGATTGGTGCTC

>GQIS8NW03F9J65 rank=0192945 x=2452.0 y=495.0 length=501
CGTGTCTCTAGTGCCAGCAGCCGCGGTAATACGTAGGGTGCGAGCGTTAATCGGAATTACTGGGCGTAAAGCGTGCGCAGGCGGTCTGATAAGCCAGATGTGAAATCCCCGAGCTCAACTTGGGAACTGCGTTTGGAACTGTCAGACTAGAGTGCGTCAGAGGGGGGTGGAATTCCGCGTGTAGCAGTGAAATGCGTAGAGATGCGGAGGAACACCGATGGCGAAGGCAGCCCCCTGGGATGACACTGACGCTCATGCACGAAAGCGTGGGGAGCAAACAGGATTAGATACCCTGGTAGTCCACGCCCTAAACGATGTCAATTAGCTGTTGGGGTTAGAATCCCTGGTAGCGTAGCTAACGCGTGAAATTGACCGCCTGGGGAGTACGGCCGCAAGGTTAAAACTCAAAGGAATTGACGGGGCCCGCACAAGCGGTGGATGATGTGGATTAATTCGATGCAACGCGAAGAACCTTACCTGCTCTTGACATGTACGGAACTT

>GQIS8NW03GTPMT rank=0193528 x=2681.0 y=2675.0 length=510
CGTGTCTCTAGTGCCAGCAGCGGCGGTAATACGAAGGATCCAAGCGTTGTCCGGATTTACTGGGTTTAAAGGGTGCGTAGGCGGGAAATTAAGTCAGTGGTGAAAGCTGGTAGCTCAACTATCAAATTGCCATTGAAACTGATTTTCTCGAGTACGGTTGAGGTAGCTGGAATGTAACATGTAGCGGTGAAATGCTTAGATATGTTACAGAACACCAATTGCGAAGGCAGGCTACTAAACCGTAACTGACGCTGAGGCACGAAAGCGTGGGGATCAAAACAGGATTAGATACCCTGGTAGTCCACGCCGTAAACGTTGCATACTCGGTCTTAGCGATATACAGTTAGGACCTAAGCGAAAGCATTAAGTATGCCACCTGGGGAGTACGGTCGCAAAATTGAAACTCAAAGGAATTGACGGGGGCCCGCACAAGCGGAGGAGCATGTGGTTTAATTCGATGATACGCGAGGAACCTTACCCGGGCTTGAAAGTTAGTGACTAATGCCGAAA

>GQIS8NW03G5JLR rank=0193558 x=2816.0 y=1773.5 length=524
CGTGTCTCTAGTGCCAGCAGCCGCGGTAATACAGAGGGTGCGAGCGTTAATCGGAATTACTGGGCGTAAGGCGCACGTAGGTGGTTTGTTAAGCTAGCTGTGAAATCCCCGGGCTCAACCTGGGCACTGCAGTTAGAACTGGCAAGCTAGAGTAGGGTAGAGGGGTGTGGAATTCCAGGTGTAGCGGTGAAATGCGTAGATATCTGGAGGAACATCAGTGGCGAAGGCGACACCCTGGACTCATACTGACACTGAGGTGCGAAAGCGTGGGGAGCAAACAGGATTAGATACCCTGGTAGTCCACGCCGTAAACGATGCCTACTAGCCGTTGGGAGCCTTGAGCTCTTAGTGGCGCAGCTAACGCACTAAGTAGACCGCCTGGGGAGTACGGTCGCAAGATTAAAACTCAAATGAATTGACGGGGCCCGCACAAGCGGTGGAGCATGTGGTTTAATTCGACGCAACGCGAAGAACCTTACCAGGTCTGACATCCTAGAAACTTTCCAGAGATGGATTGGTGCCTT

>GQIS8NW03G8LC0 rank=0193767 x=2851.5 y=658.0 length=445
CGTGTCTCTAGTGCCAGCAGCGGCGGTAATACGGAGGGTGCGAGCGTTGTCCGGATTTATTGGGTTTAAAGGGTGCGTAGGCGGTTTATTAAGTCAGTGGTGAAAGACGGTCGCTCAACGATTGCAGTGCCATTGATACTGGTAGACTTGAGTTCGTATGAGGTAGCTGGAATGGATAGTGTAGCGGTGAAATGCATAGATGTTATCCAGAACTCCAATTGCGTAGGCAGGTTACTAATACGATACTGACGCTGATGCACGAAAGTGTGGGGATCAAACAGGATTAGATACCCTGGTAGTCCACACTGTAAAACGATGATGACTAACTGTTTGCCTTTTCGGGGTGAGTGGTACAGAAGAAATCGTTAAGTCATCCACCTGGGGAGTACGCCGACAACGGTGAAACTCAAAGGAATTAGGCGGGGTCCGCACAAGCGGTGGAGCA

>GQIS8NW03GIJOE rank=0194473 x=2554.0 y=1932.0 length=371
CGTGTCTCTAGTGCCAGCAGCTGCGGTAATACGGAGGGTGCAAGCGTTATCCGGATTCACTGGGTTTAAAGGGTGCGTAGGCGGGTTGGTAAGTCAGTGGTGAAATCCCCGAGCTTAACTTGGGAACTGCCATTGATACTATCAATCTTGAATGTTCTGGAGGTTTGCGGAATATGTCATGTAGCGGTGAAATGCATAGATATGACATAGAACACCTATTGCGAAGGCAGCAGGCTACAGAAATATTGACGCTGAGGCACGAAAGCGTGGGGATCAAACAGGATTAGATACCCTGGTAGTCCACGCCCTAAACGATGGATACTCGACATACGCGATACACAGTGTGTGTCTGAGCGAAAGCATTAAGTATT

>GQIS8NW03F6UYI rank=0194670 x=2421.0 y=1448.0 length=475
CGTGTCTCTAGTGCCAGCAGCAGCGGTAATACGGAGGGTGCGAGCGTTGTCCGGATTTATTGGGTTTAAAGGGTGCGTAGGCGGTTTATTAAGTCAGTGGTGAAAGACGGTCGCTCAACGATTGCAGTGCCATTGATACTGGTAGACTTGAGTTCGTATGAGGTAGCTGGAATGGATAGTGTAGCGGTGAAATGCATAGATATTATCCAGAACTCCAATTGCGTAGGCAGGTTACTAATACGATACTGACGCTGATGCACGAAAGTGTGGGGATCAAAACAGGATTAGATACCCTGGTAGTCCACACTGTAAACGATGATGACTAACTGTTTGCCCTTTGGGGTGAGTGGTACAGAGAAATCGTTAAGTCATCCACCTGGGGAGTACGCCGGCAACGTGAAACTCAAAGGAATTGACGGGGTCCGCACAAGCGGTGGAGCATGTGGTTTAATCGATGATACGCGAGGAACCTTAC

>GQIS8NW03HDO25 rank=0196489 x=2909.5 y=1199.5 length=144
CGTGTCTCTAGTGCCAGCAGCGGCGGTAATACGAAGGGAGCTAGCGTTGTTCGGAATTACTGGGCGTAAAGGGCGCGTAGGCGGCCTTGTAAGTTAGATGTGAAATCCCCGGGCTCAAACCTGGGAACTGCATTTGTGACTGAC

>GQIS8NW03FXQGY rank=0196579 x=2317.0 y=1712.0 length=503
CGTGTCTCTAGTGCCAGCAGCAGCGGTAATACGAAGGGTGCAAGCGTTACTCGGAATTACTGGGCGTAAAGCGTGCGTAGGTGGTCGTTTAAGTCCGTTGTGAAAGCCCTGGGCTCAACCTGGGAACTGCAGTGGATACTGGGCGACTAGAGTGTGGTAGAGGGTAGCGGGAATTCCTGGTGTAGCAGTGAAATGCGTAGAGATCAGGAGGAACATCCATGGCGAAGGCAATCCCCTGGGCCTGTACTGACGCTCATGCACGAAAGCGTGGGGAGCAAACAGGATTAGATACCCTGGTAGTCCACGCCCTAAACCGATGTCAACTGGTTGTAGGACGGCTTGCTGTTCAGTGACGAAGCTAACGCGTGAAGTTGACCGCCTGGGGGAGTACGGCCGCAAGGTTGGAAACTCAAAGGAATTGACGGGGACCCGCACAAGCGGTGGATGATGTGGTTAATTCGATGCAACGCGAAAAACCTTACCCACCTTTGACATGTACGGAA

>GQIS8NW03GO8E8 rank=0197434 x=2630.0 y=2642.5 length=361
CGTGTCTCTAGTGCCAGCAGCCGCGGTAATACGGAGGGTGCGAGCGTTGTCCGGATTTATTGGGTTTAAAGGGTGCGTAGGCGGTTTATTAAGTCAGTGGTGAAAGACGGTCGCTCAACGATTGCAGTGCCATTGATTACTGGTAGACTTGAGTTCGTATGAGGTAGCTGGAATGGATAGTGTAGCGGTGAAATGCATAGATATTATCCAGAACTCCAATTGACGTAGGCAGGTTACTAATACGATAACTGACGCTGATGGCACGGAAAGTGTGGGGATCAAACAGGATTAGATACCCTGGTAGTCCACACTGTAAACGATGATGACTAACTGCTTGCCTTTCGGGGTGAGTGGTACAGAG

>GQIS8NW03GN9YF rank=0197619 x=2619.0 y=3029.0 length=468
CGTGTCTCTAGTGCCAGCAGCTGCGGTAATACGGAGGGTGCAAGCGTTATCCGGAATCACTGGGTTTAAAGGGTGCGTAGGCGGCTTGATAAGTCAGTCGTGAAATCGCTGGGCTTAACCCATGCAACTGCGATTGATACTGTTGAGCTTGAATCAGGTTGAGGTAGGCGGAATGAGACATGTAGCGGTGAAATGCATAGATATGTCTTAGAACACCGATTGCGAAGGCAGCTTGCTGGACCTGAATTGACGCTGAGGCACGAAAGCGTGGGGAGCAAACAGGATTAGATACCCTGGTAGTCCACGCCCTAAACGATGGATACTCGACATACGCGATACACTGTGTGTGTCTGAGCGAAAGCATTAAGTATACCCACCTGGGAAGTACGACCGCAAGGTTGAAACTCAAGGAATTGGCGGGGTCCGCACAAGCGGTGAGCATGTGGTTTAATTCGATGATACGCGAGG

>GQIS8NW03GVVQM rank=0197731 x=2706.5 y=1500.0 length=463
CGTGTCTCTAGTGCCAGCAGCGGCGGTAATACGGAGGATCCAAGCGTTATCCGGAATCATTGGGTTTAAAAGGGTCCGTAGGCGGTTTGGTAAGTCAGTGGTGAAAGCCCGCAGCTCAACTGTGGAACGGCCATTGATACTGCCAGACTTGAATTACAAGGAAGTAACTAGAATATGTAGTGTAGCGGTGAAATGCTTAGGTATTACATGGAATACCAATTGCGAAGGCAGGTTACTACTTGTGGATTGACGCTGATGGACGAAAGCGTGGGGAGCGAACAGGATTAGATACCCTGGTAGTCCACGCTGTAAACGATGGATACTAGCTGTTGGGGGCAACTTCGGTGGCTAAGCGAAAGTGATAAGTATCCCACCTGGGGAGTACGTTCGCAAGAATGAAACTCAAAGGAATTGACGGGGCCCGCACAAGCGGTGGAGCATGTGGTTTAATCGATGATACGCG

>GQIS8NW03FJVTF rank=0197819 x=2159.0 y=2625.5 length=434
CGTGTCTCTAGTGCCAGCCGCGGCGGTAATACGGAGGGTGCGAGCGTTGTCCGGATTTATTGGGTTTAAAGGGTGCGTAGGCGGTTTATTAAGTCAGTGGTGAAAGACGGTCGCTCAACGATTGCAGTGCCATTGATACTGGTAGACTTGAAGTTCGTATGAGGTAGCTGGAATGGATAGTGTAGCGGTGAAATGCATAGATATTATCCAGAACTCCAAATTGCGTAGGCAGGTTTACTAATACGATACTGACGCTGATGCACGAAAGTGTGGGGATCAAACAGGATTAGATACCCTGGTAGTCCACACTGTAAACGATGATGACTAACTGTTTTGCCTTTCGGGGTGAAGTGGTACAGAGAAATACGTTAAGTCATCCACCTGGGGAGTACGCCGGCAACGGTGAAACTCAAAGGAATTAGACGGGGGCCCGC

>GQIS8NW03F7XVF rank=0198987 x=2433.0 y=2729.0 length=366
CGTGTCTCTAGTGCCAGCCGCGGCGGTAATACGGAGGATGCGAGCGTTGTCCGGATTTACTGGGTTTAAAGGGAGCGTAGGCGGGTTAGTAAGTGAGAGTTGAAAGGCAGTTGCTCAACAATTGTAAGGCTCTCATACTGCTAATCTTGAGTGTACTGGAGGCAGATAGAATGGGTGGAGTAGCGGTGAAATGCATAGATACCATCCAGAATACCGATTGCGAAGGCATTCTGCTACATTACAACTGACGCTGAGGCTCGAAAGTGTGGGGATCAAAACAGGATTAGATACCCTGGTAGTCCACACTGTAAACGATGGTTACNCGATGTATGCCCGTTAGGGTATGTGTCCAAGCGAAAGCGTTAA

>GQIS8NW03FRZBE rank=0200548 x=2251.0 y=3576.0 length=440
CGTGTCTCTAGTGCCAGCAGCAGCGGTAATACGGAGGGTGCGAGCGTTGTCCGGATTTATTGGGGTTTAAAGGGTGCGTAGGCGGTATATTAAGTCAGTGGTGAAATACGGTCGCTCAACGATTGCCGTGCCATTGATACTGATAAACTTGAGTATGATAGAGGTATTTGGAATGGATAGTGTAGCGGTGAAATGCATAGATATTANCCAGAACGCCAATAGCGAAGGCAGAGTACTATGTCATTACTGACGCTGATGCACGAAAGTGTGGGGATCAAACAGGATTAGATACCCTGGTAGTCCACACTGTAAACGATGATGACTAACTGTTTGCCCTTTGGGGTGGGTGGTACAGAGAAATCGTAAGTCATCCACCTGGGGAGTACGCCGGCAACGGTGAAAACTCAAAGGAATTGACGGGGGTCCGCACAAGCGGTGGA

>GQIS8NW03F60S5 rank=0200687 x=2423.0 y=839.5 length=516
CGTGTCTCTAGTGCCAGCCGCGGCGGTAATACGGAGGGTGCGAGCGTTGTCCGGATTTATTGGGTTTAAAGGGTGCGTAGGCGGTTTATTAAGTCAGTGGTGAAAGACGGTCGCTCAACGATTGCAGTGCCATTGATACTGGTAGACTTGAGTTCGTATGAGGTAGCTGGAATGGATAGTGTAGCGGTGAAATGCATAGATATTATCCAGAACTCCAATTGCGTAGGCAGGTTACTAATACGATACTGACGCTGATGCACGAAAGTGTGAGGATCAAACAGGATTAGATACCCTGGTAGTCCACACTGTAAACGATGATGACTAACTGTTTGCCCTTTGGGGTGAGTGGTACAGAGAAATCGTTAAGTCATCCACCTGGGGAGTGCGCCGGCAACGGTGAAACTCAAAGGAATTGACGGGGTCCGCACAAGCGGTGGAGCATGTGGTTTAGTTCGATGATACGCGAGGAACCTTACCTAGGCTAGAATGTAGAAGAATAATTTAGAGATAGATTAG

>GQIS8NW03GAGX3 rank=0200907 x=2462.0 y=1977.0 length=128
CGTGTCTCTAGTGCCAGCCGCAGCGGTAATACGGAGGGTGCAAGCGTTACCCGAAATCACTGGGCGTAAAGGGCGTGTAGGCGGGATGTTAAGTCTGACTTTAAAGACTGTGGCTCAACCACAGGAGT

>GQIS8NW03GFANR rank=0201252 x=2517.0 y=1829.0 length=49
CGTGTCTCTAGTGCCAGCAGCCGCGGTAATACGGAGGGTGCGAGCGTTA

>GQIS8NW03F6CWV rank=0202316 x=2415.0 y=2637.0 length=443
CGTGTCTCTAGTGCCAGCAGCTGCGGTAATACGGAGGGTGCAAGCGTTATCCGGATTCACTGGGTTTAAAGGGTGCGTAGGCGGGTTGGTAAGTCAGTGGTGAAATCCCCGAGCTTAACTTGGGAACTGCCATTGATACTATCAATCTTAAATGTTCTGGAGGTTTGCGGAATATGTCATGTAGCGGTGAAATGCATAGATATGACATAGAACACCTATTGCGAAGGCAGCAGGCTACAGAAATATTGACGCTGAGGCACGAAAGCGTGGGGATCAAACAGGATTAGATACCCTGGTAGTCCACGCCCTAAACGATGGATACTCGACATACGCGATACACAGTGTGTGTCTGAGCGAAAGCATTAAGTATCCCACCTGGGAAGTACGACCGCGAAGGTTGAAACTACAAAGGAATTGGCGGGGTCCGCGACAAGCGGTGGAGC

>GQIS8NW03GYDR9 rank=0203084 x=2734.5 y=3511.0 length=538
CGTGTCTCTAGTGCCAGCAGCGGCGGTAATACGAAGGGAGCTAGCGTTGTTCGGAATTACTGGGCGTAAAGGGCGCGTAGGCGGCCTTGTAAGTTAGATGTGAAAGCCCCGGGCTTAACCTGGGAACTGCATTTAAGACTGCAAAGCTTGAGGACGAGAGAGGAAAGTGGAATTGCGAGTGTAGAGGTGAAATTCGTAGATATTCGCAAGAACACCAGTGGCGAAGGCGACTTTCTGGCTCGTATCTGACACTAAGGCGCGAAAGCGTGGGGAGCAAACAGGATTAGATACCCTGGTAGCCCACGCTGTAAACGATGAGTGCTAGATGTTGGGCTTCGGCTCAGTATCGCAGCTAACGCATTAAGCACTCCGCCTGGGGAGTACGGTCGCAAGATTAAAACTCAAAGGAATTGACGGGGGCCCGGCACAAGCGGTGGAGTATGTGGTTTAATTCGAAGCAACGCGCAAAACCTTACAGCCTTTGACATGGTGATTAGGGAGATGAGAGATCATTTCCGTCGGTTCGGCCGGATCACAC

>GQIS8NW03F26V3 rank=0203280 x=2379.0 y=2321.0 length=271
CGTGTCTCTAGTGCCAGCAGCGGCGGTAATACGGAGGGTGCAAGCGCTATCCGGATTCACTGGGTTTAAAGGGTGCGTAGGCGGGCAGGTAAGTCAGTGGTGAAATCCTGGAGCTTAACTCCAGAACTGCCATTGATACTATCTGTCTTGAATATTGTGGAGGTAAGCGGAATATGTCATGTAGCGGTGAAATGCTTAGATATGACATAGAACACCTATTGCGAAGGCTAGCTTACTACGCATATATTAGACGCTGAGGCACGTAAAGCGT

>GQIS8NW03GC5PN rank=0203876 x=2493.0 y=409.0 length=411
CGTGTCTCTAGTGCCAGCAGCCGCGGCGGTAATACGGAGGGTGCGAGCGTTGTCCGGATTTATTGGGTTTAAAGGGTGCGTAGGCGGTTTATTAAGTCAGTGGTGAAAGACGGTCGCTCAGCGATTGCAGTGCCATTGATACTGGTAGACTTGAGTTCGTATGAGGTAGCTGGAATGGATAGTGTAGCGGTGGAATGCATAGATATTATCCAGAACTCCAATTGCGTAGGCAGGTTACTAATACGATACTGACGCTGATGCACGAAAGTGTGGGGATCAAACAGGATTAGATACCCTGGTAGTCCACACTGTAAACGATGATGACTAACTGTTTGCCGTTTCGGGTGAGTGGTACAGAGAAATCGTTAAGTACATCCACCTGGGGAGTACGCCGGCAACGGTAGAAACTAC

>GQIS8NW03GAS1M rank=0204377 x=2466.5 y=1272.5 length=511
CGTGTCTCTAGTGCCAGCAGCAGCGGTAATACGGAGGGTGCGAGCGTTGTCCGGATTTATTGGGTTTAAAGGGTGCGTAGGCGGTATATTAAGTCAGTGGTGAAATACGGTCGCTCAACGATTGCCGTGCCATTGATACTGATAAACTTGAGTATGATAGAGGTATTTGGAATGGATAGTGTAGCGGTGAAATGCATAGATATTATCCAGAACGCCAATAGCGAAGGCAGAGTACTATGTCATTACTGACGCTGATGCACGAAAGTGTGGGGATCAAACAGGATTAGATACCCTGGTAGTCCACACTGTAAACGATGATGACTAACTGTTTGCCCTTTGGGGTGAGTGGTACAGAGAAATCGTTAAGTCATCCACCTGGGGAGTACGCCGGCAACGGTGAAACTCAAAGGAATTGACGGGGTCCGCACAAGCGGTGGAGCATGTGGTTTAATCGATGATACGCGAGGAACCTTACCTAGGCTAGAATGTGAAGGAATGATATAGAGATGTA

>GQIS8NW03FLVUJ rank=0204954 x=2182.0 y=1769.5 length=208
CGTGTCTCTAGTGCCAGCCGCTGCGGTAATACAGAGGGTGCGAGCGTTAATCGGAAATTACTGGGCGTAAAAGCGCGCGTAGGCGGTTTGTTAAGTCGGATGTGAAATCCCCGGGCTCAACCTGGGAACTGCATTCGATACTGGCAAGCTAGAGTGTGGGAGAGGAAGGTAGAATTCCAGGTGTAGACGGTGAAAATGCGTAGAGATC

>GQIS8NW03FTJBJ rank=0205978 x=2269.5 y=2429.0 length=509
CGTGTCTCTAGTGCCAGCAGCGGCGGTAATACGGAGGGTGCGAGCGTTGTCCGGATTTATTGGGTTTAAAGGGTGCGTAGGCGGTTTATTAAGTCAGTGGTGAAAGACGGTCGCTCAACGATTGCAGTGCCATTGATACTGGTAGACTTGAGTTCGTATGAGGTAGCTGGAATGGATAGTGTAGCGGTGAAATGCATAGATATTATCCAGAACTCCAATTGCGTAGGCAGGTTACTAATACGATACTGACGCTGATGCACGAAAGTGTGGGGATCAAACAGGATTAGATACCCTGGTAGTCCACACTGTAAACGATGATGACTAACTGTTTGCCTTTCGGGGTGAGTGGTACAGAGAAATCGTTAAGTCATCCACCTGGGGAGTACGCCGGCAACGGTGAAACTCAAAGGAATTGACGGGGTCCGCACAAGCGGTGGAGCATGTGGTTAATTCGATGATACGCGAGGAACCTTACTAGGCTAGAATGTGAAGGAATAATTTAGAGATAG

>GQIS8NW03GYVMV rank=0206131 x=2740.0 y=2069.0 length=505
CGTGTCTCTAGTGCCAGCCGCGGCGGTAATACGAAGGGAGCTAGCGTTGTTCGGAATTACTGGGCGTAAAGGGCGCGTAGGCGGCCTTGTAAGTTAGATGTGAAAAGCCCCGGGCTTAACCTGGGAACTGCATTTAAGACTGCAAAGCTTGAGGACGAGAGAGGAAAGTGGAATTGCGAGTGTAGAGGTGAAATTCGTAGATATTCGCAAGAACACCAGTGGCGAAGGCGACTTTCTGGCTCGTATCTGACGCTAAGGCGCGAAAGCGTAGGGAGCAAACAGGATTAGATACCCTGGTAGTCCACGCTGTAAACGATGAGTGCTAGATGTTGGGCTTCGGCTCAGTATCGCAGCTAACGCATTAAGCACTCCGCCTGGGGAGTACGGTCGCAAGATTAAAACTCAAAGGAATTGACGGGGCCGCACAAGCGGTGGAGTATGTGGTTAATTCGAAGCAACGCGCAAAACCTTACCAGCCTTTGACATGGTGATTAGGAGATGAGAG

>GQIS8NW03G0J6K rank=0206494 x=2759.0 y=2714.5 length=488
CGTGTCTCTAGTGCCAGCAGCGGCGGTAATACGGAGGGTGCGAGCGTTGTCCGGATTTATTGGGTTTAAAGGGTGCGTAGGCGGTTTATTAAGTCAGTGGTGAAAGACGGTCGCTCAACGGTTGCAGTGCCATTGATACTGGTAGACTTGAGTTCGTATGAGGTAGCTGGAATGGATAGTGTAGCGGTGAAATGCATAGATATTATCCAGAACTCCAATTGCGTAGGCAGGTTACTAATACGATACTGACGCTGATGCACGTAAAGTGTGGGGATCAAACAGGATTAGATACCCCTGGTAGTCCACACTGTAAACGATGATGACTAACTGTTTGCCCTTTGGGGTGAGTGGTACAGAGAAATCGTTAAGTCATCCACCTGGGGAGTACGCCGGCAACGGTGAAACTCAAAGGAATTGACGGGGGTCCGCACAAGCGGTGGAGCATGTGGTTTAATTCGATGATACGCGAGGAACCTTACCTAGGCTAG

>GQIS8NW03G8LDF rank=0207317 x=2851.5 y=673.0 length=507
CGTGTCTCTAGTGCCAGCAGCCGCGGCGGTAATACGGAGGATCCAAGCGTTATCCGGAATCATTGGGTTTAAAGGGTCCGTAGGCGGATCGTTAAGTCAGTGGTGGAATCCTACCGCTCAACGGTAGAACTGCCATTGATACTGGCGATCTTGAGTATGTATGAAGTTGGCGGAATGTGTGGTGTAGCGGTGAAATGCTTAGATATCACACAGAACACCGATTGCGAAGGCAGCTGACTAATACACAACTGACGCTGAGGGACGAAAGTGTGGGGATCAAACAGGATTAGATACCCTGGTAGTCCACACCGTAAACGATGATCACTAGATTTTGGTCGCAAGATCAGAGTCCAAGCGAAAGTGTTTAGTGATCCACCTGGGGAGTACGTCCGCAAGGATGAAACTCAAAGGAATTGGACGGGGCCCGCACAAGCGGTGGAGCATGTGGTTTAATTCGATGATACGCGACGGAACCTTACCTGGGCTTGAAAGTTAGTGACGGTTTCT

>GQIS8NW03GXG6U rank=0207455 x=2724.0 y=2228.0 length=515
CGTGTCTCTAGTGCCAGCCGCCGCGGTAATACGTAGGGTGCGAGCGTTAATCGGAATTACTGGGCGTAAAGCGTGCGCAGGCGGTTATGTAAGACAGATGTGAAATCCCCGGGCTCAACCTGGGAACTGCATTTGTGACTGCATGACTGGAGTGCGGCAGAGGGGGAGTGGAATTCCGCGGTGTAGCGGTGAAATGCGTAGATATGCGGAGGAACACCGATGGCGAAGGCAATCCCCTGGGCCTGCACTGACGCTCATGCACGAAAGCGTGGGGAGCAAACAGGATTAGATACCCTGGTAGTCCACGCCCTAAACGATGTCAACTGGTTGTTGGACGGCTTGCTGTTCAGTAACGAAGCTAACGCGTGAAGTTGACCGCCTGGGGAGTACGGCCGCAAGGTTGGAAACTCAAAGGAATTGACGGGGACCCGCACAAGCGGTGGATGATGTGGTTAATTCGATGCAACGCGAAAAACCTTACCTACCTTGACATGCCAGGAACTGCCAGAGATGGC

>GQIS8NW03FNKHN rank=0209265 x=2201.5 y=2537.0 length=359
CGTGTCTCTAGTGCCAGCCGCGGCGGTAATACGGAGGGTGCGAGCGTTGTCCGGATTTATTGGGTTTAAAGGGTGCGTAGGCGGTTTATTAAGTCAGTGGTGAAAGACGGTCGCTCAACGATTGCAGTGCCATTGATACTGGTAGACTTGAGTTCGTATGAGGTAGCTGGAATGGATAGTGTAGCGGTGAAATGCATAGATATTATCCAGAAACTCCAATTGCGTAGGCAGGTTACTAATACGATACTGACGCTGATGCACGAAAAGTGTGGGGATCGAAAACAGGATTAGATACCCTGGTAGTCCACACTGTAAACGATGATGACTAACTGTTTGCCCTTTGGGGTGAGTGGTACAGA

>GQIS8NW03F6OOZ rank=0209474 x=2419.0 y=1521.0 length=227
CGTGTCTCTAGTGCCAGCAGCAGCGGTAATACGGAAGGTGCGAGCGTTAATCGGAATTACTGGGCGTAAAGCGCACGTAGGCGGTTTTTTAAGTCGGATGTGAAAGCCCTGGGCTCAACCTGGGAATTGCATCCGATACTGAAAGACTGGAGTACGGTAGAGGGGGTGGAATTCCGAGGTGTAGCGGTGTAAATGCGTAGAGATACTGGAGGAACACCGGTGGCGAA

>GQIS8NW03GIJSC rank=0209768 x=2554.0 y=2074.0 length=518
CGTGTCTCTAGTGCCAGCAGCGGCGGTAATACGGAGGGTGCGAGCGTCGTCCGGATTTATTGGGTTTAAAGGGTGCGTAGGCGGTTTATTAAGTCAGTGGTGAAAGACGGTCGCTCAACGATTGCAGTGCCATTGATACTGGTAGACTTGAGTTCGTATGAGGTAGCTGGAATGGATAGTGTAGCGGTGAAATGCATAGATATTATCCAGAACTCCAATTGCGTAGGCAGGTTACTAATACGATACCGACGCTGATGCACGAAAGTGTGGGGATCAAACAGGATTAGATACCCTAGTAGTCCACACTGTAAACGATGATGACTAACTGTTTGCCTTTCGGGGTGAGTGGTACAGAGAAATCGTTAAGTCATCCACCTGGGAGTACGCCGGCAACGGTGAAACTCAAAGGAATTGACGGGGTCCGCACAAGCGGTGGAGCATGTGGTTTAATTCGATGATACGCGAGGAACCTTACCTGGACTGAATGTGAAGGAATAATTTAGAGATAGATTAGTCTG

>GQIS8NW03HE0BO rank=0209811 x=2924.5 y=978.0 length=487
CGTGTCTCTAGTGCCAGCAGCGGCGGTAATACGGAGGGTGCAAGCGTTATCCGGATTCACTGGGTTTAAAGGGTGCGTAGGCGGGTTGGTAAGTCAGTGGTGAAATCCCCGAGCTTAACTTGGGAACTGCCATTGATACTATCAATCTTGAATGTTCTGGAGGTTTGCGGAATATGTCATGTAGCGGTGAAATGCATAGATATGACATAGAACACCTATTGCGAAGGCAGCAGGCTACAGAAATATTGAACGCTGAGGCACGAAAGCGTGGGGATCAAACAGGATTAGATACCCTGGTAGTCCACGCCCTAAACGATGGATACTCGACATACGCGATACACAGTGTGTGCCTGAGCGAAAGCATTAAGTATCCACCTGGGAAGTACGACCGCAAGGTTGAAAACTCAAAGGAATTGGCGGGGTCCGCACAAGCGGTGGAGCATGTGGTTAATTCGATGATACGCGAGGAACCTTACCTGGGCTAGAA

>GQIS8NW03GT4ML rank=0210129 x=2686.0 y=1627.0 length=399
CGTGTCTCTAGTGCCAGCAGCTGCGGTAATACGGAGGGTGCGAGCGTTGTCCGGATTTATTGGGTTTAAAGGGTGCGTAGGCGGTTTATTAAGTCAGTGGTGAAAGACGGTCGCCCAACGATTGCAGTGCCATTGACACTGGTAGACTTGAGTTCGTATGAGGTAGCTGGAATGGATAGTGTAGCGGTGAAATGCATAGATATTATCCAGAACTCCAATTGCGTAGGCAGGTTACTAATACGATACTGACGCTGATGCACGAAAGTGTGGGGATCAAAACAGGATTAGATACCCTGGTAGTCCACACTGTAAACGATGATGACTAACTGTTTGTCCTTTCGGGTGAGTGGTACAGAGAAATCGTTAAGTCATCCACCTGGGGAGTACGCCGGCAACGGT

>GQIS8NW03GIMF2 rank=0210196 x=2555.0 y=1424.0 length=446
CGTGTCTCTAGTGCCAGCAGCGGCGGTAATACGGAGGGTGCAAGCGTTATCCGGATTCACTGGGTTTAAAGGGTGCGTAGGCGGGTTGGTAAGTCAGTGGTGAAAATCCCCGAGCTTAACTTGGGAACTGCCATTGATACTATCAATCTTGAATGTTCTGGAGGTTTGCGGAATATGTCATGTAGCGGTGAAATGCATAGATAGTGACATAGAACACCTATTGCGAAGGCAGCAGGCTACAGAAATATTGACGCTGAGGCACGAAAGCGTGGGGATCAAACAGGATTAGATACCCTGGTAGTCCACGCCCTAAACGATGGATACTCGACATACGCGATACACAGTGTGTGTCTGAGCGAAAGCATTAGTATCCCACCTGGAAGTACGACCGCAAGGTTGAAACTCAAGGAATTGGCGGGGTCCGCGACAAGCGGTGGAGCATGTGG

>GQIS8NW03FIO4P rank=0210645 x=2146.0 y=551.5 length=363
CGTGTCTCTAGTGCCAGCCGCCGCGGTAATACGGAGGGTGCGAGCGTTGTCCGGATTTATTGGGTTTAAAGGGTGCGTAGGCGGTTTATTAAGTCAGTGGTGAAAGACGGTCGCTCAACGATTGCAGTGCCATTGATACTGGTAGACTTGAGTTCGTATGAGGTAGCTGGAATGGATAGTGTAGCGGTGAAATGCATAGATATTATCCAGAACTCCAATTGCGTAGGCAGGTTACTAATACGATACTGACGCTGATGCACGAAAGTGTGGGGATCAAACAGGATTAGATACCCTGGTAGTCCACACTGTAAACGATGATGACTAACTGTTTGTCCGTTTCGGGGTGTAGTGGTACAGAGAAAT

>GQIS8NW03FNW7W rank=0211581 x=2205.5 y=2650.0 length=468
CGTGTCTCTAGTGCCAGCCGCTGCGGTAATACGTAGGGTGCAAGCGTTAATCGGAATTACTGGGCGTAAAGCGTGCGCAGGCGGTTCTATAAGACAGGTGTGAAATCCCCGGGCTTAACCTGGGAATTGCATTTGTGACTGTAGGACTAGAGTGCGTCAGAGGGGGTGGAATTCCACGTGTAGCAGTGAAATGCGTAGAGATGTGGAGGAACACCAATGGCGAAGGCAGCCCCCTGGGATGACACTGACGCTCATGCACGAAAGCGTGGGGAGCAAACAGGATTAGATACCCTGGTAGTCCACGCCCTAAACGATGTCAACTAGTTGTTGGGGATTTACTTCCTTGGTAACGTAGCTAACGCGTGAAGTTGACCGCCTGGGGAGTACGGTCGCAAGATTAAAACTCAAAGGAATTGACGGGGACCCGCACAAGCGGTGGATGATGTCGGATTAATTCGATGCAACGCG

>GQIS8NW03GJK0Q rank=0211836 x=2566.5 y=1176.0 length=483
CGTGTCTCTAGTGCCAGCAGCAGCGGTAATACGGAGGGTGCAAGCGTTATCCGGATTCACTGGGTTTAAAAGGGTGCGTAGGCGGGTTGGTAGGTCAGTGGTGAAATCCCCGAGCTTAACTTGGGAACTGCCATTGATACTATCAATCTTGAATGTTCTGGAGGTTTGCGGAATATGTCATGTAGCGGTGAAATGCATAGATATGACATAGAACACCTATTGCGAAGGCAGCAGGCTACAGAAATATTGACGCTGAGGCACGAAAGCGTGGGGATCAAACAGGATTAGATACCCTGGTAGTCCACGCCCTAAACGATGGATACTCGACATACGCGATACACAGTGTGTGTCTGAGCGAAAGCATTAAGTATCCCACCTGGGAAGTACGACCGCAAGGTTGAAACTCAAAGGAAGTTGGACGGGGGTCCGCACAAGCGGTGGAGCGATGTGGTTTAATTCGTATGATACGCGAGGAACCTTACC

>GQIS8NW03G53M9 rank=0212115 x=2822.0 y=3171.0 length=511
CGTGTCTCTAGTGCCAGCCGCGGCGGTAATACAGAGGGTGCGAGCGTTAATCGGAATTACTGGGCGTAAAGCGCGCGTAGGCGGTTTGTTAAGTCGGATGTGAAATCCCCGGGCTCAACCTGGGAACTGCATTCGATACTGGCAAGCTAGAGTGTGGGAGAGGAAGGTAGAATTCCAGGTGTAGCGGTGAAATGCGTAGAGATCTGGAGGAATACCGATGGCGAAGGCAGCCTTCTGGCCTAACACTGACGCTGAGGTGCGAAAGCATGGGGAGCAAACAGGATTAGATACCCTGGTAGTCCATGCCGTAAACGATGTCAACTAGCCGTTGGGGACCTTGAGTCTCTAGTGGTGCAGCTAGCGCGATAAGCTGACCGCCTGGGGAGTACGGCCGCAAGGTTAAAACTCAAATGAATTGACGGGGCCGCACAAGCGGTGAGCATGTGGTTTAATCGATGCAACGCGAAGAACCTTACCTGGCCTTGACATGTCTGGAATCTTGTAGAGATAC

>GQIS8NW03HC6OR rank=0212594 x=2903.5 y=1929.0 length=517
CGTGTCTCTAGTGCCAGCAGCAGCGGTAATACAGAGGGTGCGAGCGTTAATCGGAATTACTGGGCGTAAAGCGCGCGTAGGCGGTTTGTTAAGTCGGATGTGAAATCCCCGGGCTCAACCTGGGAACTGCATTCGATACTGGCAAGCTAGAGTGTGGGAGAGGAAGGTAGAATTCCAGGTGTAGCGGTGAAATGCGTAGAGATCTGGAGGAATACCGATGGCGAAGGCAGCCTTCTGGCCTAACACTGACGCTGAGGTGCGAAAGCATGGGGAGCAAACAGGATTAGATACCCTGGTAGTCCATGCCGTAAACGATGTCAACTAGCCGTTGGGGACCTTGAGTCTTTAGTGGCGCAGCTAACGCGATAAGTTGACCGCCTGGGGAGTACGGCCGCAAGGTTAAAACTCAAAATGAATTGGACGGGGGCCCGCACAAGCGGTGGAGCATGTGGTTTAATCGATGCAACGCGAAGACCTTACTGGCCTTGACATGTCTGGAATCTTGTAGAGATACGAG

>GQIS8NW03GI17N rank=0212959 x=2560.0 y=1377.0 length=521
CGTGTCTCTAGTGCCAGCCGCGGCGGTAATACAGAGGTCCCGAGCGTTATCCGGATTTACTGGGCGTAAAGAGTCCGTAGCTGGCATTGTAAGTCTTGATTCAAATACTCTGACTCACTCAGAGAAAGGGTTGAGATACTGCAAAGCTAGAGATCATAGGGGGTTAGTGGAATTTCCAGTGGAGGGGTGAAATCCGTTGATATTGGAAGGAATGCCGAAAGCGAAAGCAGCTAACTACTATATTCTGACAGTCAAGGACGAAAAGCTTGGGGATCGAACGGGATTAGATACCCCGGTAGTCCAAGCCGTAAATGATGTCTGCTAAGCGTTTCGTTTAATAAACGGAGTGCTGTAATCTAACGAGTTAAGCAGATCGCCTGGGGTAGTATATTCGCAAGAATGAAACTCAAAGAATAGGCGGGGAACACACAAGCGGTGGATTGTCTCGATTAATGGATAATAAGCCATAAATCTTACCTCTTCTTGTCATGCAATGTGTCTGCGGGTCATGCCGCATATCT

>GQIS8NW03G181F rank=0212964 x=2778.0 y=3761.0 length=381
CGTGTCTCTAGTGCCAGCAGCGGCGGTAATACGGAGGATCCAAGCGTTATCCGGAATCATTGGGTTTAAAGGGTCCGTAGGCGGTTTAATAAGTCAGTGGTGAAATCCGGCAGCTTAACTGTCGAACTGCCATTGATACTGTTAGACTTGAATTATTGTGAAGTAACTAGAATATGTAGTGTAGCGGTGAAATGCTTAGATATTACATGGAATACCAATTGCGAAGGCAGGTTACTAACAATACATTGACGCTGATGGACGAAAGCGTGGGGAGGCGAACAGGATTAGATACCCTGGTAGTCCACGCTGTAAACGATGGATACTAGCTGTTTGGTAGCAATACTGAGTGGCTAAGCGAAAGTGATAAGTATCCACCTGGGA

>GQIS8NW03GXEZH rank=0213421 x=2723.5 y=3467.5 length=412
CGTGTCTCTAGTGCCAGCCGCGGCGGTAATACAGAGGTCCCGAGCGTTATCCGGATTTACTGGGCGTAAAGAGTCCGTAGCTGGCATTGTAAGTCTTGATTCAAATACTCTGACTCACTCAGAGAAAGGGTTGAGATACTGCGAAAGCTAGAGATCATAGGGGGTTAGTGGAATTTCCAGTGGAGGGGTGAAATCCGTTGATATTGGAAGGAATGCCGAAAGCGAAAGCAGCTAACTACTATATTCTGACAGTCAAGGTACGAAAGCTTGGGGATCGAACGGGGATTAGATACCCCGGTAGTCCAAGCCGTAAATGATGTCTGTCTAAGCCGTTTCGTTTAATAAACGGATGCTGTAATCTAACGAGTTAAGCAGATCGCCTGGTAGTATATTCGCAAGAATGAAACTCAAA

>GQIS8NW03F1I87 rank=0213873 x=2360.0 y=2857.5 length=355
CGTGTCTCTAGTGCCAGCCGCAGCGGTAATACGGAGGGTGCGAGCGTTGTCCGGATTTATTGGGTTTAAAGGGTGCGTAGGCGGTTTATTAAGTCAGTGGTGAAAGACGGTCGCTCAACGATTGCAGTGCCATTGATACTGGTAGACTTAGAGTTCGTATGAGGTAGCTGGAATGGATAGTGTAGCGGTGAAATGCATAGATATTATCCAGAACTCCAATTGCGTAGGCAGGTTACTAATACGATACTGACGCTGATGCNCGAAAGTGTGGGGATCAAACAGGATTAGATACCCTGGTAGTCCACACTGTAAACGATGATGACTAACTGTTTGCCTTTCGGGTGAGTGGTACAGA

>GQIS8NW03GRRFU rank=0213943 x=2659.5 y=1816.0 length=237
CGTGTCTCTAGTGCCAGCAGCTGCGGTAATACAGAGGGTGCGAGCGTTAATCGGAATTACTGGGCGTGAAGCGCGCGTAGGCGGTTTGTTAAGTCGGATGTGAAATTCCCCGGGCTCAACCTGGGAACTGCATTCGATACTGGCAAGCTAGAGTGTGGGAGAGGAAGGTAGAATTCCAGGTGTAGCGGGTGAAATGCGTAGAGATCTGGAGGAATACCGATGGCGAAGGCAGCCTTC

>GQIS8NW03F0T1U rank=0214122 x=2352.0 y=2960.0 length=171
CGTGTCTCTAGTGCCAGCAGCTGCGGTAATACGTAGGGTGCAAGCGTTAATCGGAATTACTGGGCGTAAAGCGTGCGCAGGCGGTTCTATAAGACAGGTGTGAAATCCCCGGGCTTAACCTGGGAATTGCATTTGTGACTATAGGACTAGAGTGCGTCAGAGGGGTCGGGA

>GQIS8NW03GY7F4 rank=0214519 x=2744.0 y=994.0 length=372
CGTGTCTCTAGTGCCAGCCGCTGCGGTAATACGGAGGGTGCAAGCGTTATCCGGATTCACTGGGTTTAAAGGGTGTGTAGGCGGGCTATTAAGTCAGTGGTGAAATCTCCGAGCTTAACTTGGAAACTGCCATTGATACTATTAGTCTTGAATTCTGTTGAGGTTGGCGGAATATATCATGTAGCGGTGAAATGCATAGATATGATATAGAACCCCGATTGCGAAGGCAGCTAACTAAGCAGATATTGACGCTGAGGCACGAAAGCGTGGGGATCAAACAGGATTAGATACCCTGGTAGTCCACGCCCTAAAACGATGATTACTCGACATACGTGATATACGATGTGTGTCTGAGCGAAAGCATTAAGTAAT

>GQIS8NW03GR12T rank=0214751 x=2662.5 y=3315.5 length=163
CGTGTCTCTAGTGCCAGCAGCTGCGGTAATACGTAGGGTGCAAGCGTTAATCGGAATTACTGGGCGGTAAAGCGTGCGCAGGCGGTTCTATAAGACAGGTGTGGAAATCCCCGGGCTTAACCTGGGAATTGCATTTGTGACTGTAGGACTAGAGTGCGTCAGA

>GQIS8NW03HCO36 rank=0214879 x=2897.5 y=3732.0 length=470
CGTGTCTCTAGTGCCAGCAGCCGCGGTAATACGTAGGGTGCGAGCGTTAATCGGAATTACTGGGCGTAAAGCGTGCGCAGGCGGTTATGTGAGACAGATGTGAAATCCCCGGGCTCAACCTGGGAACTGCATTTGTGACTGCATGACTGGAGTGCGGCAGAGGGGGAGGGAATTCCGCGTGTAGCAGTGAAATGCGTAGATATGCGGAGGAACACCGATGGCGAAGGCAATCCCCTGGGCCTGCACTGACGCTCATGCACGAAAGCGTGGGGAGCAAAACAGGATTAGATACCCCTGGTAGTCCACGCCCTAAAACGATGTCAACTGGTTGTTGGACGGCTTGCTGTTCAGTAACGAAGCTAACGCGTGAGGTTGACCGCCTGGGGAGTACGGCCGCAAGGTTGAAACTCAAAGGAATTGACGGGGACCGCACAAGCGGTGGATGATGTGGTTTAATTCGATGCAACGCG

>GQIS8NW03G2T58 rank=0215303 x=2785.5 y=2478.5 length=280
CGTGTCTCTAGTGCCAGCAGCGGCGGTAATACGTAGGGTGCGAGCGTTAATCGGAATTACTGGGCGTAAAGCGTGCGCAGGCGGTTATGTAAGACAGATGTGAAATCCCCGGGCTCAACCTGGGAACTGCATTTGTGACTGCATGACTGGAGTGCGGCAGAGGGGGATGGAATTCCGACGTGTAGCAGTGAAATGCGTAGATATGCGGAAGGAACACCGATGGCGAAGGCAATCCCCGTGGGCCTGCACTGACGCTCATGCACGAAAGCGTGGGAGCAAA

>GQIS8NW03HFHAC rank=0215814 x=2929.5 y=2482.0 length=478
CGTGTCTCTAGTGCCAGCAGCTGCGGTAATACGTAGGATCCGAGCGTTGTCCGGATTTATTGGGTTTAAAGGGTGCGTAGGCGGTTTTATAAGTCAGTGGTGAAAGTTGGCCGCTCAACGGTCAAATTGCCATAGATACTGTAGAACTTGAGTTAAGTTGAGGTGGGCGGAATGTGTCATGTAGCGGTGAAATGCATAGAGATGACACAGAACACCGATTGCGTAGGCAGCTCACTAAGCTTATACTGACGCTGAGGCACGAAAGTGTGGGGATCAAAACAGGATTAGATACCCTGGTAGTCCACACTGTAAACGTTGATAACTTGCTGTTGGCGATACATGGTCAGTGGCTAAGGGAAACCGATAAGTTATCCACCTGGGGAGTACGTCCGCAAGGATGAAACTCAAAGGAATTGACGGGGGCCCGCACAAGCGGAGGAGCATGTGTTTAATTCGATGATACGCGAGGAACCTTACC

>GQIS8NW03GP0AD rank=0216227 x=2639.0 y=1891.0 length=237
CGTGTCTCTAGTGCCAGCAGCAGCGGTAATACGGAGGATCCAAGCGTTATCCGGAATCATTGGGTTTAAAGGGTCCGTAGGCGGTTTGGTAAGTCAGTGGTGAAAGCCCGCAGCTCAACTGTGGAACGGCCATTGATACTGCCAGACTTGAATTACAAGGAAGTAACCAGAATTTTTTTTTTTTTTTTAGTAGTGTAGCGGTGAAATGCTTAGATATTACATGGAATACCAATTGCG

>GQIS8NW03FOGZG rank=0217093 x=2211.5 y=3690.0 length=68
CGTGTCTCTAGTGCCAGCCGCGGCGGTAATACGGAGGGTGCAAGCGTTATCCGGATTTATTGGGGTTT

>GQIS8NW03G018E rank=0217112 x=2765.0 y=1532.0 length=468
CGTGTCTCTAGTGCCAGCAGCGGCGGTAATACAGAGGGTGCGAGCGTTAATCGGAATTACTGGGCGTAAAGCGCGCGTAGGCGGTTTGTTAAGTCGGATGTGAAATCCCCGGGCTCAACCTGGGAACTGCATTCGATACTGGCAGACTAGAGTATGGGAGAGGATGGTAGAATTCCAGGTGTAGCGGTGAAATGCGTAGAGATCTGGAGGAATACCGATGGCGAAGGCAGCCATCTGGCCTAATACTGACGCTGAGGTGCGAAAGCATGGGGAGCAAACAGGATTAGATACCCTGGTAGTCCATGCCGTAAACGATGTCAACTAGCCGTTGGGGACCTTGAGTCTTTAGTGGCGCAGCTAACGCGATAAGTTGACCGCCTGGGGAGTACGGCCGCAAGGTTAAACTCAAATGAATTGACGGGGCCGCGACAAGCGGTGGAGCATGTGGTTAATTCGATGCAACGCGAA

>GQIS8NW03FUG8P rank=0217201 x=2280.0 y=1335.0 length=105
CGTGTCTCTAGTGCCAGCAGCCGCGGTAATACGGAGGGTGCAAGCGTTATCCGGATTCACTGGGTTTAAAGGGTGCGTAGGCGGGTTGGTAAGTCAGTGGTGAAA

>GQIS8NW03GM0IQ rank=0217296 x=2605.0 y=1488.5 length=405
CGTGTCTCTAGTGCCAGCCGCCGCGGTAATACGTAGGATCCGAGCGTTGTCCGGATTTATTGGGTTTAAAGGGTGCGTAGGCGGTTTTATAAGTCAGTGGTGAAAGTTGGCCGCTCAACGGTCAAATTGCCATAGATACTGTAGAACTTGAGTTAAGTTGAGGTGGGCGGAATGTGTCATGTAGCGGTGAAATGCATAGAGATTGACACAGAACACCGATTGCGTAGGCAGCTCACTAAGCTTATACTGACGCTGAGGCACGAAAGTGTGGGGATCAAACAGGATTAGATACCCTGGTAGTCCACACTGTAAACGTTGATAACTTGCTGTTGGCGATACATGGTCAGTGGCTAAGGGAAACCGATAAGTTATCACCTGGGGAGTACGTCCGCAAGGATAGAAACT

>GQIS8NW03GJZSF rank=0218311 x=2570.0 y=3933.0 length=385
CGTGTCTCTAGTGCCAGCCGCCGCGGTAATACGAAGGGTGCAAGCGTTACTCGGAATTACTGGGCGTAAAGCGTGCGTAGGTGGTCGTTTAAGTCCGTTGTGAAAGCCCTGGGCTCAACCTGGGAGCTGCAGTGGATACTGGGCGACTAGAGTGTGGTAGAGGGTAGCGGAATTCCTGGTGTAGCAGTGAAATGCGTAGAGATCAGGAGGAACATCCATGGCGAAGGCAGCTACCTGGACCAACACTGACACTGAGGCACGAAAAGCGTGGGGGAGCAAACAGGATTAGATACCCTGGTAGTCCACGCCCTAAACCGATGCGAACTGGATGTTGGGTGCAATTTTGGCACGCAGTATCGAAGCTAACGCGTTAAGTTCGCCGCCT

>GQIS8NW03FTJ9A rank=0219108 x=2269.0 y=3644.0 length=537
CGTGTCTCTAGTGCCAGCAGCGGCGGTAATACGGAGGGTGCAAGCGTTATCCGGATTTATTGGGTTTAAAGGGTCCGTAGGCGGATCGTTAAGTCAGTGGTGAAAGCCTACCGCTCAACGGTAGAACTGCCATTGATACTGGCGATCTTGAATATGTATGAAGTTGGCGGAATGTGTGGTGTAGCGGTGAAATGCTTAGATATCACACAGAACACCGATTGCGAAGGCAGCTGACTAATACATGATTGACGCTGAGGGACGAAAGTGTGGGGATCAAACAGGATTAGATACCCTGGTAAGTCCACACCGTAAACGATGATTACTAGATTTTGGTCGCAAGATCAGAGTCCAAGCGAAAGTGTTTAGTAATCCACCTGGGGAGTACGTCCGCAAGGATGAAACTCAAAGGAATTGACGGGGGCCGCGACAAGCGGTGGAGCATGTGGTTTAATTCGATGATACGCGAGGAACCTTACCTGGGCTTGAAGTTAGTGACCGTCTCTGAAGGAGACTTTCGCCAAGACACGAAACTAGGTG

>GQIS8NW03FKES2 rank=0219431 x=2165.0 y=2660.5 length=59
CGTGTCTCTAGTGCCAGCAGCAGCGGTAATACGGAGGGTGCGAGCGTTGTCCGGATTTA

>GQIS8NW03GCZYG rank=0219740 x=2491.0 y=1142.0 length=525
CGTGTCTCTAGTGCCAGCCGCTGCGGTAATACAGAGGGTGCAAGCGTTAATCGGAATTACTGGGCGTAAAGCGTGCGTAGGTGGTTTTTTAAGCTGGATGTGAAATCCCCGGGCTTAACCTGGAAACTGCATTCAGGACTGGAAAACTCGAGTCTGGGAGAGGGTGGTGGAATTTCCGGTGTAGCGGTGAAATGCGTAGATATCGGAAGGAACATCAGTGGCGAAGGCGACCGCCTGGCCTAAGACTGACACTGAGGCACGAAAGCGTGGGGAGCAAACAGGATTAGATACCCTGGTAGTCCACGCCGTAAACGATGTCGACTAGCCGTTGGAGACCCTCGTGGTTTTAGTGGCGAAGCTAACGCGATAAGTCGACCGCCTAGGGAAGTACGGCCGCAAGGTTGAAACTCAAAATGAATTGACGGGGGCCCGCACAAGCGGTGGATGATGTGGTTTAATTCGATGCAAACGCGAAAAACCTTACCTACCCTTGACATAGCCCAGGAACTTCGCCAGAGATGGCTT

>GQIS8NW03HEKBB rank=0220397 x=2919.5 y=709.5 length=493
CGTGTCTCTAGTGCCAGCAGCCGCGGCGGTAATACGGAGGGTGCGAGCGTTGTCCGGATTTATTGGGTTTAAAGGGTGCGTAGGCGGTTTATTAAGTCAGTGGTGAAAGACGGTCGCTCAACGATTGCAGTGCCATTGATACTGGTAGACTTGAGTTCGTATGAGGTAGCTGGAATGGATAGTGTAGCGGTGAAATGCATAGATATTATCCAGAACTCCAATTGCGTAGGCAGGTTACTAATACGATACTGACGCTGATGCACGAAAGTGTGGGGATCAAACAGGATTAGATACCCTGGTAGTCCACACTGTAAACGATGATGACTAACTGTTTGCCTTTCGGGGTGAGTGGTACAGAGAAATCGTTAAGTCATCCACCTGGGGAGTACGCCGGCAACGGTGAAACTCAAAGGAATTGACGGGGTCCGCACAAGCGGTGGAGCATGTGGTTTAATTCGATGATACGCGAGGAACCTTACCTAGGCTAGAATGT

>GQIS8NW03GQ17K rank=0220477 x=2651.5 y=1886.0 length=516
CGTGTCTCTAGTGCCAGCAGCTGCGGTAATACGTAGGGTGCGAGCGTTAATCGGAATTACTGGGCGTAAAGCGTGCGCAGGCGGTTATGTAAGACAGATGTGAAATCCCCGGGCTCAACCTGGGAACTGCATTTGTGACTGCATGACTGGAGTGCGGCAGAGGGGGATGGAATTCCGCGTGTAGCAGTGAAATGCGTAGATATGCGGAGGAACACCGATGGCGAAGGCAATCCCCTGGGCCTGCACTGACGCTCATGCACGAAAGCGTGGGGAGCAAACAGGATTAGATACCCTGGTAGTCCACGCCCTAAACGATGTCAACTGGTTGTTGGACGGCTTGCTGTTCAGTAACGAAGCTAACGCGTGAAGTTGACCGCCTGGGGAGTACGGCCGCAAGGTTGAAACTCAAAGGAATTGACGGGGACCCGCACAAGCGGTGGATGATGTGGTTAATTCGATGCAACGCGAAAACCTTACCACCTTGACATGCCAGGAACTTGCCAGAGATGGCTTGGT

>GQIS8NW03FLEXO rank=0220535 x=2177.0 y=330.0 length=359
CGTGTCTCTAGTGCCAGCAGCCGCGGTAATACGGAGGGTGCGAGCGTTGTCCGGATTTATTGGGTTTAAAGGGTGCGTAGGCGGTTTATTAAGTCAGTGGTGAAAGACGGTCGCTCAACGATTGCAGTGCCATTGATACTGGTAGACTTGAGTTCGTATGAGGTAGCTGGAATGGATAGTGTAGCGGTGAAATGCATAGATATTATCCAGAACTCCAATTGCGTAGGCAGGTTACTAACACGATACTGACGCTGATGCACGAAAGTGTGGGGATCAAACAGGATTAGATACCCTGGTAGTCCACACTGTAAACGATGGTGACTAACTGTTTGCCTTTCGGGGTGAGTGGTACAGAGAAA

>GQIS8NW03FWPM3 rank=0221081 x=2305.0 y=3133.5 length=381
CGTGTCTCTAGTGCCAGCCGCAGCGGTAATACGGAGGGTGCAAGCGTTTTCCGGATTCACTGGGTTTAAAGGGTGCGTAGGCGGGTTGGTAAGTCAGTGGTAGAAGTCCCCGAGCTTAATTTGGGAACTGCCATTGATACTATCAATCTTGAATGTTCTGGAGGTTTGCGGAATATGTCATGTAGCGGTGAAAATGCATAGATACGACATAGAACACCTATTGCGAAGGCAGCAGGCTACAGAAATATTGACGCTGAGGCACGAAAGCGTGGGGATCAAACAGGATTAGATACCCTGGTAGTCCACGCCCTAAACGATGTCAACTGGTTGTTGGACGGCTTGTCTGTTCAGTAACGAAGCTAACGCGTGAAGTTGACCGCC

>GQIS8NW03G02Z8 rank=0221667 x=2765.5 y=2534.0 length=275
CGTGTCTCTAGTGCCAGCCGCTGCGGTAATGCGTAGGGTGCCGAGCGTTAATCGGAATTACTGGGCGTAAAGCGTGCGCAGGCGGTTATGTAAGACAGATGTGAAATCCCCGGGCTCAACCTGGGAACTGCATTTGTGACTGCATGACTGGAGTGCGGCAGAGGGGGATGGAATTCCGCGTGTAGCAGTGAAATGCGTAGATATGCGGAGGAACACCGATGGCGAAGGCAATCCCCTGGGCCTGCGACTGACGCTCATGCACGAAAGCGTGGGGA

>GQIS8NW03G7ELW rank=0222002 x=2837.5 y=2594.5 length=531
CGTGTCTCTAGTGCCAGCCGCTGCGGTAATACGGAGGGTGCGAGCGTTGTCCGGATTTATTGGGTTTAAAGGGTGCGTAGGCGGTTTATTAAGTCAGTGGTGAAAGACGGTCGCTCAACGATTGCAGTGCCATTGATACTGGTAGACTTGAGTTCGTATGAGGTAGCTGGAATGGATAGTGTAGCGGTGAAATGCATAGATATTATCCAGAACTCCAATTGCGTAGGCAGGTTACTAATACGATACTGACGCTGATGCACGAAAGTGTGGGGATCAAACAGGATTAGATACCCTGGTAGTCCACACTGTAAACGATGATGACTAACTGTTTGCCTTTCGGGGTGAGTGGTACAGAGAAATCGTTAAGTCATCCACCTGGGGAGTACGCCGGCAACGGTGAAACTCAAAGGAATTGACGGGGTCCGCACAAGCGGTGGAGCATGTGGTTTAATTCGATGATACGCGAGGAACCTTACCTAGGCTAGAATGTGAAGGAATAATTTAGAGATAGATTAGTCTGCAAAGACCTAG

>GQIS8NW03GVZBC rank=0222068 x=2707.5 y=2038.0 length=399
CGTGTCTCTAGTGCCAGCCGCAGCGGTAATACGGAGGGTGCAAGCGTTATCCGGATTCACTGGGTTTAAAGGGTGCGTAGGCGGGTTGGTAAGTCAGTGGTGAAATCCCCGAGCTTAACTTGGGAACTGCCATTGATACTATCAATCTTGAATGTTCTGGAGGTTTGCGGAATATGTCATGTAGCGGTGAAATGCATAGATATGACATAGAACACCTATTGCGAAGGCAGCAGGCTACAGAAATATTGACGCTGAGGCACGAAAGCGTGGGGATCAAACAGGATTAGATACCCTGGTAGTCCACGCCCTAAACGATGGATACTCGACATACGCGATACACAGTGTGTGTCTGAGCGAAAAGCATTAAGTATCCCACCTGGGAGTACGACCGCAAGGTTG

>GQIS8NW03FUTWO rank=0222422 x=2284.0 y=1366.0 length=345
CGTGTCTCTAGTGCCAGCAGCTGCGGTAATACGTAGGGTGCGAGCGTTAATCGGAATTACTGGGCGTAAAGCGTGCGCAGGCGGTTTTGTAAGACAGAGGTGAAATCCCCGGGCTCAACCTGGGAACTGCATTTGTGACTGCATGACTGGAGTGCGGCAGAGGGGGATGGAATTCCGCGTGTAGCAGTGAAATGCGTAGATATGCGGAGGAACACCGATGGCGAAGGCAATCCCCTGGGCCTGCACTGACGCTCATGCACGAAAGCGTGGGGAGCAAACAGGATTAGATACCCTGGTAGTCCACGCCCTAAACGATGTCAACTGTTGTTGGACGGCTTGCTGTTC

>GQIS8NW03GJ2KZ rank=0222841 x=2571.0 y=3457.0 length=80
CGTGTCTCTAGTGCCAGCCGCTGCGGTAATACGGAGGGTGCAAGCGTTATCCGGATTCACTGGGTTTAAAGGGTGCGTAG

>GQIS8NW03F0ZT3 rank=0223708 x=2354.0 y=2265.0 length=121
CGTGTCTCTAGTGCCAGCAGCCGCGGTAATACGGAGGGTGCAAGCGTTAATCCGGATTCACTGGGTTTAAAGGGTGTGTAGGCGGGCATTTAAGTCAGTGGTGAAATCTCCGAGCTCAACT

>GQIS8NW03FLFM2 rank=0224546 x=2177.0 y=1244.0 length=333
CGTGTCTCTAGTGCCAGCCGCCGCGGTAATACGGAGGGTGCGAGCGTTGTCCGGATTTATTGGGTTTAAAGGGTGCGTAGGCGGTTTATTAAGTCAGTGGTGAAAGACGGTCGCTCAACGATTGCAGTGCCATTGATACTGGTAGACTTGAGTTCGTATGAGGTAGCTGGAATGGATAGTGTAGCGGTGAAATGCATAGATATTATCCAGAACTCCAATTGCGTAGGCAGGTTACTAATACGATACTGACCGCTGATGCACGAAAGTGTGGGGATCAAACAGGATTAGATACCCTGGTAGTCCACACTGTAAACGATGATGACTAACTGTTTG

>GQIS8NW03F6OYZ rank=0224605 x=2419.0 y=1881.0 length=448
CGTGTCTCTAGTGCCAGCAGCGGCGGTAATACGTAGGGTGCGAGCGTTAATCGGAATTACTGGGCGTAAAGCGTGCGCAGGCGGTTATGTAAGACAGATGTGAAATCCCCGGGCTCAACCTGGGAACTGCATTTGTGACTGCATGACTGGAGTGCGGCAGAGGGGGATGGAATTCCGCGTGTAGCAGTGAAATGCGTAGATATGCGGAGGAACACCGATGGCGAAGGCAATCCCCTGGGCCTGCACTGACGCTCATGCACGAAAGCGTGGGGAGCAAACAGGATTAGATACCCTGGTAGTCCACGCCCTAAACGATGTCAACTGGTTGTTGGACGCTTGCTGTTACAGTAACGAAGCTAACGCGTGAAGTTGACCGCCTGGGGAGTACGGCCGCAAGGTTGAACTCAAAGGAATTGACGGGGACCCGCACAAGCGGTGGATGATGTGG

>GQIS8NW03GIM1T rank=0224734 x=2555.0 y=2207.0 length=535
CGTGTCTCTAGTGCCAGCCGCGGCGGTAATACAGAGGGTGCAAGCGTTAATCGGAATTACTGGGCGTAAAGCGCACGTAGGCGGTTTTTTAAGTCAGATGTGAAAGCCCCGGGCTCAACCTGGGAATTGCATTTGAAACTGGAAAACTAGAGTGTGTGAGAGGGGGGTAGAATTCCAAGTGTAGCGGTGAAAATGCGTAGAGATTTGGAGGAATACCAGTGGCGAAGGCGGCCCCCTGGCACAACACTGACGCTCAGGTGCGAAAGCGTGGGGAGCAAACAGGATTAGATACCCTGGTAGTCCACGCCGTAAACGATGTCTACTAGCTGTTCGTGACCTCGTGTCGTGAGTAGCGCAGCTAACGCACTAAGTAGACCGCCTGGGGAGTACGGTCGCAAGATTAAAACTCAAATGAATTGACGGGGCCCGCACAAGCGGTGGAGCATGTGGTTTAATTCGACGCAACGCGAAGAGCCCTTACCTACTCTTGACATCCAGAGAAGACTGCGAGAGATGCGGTTGTGCCTTCGGGAAC

>GQIS8NW03HCH0N rank=0225329 x=2895.0 y=2725.0 length=293
CGTGTCTCTAGTGCCAGCCGCTGCGGTAATACGTAGGGTGCGAGCGTTAATCGGAATTACTGGGCGTAAAGCGTGCGCAGGCGGTTATGTAAGACAGATGTGGAATCCCCGGGCTCAACCTGGGAACTGCATTTGTGACTGCATGACTGGAGTGCGGCAGAGGGGAGTGGAAGTTCCGACGGTGTAGCAAGGTGAAATGCGTAGATATGCGGAGGAACACCGATGGCGAAGGCAATCCCCTGGGCCTGCACTGACGCTCATGCACGAAAGCGTGGGGAGCAAACAGGATTAGA

>GQIS8NW03FVOV0 rank=0226182 x=2294.0 y=558.0 length=403
CGTGTCTCTAGTGCCAGCAGCCGCGGTAATACGGAGGGTGCGAGCGTTGTCCGGATTTATTGGGTTTAAAGGGTGCGTAGGCGGTTTATTAAGTCAGTGGTGAAAGACGGTCGCTCAACGATTGCAGTGCCATTGATACTGGTAGACTTGAGTTCGTAAGAGGTAGCTGGAATGGATAGTGTAGCGGTGAAATGCATAGATATTATCCAGAACTCCAATTGCGTAGGCAGGTTACTAATACGATACTGACGCTGATGCACGAAAGTGTGGGGATCAAACAGGATTAGATACCCTGGTAGTCCACACTGTAAACGATGATGACTAACTGTTGCCTTTCGGGGTGAGTGGTACAGAGAAATCGTTAGTCATACCACCTGGGGAGTACGCCGGCAACCGGTGAAAC

>GQIS8NW03HF6C1 rank=0226801 x=2937.0 y=2211.0 length=333
CGTGTCTCTAGTGCCAGCCGCCGCGGTAATACGGAGGGTGCGAGCGTTGTCCGGATTTATTGGGTTTAAAGGGTGCGTAGGCGGTTTATTAAGTCAGTGGTGAAAGACGGTCGCTCAACGATTGCAGTGCCATTGATACTGGTAGACTTGAGTTCGTATGAGGTAGCTGGAATGGATAGTGTAGCGGTGAAATGCATAGATATTATCCAGAACTCCAATTGCGTAGGCAGGTTACTAATACGATACTGACGCTGATGCACGAAAAGTGTGGGATCAAACAGGATTAGATACCCTGGTAAGTCCACACTGTAAACGATGATGACTAACTGTTTG

>GQIS8NW03GEZKF rank=0227025 x=2513.0 y=3837.0 length=401
CGTGTCTCTAGTGCCAGCAGCGGCGGTAATACGGAGGGTGCGAGCGTTGTCCGGATTTATTGGGTTTAAAGGGTGCGTAGGCGGTTTATTAAGTCAGTGGTGAAAGACGGTCGCTCAACGATTGCAGTGCCATTGATACTGGTAGACTTGAGTTCGTATGAGGTAGCTGGAATGGATAGTGTAGCGGTGAAATGCATAGATATTATCCAGAACTCCAATTGCGTAGGCAGGTTACTAATACGATACTGACGCTGATGCACGAAAGTGTGGGGATCAAACAGGATTAGATACCCTGGTAGTCCACACTGTAAACGATGATGACTAACTGTTTGCCTTTCGGGGTGAGTGGTACAGAGAAATCGTTAAGTCATACCACCTGGGGTAGTACGCCGGCAACGGTG

>GQIS8NW03HEV3S rank=0227458 x=2922.0 y=3702.0 length=485
CGTGTCTCTAGTGCCAGCCGCCGCGGTAATACGGAGGATCCAAGCGTTATCCGGAATCATTGGGTTTAAAGGGTCCGTAGGCGGTTTGGTAAGTCAGTGGTGAAAGCCCGCAGCTCAACTGTGGAACGGCCATTGATACTGCCAGACTTGAATTACAAGGAAGTAACTAGAATATGTAGTGTAGCGGTGAAATGCTTAGATATTACATGGAATACCAATTGCGAAGGCAGGTTACTACTTGTGGATTGACGCTGATGGACGAAAGCGTGGGGAGCGAACAGGATTAGATACCCTGGTAGTCCACGCTGTAAACGATGGATACTAGCTGTTGGGGGCAACTTCAGTGGCTAAGCGAAAGTGTTTAGTAATCCACCTGGGGAGTACGTCCGCAAGGATGAAACTCAAAGGAATTGACGGGGCCCGCACAAGCGGTGGAGCATGTGGTTTAATTCGATGATACGCGAGGAACCTTACCAGGGCTTAAA

>GQIS8NW03GUU7P rank=0227515 x=2694.5 y=3315.0 length=523
CGTGTCTCTAGTGCCAGCAGCCGCGGTAATACGTAGGGTGCGAGCGTTAATCGGAATTACTGGGCGTAAAGCGTGCGCAGGCGGTTTTGTAAGACAGAGGTGAAATCCCCGGGCTCAACCTGGGAACTGCCTTTGTGACTGCAAGGCTGGAGTACGGCAGAGGGGGAGTGGAATTCCGCGTGTAGCAGTGAAATGCGTAGATATGCGGAGGAACACCGATGGCGAAGGCAATCCCCTGGGCCTGTACTGACGCTCATACACGAAAGCGTGGGGAGCAAAACAGGGTTAGATACCCTGGTAGTCCACGCCCTAAACGATGTCAACTGGTTGTTGGACGGCTTGCTGTTCAGTAACGAAGCTAACGCGTGAAGTTGACCGCCTGGGGAGTACGGCCGCAAGGTTGAAACTCAAAGGAATTGACGGGGACCCGCACAAGCGGTGGATGATGTGGTTAATTCGATGCAACGCGAAAAACCTTACCTACCCTTGACATGCCTGGAATCCTGCAGAGATGTGGGAGTGC

>GQIS8NW03HFM13 rank=0227929 x=2931.0 y=1769.0 length=516
CGTGTCTCTAGTGCCAGCAGCTGCGGTAATACGGAGGGTGCAAGCGTTAATCGGAATTACTGGGCGTAAAGCGCACGTAGGTGGTTTGTTAAGCTAGCTGTGAAATCCCCGGGCTCAACCTGGGCACTGCAGTTAGAACTGGCAAGCTAGAGTAGGGTAGAGGGGTGTGGAATTCCAGGTGTAGCGGTGAAATGCGTAGATATCTGGAGGAACATCAGTGGCGAAGGCGACACCCTGGACTCATACTGACACTGAGGTGCGAAAGCGTGGGGAGCAAACAGGATTAGATACCCTGGTAGTCCACGCCGTAAACGATGTCTACTAGCCGTTGGAGCCTTGAGCTCTAGTGGCGCAGCTAACGCACTAAGTAGACCGCCTGGGGAGTACGGTTGCAAGATTAAAACTCAAATGAATTGACGGGGCCCGCACAAGCGGTGGAGCATGTGGTTTAATTCGTACGCAACGCGAAGAACCTTACCAAGGTCTTGACATCCCAGAGAACTTTCCAGAGATGGA

>GQIS8NW03GHXU6 rank=0228013 x=2547.5 y=2336.0 length=538
CGTGTCTCTAGTGCCAGCCGCCGCGGTAATACGAAGGGTGCAAGCGTTACTCGGAATTACTGGGCGTAAAGCGTGCGTAGGTGGTCGTTTAAGTCCGTTGTGAAAGCCCTGGGCTCAACCTGGGAACTGCAGTGAATACTGGGCGACTAGAGTGTGGTAGAGGGGTAGCGGAATTCCTGGTGTAGCAGTGAAATGCGTAGAGATCAGGAGGAACATCCATGGCGAAGGCAGCTACCTGGACCAACACTGACACTGAGGCACGAAAGCGTGGGGAGCAAACAGGATTAGATACCCTGGTAGTCCACGCCCTAAACGATGCGAACTGGATGTTGGGTGCAATTTGGCACGCAGTATCGAAGCTAACGCGTTAAGTTCGCCGCCTGGGGAGTACGGTCGCAAGACTGAAACTCAAAGGAATTGACGGGGGCCCGCACAAGCGGTGGAGTATGTGGTTTAATTCGATGCAACGCGAAGAACCTTACCTGGCCTTGACATGTCGAGAACTTTCCAGAGATGGATTGGTGCCTTCGGGAACTCG

>GQIS8NW03HBL4Q rank=0228083 x=2885.5 y=2360.0 length=262
CGTGTCTCTAGTGCCAGCCGCAGCGGTAATACGTAGGTGGGCAAGCGTTATCCGGAATTATTGGGGCGTAAAGCGCGCGCAGGCGGTTTCTTAAGTCTGATGTGAAAGCCCCCGGCTCAACCGGGGAGGGTCATTGGAAACCTGGGAAACTTGAGTGCAGAAGAGGAAAGTGGAATTCCACGTGTAGCGGTGAAATGCGTAGATATGTGGAGGAACACCAGTGGCGAAGGCGGCTTTCTGGTCTGTAACTGACGCTGAGGCG

>GQIS8NW03GDGID rank=0228656 x=2496.0 y=2115.0 length=382
CGTGTCTCTAGTGCCAGCCGCAGCGGTAATACGGAGGGTGCAAGCGTTATCCGGATTCACTGGGTTTAAAGGGTGCGTAGGCGGGTTGGTAAGTCAGTGGTGAAATCCCCGAGCTTAACTTGGGAACTGCCATTGATACTATCAATCTTGAATGTTCTGGAGGTTTGCGGAATATGTCATGTAGCGGTGAAATGCATAGATATGACATAGAACACCTATTGCGAAGGCAGCAGGCTACAGAAATATTGACGCTGAGGCACGAAAGCGTGGGGATCAAACAGATTAGATACCCTGGTAGTCCACGCCCTAAACCGATGGATACTCGACATACGCGATACACAGTGTGTGTCTGAGCGAAAGCATTAAGTATCCCACCTGGGAA

>GQIS8NW03F7MGV rank=0229748 x=2430.0 y=237.5 length=439
CGTGTCTCTAGTGCCAGCCGCTGCGGTAATACGGAGGGTGCGAGCGTTGTCCGGATTTATTGGGTTTAAAGGGTGCGTAGGCGGTTTATTAAGTCAGTGGTGAAAGACGGTCGCTCAACGATTGCAGTGCCATTGATACTGGCAGACTTGAGTTCGTATGAGGTAGCTGGAATGGATAGTGTAGCGGTGAAATGCATAGATATTATCCAGAACTCCAATTGCGTAGGCAGGTTACTAATACGATACTGACGCTGATGCACGAAAGTGTGGGGATCAAACAGGATTAGATACCCTGGTAGTCCACACTGTAAACGATGATGACTAACTGTTTGCCCTTTGGGGTGAGTGGTACAGAGAAATCGTTAAGTCATCCACCTGGGGAGTACGCCGGCAACGGTGAAACTCAAAGGATGACGGGGTCCGCGACAAGCGGTGGAGC

>GQIS8NW03GRJZY rank=0229932 x=2657.0 y=364.0 length=427
CGTGTCTCTAGTGCCAGCAGCGGCGGTAATACGTAGGGTGCGAGCGTTAATCGGAATTACTGGGCGTAAAGGCGTGGCGCGAGGCGGTTTTGTAAGACAGAGGTGAAATCCCCGGGCTCAACCTGGGAACTGCCTTTGTGACTGCAAGGCTGGAGTACGGTAGAGGGGGATGGAATTCCGCGTGTAGCAGTGAAATGCGTAGATATGCGGAGGAACACCGATGGCGAAGGCAATCCCCTGGGCCTGTACTGACGCTCATGCACGAAAGCGTGGGGAGCAAACAGGATTAGATACCCTGGTAGTCCACGCCCTAAACGATGTCAACTGGTTGTTGGACGGCTTGCTGTTCAGTAACGAAGCTAACGCGTGAAGTTGACCGCCTGGGGAGTACGGCCGCAAGGTTGAAACTCAAAGGAATTGGACGGGA

>GQIS8NW03GY7BZ rank=0230133 x=2744.0 y=845.0 length=433
CGTGTCTCTAGTGCCAGCCGCTGCGGTAATACGGAGGGTGCGAGCGTTGTCCGGATTTTATTGGGTTTAAAGGGTGCGTAGGCGGTTTATTAAGTCAGTGGTGGAAGACGGTCGCTCAACGATTGCAGTGCCATTGATACTGGTAGACTTGAGTTCGTATGAGGTAGCTGGAATGGATAGTGTAGCGGTGAAATGCATAGATATTATCCAGAACTCCAATTGCGTAGGCAGGTTACTAATACGATACTGACGCTGATGCACGAAAGTGTGGGGATCAAACAGGATTAGATACCCTGGTAGTCCACACTGTAAACGATGATGACCACTGTTTGCCTTTCGGGTGAGTGGTACAGAGAAATCGTTAAGTCATCCACCGTGGGAGTACGCCGGCAACGGTGAAACTCAAAGGATTGGACGGGGTCCGCACAAGCGG

>GQIS8NW03G2EGS rank=0231362 x=2780.0 y=2602.0 length=371
CGTGTCTCTAGTGCCAGCAGCTGCGGTAATACGAAGGGTGCGAGCGTTACTCGGAATTACTGGGCGTAAAGCGTACGTAGGTGGTCGTTTAAGTCCGTTGTGAAAGCCCTGGGCTCAACTTGGGAACTGCCATTGATACTATCAATCTTGAATGTTCTGGAGGTTTGCGGAATATGTCATGTAGCGGTGAAATGCATAGATAATGACATAGAACACCTATTGCGAAGGCAGCAGGCTACAGAAATATTGACGCTGAGGCACGAAAGCGTGGGGATCAAACAGGATTAGATACCCTGGTAGTCCACGCCCTAAACGATGGATACTCGACATACGCGATACACAGTGTGTGTCTGAGCGAAAGCATTAAGTAT

>GQIS8NW03GHTH1 rank=0231486 x=2546.0 y=775.5 length=461
CGTGTCTCTAGTGCCAGCAGCTGCGGTAATACAGAGGGTGCGAGCGTTAATCGGAATTACTGGGCGTAAAGCGCGCGTAGGCGGTTTGTTAAGTCGGATGTGAAATCCCCGGGCTCAACCTGGGAACTGCATTCGATACTGGCAGACTAGAGTATGGGAGAGGATGGTAGAATTCCAGGTGTAGCGGTGAAATGCGTAGAGATCTGGAGGAATACCGATGGCGAAGGCAGCCATCTGGCCTAATACTGACGCTGAGGTGCGAAAGCATGGGGAGCAAACAGGATTAGATACCCTGGTAGTCCATGCCGTAAACGATGTCAACTAGCCGTTGGGGACCTTGAGTCTTTAGTGGCGCAGCTAACGCGATAAGTTGACCGCCTGGGGAGTACGGCCGCAAGGTTAAAACTCAAATGAATTGACGGGGGCCCGCACAAGCGGTGGAGCATGTGGTTTAATTCGAT

>GQIS8NW03G2P6L rank=0231951 x=2784.5 y=1403.0 length=420
CGTGTCTCTAGTGCCAGCCGCTGCGGTAATACGAAGGGAGCTAGCGTTAGTTCGGAATTACTGGGCGTAAAGGGCGCGTAGGCGGCCTTGTAAGTTAGATGTGAAGGCCCCGGGCTTAACCTGGGAACTGCATTTAAGACTGCAAAGCTTGAGGACGAGAGAGGAAAGTGGAATTGCGAGTGTAGAGGTGAAATTCGTAGATATTCGCAAGAACACCAGTGGCGAAGGCGACTTTCTGGCCCGTATCTGACGCTAAGGCGCGAAAAGCGTGGGGAGCAAACAGGATTAGATACCCTGGTAGTCCACGCTGTAAACGATGAGTGCTAGATGTTGGGCTTCGGCTCAGTATCGCAGCTAACGCATTAAGCACTCCGCTGGGGAGTACGGTCGCAGGATTAAAACTCAAAGGAATTGACGGGG

>GQIS8NW03G96NQ rank=0232139 x=2869.5 y=1188.0 length=139
CGTGTCTCTAGTGCCAGCCGCTGCGGTAATACGGAGGGTGCGAGCGTTATCCGGAATTACTGGGTTTAAAGGGTGCGTAGGCGGTATATTTAGTCTAGGTGAAAGTTGTTGCTTAACAATAAGTACTGCCTTGGACTAC

>GQIS8NW03F2P50 rank=0232193 x=2374.0 y=1126.5 length=401
CGTGTCTCTAGTGCCAGCAGCCGCGGTAATACGGAGGGTGCGAGCGTTGTCCGGATTTATTGGGTTTAAAGGGTGCGTAGGCGGTTTATTAAGTCAGTGGTGAAAGACGGTCGCTCAACGATTGCAGTGCCATTGATACTGGTAGACTTGAGTTCGTATGAGGTAGCTGGAATGGATAGTGTAGCGGTGAAATGCATAGATATTATCCAGAACTCCAATTGCGTAGGCAGGTTACTAATACGATACTGACGCTGATGCACGAAAGGTGTGGGGATCAAACAGGATTACGATACCCTGGTAGTCCACACTGTAAACGATGATGACTAACTGTTTGCCTTTCGGGGTGAGTGGTACAGAGAAATCGTTAAGTCATCCACCGTGGGGAGTACGCCGGCAACGAT

>GQIS8NW03F9WNH rank=0232326 x=2456.0 y=251.0 length=504
CGTGTCTCTAGTGCCAGCAGCTGCGGTAATACGGAGGATCCAAGCGTTATCCGGAATCATTGGGTTTAAAGGGTCCGTAGGCGGTTTGGTAAGTCAGTGGTGAAAGCCCGCAGCTCAACTGTGGAACGGCCATTGATACTGCCAGACTTGAATTACAAGGAAGTAACTAGAATATGTAGTGTAGCGGTGAAATGCTTAGATATTACATGGAATACCAATTGCGAAGGCAGGTTACTACTTGTGGATTGACGCTGATGGACGAAAGCGTGGGGAGCGAACAGGATTAGATACCCTGGTAGTCCACGCTGTAAACGATGGATACTAGCTGTTGGGGGCAACTTCAGTGGCTAAGCGAAAGTGATAAGTATCCCACCTGGGGAGTACGTTCGCAAGAATGAAACTCAAAGGAATTGACGGGGCCCGCACAAGCGGTGGAGCATGTGGTTTAATTCGATGATACGCGAGGAACCTTACCAAGGACTTAAATAGTAGATTGACTAGGTT

>GQIS8NW03G4AZ1 rank=0233059 x=2802.0 y=1311.0 length=335
CGTGTCTCTAGTGCCAGCAGCTGCGGTAATACGGAGGGTGCGAGCGTTGTCCGGATTTATTGGGTTTAAAGGGTGCGTAGGCGGTTTATTAAGCCAGTGGTGAAAGACGGTCGCTCAACGATTGCAGTGCCATTGATACTGGTAGACTTGAGTTCGTATGAGGTAGCTGGAATGGATAGTGTAGCGGTGAAATGCATAGATATTATCCAGAACTCCAATTGCGTAGGCAGGTTACTAATACGATACTGATGCTGATGCACGAAAGTGTGGGGATCAAACAGGATTAGATACCCTGGTAGTCCACACTGTAAACGATGATGACTAACTGTTTGTCC

>GQIS8NW03GKW4G rank=0234299 x=2581.5 y=2078.0 length=517
CGTGTCTCTAGTGCCAGCCGCGGCGGTAATACGAAGGGTGCAAGCGTTACTCGGAATTACTGGGCGTAAAGCGTGCGTAGGTGGTCGTTTAAGTCCGTTGTGAAAGCCCTGGGCTCAACCTGGGAACTGCAGTGGATACTGGGCGACTAGAGTGTGGTAGAGGGGTAGCGGAATTCCTGGTGTAGCAGTGAAATGCGTAGAGATCAGGAGGAACATCCATGGCGAAGGCAGCTACCTGGACCAACACTGACACTGAGGCACGAAAGCGTGGGGAGCAAACAGGATTAGATACCCTGGTAGTCCACGCCTAAACGATGCGAACTGGATGTTGGTGCAATTTGGCACGCAGTATCGAAGCTAACGCGTTAAGTTCGCCGCCTGGGGAGTACGGTCGCAAGACTGAAACTCAAAGGAATTGACGGGGCCCGCACAAGCGGTGGAGTATGTGGTTTAATTCGATGCAACGCGAAGAACCTTACCTGGCCTTGACATGTCGAGAACTTTCCAGAGATGGATT

>GQIS8NW03FXCY1 rank=0234784 x=2313.0 y=603.0 length=361
CGTGTCTCTAGTGCCAGCCGCTGCGGTAATACGGAGGGTGCAAGCGTTATCCGGATTCACTGGGTTTAAAGGGTGCGTAGGCGGGTTGGTAAGTCAGTGGTGAAATCCCCGAGCTTAACTTGGGAACTGCCATTGATACTATCAATCTTGAATGTTCTGGAGGTTTGCGGAATATGTCATGTAGCGGTGAAATGCATAGATATGACATAGAACACCTATTGCGAAGGCAGCAGGCTACAGAAATATTTGACGCTGAGGCACGAAAGCGTGGGGATCGAAACAGGATTAGATACCCTGGTAGTCCACGCCTAAACGATGGATACTCGACATACGCGATACACAGTGTGTGTCTGAGCGGGCT

>GQIS8NW03GDLB3 rank=0234863 x=2498.5 y=177.5 length=496
CGTGTCTCTAGTGCCAGCAGCCGCGGTAATACGGAGGGTGCGAGCGTTGTCCGGATTTATTGGGTTTAAAGGGTGCGTAGGCGGTTTATTAAGTCAGTGGTGAAAGACGGTCGCTCAACGATTGCAGTGCCATTGATACTAGTAGACTTGAGTTCGTATGAGGTAGCTGGAATGGATAGTGTAGCGGTGAAATGCATAGATATTATCCAGAACTCCAATTGCGTAGGCAGGTTACTAATACGATACTGACGCTGATGCACGAAAGTGTGGGGATCAAACAGGATTAGATACCCTGGTAGTCCACACTGTAAACGATGATGACCAACTGTTTGCCCTTTGGGTGAGTGGTACAGAGAAATCGTTAAGTCATCCACCTGGGGAGTACGCCGGCAACGGTGAAACTCAAAGGAATTGACGGGGGTCCGCACAAGCGGTGGAGCATGTGGTTTAATTCGATAATACGCGAGGAACCTTACTAGGCTAGAATGTGAAGGAA

>GQIS8NW03GEOQW rank=0236400 x=2510.0 y=2102.5 length=69
CGTGTCTCTAGTGCCAGCCGCCGCGGTAATACGGAGGGTGCGAGCGTTGTCCGGATTTTATTGGGTTTT

>GQIS8NW03G19WB rank=0237389 x=2779.0 y=777.0 length=493
CGTGTCTCTAGTGCCAGCCGCAGCGGTAATACGGAGGGTGCAAGCGTTAATCGGAATTACTGGGCGTAAAGCGCACGTAGGTGGTTTGTTAAGCTAGCTGTGAAATCCCCGGGCTCAACCTGGGCACTGCAGTTAGAACTGGCAAGCTAGAGTAGGGTAGAGGGGTGTGGAATTCCAAGTGTAGCGGTGAAATACGGTAGATATCTGGAGGAACATCAGTGGCGAAGGCGACACCCTGGACTCATACCGACACTGAGGTGCGAAAGCGTGGGGAGCAAACAGGATTAGATACCCTGGTAGTCCACGCCGTAAACGATGTCTACTAGCCGTTGGGAGCCTTGAGCTCTTAGTGGCGCAGCTAACGCACTAAGTAGACCGCCTGGGGAGTACGGTCGCAAGATTAAAACTCAAATGAATTGACGGGGCCCGCACAAGCGGTGGAGCATGTGGTTTAATTCGACGCAACGCGAAGAACCTTACCAGGTCTTGACAT

>GQIS8NW03HEWSP rank=0237495 x=2923.5 y=503.5 length=467
CGTGTCTCTAGTGCCAGCAGCTGCGGTAATACGGAGGGTGCAAGCGTTATCCGGATTCACTGGGTTTAAAGGGTGCGTAGGCGGGTTGGTAAGTCAGTGGTGAAATCCCCGAGCTTAACTTGGGAACTGCCATTGATACTATCAATCTTGAATGTTCTGGAGGTTTGCGGAATATGTCATGTAGCGGTGAAATGCAATAGATATGACATAGAACACCTATTGCGAAGGCAGCAGGCTACAGAAATATTGACGCTGAGGCACGAAAGCGTGGGGATCAAAACAGGATTAGATACCCTGGTAGTCCACGCCTAAACGATGGATACTCGACATACGCGATACACAGTGTGTGTCTGAGCGAAAGCATTAGGTATCCCACCTGGGAAGTACGACCGCAAGGTTGAAACTCAAAGGAATTGGCGGGGTCCGCACAAGCGGTGGAGCATGTGGTTTAATTCGATGATACGCGA

>GQIS8NW03GYWXK rank=0237675 x=2740.0 y=3750.0 length=376
CGTGTCTCTAGTGCCAGCAGCCGCGGTAATACGGAGGGTGCGAGCGTTGTCCGGATTTATTGGGTTTAAAGGGTGCGTAGGCGGTTTATTAAGTCAGTGGTGAAAGACGGTCGCTCAACGATTGCAGTGCCATTGATACTGGTAGACTTGAGTTCGTATGAGGTAGCTGGAATGGATAGTGTAGCGGTGAAATGCATAGATATTATCCAGAACTCCAATTGCGTAGGCAGGTTACTAATACGATACTGACGCTGATGCACGAAAGTGTGGGGATCAAACAGGATTAGATACCCTGGTAGTCCACACTGTAAACGATGATGACTAACTGCTTGCCTTTCGGGGTGAGTGGTACAGAGAAATCGTTAAGTCATCCACC

>GQIS8NW03GMTMD rank=0239339 x=2603.5 y=739.5 length=533
CGTGTCTCTAGTGCCAGCCGCTGCGGTAATACGAAGGGAGCTAGCGTTGTTCGGAATTACTGGGCGTAAAGGGCGCGTAGGCGGCCTTGTAAGTTAGATGTGAAAGCCCCGGGCTTAACCTGGGAACTGCATTTAAGACTGCAAAGCTTGAGGACGAGAGAGGAAAGTGGAATTGCGAGTGTAGAGGTGAAATTCGTAGATATTCGCAAGAACACCAGTGGCGAAGGCGACTTTCTGGCTCGTATCTGACACTAAGGCGCGAAAGCGTGGGGAGCAAACAGGATTAGATACCCTGGTAGTCCACGCTGTAAACGATGAGTGCTAGATGTTGGGCTTCGGCTCAGTATCGCAGCTAACGCATTAAGCACTCCGCCTGGGGAGTACGGTCGCAAGATTAAAACTCAAAGGAATTGACGGGGGCCCGCACAAGCGGTGGAGTATGTGGTTTAATTCGAAGCAACGCGCAAAACCTTCCAGCCTTTGACATGGTGATTAGGGANATGAGAGATCATTTCCGGTCGGTTCGGCCGGAT

>GQIS8NW03F7P1D rank=0240998 x=2431.0 y=767.5 length=511
CGTGTCTCTAGTGCCAGCAGCTGCGGTAATACGGAGGATCCAAGCGTTATCCGGAATCATTGGGTTTAAAGGGTCCGTAGGCGGTTTGGTAAGTCAGTGGTGAAAGCCCGCAGCTCAACTGTGGAACGGCCATTCATACTGCCAGACTCGAATTACAAGGAAGTAACTAGAATATGTAGTGTAGCGGTGAAATGCTTAGATATTACATGGAATACCAATTGCGAAGGCAGGTTACTACTTGTGGATTGACGCTGATGGACGAAAGCGTGGGGAGCGAACAGGATTAGATGCCCTGGTAGTCCACGCTGTAAACGATGTCAACTGGTTGTTGGACGGCTTGCTGTTCAGTAACGAAGCTAACGCGTGAAGTTGACCGCCTGGGGAGTACGGCCGCAAGGTTGAAACTCAAAGGAATTGACGGGGACCCGCACAAGCGGTGGATGATGTGGTTAATTCGATGCAACGCGAAAAACCTTACCTACCCTTGACATGCCAGGAACTTGCCAGAGAT

>GQIS8NW03HD5SH rank=0241047 x=2914.5 y=2367.5 length=468
CGTGTCTCTAGTGCCAGCCGCGGCGGTAATACGGAGGGTGCGAGCGTTGTCCGGATTTATTGGGTTTAAAGGGTGCGTAGGCGGTTTATTAAGTCAGTGGTGAAAGACGGTCGCTCAACGATTGCAGTGCCATTGATACTGGTAGACTTGAGTTCGTATGAGGTAGCTGGAATGGATAGTGTAGCGGTGAAATGCATAGATATTATCCAGAACTCCAATTGCGTAGGCAGGTTACTAATACGATACTGACGCTGATGCACGAAAGTGTGGGGATCAAACAGGATTAGATACCCTGGTAGTCCACACTGTAAACGATGATGACTAACTGTTTGCCTTTCGGGGTGAGTGGTACAGAGAAATCGTTAAGTCATCCACCTGGGGAGTACGCCGGCAACGGTGGAACTCAAAGGAATTGACGGGGTCCGCACAAGCGGTGGAGCATGTGGTTTAATTCGATGATACGCGAGG

>GQIS8NW03GZTM1 rank=0241217 x=2751.0 y=1083.0 length=403
CGTGTCTCTAGTGCCAGCCGCTGCGGTAATACGGAGGGTGCAAGCGTTATCCGGATTCACTGGGTTTAAAGGGTGCGTAGGCGGGTTGGTAAGTCAGTGGTGAAATCCCCGAGCTTAACTTGGGAACTGCCATTGATACTATCAATCTTGAATGTTCTGGAGGTTTGCGGAATATGTCATGTAGCGGTGAAATGCATAGATATGACATAGGACACCTATTGCGAAGGCAGCAGGCTACAGAAATATTGACGCTGAGGCACGAAAGCGTGGGGATCAAACAGGATTAGATACCCTGGTAGTCCACGCCCTAAACGATGGATACTCGACATACGCGATACACAGTGTGTGTCTGAGCGAAAGCATTAAGTATCCCACCTGGGAACGTACGACCGACGAAGGTTAG

>GQIS8NW03GJFDG rank=0242096 x=2564.0 y=2050.0 length=221
CGTGTCTCTAGTGCCAGCCGCGGCGGTAATACGGAGGGTGCGAGCGTTGTCCGGATTTATTGGGTTTAAAGGGTTGCGTAGGCGGTTTATTTAAGTCAGTGGTGAAAGACGGTCGCTCAACGATTGCAGCGCCATTGATACTGGTAGACTTGAGTTCGTATGAGGTAGCTGGAATGGATAGTGTAGCGGTGAAATGCATAGATATTATCCAGAACTCCAAT

>GQIS8NW03G5YBP rank=0242528 x=2821.0 y=371.0 length=290
CGTGTCTCTAGTGCCAGCCGCCGCGGTAATACGTAGGGTGCGAGCGTTAATCGGAATTACTGGGCGTAAAGCGTGCGCAGGCGGTTATGTAAGACAGATGTGAAACTCCCCGGCTCAACCTGGGAACTGCATTTGTGACTGCATGACTGGAGTGCGGCAGGAGGGGGATGGAATTCCGCGTGTAGCAGTGAAATGCGTAGATATGTGGAGGAACACCGATGGCGAAGGCAATCCCCTGGGCCTGCACTGACGCTCATGCACGAAAGCGTGGGGAGCAAACAGGATTAGAT

>GQIS8NW03GHYP0 rank=0242816 x=2547.5 y=3446.5 length=161
CGTGTCTCTAGTGCCAGCAGCCGCGGTAATACGGAGGGTGCGTAGCGTTGTCCGGATTTATTGGGTTTAAAGGGTGCGTAGGCGGTTTATTAAGTCAGTGGTGAAAGACGGTCGCTCAACGATTGCAGTGCCATTGATACTGGTAGACTTGAGTTCGTATG

>GQIS8NW03F4A3B rank=0244169 x=2392.0 y=1173.0 length=376
CGTGTCTCTAGTGCCAGCCGCTGCGGTAATACGGAGGGTGCGAGCGTTGTCCGGATTTATTGGGTTTAAAGGGTGCGTAGGCGGTTTATTAAGTCAGTGGTGAAAGACGGTCGCTCAACGATTGCAGTGCCATTGATACTGGTAGACTTGAGTTCGTATGAGGTAGCTGGAATGGATAGTGTAGCGGTGAAATGCATAGATATTATCCAGAACTCCAATTGCGTAGGCAGGTTACTAATACGATACTGACGCTGATGCACGAAAGTGTGGGGATCAAACAGGATTAGATACCCTGGTAGTCCACACTGTAAACGATGATGACTAACTGTTTGCCTTTCGGGGTGAGTGGTACAGAGAAATCGTTAAGTCATCCACC

>GQIS8NW03GAF82 rank=0244227 x=2462.0 y=1076.0 length=405
CGTGTCTCTAGTGCCAGCAGCGGCGGTAATACGTAGGGTGCGAGCGTTAATCGGAATTACTGGGCGTAAAGCGTGCGCAGGCGGTTATGTAAGACAGATGTGAAATCCCCGGGCTCAACCTGGGAACTGCATTTGTGACTGCATGACTGGAGTGCGGCAGAGGGGGATGGAATTCCGCGTGTAGCAGTGAAATGCGTAGATATGCGGAGGAACACCGATGGCGAAGGCAGTCCCCTGGGCCTGCACTGACGCTCATGACACGAAAAGCGTGGGGAGCAAACAGGATTAGATACCCTGGTAGTCCACGCCCTAACGATGTCAACTGGTTGTTGGACGGCTTGCTGTTCAGTAACGAAGCTAACGCGTAGAAGTTGACCGCCGTGGGGAGTACGGCCGCGAAGGTTA

>GQIS8NW03HEB8D rank=0244537 x=2916.0 y=2523.0 length=370
CGTGTCTCTAGTGCCAGCAGCTGCGGTAATACGGAGGGTGCGAGCGTTGTCCGGATTTATTGGGTTTAAAGGGTGCGTAGGCGGTTTATTAAGTCAGTGGTGAAAGACGGTCGCTCAACGATTGCAGTGCCATTGATACTGGTAGACTTGAGTTCGTATGAGGTAGCTGGAATGGATAGTGTAGCGGTGAAATGCATAGATATTATCCAGAACTCCAATTGCGTGGGCAGGTTACTAATACGATACTGACGCTGATGCACGAAAGTGTGGGGATCAAACAGGATTAGATACCCTGGTAGTCCACACTGTAAACGATGATGACTAACTGTTTGCCTTTCGGGGTGAGTGGTACAGAGAAATCGTTAAGTCA

>GQIS8NW03GXA46 rank=0244755 x=2722.0 y=2584.0 length=415
CGTGTCTCTAGTGCCAGCAGCTGCGGTAATACGGAGGGTGCGAGCGTTGTCCGGATTTATTGGGTTTAAAGGGTGCGTAGGCGGTTTATTAAGTCAGTGGTGAAAGACGGTCGCTCAACGATTGCAGTGCCATCGATACTGGTAGACTTGAGTTCGTATGAGGTAGCTGGAATGGATAGTGTAGCGGTGAAATGCATAGATATTATCCAGAACTCCAATTGCGTAGGCAGGTTACTAATACGATACTGACGCTGATGCACGAAAGTGTGGGGATCAAAACAGGATTAGATACCCTGGTAGTCCACACTGTAAACGATGATGACTAACTGTTTGCCTTTCGGGGTGAGTGGTACAGAGAAATCGTTAAGCCATCCACCTGGGGAGTACGCCGGCAACGGTGAAACTCAAAGGAATT

>GQIS8NW03GOFAM rank=0244783 x=2621.5 y=1756.0 length=494
CGTGTCTCTAGTGCCAGCAGCGGCGGTAATACGGAGGGTGCAAGCGTTATCCGGAATCACTGGGTTTAAAGGGTGCGTAGGCGGCTTGATAAGTCGGTCGTGAAATCGCTGGGCTTAACCCATGCAACTGCGATTGATACTGTTGAGCTTGAATCAGGTTGAGGTAGGCGGAATGAGACATGTAGAGGTGAAATTCGTAGATATTCGCAAGAACACCAGTGGCGAAGGCGACTTTCTGGCTCGTATCTGACGCTAAGGCGCGAAAGGCGTGGGGAGCAAACAGGATTAGATACCCTGGTAGTCCACGCTGTAAACGATGAGTGCTAGATGTTGGGCTTCGGCTCAGTATCGCAGCTAACGCATTAAGCACTCCGCCTGGGGAGTACGGTCGCAAGATTAAAACTCAAAGGAATTGACGGGGCCCGCACAAGCGGTGGAGTATGTGGTTTAATTCGAAGCAACGACGCAAAACCTTCCAGCCTTTGACATGGTGA

>GQIS8NW03F2JLY rank=0244910 x=2372.5 y=820.0 length=474
CGTGTCTCTAGTGCCAGCAGCGGCGGTAATACGGAGGGTGCGAGCGTTGTCCGGATTTATTGGGTTTAAAGGGTGCGTAGGCGGTTTATTAAGTCAGTGGTGAAAGACGGTCGCTCAACGATTGCAGTGCCATTGATACTGGTAGACTTGAGTTCGTATGAGGTAGCTGGAATGGATAGTGTAGCGGTGAAATGCATAGGATATTATCCAGAACTCCAATTGCGTAGGCAGGTTACTAATACGATACGTGAACGCTGATGCACGAAAAGTGTGGGGATCAAACAGGATTAGATACCCTGGTAGTCCACACTGTAAACGATGATGACTAACTGTTTGCCCTTTGGGGTGAGTGGTACAGAGAAATCGTTAAGTCATCCACCTGGGGAGTACGCCGGCAACGGTGAAACTCAAAGGAATTGACGGGGGTCCGCACAAGCGGTGGAGCATGTGTTTAATTCGATGATACGCGAGGAA

>GQIS8NW03FTLLZ rank=0245001 x=2270.5 y=1301.5 length=476
CGTGTCTCTAGTGCCAGCAGCTGCGGTAATACGGAGGGTGCAAGCGTTATCCGGATTCACTGGGTTTAAAGGGTGCGTAGGCGGGTTGGTAAGTCGGTGGTGAAATCCCCGAGCTTAACTTGGGAACTGCCATTGATACTATCAATCTTGAATGTTCTGGAGGTTTGCGGAATATGTCATGTAGCGGTGAAATGCATAGATATGACATAGAACACCTATTGCGAAGGCAGCAGGCTACAGAAATATTGACGCTGAGGCACGAAAGCGTGGGGATCAAACAGGATTAGATACCCTGGTAGTCCACGCCCTAAACGATGGATACTCGACATACGCGATACACAGTGTGTGTCTGAGCGAAAGCATTAAGTATCCCACCTGGGAAGTACGACCGCAAGGTTGAAACTCAAAGGAATTGGCGGGGGTCCGCACAAGCGGTGGAGCATGTGGTTTAATTCGATGATACGCGAGGAACCTTA

>GQIS8NW03FQ1JL rank=0245785 x=2241.0 y=767.5 length=98
CGTGTCTCTAGTGCCAGCAGCGGCGGTAATACGTAGGGAGCTAGCGTTGTTCGGAATTACTGGGCGGTAAAGGGCGCGTAGGCGGCCTTGTAAGTTAG

>GQIS8NW03HD916 rank=0245787 x=2915.0 y=3804.0 length=329
CGTGTCTCTAGTGCCAGCAGCTGCGGTAATACGGAGGGTGCGAGCGTTGTCCGGATTTATTGGGTTTAAAGGGTGCGTAGGCGGTTTATTAAGTCAGTGGTGAAAGACGGTCGCTCAACGATTGCAGTGCCATTGATACTGGTAGACTTGAGTTCGTATGAGGTAGCTGGAATGGATAGTGTAGCGGTGAAATGCATAGATATTATCCAGAACTCCAATTGCGTAGGCAGGTTACTAATACGATACTGACGCTGATGCACGAAAAGTGTGGGGATCAAACAGGATTAGATACCCTGGTAGTCCACACTGTAAACGAATGATGACTAACT

>GQIS8NW03G692A rank=0246261 x=2836.0 y=800.0 length=49
CGTGTCTCTAGTGCCAGCAGCTGCGGTAATACGGGAGGGTGCGAGCGTT

>GQIS8NW03FXT1P rank=0246932 x=2318.0 y=2251.0 length=381
CGTGTCTCTAGTGCCAGCCGCCGCGGTAATACGGAGGGTGCAAGCGTTATCCGGATTCACTGGGTTTAAAGGGTGCGTAGGCGGGTTGGTAAGTCAGTGGTGAAATCCCCGAGCTTAACTTGGGAACTGCCATTGATACTATCAATCTTGAATGTTCTGGAGGTTTGCGGAATATGTCATGTAGCGGTGAAATGCATAGATATGACATAGAACACCTATTGCGAAGGCAGCAGGCTACAGAAATATTGACGCTGAGGCACGAAAGACGTGGGGATCAAACAGGATTAGATACCCTGGTAGTCCACGCCCTAAACGATGGATACTCGACATACGCGATACACAGTGTGTGTCTGAGCGAAAGCATTAAGTATCCCACCTGGG

>GQIS8NW03FM4QO rank=0247501 x=2196.5 y=2606.5 length=385
CGTGTCTCTAGTGCCAGCCGCAGCGGTAATACAGAGGTCCCGAGCGTTATCCGGATTTACTGGGCGCAAAGAGTCCGTAGCTGGCATTGTAAGTCTTGATTCAAATACTCTGACTCACTCAGAGAAAGGGGTTGAGATACTGCAAAAGCTAGAGATCATAGGGGGGTTAGTGGAATTTTCCAGTGGAGGGGTGAAATCCGTTGATATTGGAAGGAACTGCCGAAAGCGAAAAGCAGCTAACTACTATATTCTGACAGTCAAGGACGAAAGCTTGGGGGATCGAACGGGATTAGATACCCCGGTAGTCCAAAGCCGTAAATGATGTCTGCTAAGCGTTTCGTTAAATAAAACGGAGTGCTAGTAATCTAACGAGTTAAGCAGATCG

>GQIS8NW03F3F37 rank=0247808 x=2382.0 y=1989.0 length=329
CGTGTCTCTAGTGCCAGCCGCTGCGGTAATACGGAGGGTGCAAGCGTTATCCGGATTCACTGGGTTTAAAGGGTGCGTAGGCGGGCAGGTAAGTCAGTGGTGAAATCCTGGAGCTTAACTCCAGAACTGCCATTGATACTATCTGTCTTGAATATTGTGGAGGTAAGCGGAATATGTCATGTAGCGGTGAAATGCTTAGATATGACATAGAACACTTATTGCGAAGGCAGCTTACTACGCATATATTGACGCTGAGGCACGAAAGCGTGGGGATCAAACAGGATTAGATACCCTGGTTAGTCCACGCCCTAAACGATGGATACTCGACA

>GQIS8NW03G2YV6 rank=0248254 x=2787.5 y=404.0 length=353
CGTGTCTCTAGTGCCAGCCGCTGCGGTAATACGGAGGATCCAAGCGTTATCCGGAATCATTGGGGTTTAAAGGGTCCGTAGGCGGTTTGGTAAGTCAGTGGGTGAAAGCCCGCAGCTCAACTGTGGAACGGCCATTGATACTGCCAGACTTGAATTACAAGGAAGTAACTAGAATATGTAGTGTAGCGGTGAAATGCTTAGATATTACATGGAATACCAATTGCGAAGGCAGGTTACTACTTGTGGATTGACGCTGATGGACGAAAGCGTGGGGAGCGTAACAGGATTAGATACCCTGGTAGTCCACGCTGTAAACGATGGATACTAGCTGTTGGGGGCAACGTTCAGTGGCT

>GQIS8NW03FH54G rank=0248407 x=2140.0 y=494.0 length=325
CGTGTCTCTAGTGCCAGCAGCCGCGGTAATACGGAGGGTGCAAGCGTTGTCCGGATTCATTGGGTTTAAAGGGTGCGTAGGCGGCCTAGTAAGTCAGCGGTGAAATCCCCCCGCCAACGGGGGAACTGCCGTTGATACTGCTTGGCTTGAGTTCGCCCGAGGTCGCTGGAATAGCGTAGGTGTAGCGGTAGAAATGCATAGATATCACGCAGAACACCAATTGCGAAGGCAGGTGACTGGGGCTGGACTGACGCTGGAGGCACGAAAGTGTGGGGAGCAAACAGGATTAGATACCCTGGTAGTCCACACCGTAAACGATGGATAC

>GQIS8NW03F1EMK rank=0248661 x=2359.5 y=954.0 length=403
CGTGTCTCTAGTGCCAGCAGCAGCGGTAATACGGAGGGTGCAAGCGTTATCCGGATTCACTGGGTTTAAAGGGTGCGTAGGCGGGTTGGTAAGTCAGTGGTGAAATCCCCGAGCTTAACTTGGGAACTGCCATTGATACTATCAATCTTGAATGTTCTGGAGGTTTGCGGAATATGTCATGTAGCGGTGAAATGCATAGATATGACATAGAACACCTATTGCGAAGGCAGCAGGCTACAGAAATATTGACGCTGAGGCACGAAAGCGTGGGGATCAAACAGGATTAGATACCCTGGTAGTCCACGCCCTAAACGATGGATACTCGACATACGCGATACACAGTGTGTGTCTGAGCGAAAGCATTAAGTATCCCACCTGGAAGTACGACCGCAACGGTTGAAAC

>GQIS8NW03HBVZV rank=0249242 x=2888.5 y=2857.5 length=370
CGTGTCTCTAGTGCCAGCCGCTGCGGTAATACGTAGGGTGCGAGCGTTAATCGGAATTACTGGGCGTAAAGCGTGCGCAGGCGGTTTTGTAAGACTAGAGGTGAAATCCCCGGGCTCAACCTGGGAACTGCCTTTGTGACTGCAAGGCTGGAGTACGGCAGAGGGGGATGGAATTCCGCGTGTAGCAGTGAAATGCGTAGATATGCGGAGGAGCACCGATGGCGAAGGCAATCCCCTGGGCCTGTACTGACGCTCATTGCACGAAAGCGTGGGGAGCAAAACAGGATTAGATACCCTGGTAGTCCACGCCCTAAACGATGTCAACTGGTTGTTGGTACGGCTTGCTGTTCAGTAACGAAGCTAACGCGTG

>GQIS8NW03GK3TS rank=0249843 x=2583.0 y=2574.0 length=514
CGTGTCTCTAGTGCCAGCCGCGGCGGTAATACGGAGGGTGCGAGCGTTGTCCGGATTTATTGGGTTTAAGGGGTGCGTAGGCGGTTTATTAAGTCAGTGGTGAAAGACGGTCGCTCAACGATTGCAGTGCCATTGATACTGGTAGACTTGAGTTCGTATGAGGTAGCTGGAATGGATAGTGTAGCGGTGAAATGCATAGATATTATCCAGAACTCCAATTGCGTAGGCAGGTTACTAATACGATACTGACGCTGATGCACGAAAGTGTGGGGATCAAACAGGATTAGATACCCTGGTAGTCCACACTGTAAACGATGATGACTAACTGTTTGCCTTTCGGGGTGAGTGGTACAGAGAAATCGTTAAGTCATCCACCTGGGAGTACGCCGGCAACGGTGAAACTCAAAGGAATGACGGGGGTCCGCNCAAGCGGTGGAGCATGTGGTTAATTCGATGATACGCGAGGAACCTTACCTAGGCTAGATGTGAAGGAATAATTAGTAGATAGATTAGT

>GQIS8NW03FRLL6 rank=0249844 x=2247.5 y=2204.0 length=465
CGTGTCTCTAGTGCCAGCAGCTGCGGTAATACGAAGGGTGCAAGCGTTACTCGGAATTACTGGGCGTAAAGCGTGCGTAGGTGGTCGTTTAAGTCCGTTGTGAAAGCCCTGGGCTCAACCTGGGAACTGCAGTGGATACTGGGCGACTAGAGTGTGGTAGAGGGTAGCGGAATTCCTGGTGTAGCAGTGAAATGCGTAGAGATCAGGAGGAACATCCATGGCGAAGGCAGCTACCTGGACCAACACTGACACTGAGGCACGAAAGCGTGGGGAGCAAACAGGATTAGATACCCTGGTAGTCCACGCCCTAAACGATGCGAACTGGATGTTGGGTGCAATTTGGCACGCAGTATCGAAGCTAACGCGTTAAGTTCGCCGCCTGGGGAGTACGGTCGCAAGACTGAAACTCAAAGGAATGACGGGGCCGCACAAGCGGTGGAGTATGTGGTTTAATTCGATGCAACG

>GQIS8NW03F1U26 rank=0249875 x=2364.0 y=1808.0 length=444
CGTGTCTCTAGTGCCAGCAGCGGCGGTAATACGGAGGGTGCGAGCGTTGTCCGGATTTATTGGGTTTAAAGGGTGCGTAGGCGGTTTATTAAGTCAGTGGTGAAAGACGGTCGCTCAACGATTGCAGTGCCATTGATACTGGTAGACTTGAGTTCGTATGAGGTAGCTGGAATGGATAGTGTAGCGGTGAAATGCATAGATATTATCCAGAACTCCAATTGCGTAGGCAGGTTACTAATACGATACTGACGCTGATGCACGAAAAGTGTGGGGATCAAACAGGATTAGATACCCTGGTAGTCCACACTGTAAACGATGATGACTAACTGTTTGCCCTTTGGGGTGAGTGGTACAGAGAAATCGTTAAGTCATCCACCTGGGGAGTACGCCGGCAACGGTGAAACTCAAAGGAATTGACGGGGTCCGCACAAGCGTGGAGCATGT

>GQIS8NW03GY0TA rank=0250011 x=2742.5 y=588.5 length=488
CGTGTCTCTAGTGCCAGCCGCTGCGGTAATACGGAGGGTGCAAGCGTTATCCGGATTTATTGGGTTTAAAGGGTCCGTAGGCGGATCGTTAAGTCAGTGGTGAAAGCCTACCGCTCAACGGTAGAACTGCCATTGATACTGGCGATCTTGAATATGTATGAAGTTGGCGGAATGTGTGGTGTAGCGGTGAAATGCTTAGATATCACACAGAACACCGATTGCGAAGGCAGCTGACTAATACATGATTGACGCTGAGGGACGAAAGTGTGGGGATCAAACAGGATTAGATACCCTGGTAGTCCACACCGTAAACGATGATTACTAGATTTTGGTCGCAAGATCAGAGTCCAAGCGAAAGTGTTTAGTAATCCACCTGGGGAGTACGTCCGCAAGGATGAAACTCAAAGGAATTGACGGGGCCCTACAAGCGGTGGAGCATGTGGTTTAATTCGATGATACGCGAGGACCTTACCTGGGCTTGAAAGTTG

>GQIS8NW03GO45K rank=0250141 x=2629.0 y=2502.0 length=465
CGTGTCTCTAGTGCCAGCCGCGGCGGTAATACGGAGGGTGCAAGCGTTATCCGGATTTATTGGGTTTAAAGGGTCCGTAGGCGGATCGTTAAGTCAGTGGTGAAATCCTACCGCTCAACGGTAGAACTGCCATTGATACTGGCGATCTTGAGTATGTATGAAGTTGGCGGAATGTGTGGTGTAGCGGTGAAATGCTTAGATATCACACAGAACACCGATTGCGAAGGCAGCTGACTAATACACAACTGACGCTGAGGGACGAAAAGTGTGGGGATCAAACAGGATTAGATACCCTGGTAGTCCACACCGTAAACGATGATCACTAGATTTTGGTCGCAAGATCAGAGTCCAAGCGAAAGTGTTTAGTGATCCACCTGGGGAGTACGTCCGCAAGGATGAAACTCAAAGGAATTGACGGGGCCCGCACAGGCGGTGGAGCATGTGGTTTAATTCGATGATACGCGA

>GQIS8NW03HAXVO rank=0250342 x=2877.5 y=3698.0 length=458
CGTGTCTCTAGTGCCAGCAGCTGCGGTAATACGGAGGGTGCAAGCGTTATCCGGATTCACTGGGTTTAAAGGGTGCGTAGGCGGGTTGGTAAGTCAGTGGTGAAATCCCCGAGCTTAACTTGGGAACTGCCATTGATACTATCAATCTTGAATGTTCTGGAGGTTTGCGGAATATGTCATGTAGCGGTGAAAATGCATAGATATGACATAGAACACCTATTGCGAAGGCAGCAGGCTACAGAAATATTGACGCTGAGGCACGAAAGCGTGGGGATCAAACAGGATTAGATACCCTGGTAGTCCACGCCCTAAACGATGGATACTCGACATACGCGATACACAGTGTGTGTCTGAGCGAAAGCATTAAGTATCCCACCTGGAGGTACGACCGCAAGGTTGAAACTCAAAGGAATTGGCGGGGTCCGCACAAGCGGTGAGCATGTGGTTTAATTCGATGA

>GQIS8NW03G2RYS rank=0250480 x=2784.0 y=3714.5 length=535
CGTGTCTCTAGTGCCAGCCGCGGCGGTAATACGGAGGGTGCGAGCGTTGTCCGGATTTATTGGGTTTAAAGGGTGCGTAGGCGGTTTATTAAGTCAGTGGTGAAAGACGGTCGCTCAACGATTGCAGTGCCATTGATACTGGTAGACTTGAGTTCGTATGAGGTAGCTGGAATGGATAGTGTAGCGGTGAAATGCATAGATATTATCCAGAACTCCAATTGCGTAGGCAGGTTACTAATACGATACTGACGCTGATGCACGAAAGTGTGGGGATCAAACAGGATTAGATACCCTGGTAGTCCACACTGTAAACGATGATGACTAACTGTTTGCCCTTTGGGGTGAGTGGTACAGAGAAATCGTTAAGTCATCCACCTGGGGAGTACGCCGGCAACGGTGAAACTCAAAGGATTGACGGGGTCCGCACAAGCGGTGGAGCATGTGGTTTAACTCGATGATACGCGAGGAACCTTACCTAGGCTAGAATGTGAAGGAATAATTTAGAGATAGATTAAGTCTGCAAAGACCTGAAAAC

>GQIS8NW03GGIG9 rank=0251259 x=2531.5 y=1275.0 length=373
CGTGTCTCTAGTGCCAGCCGCTGCGGTAATACGGAGGGTGCGAGCGTTGTCCAGATTTATTGGGTTTAAAGGGTGCGTAGGCGGTTTATTAAGTCAGTGGTGAAAGACGGTCGCTCAACGATTGCAGTGCCATTGATACTGGTAGACTTGAGTTCGTATGAGGTAGCTGGAATGGATAGTGTAGCGGTGAAATGCATAGATATTATCCAGAACTCCAATTGCGTAGGCAGGTTACTAATACGATACTGACGCTGATGCACGAAAGTGTGGGGATCAAACAGGATTAGATACCCTGGTAGTCCACACTGTAAACGATGATGACTAACTGTTTGCCTTCGGGGTGAGTGGTACAGAGAAATCGTTAAGTCATCCA

>GQIS8NW03GN2B3 rank=0251352 x=2617.0 y=1345.0 length=250
CGTGTCTCTAGTGCCAGCAGCTGCGGTAATACAGAGGTCCCGAGCGTTATCCGGATTTACTGGGCGTAAAGAGTCCGTAGCTGGCATTGTAAGTCTTGATTCAAATACTCTGACTCACTCAGAGAAAGGGTTGAGATACTGCAAAGCTAGAGATCATAGGGGTTAGTGGAATTTCCAGTGGAGGGGTGAAAATCCGTTGATATTGGAAGGAATGCCGAAAGCGAAAGCAGCTTAACATATATTCTGACAG

>GQIS8NW03HF38Z rank=0252001 x=2936.5 y=3569.0 length=511
CGTGTCTCTAGTGCCAGCCGCTGCGGTAATACGTAGGGTGCGAGCGTTAATCGGAATTACTGGGCGTAAAGCGTGCGCAGGCGGTTATGTAAGACAGATGTGAAATCCCCGGGCTCAACCTGGGAACTGCATTTGTGACTGCATGACTGGAGTGCGGCAGAGGGGGATGGAATTCCGCGTGTAGCAGTGAAATGCGTAGATATGCGGAGGAACACCGATGGCGAAGGCAATCCCCTGGGCCTGCACTGACGCTCATGCACGAAAGCGTGGGGAGCAAAACAGGATTAGATACCCTGGTAGTCCACGCCCTAAACGATGTCAACTGGTTGTTGGACGGCTTGCTGTTCAGTAACGAAGCTAACGCGTGAAGTTGACCGCCTGGGGAGTACGGCCGCAAGGTTGAAACTCAAAGGAATTGACGGGGACCCGCACAAGCGGTGGATGATGTGGTTTAATTCGATGCAACGCGAAAAACCTTACTACCCTTGACATGCCAGGAACTTGCCAGAGT

>GQIS8NW03G3XLD rank=0252401 x=2798.0 y=319.0 length=54
CGTGTCTCTAGTGCCAGCAGCTGCGGTAATACGGAGGGTGCGAGCGTTGTCCGG

>GQIS8NW03G6L62 rank=0252627 x=2828.0 y=2636.5 length=491
CGTGTCTCTAGTGCCAGCCGCTGCGGTAATACGGAGGGTGCGGGCGTTGTCCGGATTTATTGGGTTTAAAGGGTGCGTAGGCGGTATATTAAGTCAGTGGTGAAATACGGTCGCTCAACGATTGCCGTGCCATTGATACTGATAAACTTGAGTATGATAGAGGTATTTGGAATGGATAGTGTAGCGGTGAAATGCATAGATATTATCCAGAACGCCAATAGCGAAGGCAGAGTACTATGTCATTACTGACGCTGATGCACGAAAGTGTGGGGATCAAACAGGATTAGATACCCTGGTAGTCCACACTGTAAACGATGATGACTAACTGTTTGCCCTTTGGGGTGAGTGGTACAGAGAAATCGTTAAGTCATCCACCTGGGGAGTACGCCGGCAACGGTGAAACTCAAAGGAATTGGACGGGGGTCCGCACAAGCGGTGGAGCATGTGGTTTAATCGATGATACGCGAGGAACCTTACCTAGGCTAGAATGT

>GQIS8NW03GY5OY rank=0252664 x=2743.5 y=2816.5 length=237
CGTGTCTCTAGTGCCAGCAGCTGCGGTAATACGGAGGGTGCAAGCGTTATCCGGATTCACTGGGTTTAAAGGGTGCGTAGGCGGGTTGGTAAGTCAGTGGTGAAATCCCCCGAGCTTAACTTGGGAACTGCCATTGGATACTATTCAATCTTGAATGTTCTGGAGGTTTTGCGGAATATGTCATGTAGTCGGTGAAATGCATAGATATGACATAGAACACCTATTGCGAAGGCAGCA

>GQIS8NW03GBKNL rank=0253703 x=2475.0 y=191.0 length=96
CGTGTCTCTAGTGCCAGCCGCTGCGGTAATACGGAGGGTGCAAGCGTTATCCGGATTCACTGGGTTTAAAGGGTGCGTAGGCGGGTTGGTAAGTCA

>GQIS8NW03GITS8 rank=0253708 x=2557.0 y=2778.0 length=294
CGTGTCTCTAGTGCCAGCCGCTGCGGTAATACGGAGGGTGCAAGCGTTATCCGGAATCCATTGGGTTTAAAGGGTCCGCAGGCGGATTTATAAGTCAGTGGTGAAAGCCTGATGCTCAACATCAGAACTGCCATTGATACTGTAAGTCTTGAATTCGATCGAAGTGGGCGGAATATGACATGTAGCGGTGAAATGCTTAGATATGGTCACTAGAACACCGATAGCGAAGGCAGCTCACTAGGTCTGGATTGACGCTCAGAGACGAAAGCGTCGGGGAGCAAACAGGATTAGATA

>GQIS8NW03FQ3DS rank=0253840 x=2241.0 y=3150.0 length=392
CGTGTCTCTAGTGCCAGCCGCTGCGGTAATACGGAGGGTGCAAGCGTTATCCGGAATCATTGGGTTTAAAGGGTCCGCAGGCGGATTTTATAAGTCAGTGGTGAAAGCCTGATGCTCAACATCAGAACTGCCGTTGATACTGTAAGTCTTGAATTCGATCGAAGTGGGCGGAATATGACATGTAGCGGTGAAATGCTTAGATATGTCATAGAACACCGATAGCGAAGGCAGCTCACTAGGTCTGGATTGACGCTCAGGGACGAAAGCGTGGGGAGCAAACAGGATTAGATACCCTGGTAGTCCTACGCCGTAAACTATCAATACTCGTTTTCGGGGACTTCGGTCTTCGGAGACTAAGCGAAAGTGATAAGTATTGCACCTGGGAAGTACGA

>GQIS8NW03HHBGE rank=0254448 x=2950.0 y=2220.0 length=405
CGTGTCTCTAGTGCCAGCCGCCGCGGTAATACGGAGGGTGCGAGCGTTGGTCCGGATTTATTGGGTTTAAAGGGTGCGTAGGCGGTTTATTAAGTCAGCGGTGAAAGACGGTCGCTCAACGATTGCAGTGCCATTGATACTGGTAGACTTGAGTTCGTATGAGGTAGCTGGAATGGATAGTGTAGCGGTGAAATGCATAGATATTATCCAGAACTCCAATTGCGTAGGCAGGTTACTAATACGATACTGACGCTGATGCACGAAAGTGTGGGGATCAAACAGGATTAGATACCCTGGTAGTCCACACTGTAACGATGATGACTAACTGTTTGTCCTTTCGGGGTGAGTGGTACAGAGAAATACGTTAAGTCATCCACCTGGGAGTACGCCGGCAACGGTGAAACT

>GQIS8NW03G9365 rank=0255147 x=2868.0 y=2095.0 length=412
CGTGTCTCTAGTGCCAGCAGCGGCGGTAATACGGAGGGTGCAAGCGTTATCCGGATTCACTGGGTTTAAAGGGTGCGTAGGCGGGTTGGTAAGTCAGTGGTGAAATCCCCGAGCTTAACTTGGGAACTGCCATTGATACTATCAATCTTGAATGTTCTGGAGGTTTGCGGAATATGTCATGTAGCGGTGAAATGCATAGATATGACATAGAACACCTATTGCGAAGGCAGCAGGCTACAGAAATATTGACGCTGAGGCACGAAAGCGTGGGGATCAAACAGGATTAGATACCCTGGTAGTCCACGCCCTAAACGATGGATACTCGACATACGCGATACACAGTGTGTGTCTGAGCGAAAGCATTAAGTATCCCACCTGGGAAGTTCGACCGCAAGGTTGAAACTCAAAGAAG

>GQIS8NW03FNO2F rank=0255444 x=2203.0 y=277.0 length=261
CGTGTCTCTAGTGCCAGCCGCTGCGGTAATACGGAGGGTGCGAGCGTTGTCCGGATTTATTGGGTTTAAAGGGTGCGTAGGCGGTTTATTAAGTCAGTGGTGAAAGACGGTCGCTCAACGATTGCAGTGCCATTGATACTGGTAGACTTGAGTTCGTATGAGGTAGCTGGAATGGATAGTGTAGCGGTGAAATGCATAGATATTATCCAGAACTCCAATTGCGTAGGCAGGTTACTAATACGATACTGACGCTGATGCACG

>GQIS8NW03GQICU rank=0256293 x=2645.0 y=732.0 length=355
CGTGTCTCTAGTGCCAGCAGCAGCGGTAATACGGAGGGTGCAAGCGTTATCCGGATTCACTGGGTTTTAAAGGGTGCGTAGGCGGGCAGGTAAGTCAGTGGTGAAATCCTGGAGCTTAACTCCAGAACTGCCATTGATACTATCTGTCTTGAATATTGTGGAGGTAAGCGGAATATGTCATGTAGCGGTGAAATGCTTAGATATGACATAGAACACCTATTGCGAAGGCAGCTTACTACGCATATATTGACGCTGAGGCACGAAAGCGTGGGGATCAAACAGGATTAGATACCCTGGTAGTCCACGCCCTAAACGATGGATACTCGACATACGCGATACACTGTGTGTGTCTGAG

>GQIS8NW03G7Z4K rank=0256953 x=2844.0 y=1810.0 length=304
CGTGTCTCTAGTGCCAGCAGCGGCGGTAATACGTAGGGTGCAAGCGTTAATCGGAATTACTGGGCGTAAAGCGTGCGCAGGCGGTTCTATAAGACAGGTGTGAAATCCCCGGGCTTAACCTGGGAATTGCATTTGTGACTGTAGGACTAGAGTGCGTCAGAGGGGGTGGAATTCCACGTGTAGCAGTTGAAATGCGTAGAGATGTGGAGGAACACCAATGGCGAAGGCAGCCCCCTGGGATGACACTGACGCTCATGCACGAAAGCGTGGGGAGCAAACAGGATTAGATACCCTGGTAGTCCAC

>GQIS8NW03GYNED rank=0257446 x=2737.0 y=3683.0 length=504
CGTGTCTCTAGTGCCAGCCGCTGCGGTAATACGGAGGGTGCGAGCGTTGTCCGGATTTATTGGGTTTAAAGGGTGCGTAGGCGGTTTATTAAGTCAGTGGTGAAAGACGGTCGCTCAACGATTGCAGTGCCATTGATACTGGTAGACTTGAGTTCGTATGAGGTAGCTGGAATGGATAGTGTAGCGGTGAAATGCATAGATATTATCCAGAACTCCAATTGCGTAGGCAGGTTACTAATACGATACTGACGCTGATGCACGAAAGTGTGGGGATCAAACAGGATTAGATACCCTGGTAGTCCACACTGTAAACGATGATGACTAACTGTTTGCCTTTCGGGGTGAGTGGTACAGAGAAATACGTTAAGTCATCCACCTGGGGAGTACGCCGGCAACGGTGAAACTACAAGGAATTGACGGGGTCCGCACAAGCGGTGGAGCATGTGGTTTAATTCGATGATACGCGAGGAACCTTACCTAGCTAGATGTGAAGGAATAATTTAG

>GQIS8NW03GKJ97 rank=0257981 x=2577.0 y=1821.0 length=332
CGTGTCTCTAGTGCCAGCCGCCGCGGTAATACGAAGGGTGCAAGCGTTACTCGGAATTACTGGGCGTAAAGCGTGCGTAGGTGGTCGTTTAAGTCCGTTGTGAAAGCCCTGGGCTCAACCTGGGAACTGCAGTGGATACTGGGCGACTAGAGTGTGGTAGAGGGTAGCGGAATTCCTGGTGTAGCAGTGAAATGCGTAGAGATCAGGAGGAACATCCATGGCGAAGGCAGCTACCTGGACCAACACTGACGCTGAGGCACGAAAGCGTGGGGAGGCAAACCAGGATTAGAATACCCTGGTAGTCCACGCCCTAACGATGCGAACTGGATGTT

>GQIS8NW03G0M3I rank=0258002 x=2760.0 y=2396.0 length=558
CGTGTCTCTAGTGCCAGCAGCTGCGGTAATACGGGGGGGGCAAGCGTTGTTCGGAATTACTGGGCGTAAAGGGCGCGTAGGCGGTTAGTTAAGTCGATTGTTAAAATTCGAGGCTCAACTTCGAAGTGTCAATCGATACTGGCAAACTAGAGTGTGGAAGAGGGTGCTGGAATTCCCGGTGTAGCGGTGAAATGCGTAGATATCGGGAGGAACACCAGTGGCGAAGGCGGGCACCTGGGCCAACACTGACGCTGAGGCGCGAAAAGCTAGGGGAGCAAACAGGATTAGATACCCTGGTAGTCCTAGCCTTAAACGATGATGACTCGGTGTGTCGGGTGTCAGTCCCGACGTGCCGGAGCTAACGCGTTAAGTCATCCGCCTGGGGAGTACGGTCGCAAGACTGAAACTCAAAGGAATTGACGGGGACCGCACAAGCGGTGGAGCATGTGGTTTAATTCGACGCAACGCGAAGAACCTTACCTAGGGTTAGAAGTGCGAAGGACAAAAGTGCAAAACGCTTTTCTCTATGGGAAACCATAGACCTGAAGCAAGGTGCTG

>GQIS8NW03GLMY1 rank=0258944 x=2589.5 y=2811.5 length=523
CGTGTCTCTAGTGCCAGCCGCCGCGGTAATACGGAGGGTGCAAGCGTTATCCGGATTCACTGGGTTTAAAGGGTGCGTAGGCGGGTTGGTAAGTCAGTGGTGAAATCCCCGAGCTTAACTTGGGAACTGCCATTGATACTATCAATCTTGAATGTTCTGGAGGTTTGCGGAATATGTCATGTAGCGGTGAAATGCATAGATATGACATAGAACACCTATTGCGAAGGCAGCAGGCTACAGAAATATTGACGCTGAGGCACGAAAGCGTGGGGATCAAACAGGATTAGATACCCTGGTAGTCCACGCCCTAAACGATGGATACTCGACATACGCGATACACAGTGTGTGTCTGAGCGAAAGCATTAAGTATCCCACCTGGGAAGTACGACCGCAAGGTTGAAACTCAAAGGAATTGGCGGGGTCCGCACAAGCGGTGGAGCATGTGGTTTAATTCGATGATACGCGAGGAACCTTACCTGGGCTAGAATGCCATTTGACCGCCGGTGAAAGCTGGTTTTGTAGC

>GQIS8NW03FSMO3 rank=0259224 x=2259.5 y=1109.5 length=328
CGTGTCTCTAGTGCCAGCCGCCGCGGTAATACGTAGGGTGCGAGCGTTAATCGGAATTACTGGGCGTAAAGCGTGCGCAGGCGGTTATGTAAGACAGATGTGAAATCCCCGGGCTCAACCTGGGAACTGCATTTGTGACTGCATGACTGGAGTGCGGCAGAGGGGGAGTGGAAGTTCCGCGTGTAGCAGTGAAATGCGTAGNTATGCGGAGGAACACCGATGGCGAAGGCAATCCCCTGGGCCTGCACTGACGCTCATGCACGAAAGCGTGGGGAGCAAAACAGGATTAGATACCCCTGGTAGTCCACGCCCTAAACGATGTCAAACT

>GQIS8NW03GE6PR rank=0259370 x=2516.5 y=813.0 length=487
CGTGTCTCTAGTGCCAGCCGCTGCGGTAATACGAAGGGAGCTAGCGTTGTTCGGAATTACTGGGCGTAAAGGGCGCGTAGGCGGCCTTGTAAGTTAGATGTGAAAGCCCCGGGCTTAACCTGGGAACTGCATTTAAGACTGCAAAGCTTGAGGACGAGAGAGGAAAGTGGAATTGCGAGTGTAGAGGTGAAATTCGTAGATATTCGCAAGAACACCAGTGGCGAAGGCGACTTTTCTGGCTCGTATCTGACGCTAAGGCGCGAAAAGCGTGGGGAGCAAACGGGATTAGATACCCTGGTAGTCCACGCTGTAAACGATGAGTGCTAGATGTTGGGCTTCGGCTCAGTATCGCAGCTAACGCATTAAGCACTCCGCCTGGGGAGTACGGTCGCAAGATTAAAACTCAAAGGAATTGACGGGGCCCGCACAAGCGGTGGAGTATGTGGTTTAATTCGAAGCAACGCGCAAAACCTTACCAGCCTTTGAC

>GQIS8NW03F8O09 rank=0259553 x=2442.5 y=1067.5 length=477
CGTGTCTCTAGTGCCAGCCGCTGCGGTAATACGTAGGGTGCGAGCGTTAATCGGAATTACTGGGCGTAAAGCGTGCGCAGGCGGTTTTAGTAAGACAGAGGTGAAAATCCCCGGGCTCAACCTGGGAACTGCCTTTGTGACTGCAAGGCTGGAGTACGGACAGAGGGGGATGGAATTCCGCGTGTAGCAGTGAAATGCGTAGATATGCGGAGGAACACCGATGGCGAAGGCAATCCCCTGGGCCTGTACTGACGCTCATGCACGAAAGCGTGGGGAGCAAACAGGATTAGATACCCTGGTAGTCCACGCCCTAAACGATGTCAACTGGTTGTTGGACGGCTCGCTGTTCAGTAACGAAGCTAACGCGTGAAGTCGACCGCCTGGGGAGTACGGCCGCAAGGTTGAAACTCAAAGGAATTGACGGGGACCCGCACAAGCGGTGGATGATGTGGTTTAATTCGATGCAACGCGAAAACC

>GQIS8NW03F3G7U rank=0259560 x=2382.0 y=3416.0 length=461
CGTGTCTCTAGTGCCAGCAGCGGCGGTAATACGTAGGGTGCGAGCGTTAATCGGAATTACTGGGCGTAAAGCGTGCGCAGGCGGTTATGTAAGACAGATGTGAAATCCCCGGGCTCAACCTGGGAACTGCATTTGTGACTGCATGACTGGAGTGCGGCAGAGGGGAGTGGAAGTTCCGCGGTGTAGCAGTGAAATGCGTAGATATGTGGAGGAACACCGATGGCGAAGGCAATCCCCTGGGCCTGCACTGACGCTCATGCACGAAAGCGTGGGGAGCAAACAGGATTAGATACCCTGGTAGTCCACGCCCTAAACGATGTCAACTGGTTGTTGGACGGCTTGCTGTTCAGTAACGAAGCTAACGCGTGAAGTTGACCGCCGTGGGAGGTACGGCCGCAAGGTTGAAACTCAAAGGAATGACGGGACCCGCACAAGCGGTGGATGATGTGGTTTAATTCGAT

>GQIS8NW03GIA63 rank=0259691 x=2551.0 y=3229.0 length=376
CGTGTCTCTAGTGCCAGCCGCTGCGGTAATACGGAGGGTGCGAGCGTTGTCCGGATTTATTGGGTTTAGAGGGTGCGTAGGCGGTTTATTAAGTCAGTGGTGAAAGACGGTCGCTCAACGATTGCAGTGCCATTGATACTGGTAGACTTGAGTTCGTATGAGGTAGCTGGAATGGATAGTGTAGCGGTGAAATGCATAGATATTATCCAGAACTCCAATTGCGTAGGCAGGTTACTAATACGATACTGACGCTAATGCACGAAAGTGTGGGGATCAAACAGGATTAGATACCCTGGTAGTCCACACTGTAAACGATGATGACTAACTGTTTGCCTTTCGGGGTGAGTGGTACAGAGAAATCGTTAAGTCATCCACC

>GQIS8NW03GAZ55 rank=0259721 x=2468.0 y=2315.0 length=334
CGTGTCTCTAGTGCCAGCAGCAGCGGTAATACGGAGGATCCAAGCGTTATCCGGAATCATTGGGTTTAAAAGGGTGCGTAGGCGGATATTTAAGTCAGTGGTGAAATCCTGGAGCTTAACTCCAGAACTGCCATTGATACTATTTATCTTGAATATTGTGGAGGTTTGCGGAATATGTCATGTAGCGGTGAAATGCATAGATATGACATAGAACACCTATTGCGAAGGCAGCAGGCTACACATATATTGACGCTGAGACACGAAAGCGTGGGGATCAAACAGGATTAGATACCCTGGTAGGTCCACGCCCTAAACGATGGATACTCGACATACG

>GQIS8NW03G8INO rank=0259724 x=2850.0 y=1250.0 length=293
CGTGTCTCTAGTGCCAGCAGCAGCGGTAATACGAAGGGAGCTAGCGTTGTTCGGAATTACTGGGCGTAAAGGGCGCGTAGGCGGCCTTGTAAGTTAGATGTGAAAGCCCCGGGACTTAACCTGGGAACTGCATTTAAGACTGCAAAGCTTGAGGACGAGAGTAGGAAGTGGAATTGTGAGTGTAGAGGTGAAATTCGTTAGATATTCGCAAGAACACCAGTGGCGAAGGCGACTTTTCTGGCTCGTATCTGACGCTAAGGCGCGAAAGCGTGGGGAGCAAACAGGATTAGATA

>GQIS8NW03HADH1 rank=0260156 x=2871.0 y=1863.5 length=538
CGTGTCTCTAGTGCCAGCAGCTGCGGTAATACGGAGGGGGCTAGCGTTGTTCGGAATTACTGGGCGTAAAGCGCACGTAGGCGGGCTGGAAAGTCAGGGGTGAAATCCCGGGGCTCAACCCCGGAACTGCCTTTGAAACTTCCAGTCTTGAGGTCGAGAGAGGTGGGTGGAATTCCGAGTGTAGAGGTGAAATTCGTAGATATTCGGAGGAACACCGGTGGCGGAGGCGGCCCACTGGCTCGATACTGACGCTGAGGTGCGAAAGCGTGGGGAGCAAACAGGATTAGATACCCTGGTAGTCCACGCCGTAAACGATGAATGCCAGTCGTTGGCAGGCATGCCTGTCGGTGACACACCTAACGGATTAAGCATTCCGCCTGGGGAGTACGGCCGCAAGGTTAAAACTCAAAGGAATTGACGGGGCCGCACAAGCGGTGGAGCATGTGGTTAATTCGAAGCAACGCGCAGAACCTTACCAACCCTTGACATGGGCGTCGCGGGGCCAGAGATGGCTCTTTCAGTTCGGCTGGACGCCACA

>GQIS8NW03FUOVI rank=0261444 x=2282.0 y=3036.0 length=519
CGTGTCTCTAGTGCCAGCCGCTGCGGTAATACAGAGGGTGCGAGCGTTAATCGGAATTACTGGGCGTAAAGCGCGCGTAGGTGGTTTGTTAAGCTAGCTGTGAAATCCCCGGGCTCAACCTGGGCACTGCAGTTAGAACTGGCAAGCTAGAGTAGGGTAGAGGGGTGTGGAATTCCAGGTGTAGCGGTGAAAATGCGTAGATATCTGGAGGAACATCAGTGGCGAAGGCGACACCCTGGACTCATACTGACACTGAGGTGCGAAAGCGTGGGGAGCAAACAGGATTAGATACCCTGGTAGTCCACGCCGTAAACGATGTCTACTAGCTGTTCGTGACCTCGTGTCGTGAGTAGCGCAGCTAACGCACTAAGTAGACCGCCTGGGGAGTACGGTCGCAAGATTAAAACTCAAATGAATTGACGGGGCCCGCACAAGCGGTGGAGCATGTGGTTTAATTCGACGCAACGCGAAGAACCTTACCTACTCTGACATCCAGAGAAGACTGCAGAGATGCGGTTG

>GQIS8NW03G18M1 rank=0261514 x=2778.0 y=3243.0 length=480
CGTGTCTCTAGTGCCAGCCGCAGCGGTAATACGTAGGGTGCGAGCGTTAATCGGAATTACTGGGCGTAAAGCGTGCGCAGGCGGTTTTGTAAGACAGAGGTGAAATCCCCGGGCTCAACCTGGGAACTGCCTTTGTGACTGTAGGACTAGAGTGCGTCAGAGGGGGGTGGGAATTCCACGTGTAGCAGTGAAATGCGTAGAGATGTGGAGGAACACCAATGGCGAAGGCAGCCCCCTGGGATGACACTGACGCTCATGCACGAAAGCGTGGGGAGCAAACAGGATTAGATACCCTGGTAGTCCACGCCCTAAACGATGTCAACTAGTTGTTGGGGATTTACTTCCTTGGTAACGTAGCTAACGCGTGAAGTTGACCGCCTGGGGAGTACGGTCGCAAGATTAAAACTCAAAGGAATTGACGGGACCGCGCAAGCGGTGGATGATGTGGATTAATTCGATGCAACGCGAAAACCTTACCTA

>GQIS8NW03FZJ5K rank=0261565 x=2338.0 y=822.0 length=378
CGTGTCTCTAGTGCCAGCAGCTGCGGTAATACGGAGGGTGCGAGCGTTGTCCGGATTTATTGGGTTTAAAGGGTGCGTAGGCGGTATATTAAGTCAGTGGTGAAATACGGTCGCTCAACGATTGCCGTGCCATTGATACTGATAAACTTGAGTATGATAGAGGTATTTGGAATGGATAGTGTAGCGGTGAAATGCATAGATATTATCCAGAACGCCAATAGCGAAGGCAGAGTACCATGTCATTACTGACGCTGATGCACGAAAGTGTGGGGATCAAACAGGATTAGATACCCTGGTAGTCCACACTGTAAACGATGATGTACTAACTGTTTGCCCTTTGGGGTGAGTGGTACAGAGAAATCGTTAAGTCATCCACCT

>GQIS8NW03GAGEM rank=0262284 x=2462.0 y=1276.0 length=379
CGTGTCTCTAGTGCCAGCCGCGGCGGTAATACGTAGGGTGCGAGCGTTAATCGGAATTACTGGGCGTAAAGCGTGCGCAGGCGGTTTTGTAAGACAGAGGTGAAATCCCCGGGCTCAACCTGGGAACTGCATTCGATACTGGCAGACTAGAGTATGGGAGAGGATGGTAGAATTCCAGGTGTAGCGGTGAAATGCGTAGAGATCTGGAGGAATACCGATGGCGAAGGCAGCCATCTGGCCTAATACTGACGCTGAGGTGCGAAAGCATGGGGAGCAAACAGGATTAGATACCCTGGTAGTCCATGCCGTAAACGATGTCAACTAGCCGTTGGGGACCTTGAGTCTTTAGTGGCGCAGCTAACGCGATAAGTTGACCGCC

>GQIS8NW03G89UC rank=0262992 x=2858.0 y=3714.0 length=245
CGTGTCTCTAGTGCCAGCCGCCGCGGCAATACAGAGGGTGCGAGCGTTAATCGGAATTACTGGGCGTAAAGCGCGCGTAGGCGGTTTGTTAAGTCGGATGTGAAATCCCCGGGCTCAACCTGGGAACTGCATTCGATACTGGCAAGCTAGAGTGTGGGAGAGGAAGGTAGAATTCCAGGTGTAGCGGTGAAATGCGTAGAGATCTGGAGGAATACCGATGGCGAAAGGCGACGTCCTTCGTCGGA

>GQIS8NW03GDIIA rank=0263046 x=2497.5 y=608.0 length=469
CGTGTCTCTAGTGCCAGCCGCGGCGGTAATACGGAGGGTGCAAGCGTTATCCGGATTCACTGGGTTTAAAGGGTGCGTAGGCGGGTTGGTAAGTCAGTGGTGAAATCCCCGAGCTTAACTTGGGAACTGCCATTGATACTATCAATCTTGAATGTTCTGGAGGTTTTGCGGAATATGTCATGTAGCGGTGAAATGCGTAGATATGACATAGAACACCTATTGCGAAGGCAGCAGGCTACAGAAAATACTGACGCTGAGGCACGAAAGCGTGGGGATCAAAACAGGATTAGATACCCTGGTAGTCCACGCCCTAAACGATGGATACTCGACATACGCGATACACAGTGTGTGTCTGAGCGAAAGCATTAAGTATCCCACCTGGGAAGTACGACCGCAAGGTTGAAACTCAAAGGAACTTGGCGGGGTCCGCACAAGCGGTGGAGCATGTGGTTTAATTCGATGATACGCG

>GQIS8NW03GD7VJ rank=0263409 x=2505.0 y=717.5 length=441
CGTGTCTCTAGTGCCAGCAGCGGCGGTAATACGTAGGATCCGAGCGTTGTCCGGATTTATTGGGTTTAAAGGGTGCGTAGGCGGTTTTATAAGTCAGTGGTGAAAGTTGGCCGCTCAACGGTCAAATTGCCATAGATACTGTAGAACTTGAGTTAAGTTGAGGTGGGCGGAATGTGTCATGTAGCGGTGAAATGCATAGAGATGACACAGAACACCGATTGCGAAGGCAGCTGACTAATACACAACTGACGCTGAGGGACGAAAGTGTGGGGATCAAACAGGATTAGATACCCTGGTAGTCCACACCGTAAACGATGATCACTAGATTTTGGTCGCAAGATCAGAGTCCAAGCGAAAGTGTTTAGTGATCCACCTGGGGAGTACGTCCGCAAGGATGAAACTCAAAGGAATTGACGGGGCCGCACAAGCGGTGGAGCATGT

>GQIS8NW03FTKDP rank=0263885 x=2269.0 y=3803.0 length=460
CGTGTCTCTAGTGCCAGCAGCGGCGGTAATACGTAGGGTGCGAGCGTTAATCGGAATTACTGGGCGTAAAGCGTGCGCAGGCGGTTATGCAAGACAGAGGTGAAATCCCCGGGCTCAACCTGGGAACTGCCTTTGTGACTGCATGGCTAGAGTGCGGCAGAGGGGGATGGAATTCCGCGTGTAGCAGTGAAATGCGTAGATATGCGGAGGAACACCGATGGCGAAGGCAATCCCCTGGGCCTGCACTGACGCTCATGCACGAAAAGCGTGGGGAGCAAACAGGATTAGATACCCTGGTAGTCCACGCCCTAAACGATGTCAACTAGGTTGTTGGGAGGGTTTCTTCTCAGTAACGTAGCTAACGCGTGAAGTTGACCGCCTCGGGGAGTACGGCCGCAAGGTTGAAACTCAAAGAATGACGGGACCCGCACAAGCGGTGGACGATGTGGTTTAATTCGAT

>GQIS8NW03FSY0C rank=0264996 x=2263.0 y=682.0 length=362
CGTGTCTCTAGTGCCAGCAGCAGCGGTAATACGGAGGGTGCAAGCGTTATCCGGATTCACTGGGTTTAAAGGGTGCGTAGGCGGGCAGGTAAGTCAGTGGTGAAATCCTGGAGCTTAACTCCAGAACTGCCATTGATACTATCTGTCTTGAATATTGTGGAGGTAAGCGGAATATGTCATGTAGCGGTGAAATGCTTAGATATGACATAGAACACCTATTGCGAAGGCAGCTTACTACGCATATATTGACGCTGAGGCACGAAAGCGTGGGGAGTCAAAACAGGATTAGATACCCTGGTAGTCCACGCCCTAAACGATGGATACTCGACATACGCGATACACTGTGTGTGTCTGAGCGAAAG

>GQIS8NW03F9NTA rank=0265338 x=2453.0 y=1084.0 length=275
CGTGTCTCTAGTGCCAGCAGCCGCGGTAATACGGAGGGTGCAAGCGTTATCCGGATTCACTGGGTTTAAAGGGTGCGTAGGCGGGTTGGTAAGTCAGTGGTGAAATCCCCGAGCTTAACTTGGGAACTGCCATTGATACTATCAATCTTGAATGTTCTGGAGGTTTGCGGAATATGTCATGTAGCGGTGAAATGCATAGATATGACATAGAACACCTATTGCGAAGGCAGCAGGCTACAGAAATATTGACGCTGAGGCACGAAAGCGTGGGGAGT

>GQIS8NW03F35BY rank=0265615 x=2390.0 y=1900.0 length=475
CGTGTCTCTAGTGCCAGCCGCGGCGGTAATACGGAGGGTGCAAGCGTTAATCGGAATTACTGGGCGTAAAGCGCACGTAGGTGGTTTGTTAAGCTAGCTGTGAAATCCCCGGGCTCAACCTGGGCACTGCAGTTAGAACTGGCAAGCTAGAGTAGGGTAGAGGGGTGTGGAATTCCAGGTGTAGCGGTGAAAATGCGTAGATATCTGGAGGAACATCAGTGGCGAAGGCGACACCCTGGACTCATACTGACACTGAGGTGCGAAAGCGTGGGGAGCAAACAGGATTAGATACCCTGGTAGTCCACGCCGTAAACGATGTCTACTAGCCGTTGGGAGCCTTGAGCTCTTAGTGGCGCAGCTAACGCACTAAGTAGACCGCCTGGGGAGTACGGTCGCAAGATTAAAACTCAAATGAATTGACGGGGGCCCGCACAAGCGGTGAGCATGTGGTTTAATTCGACGCAACGCGAAGACC

>GQIS8NW03GT7P8 rank=0266231 x=2687.0 y=1550.0 length=514
CGTGTCTCTAGTGCCAGCCGCGGCGGTAATACGGAGGGTGCGAGCGTTGTCCGGATTTATTGGGTTTAAAGGGTGCGTAGGCGGTTTATTAAGTCAGTGGTGAAAGACGGTCGCTCAACGATTGCAGTGCCATTGATACTGGTAGACTTGAGTTCGTATGAGGTAGCTGGAATGGATAGTGTAGCGGTGAAATGCATAGATATTATCCAGAACTCCAATTGCGTAGGCAGGTTACTAATACGATACTGACGCTGATGCACGAAAGTGTGGGGATCAAACAGGATTAGATACCCTGGTAGTCCACACTGTAAACGATGATGACTAACTGTTTGCCTTTCGGGGTGAGTGGTACAGAGAAATCGTTAAGTCATCCACCTGGGGAGTACGCCGGCAACGGTGAAACTCAAAGGAATTGACGGGGTCGCACAAGCGGTGGAGCATGTGGTTTAATTCGGATGATACGCGAGGAACCTTACCTAGGCTAGAATGTAGAAGGAATAATTTAGAGTAATAG

>GQIS8NW03HAM3A rank=0266269 x=2874.5 y=2004.0 length=411
CGTGTCTCTAGTGCCAGCAGCGGCGGTAATACGGAGGGTGCGAGCGTTGTCCGGATTTATTGGGTTTAAAGGGTGCGTAGGCGGTTTATTAAGTCAGTGGTGAAAGACGGTCGCTCAACGATTGCAGTGCCATTGATACTGGTAGACTTGAGTTCGTATGAGGTAGCTGGTAATGGATAGTGTAGCGGTGAAATGCATAGATATTATCCAGAACTCCAATTGCGTAGGCAGGTTACTAATACGATACTGACGCTGATGCACGAAAGTGTGGGGATCAAACAGGATTAGATACCCTGGTAGCCCACACTGTAAACGATGATGACTAACTGTTTGCCCTTTGGGGTGAGTGGTACAGAGAAATCGTTAAGTCATCCACCTGGGGAGTACGCCGGNAACGGTGAAACTCAAAGG

>GQIS8NW03GLZMF rank=0266577 x=2593.0 y=2821.0 length=468
CGTGTCTCTAGTGCCAGCCGCCGCGGTAATACGGAGGGTGCGAGCGTTGTCCGGATTTATTGGGTTTAAAGGGTGCGTAGGCGGTTTATTAAGTCAGTGGTGAAAGACGGTCGCTCAACGATTGCAGTGCCATTGATACTGGTAGACTTGAGTTCGTATGAGGTAGCTGGAATGGATAGTGTAGCGGTGAAAATGCATAGATATTATCCAGAACTCCAATTGCGTAGGCAGGTTACTAATACGATACTGACGCTGATGCACGAAAGTGTGGGGATCAAACAGGATTAGATACCCTGGTAGTCCACACTGTAAACGATGATGACTAACTGTTTGCCTTTCGGGGTGAGTGGTACAGAGAAATCGTTAAGTCATCCACCTGGGGAGTACGCCGGCAACGGTGAAACTCAAAGGAATTGACGGGGGTCCGCACAAGCGGTGGAGCATGTGGTTTAATTCGATGATACGCGA

>GQIS8NW03GDUXN rank=0266783 x=2501.0 y=329.0 length=512
CGTGTCTCTAGTGCCAGCCGCGGCGGTAATACGAAGGGAGCTAGCGTTGTTCGGAATTACTGGGCGTAAGGGCGCGTAGGCGGCCTTGTAAGTTAGATGTGAAAGCCCCGGGCTTAACCTGGGAACTGCATTTAAGACTGCAAAGCTTGAGGACGAGAGAGGAAAGTGGAATTGCGAGTGTAGAGGTGAAATTCGTAGATATTCGCAAGAACACCAGTGGCGAAGGCGACTTTCTGGCTCGTATCTGACGCTAAGGCGCGAAAGCGTGGGGAGCAAACAGGATTAGATACCCTGGTAGTCCACGCTGTAAACGATGAGTGCTAGATGTTGGGCTTCGGCTCAGTATCGCAGCTAACGCATTAAGCACTCCGCCTGGGGAGTACGGTCGCAAGATTAAAACTACAAAGGAATTGACGGGGCCCGCACAAGCGGTGGAGTATGTGGTTTAATTCGTAAGCAACGCGCAAAACCTTACCAGCCTTTGACATGGTGATTAGGGAGATAGAGAGATC

>GQIS8NW03FXAZE rank=0267241 x=2312.5 y=2120.5 length=386
CGTGTCTCTAGTGCCAGCAGCAGCGGTAATACGGAGGGTGCAAGCGTTATCCGGAATTCACTGGGGTTTAAAGGGTGCGTAGGCGGGTTGGTAAGTCAGTGGTGAAATCCCCGAGCTTAAACTTGGGAAACTGCCATTGATTACTTACCAATCTTGAATGTTCCGGAGGTTTTGCGGAATATGTCATGTAGCGGTGAAAATGCATAGATATGACATAGAACACCTATTGCGAAGGCAGCAGGCTACAGAAATATTGACGCTGAGGCACGAAAGCGTGGGGATCAAACAGGATTAGGTACCCTGGTAGTCCACGCCCTAAACGGATGGATACTCGACATACGCGATTACACAGTGTTGTGTCTGAGCGTAAAAGCATTAAGTATCCC

>GQIS8NW03HF1YJ rank=0267569 x=2936.0 y=601.0 length=356
CGTGTCTCTAGTGCCAGCAGCTGCGGTAATACGGAGGGTGCAAGCGTTATCCGGATTCACTGGGTTTAAAGGGTGCGTAGGCGGGTTGGTAGGTCAGTGGTGAAATCCCCGAGCTTAACTTGGGAACTGCCATTGATACTATCAATCTTGAATGTTCTGGAGGTTTGCGGAATATGTCATGTAGCGGTGAAATGCATAGATATGACATAGAACACTTATTGCGAAGGCAGCAGGCTACAGAAATATTGACGCTGAGGCACGAAAGCGTGGGGATCAAACAGGATTAGATACCCTGGTAGTCCACGCCCTAAACGACTAGGATACTCGACATACGCGATACACAGTGTGTGTCTGAG

>GQIS8NW03F29T4 rank=0267940 x=2380.0 y=2042.5 length=448
CGTGTCTCTAGTGCCAGCAGCCGCGGTAATACGAAGGGTGCAAGCGTTAATCGGAATTACTGGGCGTAAAGCGCGCGTAGGCGGTTTGTTAAGTCGGATGTGAAATCCCCGGGCTCAACCTGGGAACTGCATTCGATACTGGCAGACTAGAGTATGGGAGAGGATGGTAGAATTCCAGGTGTAGCGGTGAAATGCGTAGAGATCTGGAGGAATACCGATGGCGAAGGCAGCCATCTGGCCTAATACTGACGCTGAGGTGCGAAAGCATGGGGAGCAAAACAGGATTAGATACCCCTGGTAGTCCATGCCGTAAACGATGTCAACTAGCCGTTGGGGACCTTGAGTCTTTAGTGGCGCAGCTAACGCGATAAGTTGACCGCCTGGGGAGTACGGCCGCAAGGTTAAAACTCAAATGAATTGGCGGGGCCGCACAAGCGGTGGAGCATGT

>GQIS8NW03GW4QE rank=0268589 x=2720.0 y=2468.0 length=370
CGTGTCTCTAGTGCCAGCCGCTGCGGTAATACGGAGGGTGCGAGCGTTGTCCGGATTTATTGGGTTTAAAGGGTGCGTAGGCGGTATATTAAGTCAGTGGTGAAATACGGTCGCTCAACGATTGCCGTGCCATTGATACTGATAAACTTGAGTATGATAGAGGTATTTGGAATTGGATAGTGCAGCGGTGAAATGCATAGATATTATCCAGAACGCCAATAGCGAAGGCAGAGTACTATGTCATTACTGACGCTGATGCACGAAAGTGTGGGGATCAAACAGGATTAGATACCCTGGTAGTCCACACTGTAAACGATGATGACTAACTGTTTGCCTTTGGGGTGAGTGGTACAGAGAAATCGTTAAGTCA

>GQIS8NW03FJK5Y rank=0269617 x=2156.0 y=1108.0 length=309
CGTGTCTCTAGTGCCAGCAGCGGCGGTAATACGGAGGGTGCGAGCGTTGTCCGGATTTATTGGGTTTAAAGGGTGCGTAGGCGGTTTATTAAGTCAGTGGTGAAAGACGGTCGCTCAACGATTGCAGTGCCATTGATACTGGTAGACTTGAGTTCGTATGAGGTAGCTGGAATGGATAGTGTAGCGGTGAAATGCATAGATATTATCCAGAACTCCAATTGCGTAGGCAGGTTACTAATACGATACTGACGCTGATGCACAAAAGTAGTGGGGATCAAACAGGATTAGATACCCTCGGTAGTCCACACT

>GQIS8NW03GSJNA rank=0270076 x=2668.0 y=1508.0 length=355
CGTGTCTCTAGTGCCAGCAGCAGCGGTAATACGGAGGGTGCAAGCGTTATCCGGATTCACTGGGTTTAAAGGGTGTGTAGGCGGGCTGTTAAGTCAGTGGTGAAATCTCCGGGCTCAACCCGGAAACTGCCATTGATACTATCAGTCTTGAATATCGTTGAGGTAGGCGGAATATATCATGTAGCGGTGAAATGCATAGATATGATATAGAACACCGATTGCGAAGGCAGCTTGCTAAACGATGATTGACGCTGAGGCACGAAAGCGGTGGGGATCAAACAGGATTAGATACCCTGGTAGTCCACGCCCTAAACGATGATTACTCGACATACGCGATACACAGTGTGTGTCTGAG

>GQIS8NW03F2QHJ rank=0270209 x=2374.0 y=1541.0 length=413
CGTGTCTCTAGTGCCAGCCGCAGCGGTAATACAGAGGGTGCGAGCGTTGTCCGGATTTATTGGGTTTAAAAGGGTGCGTAGGCGGTTTATTAAGTCAGTGGTGAAAGACGGTCGCTCAACGATTGCAGTGCCATTGATACTGGTAGACTTGAGTTCGTATGAGGTAGCTGGAATGGATAGTGTAGCGGTGAAATGCATAGATATTATCCAGAACTCCAATTGCGTAGGCAGGTTACTAAATACGGTACTGACGCTGATGCACGAAAGTGTGGGGATCAAACAGGATTAGATACCCTGGTAGTCCGCACTGTAAACGATGATGACTAACTGTTGCCTTTCGGGGTGAGTGGTACAGAGAAAATCGTTAAGTCATCCACCTGGGGAGTACGGCCGGCAACGGTGAAACTCAAAGG

>GQIS8NW03GWLH7 rank=0270542 x=2714.5 y=2125.0 length=468
CGTGTCTCTAGTGCCAGCAGCAGCGGTAATACGGAGGGTGCAAGCGTTATCCGGATTCACTGGGTTTAAAAGGGTGCGTAGGCGGGTTGGTAAGTCAGTGGTGAAATCCCCGAGCTTAACTTGGGAACTGCCATTGATACTATCAATCTTGAATGTTCTGGAGGTTTGCGGAATATGTCATGTAGCGGTGAAATGCATAGATATGACATAGAACACCTATTGCGAAGGCAGCAGGCTACAGAAATATTGACGCTGAGGCACGAAAGCGTGGGGATCAAACAGGATTAGATACCCTGGTAGTCCACGCCCTAAACGATGGATACTCGACATACGCGATACACAGTGTGTGTCTGAGCGAAAGCATTAAGTATCCCACCTGGAGTACGACCGCAACGGTTAGAACTCAAAGGAATTGGCGGAGGTCCGCACAAGCGGTGGAGCATGTGGTTAATTCGATGATACGCGAGG

>GQIS8NW03GEZ95 rank=0271072 x=2514.0 y=667.0 length=525
CGTGTCTCTAGTGCCAGCAGCTGCGGTAATACGAAGGGGGCTAGCGCTGTTCGGAATTACTGGGCGTAAAGCGCACGTAGGCGGATAATTAAGTCAGGGGTGAAATCCCGGGGCTCAACCCCGGAACTGCCTTTGATACTGGTTATCTAGAGTATGGAAGAGGTGAGTGGAATTCCGAGTATAGAGGTGAAATTCGTAGATATTCGGAGGAACACCAGTGGCAAAGGCGGCTCACTGGTCCATTACTGACGCTGAGGTGCGAAAGCGTGGGGAGCAAACAGGATTAGATACCCTGGTAGTCCACGCCGTAAACGATGAATGTTAGCCGTCGGGCAGTTTACTGTTCGGTGGCGCAGCTAACGCATTAAACATTCCGCCTGGGGAGTACGGTCGCAAGATTAAAACTCAAAAGGAATTGGCGGGGGCCCGCACCAAGCGGTGGAGCATGTGGTTAATTCGAAGCAACGCGCAGAACCTTACCAGCCCTTGACATCTGGGTCGCGGATACCGGAGACGGTTTCCTTC

>GQIS8NW03GPW2O rank=0271110 x=2638.0 y=1822.0 length=371
CGTGTCTCTAGTGCCAGCCGCCGCGGTAATACGGAGGGTGCAAGCGTTATCCGGATTCACTGGGTTTAAAGGGTGCGTAGGCGGGTTGGTAAGTCAGTGGTGAAATCCCCGAGCTTAACTTGGGAACTGCCATTGATACTATCAATCTTGAATGTTCTGGAGGTTTGCGGAATATGTCATGTAGCGGTGAAATGCATAGATATGACATAGAACACCTATTGCGAAGGCAGCAGGCTACAGAAATATTGACGCTGAGGCACGAAAGCGTGGGGATCAAACAGGATTAGATACCCTGGTAGTCCACGCCCTAAACGATGGATACTCGACATACGCGATACACAGTGTGTGTCTGAGCGAAAGCATTAACGTAT

>GQIS8NW03GK2BV rank=0271559 x=2583.0 y=633.5 length=280
CGTGTCTCTAGTGCCAGCCGCGGCGGTAATACGTAGGGTGCAAGCGTTAATCGGAATTACTGGGCGTAAAGCGTGCGCAGGCGGTGATGTAAGACAGATGTGAAATCCCCGGGCTCAACCTGGGAACTGCATTTGTGACTGCATCGCTGGAGTACGGCAGGAGGGGAGTGGAATTCCGCGTGTAGCAGTGAAATGCGTAGATATGGCGGAGGAACACCGATGGCGAAGGCAACTCCCCGTGGGCCTGTACTGACGCTCATGCAACGAAAGCGGTGGGGAG

>GQIS8NW03GMGXA rank=0271844 x=2599.0 y=668.0 length=256
CGTGTCTCTAGTGCCAGCAGCTGCGGTAATACGGAGGATCCAAGCGTTATCCGGAATCATTGGGTTTAAAGGGTCCGTAGGCGGTTTGGTAAGTCAGTGGTGAAAGCCCGCAGCTCAACTGTGGAACGGCCATTGATACTGCCAGACTTGAATTACAAGGAAGTAACTAGAATATGTAGTGTAGCGGTGAAATGCTTAGATTATTACATGGAATACCAATTGCGAAGGCAGGTTACTACTTGTGGATTGACGCTGA

>GQIS8NW03F7SFD rank=0271931 x=2431.0 y=3863.5 length=321
CGTGTCTCTAGTGCCAGCAGCTGCGGTAATACGTAGGGTGCGAGCGTTAATCGGAATTACTGGGTGTAAAGCGTGCGCAGGCGGTTATGTAAGACAGATGTGAAATCCCCGGGCTCAACCTGGGAACTGCATTTGTGACTGCATGACTGGAGTGCGGCAGAGGGGATGGAATTCCGCGTGTAGCAGTGAAATGCGTAGATATGCGGAGGAACACCGATGGCGAAGGCAATCCCCTGGGCCTGCACTGACGCTCATGCACGAAAGCGTGGGGAGCAAACAGGATTTAGATACCCTGGTATCCAGCCCTAAGATGTCAACTGG

>GQIS8NW03F9FMJ rank=0273212 x=2450.5 y=2761.0 length=466
CGTGTCTCTAGTGCCAGCCGCGGCGGTAATACGTAGGGTGCGAGCGTTAATCGGAATTACTGGGCGTAAAGCGTGCGCAGGCGGTTATGTAAGACAGATGTGAAAATCCCCGGGCTCAACCTGGGAACTGCATTTGTGACTGCATGACTGGAGTGCGGCAGAGGGGGATGGAATTCCGCGTGTAGCAGTGAAATGCGTAGATATGCGGAGGAACACCGATGGCGAAGGCAATCCCCTGGGCCTGCACTGACGCTCATGCACGAAAGCGTGGGGAGCAAACAGGATTAGATACCCTGGTAGTCCACGCCCTAAACGATGTCAACTGGTTGTTGGACGGCTTGCTGTTCAGTAACGAAGCTAACGCGTGAAGTTGACCGCCTGGGGAGTACGGCCGCAAGGTTGAAACTCAAGGAATTGACGGGACCGCACAAGCGGTGGATGATGTGGTTTAATTCGATGCAACGCG

>GQIS8NW03F3JMZ rank=0273427 x=2383.0 y=2457.0 length=392
CGTGTCTCTAGTGCCAGCAGCCGCGGTAATACGGAGGGTGCGAGCGTTGTCCGGATTTATTGGGGTTTAAAGGGTGCGTAGGCGGTTTATTAAGTCAGTGGTGAAAGACGGTCGCTCAACGATTGCAGTGCCATTGATACTGGTAGACTTGAGTTCGTATGAGGTAGCTGGAATGGATAGTGTAGCGGTGAAATGCATAGATATTATCCAGAACTCCAATTGCGTAGGCAGGTTACTAATACGATACTGACGCTGATGCACGAAAGTGTGGGGATCAAACAGGATTAGATACCCTGGTAGTCCACACTGTAAACGATGATGACTAACTGTTTGCCCTTTGGGGTGAGTGTACGAGAGAAATCGTTAAGTCATCCACCTGGGGAGTACGCCGG

>GQIS8NW03GNXC2 rank=0274413 x=2615.0 y=3092.0 length=482
CGTGTCTCTAGTGCCAGCCGCTGCGGTAATACGAAGGGTGCAAGCGTTACTCGGAATTACTGGGCGTAAAGCGTGCGTAGGTGGTCGTTTAAGTCCGTTGTGAAAGCCCTGGGCTCAACCTGGGAACTGCAGTGGATACTGGGCGACTAGAGTGTGGTAGAGGGTAGCGGAATTCCTGGTGTAGCAGTGAAATGCGTAGAGATCAGGAGGAACATCCATGGCGAAGGCAGCTACCTGGACCAACACTGACACTGAGGCACGAAAGCGTGGGGAGCAAACAGGATTAGATACCCTGGTAGTCCACGCCCTAAACGATGCGAACTGGATGTTGGGTGCAATTTGGCACGCAGTATCGAAGCTAACGCGTTAAGTTCGCCGCCTGGGGAGTACGGTCGCAAGACTGAAACTCAAAGGGATTGACGGGGCCCGCACAAGCGGTGGAGTATGTGGTTTAATTCGATGCAACGCGAAGAACCTTACCT

>GQIS8NW03FTDCW rank=0276382 x=2267.5 y=2894.0 length=451
CGTGTCTCTAGTGCCAGCCGCGGCGGTAATACGTAGGGTCCGAGCGTTGTCCGGAATTACTGGGCGTAAAGAGCTCGTAGGGGGTTTGTCGCGTTGTTCGTGAAAACTCACAGCTTAACTGTGGGCGTGCGGGCGATACGGGCAGACTAGAGTACTGCAGGGGAGACTGGAATTCCTGGTGTAGCGGTGGAATGCGCAGATATCAGGAGGAACACCGGTGGCGAAGGCGGGTCTCTGGGCAGTAACTGACGCTGAGGAGCGAAAAGCGTGGGTAGCGAACAGGATTAGATACCCTGGTAGTCCACGCCGTAAAACGGTGGGTACTAAGTGTGGGTTCCTTCCTTGGGATCCGTGCCGTAGCTAACGCATTAAGTACCCCGCCTGGGGAGTACGGTCGCAAGACTAAAACTCAAAGGAATTGAGGGGCCCGCACAAGCGGCGGAGCATGTGG

>GQIS8NW03HAHYS rank=0276394 x=2872.5 y=3554.0 length=268
CGTGTCTCTAGTGCCAGCAGCAGCGGTAATACAGAGGGTGCGAGCGTTAATCGGAATTACTGGGCGTAAAGCGCGCGTAGGCGGTTTGTTAAGTCGGATGTGAAATCCCCGGGCTCAACCTGGGAACTGCATTCGATACTGGCAGACTAGAGTATGGGGAGAGGATGGTAGAATTCCAGGTGTAGCGGTGAAATGCGTAGAGATCTGGAGGAATACCGATGGCGAAGGCAGCCATCTGGCCTAATACTGACGCTGAGGTGCGAAAGCA

>GQIS8NW03HESKH rank=0276506 x=2921.0 y=3215.0 length=432
CGTGTCTCTAGTGCCAGCCGCTGCGGTAATACGGAGGGTGCGAGCGTTGTCCGGATTTATTGGGTTTAAAGGGTGCGTAGGCGGTTTACTAAGTCAGTGGTGAAAGACGGTCGCTCAACGATTGCAGTGCCATTGATACTGGTAGACTTGAGTTCGTATGAGGTAGCTGGAATGGATAGTGTAGCGGTGAAATGCATAGATATTATCCAGAACTCCAATTGCGTAGGCAGGTTACTAATACGATACTGACGCTGATGCACGAAAGTGTGGGGATCAAACAGGATTAGATACCCTGGTAGTCCACACTGTAAACGATGATGACTAACTGTTTGCCTTTCGGGGTGAGTGGTACAGAGAAATACGTTAAGTCATCCACCTGGGGAGTACGCGGCAACGGTGAACTCAAAGGATTAGGACGGGGGTCCGCACAAG

>GQIS8NW03GM1XQ rank=0276911 x=2605.0 y=3324.0 length=439
CGTGTCTCTAGTGCCAGCCGCTGCGGTAATACGAAGGGTGCAAGCGTTACTCGGAATTACTGGGCGTAAAGCGTGCGTAGGTGGTCGTTTAAGTCCGTTGTGAAAGCCCTGGGCTCAACCTGGGAACTGCAGTGGATACTGGGCGACTAGAGTGTGGTAGAGGGTAGCGGAATTCCTGGTGTAGCAGTGAAATGCGTAGATATGCGGAGGAACACCGATGGCGAAGGCAATCCCCTGGGCCTGTACTGACGCTCATGCACGAAAGCGTGGGGAGCAAACAGGATTAGATACCCTGGTAGTCACGCCCTAAACGATGTCAACTGGTTGTTGGGAGGGTTTCTTCTCAGTAACGTAGCTAACGCGTGAAGTTGACCGCCTGGGGAGTACGGCCGCAAGGTTGAACTCAAAGGAATTGACGGGGACCCGCACAAGCGGTGGA

>GQIS8NW03GB4RN rank=0277151 x=2481.0 y=1681.0 length=367
CGTGTCTCTAGTGCCAGCAGCTGCGGTAATACGTAGGGTGCGAGCGTTAATCGGAATTACTGGGCGTAAAGCGTGCGCAGGCGGTTATGTAAGACAGATGTGAAATCCCCGGGCTCAACCTGGGAACTGCATTTGTGACTGCATGACTGGAGTGCGGCAGAGGGGGATGGAATTCCGCGTGTAGCAGTGAAATGCGTAGATATGCGGAGGAACACCGATGGCGAAGGCAATCCCCTGGGCCTGCACTGACGCTCATGCACGAAAGCGTGGGGAGCGAAACAGGATTAGATACCCTGGTAGTCCACGCCCTAAACGATGTCAACTGGTTGTTGGACGGCTTGCTGTTCAGTAACGAAGCTAACGCGTG

>GQIS8NW03GOUSO rank=0277385 x=2626.0 y=1366.0 length=366
CGTGTCTCTAGTGCCAGCCGCCGCGGTAATACGTAGGGTGCGAGCGTTAATCGGAATTACTGGGCGTAAAGCGTGCGCAGGCGGTTTTGTAAGACAGAGGTGAAATCCCCGGGCTCAACCTGGGAACTGCCTTTGTGACTGCAAGGCTGGAGTACGGCAGAGGGGGATGGAATTCCGCGTGTAGCAGTGAAATGCGTAGATATGCGGAGGAACACCGATGGCGAAGGCAATCCCCTGGGCCTGTACTGACGCTCATGCTACGAAAGCGTGGGGAGCAAACAGGATTAGATACCCTGGTAGTCCACGCCCTAAACGATGTCAACTGGTTGTTGGACGGCTTGCTGTTCAGTAACGAAGCTAACGCGT

>GQIS8NW03GOE62 rank=0277783 x=2621.5 y=1628.5 length=429
CGTGTCTCTAGTGCCAGCAGCTGCGGTAATACGGAGGGTGCGAGCGTTGTCCGGATTTATTGGGTTTAAAGGGTGCGTAGGCGGTTTATTAAGTCAGTGGTGAAAGACGGTCGCTCAACGATTGCAGTGCCATTGATACTGGTAGACTTGAGTTCGTATGAGGTAGCTGGAATGGATAGTGTAGCGGTGAAATGCATAGATATTATCCAGAACTCCAATTGCGTAGGCAGGTTACTAATACGATACTGACGCTGATGCACGAAAGTGTGGGGATCAAACAGGATTAGATACCCTGGTAGTCCACACTGTAAACGATGATGACTAACTGTTTGCCTTTCGGGGTGAGTGGTACAGAGAATCATTAAGTCATCCACGTGGGGAGTACGCCGGCAACGGTNAAACTCGAAAGGAATTGGACGGGGTCCGCAC

>GQIS8NW03GURCN rank=0277863 x=2693.5 y=2405.0 length=382
CGTGTCTCTAGTGCCAGCAGCTGCGGTAATACAGAGGTCCCGAGCGTTATCCGGATTTACTGGGCGTAAAGAGTCCGTAGCTGGCATTGTAAGTCTTGATTCAAATACTCTGACTCACTCAGAGAAAGGGTTGAGATACTGCAAAAGCTAGAGATCATAGGGGGTTAGTGGAATTTCCAGTGGAGGGGTGAGATCCGTTGATATTGGAAGGATGCCGAAAGCGAAAGCAGCTAACTACTATATTCTGACAGTCAAGGACGAAAGCTTGGGGATCGAACGGGATTAGATACCCCGGTAGTCCAAGCCGTAAAATGATGTCTGCTAAGCGTTTCGTTAATAAACGGAGTGCTGTAATCTAACGAGTTAAGCAGATCGCCTGGGT

>GQIS8NW03GMH7B rank=0277939 x=2599.0 y=2325.0 length=401
CGTGTCTCTAGTGCCAGCAGCCGCGGTAATACGTAGGGTGCGAGCGTTAATCGGAATTACTGGGCGTAAAGCGTGCGCAGGCGGTTATGTAAGACAGATGTGAAATCCCCGGGCTCAACCTGGGAACTGCATTTGTGACTGCATGACTGGAGTGCGGCAGAGGGGGATGGAATTCCGCGTGTAGCAGTGAAATGCGTAGATATGCGGAGGAACACCGATGGCGAAGGCAATCCCCTGGGCCTGCACTGACGCTCACGCACGAAAGCGTGGGGAGCAAACAGGATTAGATACCCTGGTAGTCCACGCCCTAAACGATGTCAACTGGTTGTTGGACGGCTTGCTGTTCAGTAACGAAGCTAACGCGTGAAGTTGACCGCCTGGGGAGTACGGCCGCAAGGTTG

>GQIS8NW03GG1K0 rank=0277959 x=2537.0 y=1458.0 length=292
CGTGTCTCTAGTGCCAGCAGCGGCGGTAATACGGAGGGTGCGAGCGTTGTCCGGATTTATTGGGTTTAAAGGGTGCGTAGGCGGTTTATTAAGTCAGTGGTGAAAGACGGTCGCTCAACGATTGCAGTGCCATTGATACTGGTAGACTTGAGTTCGTATGAGGTAGCTGGAATGGATAGTGTAGCGGTGAAATGCATAGATATTATCCAGAACTCCAATTGCGAAGGCAGCAGGCTACAGAATATTGACGCTGAGGCACGAAAGCGGTGGGGATACAAACGAGGGTTAGATA

>GQIS8NW03GGXS5 rank=0278176 x=2536.5 y=663.0 length=479
CGTGTCTCTAGTGCCAGCAGCTGCGGTAATACGGAGGGTGCGAGCGTTGTCCGGATTTATTGGGTTTAAAGGGTGCGTAGGCGGTTTATTAAGTCAGTGGTGAAAGACGGTCGCTCAACGATTGCAGTGCCATTGATACTGGTAGACTTGAGTTCGTATGAGGTAGCTGGAATGGATAGTGTAGCGGTGAAATGCATAGATATTATCCAGAACTCCAATTGCGTAGGCAGGTTACTAATACGATACTGACGCTGATGCACGAAAGTGTGGGGATCAAACAGGATTAGATACCCTGGTAGTCCACACTGTAAACGATGATGACTGACTGTTTGCCTTTCGGGGTGAGTGGTACAGAGAAATCGTTAAGTCATCCACCTGGGAGTACGCCGGCAACGGTGAAACTCAAAGGAATTGACGGGGTCCGCACAAGCGGTGGAGCATGTGGTTTAATTCGATGATACGCGAGGAACCTTACTAGG

>GQIS8NW03GX8PZ rank=0278185 x=2733.0 y=1045.0 length=446
CGTGTCTCTAGTGCCAGCAGCGGCGGTAATACGGAGGGTGCGAGCGTTGTCCGGATTTATTGGGTTTAAAGGGTGCGTAGGCGGTTTATTAAGTCAGTGGTGAAAGACGGTCGCTCAACGATTGCAGTGCCATTGATACTGGTAGACTTGAGTTCGTATGAGGTAGCTGGAATGGATAGTGTAGCGGTGAAATGCATAGATATTATCCAGAACTCCAATTGCGTAGGCAGGTTACTAATACGATACTGACGCTGATGCACGAAAAGTGTGGGGATCAAACAGGATTAGATACCCTGGTAGTCCACACTGTAAACGATGATGACTAACTGTTTGCCTTTCGGGGTGAGTGGTACAGAGAAATACGTTAAGTCATCCACCTGGGGAGTACGCCGGCGAACGGTGGAAACTCAAAGGAATTGGACGGGGTCCGCACAAGCGGTGGAGCA

>GQIS8NW03GAQYO rank=0278580 x=2465.0 y=2670.0 length=370
CGTGTCTCTAGTGCCAGCCGCGGCGGTAATACGGAGGATCCAAGCGTTATCCGGAATCATTGGGTTTAAAGGGTCCGTAGGCGGTTTGGTAAGTCAGTGGTGAAAGCCCGCAGCTCAACTGTGGAACGGCCATTGATACTGCCAGACTTGAATTACAAGGAAGTAACTAGAATATGTAGTGTAGCGGTGAAATGCTTAGATATTACATGGAATACCAATTGCGAAGGCAGGTTACTACTTGTGGATTGACGCTGATGGACGAAAGCGTGGGGAGCGAACAGGATTAGATACCTGGTAGTCCACGCTGTAAACGATGGATACTAGCTGTTGGGGGCAACTTCAGTGGCTAAGCGAAAGTGATAAGTATCCC

>GQIS8NW03G1E1A rank=0278792 x=2769.0 y=1740.0 length=473
CGTGTCTCTAGTGCCAGCAGCCGCGGTAATACGAAGGGTGCAAGCGTTACTCGGAATTACTGGGCGTAAAAGCGTGCGTAGGTGGTCGTTTAAGTCCGTTGTGAAAGCCCTGGGCTCAACCTGGGAACTGCAGTGGATACTGGGCGACTAGAGTGTGGTAGAGGGTAGCGGAATTCCTGGTGTAGCAGTGAAATGCGTAGAGATCAGGAGGAACATCCATGGCGAAGGCAGCTACCTGGACCAACACTGACACTGAGGCACGAAAGCGTGGGGAGCAAACAGGATTAGATACCCTGGTAGTCCACGCCCTAAACGACTGCGAACTGGATGTTGGGTGCAATTTGGCAACGCAGTATCGAAGCTAACGCGTTAAGTTCGCCGCCTGGGGAGTACGGTCGCAAGACTGAAACTCAAAGGAATTGACGGGGCCGCACAAGCGGTGGAGTATGTGGTTAAGTTCGATGCAACGCGAA

>GQIS8NW03G0KO3 rank=0279895 x=2759.0 y=3381.0 length=376
CGTGTCTCTAGTGCCAGCAGCTGCGGTAATACGGAGGGTGCGAGCGTTGTCCGGATTTATTGGGTTTAAAGGGTGCGTAGGCGGTTTATTAAGTCAGTGGTGAAAGACGGTCGCTCAACGATTGCAGTGCCATTGATACTGGTAGACTTGAGTTCGTATGAGGTAGCTGGAATGGATAGTGTAGCGGTGGAATGCATAGATATTATCCAGAACTCCAATTGCGTAGGCAGGTTACTAATACGATACTGACGCTGATGCACGAAAGTGTGGGGATCAAACAGGATTAGATACCCTGGTAGTCCACACTGTAAACGATGATGACTAACTGTTTGCCTTTCGGGGTGAGTGGTACAGAGAAATCGTTAAGTCATCCACC

>GQIS8NW03G5CQT rank=0279942 x=2814.0 y=1075.0 length=400
CGTGTCTCTAGTGCCAGCCGCTGCGGTAATACAGAGGGTGCGAGCGTTAATCGGAATTACTGGGCGTAAAGCGCGCGTAGGCGGTTTGTTAAGTCGGATGTGAAATCCCCGGGCTCAACCTGGGAACTGCATTCGATACTGGCAAGCTAGAGTGTGGGAGAGGAAGGTAGAATTCCGGGTGTAGCGGTGAAATGCGTAGAGATCTGGAGGAATACCGATGGCGAAGGCAGCCCTTTCGTGGCCTAACACTGACGGCTGAGGTGCGAAAGCATGGGGAGCAAACAGGATTAGATACCCTGGTAGTCCATGCCGTAAACGATAGTCAACTAGCCGTTGGGGACCTTGAGTTCTTTAGTGGCGCAGCTAACGCGATAAGTTGACCGCCTGGGGAGTACGGCCG

>GQIS8NW03GWXQY rank=0279948 x=2718.5 y=1608.5 length=49
CGTGTCTCTAGTGCCAGCCGCTGCGGTAATACGGAGGATCCAAGCGTTA

>GQIS8NW03GXLFQ rank=0280081 x=2725.0 y=3636.0 length=541
CGTGTCTCTAGTGCCAGCAGCCGCGGTAATACGGAGGGTGCAAGCGTTATCCGGAATCATTGGGTTTAAAGGGTCCGCAGGCGGTTTAATAAGTCAGTGGTGAAAGCCTACAGCTCAACTGTAGAACTGCCATTGATACTGTTAGACTTGAATTCGATCGGAGTGGGCGGAATGTGTAGTGTAGCGGTGAAATGCTTAGATATTACACAGAACACCGATAGCGAAGGCAGCTCACTAGGTCTGGATTGACGCTCAGGGACGAAAGCGTGGGGAGCAAACAGGATTAGATACCCTGGTAGTCCACGCCGTAAACTATGATTACTCGTTCTCGGGGTCTATAGGACTTCGGGGACTAAGCGAAAGTGATAAGTAATCCACCTGGGGAGTACGATCGCAAGGTTGAAACTCAAAGGAATTGACGGGGGCCCGCGACAAGCGGTGGAGCATGTGGTTTAATTCGATGATACGCGAGGAACCTTACCAGGGCCTAAATGCAGAACGCATAATTGGAAACAGATTAGTCTTCGACGGTCTGCAAGGT

>GQIS8NW03GAH8E rank=0280221 x=2462.0 y=3644.0 length=507
CGTGTCTCTAGTGCCAGCAGCAGCGGTAATACGTAGGATCCGAGCGTTGTCCGGATTTATTGGGTTTAAAGGGTGCGTAGGCGGTTTTATAAGTCAGTGGTGAAAGTTGGCCGCTCAACGGTCAAATTGCCATAGATACTGTAGAACTTGAGTTAAGTTGAGGTGGGCGGAATGTGTCATGTAGCGGTGAAATGCATAGAGATGACACAGAGCACCGATTGCGTAGGCAGCTCACTAAGCTTACACTGACGCTGAGGCACGAAAGTGTGGGGATCAAACAGGATTAGATACCCCTGGTAGTCCACACTGTAAACGTTGATAACTTGCTGTTGGCGATACATGGTCAGTGGCTAAGGGAAACCGATAAGTTATCCACCTGGGGAGTACGTCCGCAAGGATGAAACTCAAGGAATTGACGGGGGCCCGCACAAGCGGAGGAGCATGTGGTTAATTCGATGATACGCGAGGACCTTACCTGGGCTTAATGGAATTGCCTATTGCAGAGAT

>GQIS8NW03F08NU rank=0280298 x=2357.0 y=1416.0 length=510
CGTGTCTCTAGTGCCAGCCGCAGCGGTAATACGAAGGGTGCAAGCGTTACTCGGAATTACTGGGCGTAAAGCGTGCGTAGGTGGTCGTTTAAGTCCGTTGTGAAAGCCCTGGGCTCAACCTGGGAACTGCAGTGGATACTGGGCGACTAGAGTGTGGTAGAGGGTAGCGGAATTCCTGGTGTAGCAGTGAAATGCGTAGAGATCAGGAGGAACATCCATGGCGAAGGCAGCTACCTGGACCAACACTGACACTGAGGCACGAAAGCGTGGGGAGCAAACAGGATTAGATACCTGGTAGTCCACGCCCTAAACGATAGCGAACTGGATGTTGGGTGTCAATTTTGGCACGCAGTATCGAAGCTAACGCGTTAAGTTCGCCGCCTGGGGAGTACGGTCGCAAGACTGAAACTCAAAGGAATTGACGGGGCCGCACAAGCGGTGGAGTANGTGGTTAATTCGATGCAACGCGAAGAACCTTACCTGGCCTTGACATGTCGAGAACTTTCCAGA

>GQIS8NW03GKKHP rank=0280430 x=2577.5 y=2091.0 length=372
CGTGTCTCTAGTGCCAGCAGCCGCGGTAATACAGAGGGTGCGAGCGTTAATCGGAATTACTGGGCGTAAAGCGCGCGTAGGCGGTTTGTTAAGTCGGATGTGAAATCCCCGGGCTCAACCTGGGAACTGCATTCGATACTGGCAAGCTAGAGTGTGGGAGAGGAAGGTAGAATTCCAGGTGTAGCGGTGAAATGCGTAGAGATCTGGAGGAATACCGATGGCGAAGGCAGCCTTCTGGCCTAACACTGACGCTGAGGTGCGAAAGCATGGGGAGCAAACAGGATTAGATACCCTGGTAGTCCATGCCGTAAACGATGTCAACTAGCCGTTGGGGACCTTGAGTCTTTAGTGGCGCAGCTAACGCGATAAGTT

>GQIS8NW03F39D6 rank=0280657 x=2391.0 y=3068.0 length=454
CGTGTCTCTAGTGCCAGCCGCCGCGGTAATACGGAGGGTGCGAGCGTTGTCCGGATTTATTGGGTTTAAAGGGTGCGTAGGCGGTTTATTAAGTCAGTGGTGAAAGACGGTCGCTCAACGATTGCAGTGCCATTGATACTGGTAGACTTGAGTTCGTATGAGGTAGCTGGAATGGATAGTGTAGCGGTGAAATGCATAGATATTATCCAGAACTCCAATCGCGTAGGCAGGTTACTAATACGATACTGACGCTGATGCACGAAAGTGTGGGGATCAAACAGGATTAGATACCCTGGTAGTCCACACTGTAAACGATGATGACTAACTGTTTGCCCTTTGGGGTGAGTGGTACAGAGAAATCGTTAAGTCATCCACCTGGGAGTACGCCGGCAACGGTGAAACTCAAAGGAATTGACGGGGTCGCACAAGCGGTGGAGCATGTGGTTTAATTCGA

>GQIS8NW03GB3U9 rank=0281203 x=2481.0 y=515.0 length=402
CGTGTCTCTAGTGCCAGCAGCCGCGGTAATACGTAGGGTGCGAGCGTTAATCGGAATTACTGGGCGTAAAGCGTGCGCAGGCGGTTATGTAAGACAGATGTGAAATCCCCGGGCTCAACCTGGGAACTGCATTTGTGACTGCATGACTGGAGTGCGGCAGAGGGGGATGGAATTCCGCGTGTAGCAGTGAAATGCGTAGATATGCGGAGGAAACACCGATGGCGAAGGCAATCCCCTGGGCCTGCACTGACGCTCATGCACGAAAGCGTGGGGAGCAAACAGGATTAGATACCCTGGTAGTCCACACCCTAAACGATGTCAACTGGTTGTTGGACGGCTTGCTGTTCAGTAACGAAGCTAACGCGTGAAGTTGACCGCCGTGGGAGTACGGCCGCAAGGTTG

>GQIS8NW03G3XV0 rank=0281781 x=2798.0 y=702.0 length=129
CGTGTCTCTAGTGCCAGCAGCCGCGGTAATACGGAGGATCCAAGCGTTATCCGGAATCATTGGGTTTAAAGGGTCCGTAGGCGGGTTGGTAAGTCAGTGGTGAAAGCCCGCAGCTCAACTGTGGAGCGG

>GQIS8NW03GM4M4 rank=0281808 x=2606.0 y=2734.5 length=521
CGTGTCTCTAGTGCCAGCCGCTGCGGTAATACGAAGGGTGCAAGCGTTACTCGGAATTACTGGGCGTAAAGCGTGCGTAGGTGGTCGTTTAAGTCCGTTGTGAAAGCCCTGGGCTCAACCTGGGAACTGCAGTGGATACTGGGCGACTAGAGTGTGGTAGAGGGTAGCGGAATTCCTGGTGTAGCAGTGAAATGCGTAGAGATCAGGAGGAACATCCATGGCGAAGGCAGCTACCTAGACCAACACTGACACTGAGGCACGAAAGCGTGGGGAGCAAACAGGATTAGATACCCCTGGTAGTCCACGCCCTAAACGATGCGAACTGGATGTTGGGTGCAATTTGGCACGCAGTATCGAAGCTAACGCGTTAAGTTCGCCGCCTGGGGGAGTACGGTCGCAAGACTGAAACTCAAAGGAATTGACGGGGGCCCGCACAAGCGGTGGAGTATGTGGTTTAATTCGATGCAACGCGAAGAACCTTACCTGGCCTTGACATGTCGAGAACTTTCCAGAGATGGATT

>GQIS8NW03FWA3W rank=0281879 x=2301.5 y=682.5 length=492
CGTGTCTCTAGTGCCAGCCGCCGCGGTAATACGGAGGGTGCGAGCGTTGTCCGGATTTATTGGGTTTAAAGGGTGCGTAGGCGGTTTATTAAGTCAGTGGTGAAAGACGGTCGCTCAACGATTGCAGTGCCATTGATACTGGTAGACTTGAGTTCGTATGAGGTAGCTGGAATGGATAGTGTAGCGGTGAAATGCATAGATATTATCCAGAACTCCAATTGCGTAGGCAGGTTACTAATACGATACTGACGCTGATGCACGAAAAGTGTGGGGATCAAAACAGGATTAGATACCCTGGTAGTCCACACTGTAAACGATGATGACTAACTGTTTGCCTTTCGGGGTGAGTGGTACAGAGAAATCGTTAAGTCATCCACCTGGGGAGTACGCCGGCAACGGTGAAACTCAAAGGAATTGACGGGGGTCCGCACAAGCGGTGGAGCATGTGGTTTAATCGATGATACGCGAGGAACCTTACCTAGGCTAGAATGT

>GQIS8NW03GWTMX rank=0282241 x=2717.0 y=375.0 length=413
CGTGTCTCTAGTGCCAGCCGCGGCGGTAATACGTAGGGTGCAAGCGTTAATCGGAATTACTGGGCGTAAAGCGTGCGCAGGCGGTCTTGTAAGACAGAGGTGAAATCCCCGGGCTCAACCTGGGAACTGCCTTTGTGACTGCAAGGCTGGAGTACGGCAGAGGGGGATGGAATTCCGCGTGTAGCAGTGAAATGCGTAGATATGCGGAGGAACACCGATGGCGAAGGCAATCCCCTGGGCCTGTACTGACGCTCATGCACGAAAGCGTGGGGAGCAAACAGGATTAGATACCCTGGTAGTCCACGCCCTAAACGATGTCAACTGGTTGTTGGACGGCTTGCTGTTCAGTAACGAAGCTAACGCGTTGAAGTTGACCGCCTGGGGAGTACGGCCGCGAGGTTGAAACTCAAAGG

>GQIS8NW03HD1VZ rank=0282752 x=2913.5 y=1405.0 length=476
CGTGTCTCTAGTGCCAGCAGCAGCGGTAATACGGAGGATCCAAGCGTTATCCGGAATCATTGGGTTTAAAGGGTCCGTAGGCGGTTTGGTAAGTCAGTGGTGAAAGCCCGCAGCTCAACTGTGGAACGGCCATTGATACTGCCAGACTTGAATTACAAGGAAGTAACTAGAATATGTAGTGTAGCGGTGAAATGCTTAGATATTACATGGAATACCAATTGCGAAGGCAGGTTACTACTTGTGGATTGACGCTGATGGACGAAAGCGTGGGGAGCGAACAGGATTAGATACCCTGGTAGTCCACGCTGTAAACGATGGATACTAGCTGTTGGGGGCAACTTCAGTGGCTAAGCGAAAGTGATAAGTATCCCACCTGGGGAGTACGTTCGCAAGAATGAAACTCAAAGGAATTGACGGGGCCCGCACGAAGCGGTGGAGCATGTGGTTTAATTCGATGATACGCGAGGAACCTTACC

>GQIS8NW03G3WGF rank=0282972 x=2797.5 y=2941.0 length=201
CGTGTCTCTAGTGCCAGCCGCTGCGGTAATACGGAGGGGTGCAAGCGTTATCCGGATTCACTGGGTTTTAAAGGGGTGCGTAGGCGGGTTGGTAAGTCAGTGGTGAAATCCCCGAGCTTAACTTGGGAACTGCCATTGATACTATCAATCTTGAATGTTCTGGAGGTTTTGCGGAATATGTCATGTAGCGGTGAAATGCAT

>GQIS8NW03G6OLT rank=0282993 x=2829.5 y=1663.0 length=525
CGTGTCTCTAGTGCCAGCAGCTGCGGTAATACGTAGGGTGCGAGCGTTAATCGGAATTACTGGGCGTAAAGCGTGCGCAGGCGGTTTTGTAAGACAGGCGTGAAATCCCCGGGCTCAACCTGGGAATGGCGCTTGTGGCTGCAAAGCTGGAGTGCGGCAGAGGGGGATGGAATTCCGCGTGTAGCAGTGAAATGCGTAGATATGCGGAGGAACACCGATGGCGAAGGCAATCCCCTGGGCCTGCACTGACGCTCATGCACGAAAGCGTGGGGAGCAAACAGGATTAGATACCCTGGTAGTCCACGCCCTAAACGATGTCAACTGGTTGTTGGGTCTTTGCTGACTCAGTAACGAAGCTAACGCGTGAAGTTGACCGCCTGGGGAGTACGGCCGCAAGGTTGAAACTCAAAGGAATTGACGGGGACCCGCACAAGCGGTGGATGATGTGGTTTAATTCGATGCGACGCGAAAAACCTTACCCACCTTTGACATGTACGGAAGTTGCCAGAGATGGCTTCGTGCTCG

>GQIS8NW03F2D4K rank=0283158 x=2370.5 y=1906.0 length=461
CGTGTCTCTAGTGCCAGCAGCAGCGGTAATACGGAGGGTGCGAGCGTTGTCCGGATTTATTGGGTTTAAAGGGTGCGTAGGCGGTTTATTAAGTCAGTGGTGAAAGACGGTCGCTCAACGATTGCAGTGCCATTGATACTGGTAGACTTGAGTTCGTATGAGGTAGCTGGAATGGATAGTGTAGCGGTGAAATGCATAGATATTATCCAGAACTCCAATTGCGTAGGCAGGTTACTAATACGATACTGACGCTGATGCACGAAAGTGTGGGGATCAAACAGGATTAGATACCCTGGTAGTACCACACTGTAAGCGATGATGACTAACGTGTTTGCCCTTTGGGGTGAGTGGTACAGAGAAATCGTCAAGTCAATCCACCTGGGGAGTACGCCGGCAACGGTGAAACTCAAAGGAATTGACGGGGTCCGCACAAGCGGTGGAGCATGTGGTTAATTCGATGA

>GQIS8NW03GTS2H rank=0284530 x=2682.5 y=3031.5 length=514
CGTGTCTCTAGTGCCAGCCGCAGCGGTAATACGAAGGGAGCTAGCGTTGTTCGGAATTACTGGGCGTAAAGGGCGCGTAGGCGGCCTTGTAAGTTAGATGTGAAAGCCCCGGGCTTAACCTGGGAACTGCATTTAAGACTGCAAAGCTTGAGGACGAGAGAGGAAAGTGGAATTGCGAGTGTAGAGGTGAAATTCGTAGATATTCGCAAGAACACCAGTTGGCGAAGGCGACTTTCTGGCTCGTATCTGACGCTAAGGCGCGAAAGCGTGGGGAGCAAACAGGATTAGATACCCTGGTAGTCCACGCTGTAAACGATGAGTGCTAGATGTTGGGCTTCGGCTCAGTATCGCAGCTAACGCATTAAGCACTCCGCCTGGGGAGTACGGTCGCAAGATTAAAACTCAAAGGAATTGACGGGGGCCCGCACAAGACGGTGGAGTATGTGGTTTAATTCGAAGCAACGCGCAAAACCTTACCAGCCTTTGACATGGTGATTAGGGAGATGAGAGATCA

>GQIS8NW03GQ7XH rank=0284591 x=2653.5 y=1107.5 length=515
CGTGTCTCTAGTGCCAGCAGCAGCGGTAATACGAAGGGTGCAAGCGTTACTCGGAATTACTGGGCGTAAAGCGTGCGTAGGTGGTCGTTTAAGTCCGTTGTGAAAGCCCTGGGCTCAACCTGGGAACTGCAGTGGATACTGGGCGACTAGAGTGTGGTAGAGGGTAGCGGAATTCCTGGTGTAGCAGTGAAATGCGTAGAGATCAGGAGGAACATCCATGGCGAAGGCAGCTACCTGGACCAACACTGACACTGAGGCACGAAAGCGTGGGGAGCAAACAGGATTAGACACCCTGGTAGTCCACGCCCTAAACGATGCGAACTGGATGTTGGGTGCAATTTGGCACGCAGTATCGAAGCTAACGCGTTAAGTTCGCCGCCTGGGGATACGGTCGCAAGACTGAACTCAAGGAATTGACGGGGCCGCACAAGCGGTGGAGTATGTGGTTAATTCGATGCAACGCGAAGACCTTACCTGGCCTTGACATGTCGAGACTTTCCAGAGATGGATTGGTG

>GQIS8NW03FX2J7 rank=0284898 x=2321.0 y=997.0 length=360
CGTGTCTCTAGTGCCAGCAGCTGCGGTAATACGGAGGGTGCGAGCGTTGTCCGGATTTATTGGGTTTAAAGGGTGCGTAGGCGGTTTATTAGGTCAGTGGTGAAAGACGGTCGCTCAACGATTGCAGTGCCATTGATACTGGTAGACTTGAGTTCGTATGAGGTAGCTGGAATGGATAGTGTAGCGGTGAAATGCATAGATATTATCCAGAACTCCAATTGCGTAGGCAGGTTACTAATACGATACTGACGCTGATGCACGAAAGTGTGGGGATCAAACAGGATTAGATACCCTGGTAGTCCACACTGTAAACGATGATGACTAACTGTTTGCCTTTCGGGGTGTAGTGGTACAGAGAAT

>GQIS8NW03FV25O rank=0285253 x=2298.0 y=2666.0 length=316
CGTGTCTCTAGTGCCAGCCGCGGCGGTAATACGGAGGGTGCGAGCGTTGTCCGGATTTATTGGGTTTAAAGGGTGCGTAGGCGGTTTATTAAGTCAGTGGTGAAAGACGGTCGCTCAACGATCGCAGTGCCATTGATACTGGTAGACTTGAGTTCGTATGAGGTAGCTGGAATGGATAGTGTAGCGGTGAAATGCATAGATATTATCCAGAACTCCAATTGCGTAGGCAGGTTACTAATACGATACTGACGCTGATGCACGAAAGTGTGGGGATCAAACAGGATTAGATACCCTGGTAGTCCACACTGTAAACGAT

>GQIS8NW03G6X6W rank=0285811 x=2832.0 y=1798.0 length=502
CGTGTCTCTAGTGCCAGCCGCAGCGGTAATACGGAGGGTGCGAGCGTTGTCCGGATTTATTGGGTTTAAAGGGTGCGTAGGCGGTTTATTAAGTCAGTGGTGAAAGACGGTCGCTCAACGATTGCAGTGCCATTGATACTGGTAGACTTGAGTTCGTATGAGGTAGCTGGAATGGATAGTGTAGCGGTGAAATGCATAGATATTATCCAGAACTCCAATTGCGTAGGCAGGTTACTAATACGATACTGACGCTGATGCACGAAAGTGTGGGGATCAAACAGGATTAGATACCCTGGTAGTCCACACTGTAAACGATGATGACTAACTGTTTGCCTTTCGGGGTGAGTGGTACAGAGAAATCGTTAAGTCATCCACCTGGGGAGTACGCCGGCAACGGTAGAACTCAAAGGAATTGGACGGGGTCCGCACAAGCGGTGGAGCAGTGTAGGTTTAATTCGAGTGATACGGCGAGGTAACCTTACCTAGGCTAGAATGTAGAAGG

>GQIS8NW03GO31H rank=0285816 x=2629.0 y=1059.0 length=393
CGTGTCTCTAGTGCCAGCCGCCGCGGTAATACGGAGGGTGCGAGCGTTGTCCGGATTTATTGGGTTTAAAGGGTGCGTAGGCGGTTTATTAAGTCAGTGGTGAAAGACGGTCGCTCAACGATTGCAGTGCCATTGATACTGGTAGACTTGAGTTCGTATGAGGTGGCTGGAATGGATAGTGTAGCGGTGAAATGCATAGATATTATCCAGAACTCCAAATTGCGTAGGCAGGTTACTAATACGATACTGACGCTGATGCACGAAAGTGTGGGGATCAAACAGGATTAGATACCCTGGTAGTCACACTGTAAACGATGATGACTAACTGTTTGCCTTTCGGGGTGAGTGGTACAGAGAAATCGCTAAGTCATCCACCGTGGGAGGTACGCCGGC

>GQIS8NW03GH9PA rank=0285822 x=2551.0 y=1292.0 length=386
CGTGTCTCTAGTGCCAGCCGCCGCGGTAAAACAGGGGGGACTAGTGTTATTCTTAATTATTGGGCGTAAAGCGCAAGTAGGCGGTCGATCAAGTTCTTATAAAAATGCCAGAGCCTAACTCTGGCACAAGTTAGAATACTAATCAACTCGAGTCACTTTAATGATTGTGGAATTTCTAGGGTAGAGTTAAAATTCTTTGATCCTAGAAGGAACATCAACGGCCAAGGCAACAATCAAGGAGAAGACTGACGCTGATTTGCGAAAGCATGGGTAGCAAACAGGATTAGATACCCTGGTAGTCCATGCTGTGAACTATGAGTGTTAACGTCGGAAGAAATTTCGGTGTAAAAAGCTAACGCGTTAAACACTTCGTCTGAGGAGTACGA

>GQIS8NW03GA28N rank=0286356 x=2469.5 y=2197.0 length=404
CGTGTCTCTAGTGCCAGCCGCCGCGGTAATACGAAGGGTGCAAGCGTTACTCGGAATTACTGGGCGTAAAGCGTGCGTAGGTGGTCGTTTAAGTCCGTTGTGAAAGCCCTGGGCTCAACCTGGGAACTGCAGTGGATACTGGGCGACTAGAGTGTGGTAGAGGGTAGCGGAATTCCTGGTGTAGCAGTGAAATGCGTAGAGATCAGGAGGAACATCCATGGCGAAGGCAGCTACCTGGACCAACACTGGACACTGAGGCACGAAAGCGTGGGGAGCAAACAGGATTAGATACCCTGGTAGTCCACGCCCTAAAACGATGCGAACTGGATGTTGGGTGCAATTTGGCACGCAGTATCGAGGCTAACGCGTTAAGTTCGCCGCCTGGGGAGTATGGTCGCAAGACT

>GQIS8NW03GHVG9 rank=0287296 x=2546.0 y=3339.0 length=342
CGTGTCTCTAGTGCCAGCCGCAGCGGTAATACGGAGGGTGCGAGCGTTGTCCGGATTTATTGGGTTTAAAGGGTGCGTAGGCGGTTTATTAAGTCAGTGGTGAAAGACGGTCGCTCAACGATTGCAGTGCCATTGATACTGGTAGACTTGAGTTCGTATGAGGTAGCTGGAATGGATAGTGTAGCGGTGAAATGCATAGATATTATCCAGAACTCCAATTGCGTAGGCAGGTTACTAATACGATACTGACGCTGATGCACGAAAGTGTGGGGATCAAACAGGATTAGATACCCTGGTAGTCCACACTGTAAACGATGATGACTAACTGTTTGCCTTTCGGGT

>GQIS8NW03G1IPP rank=0287810 x=2770.0 y=2411.0 length=331
CGTGTCTCTAGTGCCAGCAGCTGCGGTAATACGGAGGGTGCGAGCGTTGTCCGGATTTATTGGGTTTAAAGGGTGCGTAGGCGGTTTATTAAGTCAGTGGTGAAAGACGGTCGCTCAACGATTGCAGTGCCATTGATACTGGTAGACTTGAGTTCGTATGAGGTAGCTGGAATGGATAGTGTAGCGGTGAAATGCATAGATATTATCCAGAACTCCAATTGCGTAGGCAGGTTAACTAATACGATACTGACGCTGATGCACGAAAGTGTGGGGATCAAACAGGATTAGATACCCGTGGTAGTCCACACTAGTAAACGATGATGACTAACTG

>GQIS8NW03FMI8F rank=0287923 x=2189.5 y=3405.0 length=430
CGTGTCTCTAGTGCCAGCCGCCGCGGTAATACGGAGGGTGCGAGCGTTGTCCGGATTTATTGGGTTTAAAGGGTGCGTAGGCGGTATATTAAGTCAGTGGTGAAATACGGTCGCTCAACGATTGCCGTGCCATTGATACTGATAAACTTGAGTATGATAGAGGTATTTGGAATGGATAGTGTAGCGGTGAAATGCATAGATATTATCCAGAACGCCAATAGCGAAGGCAGAGTACTATGTCATTACTGACGCTGATGCACGAAAGTGTGGGGGATCAAACAGGATTAGATACCCTGGTAGTCCACACTGTAAACGATGATGACTAACTGTTTAGTCCCTTTGGGGTGAGTGGTACAGAGAAATCGTTAAGTCATCCACCTGGGGAGTACGCCGGCAACGGTGAAACTCAAGGAATTGACGGGGTCCGGCA

>GQIS8NW03FMURX rank=0288274 x=2193.0 y=1979.5 length=455
CGTGTCTCTAGTGCCAGCCGCTGCGGTAATACGAAGGGAGCTAGCGTTGTTCGGAATTACTGGGCGTAAAGGGCGCGTAGGCGGCCTTGTAAGTTAGATGTGAAAGCCCCGGGCTTAACCTGGGAACTGCATTTAAGACTGCAAAGCTTGAGGACGAGAGAGGAAAAGTGGAATTGCGAGTGTAGAGGTGAAATTCGTAGATATTCGCAAGAACACCAGTGGCGAAGGCGACTTTTCTGGCTCGTATCTGACGCTAAGGCGCGAAAGCGTGGGGAGCAAACAGGATTAGATACCCTGGTAGTCCACGCCCTAAACGATGTCAACTGGTTGTTGGACGGCTTGCTGTTCAGTAACGAAGCTAACGCGTGAAGTTGACCGCCTGGGGAGTCGGCCGCAAGGTTGAAACTCAAAGGAATTGACGGGACCGCACAAGCGGTGGAGCATGTGGTTTAATT

>GQIS8NW03GA7B2 rank=0288396 x=2470.5 y=3408.0 length=413
CGTGTCTCTAGTGCCAGCCGCGGCGGTAATACGGAGGGTGCGAGCGTTGTCCGGATTTATTGGGTTTAAAGGGTGCGTAGGCGGTTTATTAAGTCAGTGGTGAAAGACGGTCGCTCAACGATTGCAGTGCCATTGATACTGGTAGACTTGAGTTCGTATGAGGTAGCTGGAATGGATAGTGTAGCGGTGAAATGCATAGATATTATCCAGAACTCCAATTGCGTAGGCAGGTTACTAATACGATACTGACGCTGATGCACGAAAGTGTGGGGATCAAACAGGATTAGATACCCTGGTAGTCCACACTGTAAACGATGATGACTAACTGTTTGCCTTCCGGGGTGAGTTGGTACAGAGAAATCGTTAAGTCATCCACCTGGGGAGTACGCCGGCAACGGTGAAACTCAAAGGAA

>GQIS8NW03F33HW rank=0288631 x=2389.0 y=3618.5 length=450
CGTGTCTCTAGTGCCAGCAGCTGCGGTAATACGTAGGGTGCAAGCGTTAATCGGAATTACTGGGCGTAAAGCGTGCGCAGGCGGTTCTATAAGACAGGTGTGAAATCCCCGGGCTTAACCTGGGAATTGCATTTGTGACTGTAGGACTAGAGTGCGTCAGAGGGGGGTGGAATTCCACGTGTAGCAGTGAAATGCGTAGAGATGTGGAGGAACACCAGTGGCGAAGGCAGCCCCCTGGGATGACACTGACGCTCATGCACGAAAGCGTGGGGAGCAAACAGGATTAGATACCCCTGGTAGTCCACGCCCCTAAACGATGTCAACTAGTGTTGGGGATTTACTTCCTTGGTAACGTAGCTAACGCGTGAAGTTGACCGCCCGGGGGATAACGGTCGCAAGATTAAAACTCAAAGGAATTGACGGGACCGCACAAGCGGTGGATGATGTGGA

>GQIS8NW03F3US7 rank=0289406 x=2387.5 y=553.0 length=464
CGTGTCTCTAGTGCCAGCAGCGGCGGTAATACGAAGGGAGCTAGCGTTGTTCGGAATTACTGGGCGTAAAGGGCGCGTAGGCGGCCTTGTAAGTTAGATGTGAAAGCCCCGGGCTTAACCTGGGAACTGCATTTAAGACTGCAAAAGCTTGAGGACGAGAGAGGAAAGTGGAATTGCGAGTGTAGAGGTGAAATTCGTAGATATTCGCAAGAACACCAGTGGCGAAGGCGACTTTCTGGCTCGTATCTGACGCTAAGGCGCGAAAGCGTGGGGAGCAAACGAGGATTAGATACCCTGGTAGTCCACGCTGTAAACGATGAGTGCTAGATGTTGGGCTTCGGCTCAGTATCGCAGCTAACGCATTAAGCTACTCCGCCTGGGGAGTACGGTCGCAAGATTAAAACTCAAACGGAATTGACGGGGCCCGCACAAGCGGTGGAGTATGTGGTTAATTCGAAGCAACG

>GQIS8NW03HD6UZ rank=0289492 x=2914.0 y=3753.5 length=112
CGTGTCTCTAGTGCCAGCAGCCGCGGTAATAACGGAGGGTGCAAGGCGTTAATCGGAATTACTGGGCGTAAAGCGCACGTAGGTGGTTTGTTAAGCTAGCTGTGAAATCCCC

>GQIS8NW03GGNZQ rank=0289803 x=2533.0 y=228.5 length=445
CGTGTCTCTAGTGCCAGCAGCGGCGGTAAATACGGAGGGTGCGAGCGTTGTCCGGATTTATTGGGTTTAAAGGGTGCGTAGGCGGTTTTATTAAGTCAGTGGTGAAAAGACGGTCGCTCAACGATTGCAGTGCCATTGATACTGGTAGACTTGAGTTCGTATGAGGTAGTCTGGAATGGATAGTGTAGCGGTGAAATGCATAGATATTATCCAAGAACTCCAATTGCGTAGGCAGGTTACTAATACGATACTGACGCTGATGCACGAAAGTGTGGGGATCAAACAGGATTAGATACCCTGGTAGTCCACACTGTAAACGATGATGACTAACTGTTTGCCCTTTGGGGTGAGTGGTACAGAGAAATCGTTAAGTCATCCACCTGGGGAGTACGCCGGCAACGGTGAAACTCAAAGGAATTGACGGGGGTCCGCACAAGCGGTGGAG

>GQIS8NW03GIPM3 rank=0289950 x=2556.0 y=1469.0 length=436
CGTGTCTCTAGTGCCAGCCGCGGCGGTAATACAGAGGGTGCGAGCGTTAATCGGAATTACTGGGCGTAAAGCGCGCGTAGGCGGTTTGTTAAGTCGGATGTGAAATCCCCGGGCTCAACCTGGGAACTGCATTCGATACTGGCAAGCTAGAGTGTGGGAGAGGAAGGTAGAATTCCAGGTGTAGCGGTGAAATGCGTAGAGATCTGGAGGAATACCGATGGCGAAGGCAGCCTTCTGGCCTAACACTGACGCTGAGGTGCGAAAGCACGGGGAGCAAAACAGGATTAGATACCCTGGTAGTCCATGCCGTAAACGATGTCAACTAGCCGTTGGGGACCTTGAGTCTTTAGTGGCGCAGCTAACGCGATAAAGTTGACCGCCTGGGGAGTACGGCCGCAGGTTAAAACTCAAATGAATTGACGGGGGCCCGCGACAA

>GQIS8NW03GV16D rank=0290144 x=2708.0 y=1651.0 length=358
CGTGTCTCTAGTGCCAGCCGCTGCGGTAATACGGAGGGTGCAAGCGTTATCCGGATTCACTGGGTTTAAAGGGTGCGTAGGCGGGTTGGTAAGTCAGTGGTGAAATCCCCGAGCTTAACTTGGGAACTGCCATTGATACTATCAATCTTGAATGTTCTGGAGGTTTGCGGAATATGTCATGTAGCCGGTGAAATGCATAGATATGACATAGAACACCTATTGCGAAGGCAGCAAGGCTACAGAAATATTGACGCTGAGGCACGAAAGCGTAGGGGATCAAACAGGGATTAGATACCCTGGTAGTCCACGCCCTAAACGATGGATACTCGACNTACGCGATACACAGTGTGTGTCTGAG

>GQIS8NW03GFD1H rank=0290218 x=2518.0 y=2115.0 length=370
CGTGTCTCTAGTGCCAGCCGCCGCGGTAATACGGAGGGTGCAAGCGTTATCCGGATTCACTGGGTTTAAAGGGTGCGTAGGCGGGTTGGTAAGTCAGTGGTGAAATCCCCGAGCTTAACTTGGGAACTGCCATTGATACTATCAATCTTGAATGTTCTGGAGGTTTGCGGAATATGTCATGTAGCGGTGAAATGCATAGATATGACATAGAACACCTATTGCGAAGGCAGCAGGCTACAGAAATATTGACGCTGAGGCACGAAAGCGTGGGGATCAAACAGGATTAGATACCCTGGTAGTCCACGCCCTAAACGATGGATACTCGACATACGCGATACACAGTGTGTGTCTGAGCGAAAGCATTAAGTAT

>GQIS8NW03GU503 rank=0290360 x=2698.5 y=949.0 length=456
CGTGTCTCTAGTGCCAGCCGCAGCGGTAATACGTAGGTGGCAAGCGTTATCCGGAATTATTGGGCGTAAAGCGCGCGCAGGCGGTTTCTTAAGTCTGATGTGAAAGCCCCCGGCTCAACCGGGGAGGGTCATTGGAAACTGGGAAACTTGAGTGCAGGAGAGGAAAGCGGAATTCCACGTGTAGCGGTGAAATGCGTAGATATGTGGAGGAACAACCAGTGGCGAAGGCGGCTTTCTGGTCTGTAACTGACGCTGAGGCGCGAAAGCGTGGGGAGCAAACAGGATTAGATACCCTGGTAGTCCACGCCGTAAACGATGAGTGCTAAGTGTTAGAGGGTTTCCGCCTTTAGTGCTGCAGCTAACGCATTAAGCACTCCGCCTGGGGGAGTACGGTCGCAAGACTGAAACTCAAAGGAATTGACGGGGCCCGCACAAGCGGTGGAGCATGTGGTTTAA

>GQIS8NW03FO1FS rank=0290728 x=2218.0 y=1526.0 length=338
CGTGTCTCTAGTGCCAGCCGCGGCGGTAATACGGAGGGTGCAAGCGTTATCCGGATTTATTGGGTTTAAAGGGTCCGTAGGCGGATCGTTAAGTCAGTGGTGAAAGCCTACCGCTCAACGGTAGAACTGCCATTGATACTGGCGATCTTGAATATGTATGAAGTTGGCGGAATGTGTGGTGTAGCGGTGAAATGCTTAGATATCACACAGAACACTGATTGCGAAGGCAGCTGACTAATACATGATTGACGCTGAGGGGACGAAAGTGGTGGGGATCAAACAGGATTAGGTACCCTGGTAGTCCACACCGTAAACGATAGATTACTAGATTTTGGTCG

>GQIS8NW03GAC8O rank=0290882 x=2461.0 y=1270.5 length=357
CGTGTCTCTAGTGCCAGCCGCGGCGGTAATACGGAGGGTGCGAGCGTTGTCCGGATTTATTGGGTTTAAAGGGTGCGTAGGCGGTTTATTAAGTCAGTGGTGAAAGACGGTCGCTCAACGATTGCAGTGCCATTGATACTGGTAGACTTGAGTTCGTATGAGGTAGCTGGAATGGATAGTGTAGCGGTGAAATGCATAGATATTGTCCAGAACTCCAATTGCGTAGGCAGGTTACTAATACGATACTGACGCTGATGCACGAAAGTGTGGGGATCAAACAGGATTAGATACCCTGGTAGTCCACACTGTGAACGATGATGACTAACTGTTTGCTTTCGGGTGAGTGGTGCAGAGAAA

>GQIS8NW03GKPSX rank=0291283 x=2579.0 y=783.5 length=513
CGTGTCTCTAGTGCCAGCAGCGGCGGTAATACGGAGGGTGCGAGCGTTGTCCGGATTTATTGGGTTTAAAGGGTGCGTAGGCGGTTTATTAAGTCAGTGGTGAAAGACGGTCGCTCAACGATTGCAGTGCCATTGATACTGGTAGACTTGAGTTCGTATGAGGTAGCTGGAATGGATAGTGTAGCGGTGAAATGCATAGATATTATCCAGAACTCCAATTGCGTAGGCAGGTTACTAATACGATACTGACGCTGATGCACGAAAGTGTGGGGATCAAACAGGATTAGATACCCTGGTAGTCCACACTGTAAAACGATGATGACTAACTGTTTGCCTTTCGGGGTGAGTGGTACAGAGAAATCGTTAAGCCATCCACCTGGGGAGTACGCCGGCAACGGTGAAACTCAAAGGAATTGACGGGGGTCCGCACAAGCGGTGGAGCATGTGGTTAATTCGATGATACGCGAGGAACCTTACCTAGGCTAGAATGTAGAAGGAATAATTTAGAGATAG

>GQIS8NW03F7LBK rank=0291890 x=2429.0 y=2846.0 length=370
CGTGTCTCTAGTGCCAGCAGCCGCGGTAATACGGAGGGTGCGAGCGTTGTCCGGATTTATTGGGTTTAAAGGGTGCGTAGGCGGTTTATTAAGTCAGTGGTGAAAGACGGTCGCTCAACGATTGCAGTGCCATTGATACTGGTAGACTTGAGTTCGTATGAGGTAGCTGGAATGGATAGTGTAGCGGTGAAATGCATAGATATTATCCAGAACTCCAATTGCGTAGGCAGGTTACTAATACGATACTGACGCTGATGCACGAAAGTGTGGGGATCAAACAGGATTAGATTACCCTGGTAGTCCACACTGTAAACGATGATGACTAACTGTTTGCCGTTTCGGGTGAGTGGTACAGAGAAATCGTTAAGTC

>GQIS8NW03G7LAK rank=0292209 x=2839.0 y=3066.0 length=500
CGTGTCTCTAGTGCCAGCAGCGGCGGTAATACGGAGGGAGCTAGCGTTGTTCGGAATTACTGGGCGTAAAGCGCACGTAGGCGGTTACTCAAGTCAGAGGTGAAAGCCCGGGGCTCAACCCCGGAACTGCCTTTGAAACTAGGTGACTGGAATCCTGGAGAGGTGAGTGGAATTCCGAGTGTAGAGGTGAAATTCGTAGATATTCGGAAGAACACCAGTGGCGAAGGCGGCTCACTGGACAGGTATTGACGCTGAGGTGCGAAAGCGTGGGGAGCAAACAGGATTAGATACCCTGGTAGTCCACGCCGTAAACGATGATAACTAGCTGTCCGGGTTCATGGAATTTGGGTGGCGCTGCTAACGCATTAAGTTATCCGCCTGGGAGTACGGTCGCAAGATTAAAACTCAAAGGAATTGACGGGGGCCGTGCACAAGCGGTGGAGGCATGTGGTTTTAATTCGAAGCAACGCGCAGAACCTTACCAGCGTTTGACATCCTCA

>GQIS8NW03GDJAX rank=0292457 x=2497.0 y=1639.0 length=416
CGTGTCTCTAGTGCCAGCAGCAGCGGTAATACGTAGGGTGCGAGCGTTAATCGGAATTACTGGGCGTAAAGCGTGCGCAGGCGGTTATGTAAGACAGATGTGAAGTCCCCGGGCTCAACCTGGGAACTGCATTTGTGACTGCATGACTGGAGTGCGGCAGAGGGGGATGGAATTCCGCGTGTAGCAGTGAAAATGCGTAGATATGCGGAGGAACACCGATGGCGAAGGCAATCCCCTGGGCCTGCACTGACGCTCATGCACGAAAGCGTGGGGAGCAAACAGGATTAGATACCCTGGTAGTCCACGCCCTAAACGATGTCAACTGGTTGTTGGACGGCTTGCTGTTCAGTAACGAAGCTAACGCGTAGAAGTTGACCGCCTGGGGAGTACGGCCGCAAGGTTGAAACTCAAAGGAA

>GQIS8NW03GVSB9 rank=0292512 x=2705.0 y=1191.0 length=374
CGTGTCTCTAGTGCCAGCCGCCGCGGTAATACGGAGGGTGCGAGCGTTGTCCGGATTTATTGGGTTTAAAGAGTGCGTAGGCGGTTTATTAAGTCAGTGGTGAAAGACGGTCGCTCAACGATTGCAGTGCCATTGATACTGGTAGACTTGAGTTCGTATGAGGTAGCTGGAATGGATAGTGTAGCGGTGAAATGCATAGATATTATCCAGAACTCCAATTGCGTAGGCAGGTTACTAATACGATACTGACGCTGATGCACGAAAGTGTGGGGATCAAACAGGATTAGATACCCTGGTAGTCCACACTAGTAAACGATGATGACTAACTGTTGCTTTCGGGTGAGTGGTACAGAGAAATCGTTAAGTCATCCACC

>GQIS8NW03GAGMY rank=0292740 x=2462.0 y=1576.0 length=446
CGTGTCTCTAGTGCCAGCCGCAGCGGTAATACGGAGGGTGCGAGCGTTGTCCGGATTTATTGGGTTTAAAGGGTGCGTAGGCGGTTTATTAAGTCAGTGGTGAAAGACGGTCGCTCAACGATTGCAGTGCCATTGATACTGGTAGACTTGAGTTCGTATGAGGTAGCTGGAATGGATAGTGTAGCGGTGAAATGCATAGATATTATCCAGAACTCCAATTGCGTAGGCAGGTTACTAATACGATACTGACGCTGATGCGCGAAAGTGTGGGGATCAAACAGGATTAGATACCCTGGTAGTCCATGCCGTAAACGATGTCTACTAGCCGTTGGGCCTTTGAGGCTTTAGTGCGCAGCTAACGCGATAAGTAGACCGCCTGGGGAGTACGGTCGCAAGACTAAACTACAAATGAATTGACGGGGGCCCGCACAAGCGGTGGAGCATGT

>GQIS8NW03FW171 rank=0292754 x=2309.5 y=3055.0 length=254
CGTGTCTCTAGTGCCAGCAGCTGCGGTAATACGTAGGGTGCAAGCGTTAATCGGAATTACTTGGGGCGTAAAGCGTGCGCAGGCGGTTCTATAAGACAGGTGTGAAGTCCCCGGGCTTAACCTGGGAACTTGACAGTTTGGTGGACTGTAGGACTAAGAGTAGCGTCAGAGGGGGTGGAATTCCGACGTGTAGCAGTGAAATGCGTAGAGATGTGGAGGAATACCGATGGCGAAGGCAGCCCCCTGGGATGATA

>GQIS8NW03G10XA rank=0293434 x=2776.0 y=1436.0 length=404
CGTGTCTCTAGTGCCAGCCGCTGCGGTAATACGGAGGGTGCGAGCGTTGTCCGGATTTATTGGGTTTAAAGGGTGCGTAGGCGGGAAATTAAGTCAGTGGTGAAAGCTGGTAGCTCAACTATCAAATTGCCATTGAAACTGATTTTCTCGAGTACGGTTGAGGTAGCTGGAATGTAACATGTAGCGGTGAAATGCTTAGATATGTTACAGAACACCAATTGCGAAGGCAGGCTACTAAACCGTAACTGACGCTGAGGCACGAAAGCGTGGGGATCAAACAGGATTAGATACCCTGGTAGTCCACACTGTAAACGATGATGACTAACTGTTTGCCTTTCGGGGTGAGTGGTACAGAGAAATCGTTAAGTCATCCACCTGGGGAGTACGCCGGCAACGGTGAAACT

>GQIS8NW03G32L5 rank=0293490 x=2799.5 y=2731.5 length=299
CGTGTCTCTAGTGCCAGCCGCGGCGGTAATACGTAGGGTGCAAGCGTTAATCGGAATTACTGGGCGTAAAGCGTGCGCAGGCGGTTATGCAAGACAGAGGTGAAATCCCCGGGCTCAACCTGGGAACTGCCTTTGTGACCGCATGGCTAGAGTGCGGCAGAGGGGGATGGAATTCCGCGTGTAGCAGTGAAATGCGTAGATATGCGGAGGAACACCGATGGCGAAGGCAATCCCCTGGGCCTGCACTGACGCTCATGCACGAAAGACGTGGGGAGCAAACNGGATTAGATACCCCTGGT

>GQIS8NW03FZMAK rank=0295068 x=2338.5 y=3594.0 length=469
CGTGTCTCTAGTGCCAGCAGCAGCGGTAATACGGAGGGTGCAAGCGTTATCCGGAATCACTGGGTTTAAAGGGTGCGTAGGCGGCTTGATAAGTCAGTCGTGAAATCGCTGGGCTTAACCCATGCAACTGCGATTGATACTGTTGAGCTTGAATCAGGTTGAGGTAGGCGGAATGAGACATGTAGCGGTGAAATGCATAGATATGTCTTAGAACACCGATTGCGAAGGCAGCTTGCTGGACCTGAATTGACGCTGAGGCACGAAAGCGTGGGGAGCAAACAGGATTAGATACCCTGGTAGTCCACGCCCTAAACGATGTTTACTTGCTGTTCCGTCCTTGCGATGGAGTGGCGAAGCGAAAGCGATAAGTAAACCACCTGGGGAGTACGCCGGCAACGGTGAAAACTCAAAGGATTGACGGGGTCCNCACAAGCGGTGGAGCATGTGTTTAATTCGATGATACGCGAGG

>GQIS8NW03GX33F rank=0295602 x=2731.0 y=3241.0 length=512
CGTGTCTCTAGTGCCAGCCGCCGCGGTAATACGAAGGGAGCTAGCGTTGTTCGGAATTACTGGGCGTAAAGGGCGCGTAGGCGGCCTTGTAAGTTAGGTGTGAAAGCCCCGGGCTTAACCTGGGAACTGCATTTAAGACTGCAAAGCTTGAGGACGAGAGAGGAAAGTGGAATTGCGAGTGTAGAGGTGAAATTCGTAGATATTCGCAAGAACACCAGTGGCGAAGGCGACTTTCTGGCTCGTATCTGACGCTAAGGCGCGAAAGCGTGGGGAGCAAACAGGATTAGATACCCTGGTAGTCCACGCTGTAAACGATGAGTGCTAGATGTTGGGCTTCGGCTCAGTATCGCAGCTAACGCATTAAGCACTCCGCCTGGGGAGTACGGTCGCAAGATTAAAACTCAAAGGATTAGACGGGGGCCCGCACAAGCGGTGGAGTATGTGGTTTAACTGTAAGCAACGCGCAAAACCTTACCAGCCTTTGACATGGTGATTAGGGAGATGAGAGATCA

>GQIS8NW03GIHC1 rank=0295733 x=2553.0 y=3027.0 length=305
CGTGTCTCTAGTGCCAGCAGCCGCGGTAATACGGAGGGTGCAAGCGTTATCCGGATTCACCGGGTTTAAAGGGTGCGTAGGCGGGTTGGTAAGTCAGTGGTGAAATCCCCGAGCTTAACTTGGGAACTGCCATTGATACTATCAATCTTGAATGTTCTGGAGGTTTGCGGAATATGTCATGTAGCGGTGAAATGCATAGATATGACATAGAACACCTATTGCGAAGGCAGCAGGCTACAGAAATATTGACGCTGAGGCACGAAAGCGTGGGGATCAAACAGGATTAGATACCCTGGTAGTCCACG

>GQIS8NW03GHG47 rank=0295962 x=2542.0 y=1145.5 length=72
CGTGTCTCTAGTGCCAGCCGCTGCGGTAATACGTAGGGTGCGAGCGTTAATCGGAATTACTGGGCGTAAAAG

>GQIS8NW03GTN24 rank=0296038 x=2681.5 y=670.0 length=491
CGTGTCTCTAGTGCCAGCAGCTGCGGTAATACGAAGGGAGCTAGCGTTGTCCGGAATTACTGGGCGTAAAGGGCGCGTAGGCGGCCTTGTAAGTTAGATATGAAAGCCCCGGGCTTAACCTGGGAACTGCATTTAAGATTGCAAAGCTTGAGGACGAGAGAGGAAAGTGGAATTGCGAGTGTAGAGGTGAAATTCGTAGATATTCGCAAGAACACCAGTGGCGAAGGCGACTTTCTGGCTCGTATCTGACGCTAAGGCGCGAAAGCGTGGGGAGCAAACAGGATTAGATACCCTGGTAGTCCACGCTGTAAATGATGAGTGCTAGATGTTGGGCTTCGGCTCAGTATCGCAGCTAACGCATTAAGCACTCCGCCTGGGGAGTACGGTCGCAAGATTAAAACTCAAGGAATTGACAGGGGCCCGCACAAGCGGTGGAGTATGTGGTTTAATTCGAAGCACGCGCAAAACCTTACCAGCCTTTGACATGGTGA

>GQIS8NW03GR8MO rank=0296070 x=2664.0 y=3614.0 length=253
CGTGTCTCTAGTGCCAGCCGCGGCGGTAATACGGAGGGTGCAAGCGTTATCCGGATTCACTGGGTTTAAAGGGTGCGTAGGCGGGCAGGTAAGTCAGTGGTGAAATCCTGGAGCTTAACTCCAGAGCTGCCATTGATACTATCTGTCTTGAATATTGTGGAGGTAAGCGGAATATGTCATGTAGCGGTGAAATGCTTAGATATGACATAGAACACCTATTGCGAAGGCAGCTTACTACGCATATATTGACGCT

>GQIS8NW03HBHZ4 rank=0296074 x=2884.5 y=1106.5 length=52
CGTGTCTCTAGTGCCAGCCGCCGCGGTAATACGAAGGGTGCAAGCGTTACTC

>GQIS8NW03GC2G6 rank=0296085 x=2492.0 y=312.0 length=208
CGTGTCTCTAGTGCCAGCAGCCGCGGTAATACGTAGGGTGCGAGCGTTAATCGGAATTACTGGGCGTAAAGCATGCGCAGGTCGGTTATGTAAGACGGATGTCGAAATCCCCGGCTCAACCTGGGAACTGCATTTTGTGACTGCATGACGTGGGAGTGCGGCAGAGGGGGATGGAATTCCGGCGTGTAGCAGTGAAAATGGCGTAGAT

>GQIS8NW03F2QN8 rank=0296150 x=2374.5 y=1782.5 length=342
CGTGTCTCTAGTGCCAGCAGCAGCGGTAATACGGGAGGGTGCAAGCGTTATCCGGATTCACTGGGTTTAAAGGGTGCGTAGGCGGGTTGGTAAGTCAGTGGTGAAATCCCCGAGCTTAACTTGGGAACTGCCATTGATACTATCAATCTTGAATGTTCTGGAGGTTTGCGGAATATGTCATGTAGCGGTGAAATGCATAGATATGACATTAGAACACCCTATTGCGAAGGCAGCAGGCTACAGAAAATATTGACGCTGAGGCACGAAAGCGTGGGGATCAAACAGGATTAGATACCCCTGGTAGTCCACGCCCCTAAACGATGGATACTACGACATACGCGA

>GQIS8NW03FVMAZ rank=0296396 x=2293.0 y=1305.0 length=294
CGTGTCTCTAGTGCCAGCAGCGGCGGTAATACGTAGGGTGCAAGCGTTAATCGGAATTACTGGGCGTAAAGCGTGCGCAGGCGGTTCTATAAGACAGGTGTGAAATCCCCCGGGCTTAACCTGGGAATTGCATTTGTGACTGTAGGACTAGAGTGCGTACAGAGGGGGGTGGAATTCCACGTGTAGCAGTGAAATGCGTAGAGACGTGGAGGAACACCAATGGCGAAGGCAGCCCCCCTGGGATGACCACTGACGCTCATGCACCGAAAGCGTGGGGAGCAACAGGATTAGATA

>GQIS8NW03G15UC rank=0296558 x=2777.0 y=3714.5 length=256
CGTGTCTCTAGTGCCAGCAGCCGCGGTAATACGGAGGGTGCGAGCGTTGTCCGGATTTATTGGGTTTAAAGGGTGCGTAGGCGGTTTATTAAGTCAGTGGTGAAAGACGGTCGCTCAACGATTGCAGTGCCATTGATACTGGTAGACTTGAGTTCGTATGAGGTAGCTGGAATGGATAGTGTAGCGGTGAAAATGCCATAGATATTATCCAGAACTCCAATTGCGTAGGCAGGTTACTAATACGATACTGACGCTG

>GQIS8NW03F3I7I rank=0296620 x=2383.0 y=1900.5 length=487
CGTGTCTCTAGTGCCAGCAGCTGCGGTAATACAGAGGGTGCAAGCGTTAATCGGAATTACTGGGCGTAAAGCGCACGTAGGCGGTTTTTTAAGTCAGATGTGAAAGCCCCGGGCTCAACCTGGGAATTGCATTTGAAACTGGAAAACTAGAGTGTGTGAGAGGGGGGTAGAATTCCAAGTGTAGCGGTGAAATGCGTAGAGATTTGGAGGAATACCAGTGGCGAAGGCGGCCCCTGGCACAACACTGACGCTCAGGTGCGAAAAGCGTGGGGGAGCAAACAGGATTAGATACCCTGGTAGTCCACGCCGTAAAACGATGTCTACTAGCTGTTCGTGACCTTGTGTCGTGAGTAGCGCAGCTAACGCAACTAAGTAGACCGGCCTGGGGATACGGTCGCAAGATTAAAACTCAAATGAATTGACGGGGCCCGCACAAGCGGTGGAGCATGTGGTTTAATTCGACGCAACGCGAAGAACCTTACCTACT

>GQIS8NW03FNGEC rank=0297452 x=2200.0 y=1330.5 length=90
CGTGTCTCTAGTGCCAGCAGCGGCGGTAATACGTAGGTGGCGAGCGTTATCCGGATTTATTGGGTTTAAAGGGAGCGTAGGCGGCTTAAT

>GQIS8NW03F6HTW rank=0297525 x=2417.0 y=818.0 length=504
CGTGTCTCTAGTGCCAGCAGCAGCGGTAATACGAAGGGAGCTAGCGTTGTTCGGAATTACTGGGCGTAAAGGGCGCGTAGGCGGCCTTGTAAGTTAGATGTGAGAGCCCCGGGCTTAACCTGGGAACTGCATTTAAGACTGCAAAGCTTGAGGACGAGAGAGGAAAGTGGAATTGCGAGTGTAGAGGTGAAATTCGTAGATATTCGCAAGAACACCAGTGGCGAAGGCGACTTTCTGGCTCGTATCTGACGCTAAGGCGCGAAAGCGTGGGGAGCAAACAGGATTAGATATCCTGGTAGTCCACGCTGTAAACGATGAGTGCTAGATGTTGGGCTTCGGCTCAGTATCGCAGCTAACGCATTAAGCACTCCGCCTGGGGAGTACGGTCGCAACGATTAAAACTCAAAGGATTAGACGGGGGCCCGCACAAGCGGTGGAGTATGTGGTTTAATTCGGAAGCGAACGCGCAAAACCTTACCAGCCTTTCGACATGGTGAGTTAGGA

>GQIS8NW03GC0QK rank=0297837 x=2491.0 y=2154.0 length=396
CGTGTCTCTAGTGCCAGCCGCCGCGGTAATACGAAGGGAGCTAGCGTTGTTCGGAATTACTGGGCGTAAAGGGCGCGTAGGCGGCCTTGTAAGTTAGATGTGAAAGCCCCGGGCTTAACCTGGGAACTGCATTTAAGACTGCAAAGCTTGAGGACGAGAGAGGAAAGTGGAATTGCGAGTGTAGAGGTGAAATTCGTAGATATTCGCAAGAACACCAGTGGCGAAGGCAGCTGACTAATACATGATTGACGCTGAGGGACGAAAGTGTGGGGATCAAACAGGATTAGATACCCTGGTAGTCCACACCGTAAACGATGATTACTAGATTTTGGTCGCAGATCAGAGTCCAAGCGAAAAGTGTTAGTAATCCACCTGGGGAGTACGTCCGCAAGGATG

>GQIS8NW03GST3M rank=0297840 x=2671.0 y=2768.0 length=390
CGTGTCTCTAGTGCCAGCCGCAGCGGTAATACGGAGGGTGCGAGCGTTGTCCGGATTTATTGGGTTTAAAGGGTGCGTAGGCGGTTTATTAAGTCAGTGGTGAAAGACGGTCGCTCAACGATTGCAGTGCCATTGATACTGGTAGACTTGAGTTCGTATGAGGTAGCTGGAATGGATAGTGTAGCGGTGAAATGCATAGATATTATCCAGAACCCCAATTGCGTAGGCAGGTTACTAATACGATACTGACGCTGATGCACGAAAGTGTGGGGATCAAACAGGATTAGATACCCTGGTAGTCCACACTGTAACGATGATGACTAACTGTTTGCCCTTTGGGGTGAGTGGTACAGAGAAATCGTTAAGTCATCCACCTGGGGAGTACGCCGG

>GQIS8NW03FSIXA rank=0297872 x=2258.5 y=316.5 length=376
CGTGTCTCTAGTGCCAGCAGCGGCGGTAATACGGAGGGTGCGAGCGTTGTCCGGATTTATTGGGTTTAAAGGGTGCGTAGGCGGTTTATTAAGTCAGTGGTGAAAGACGGTCGCTCAACGATTGCAGTGCCATTGATACTGGTAGACTTGAGTTCGTATGAGGTAGCTGGAATGGATAGTGTAGCGGTGAAATGCATAGATATTATCCAGAACTCCAATTGCGTAGGCAGGTTACTAATACGATACTGACGCTGATGCACGAAAGTGTGGGGATCAAACAGGATTAGATACCCTGGTAGTCCACACTGTAAACGATGATGACTAACTGTTTGCCCTTTGGGGTGAGTGGTACAGAGAAATCGTTAAGTCATCCACC

>GQIS8NW03GN3N3 rank=0298168 x=2617.0 y=3073.5 length=341
CGTGTCTCTAGTGCCAGCAGCTGCGGTAATACGTAGGGTGCAAGCGTTAATCGGAATTACTGGGCGTAAAAGCGTGCGACAGGCGGTTCTATAAAGACAGGTGTGAAATCCCCGGGCTTAACCTGGGAATTGCATTTGTGACTGTAGGACTAGAGTAGCGTCAGAGGGGGGTGGAATTCCACGTGTAGCAGTGAAATGCGTAGAGATGTGGAGGAACACCAATGGCGAAGGCAGCCCCCCTGGGGATGGACACTGACGCTCATTGCACGAAAAGCGTGGGGAGCAAACAGGATTAAGATACCCTGGTAAGTCCACGCCCTAAACGATGTCAACTAGTTGTT

>GQIS8NW03F0PVO rank=0298902 x=2351.5 y=1650.5 length=408
CGTGTCTCTAGTGCCAGCCGCAGCGGTAATACGAAGGGAGCTAGCGTTGTTCGGAATTACTGGGCGTAAAGGGCGCGTAGGCGGCCTTGTAAGTTAGATGTGAAAGCCCCGGGCTTAACCTGGGAACTGCATTTAAGACTGCAAAGCTTGAGGACGAGAGAGGAAAGTGGAATTGCGAGTGTAGAGGTGAAATTCGTAGATATTCGCAAGAACGACCAGTGGCGAAGGCGACTTTCTGGCTCGTATCTGACGCTAAGGCGCGAAAGCGTGGGGAGCAAACAGGATTAGATACCCTGGTAGTCCACGCTGTAAACGATGAGTGCTAGATGTTGGGCTTACGGCTCAGTATCGCAGCTAACGCATTAAGCACTCCGCCTGGGGAGTACGGTCGCAAGATTAAAACTCAAA

>GQIS8NW03G1VD5 rank=0299120 x=2774.5 y=2459.0 length=228
CGTGTCTCTAGTGCCAGCAGCCGCGGTAATACGGAGGGTGCGAGCGTTAGTCCGGATTTATTGGGTTTAAAGGGTGCGTAGGCGGTTTATTAAGTCAGTGGTGAAAGACGGTCGCTCAACGATTAGCAGTGCCCATTGATACTGGTAGACTTGAGTTCGTATGAGGTAGCTGGAATGGATAGTGTAGCGGTGAAATTTGCATAGATATTATCCAGAACTCCAATTGCC

>GQIS8NW03GC8XM rank=0299620 x=2494.0 y=488.5 length=394
CGTGTCTCTAGTGCCAGCCGCCGCGGTAATACGTAGGGTGCAAGCGTTAATCGGAATTACTGGGCGTAAAGCGTGCGCAGGCGGTTCTATAAGACAGGTGTGAAATCCCCGGGCTTAACCTGGGAATTGCATTTGTGACTGTAGGACTAGAGTGCGTCAGAGGGGGTGAATTCCACGTGTAGCAGTGAAATGCGTAGAGATCAGGAGGAACATCCATGGCGAAGGCAGCTACCTGGACCAACACTGACACTGAGGCACGAAGCGTGGGGAGCAAACAGGATTAGATACCCTAGTAGTCCACGCCCTAAACGATGCGAACTGGATGTTGGGTGCAATTTGGCACGCAGTATCGAAGCTAACGCGTTAAGTTCGACCGCCGTGGGGAGTACGGTCG

>GQIS8NW03HBPPC rank=0300109 x=2886.0 y=2894.0 length=279
CGTGTCTCTAGTGCCAGCAGCAGCGGCGGTAATACGGAGGGTGCAAGCGTTATCCGGATTCACTGGGTTTAAAGGGTGCGTAGGCGGGTTGGTAAGTCAGTGGTGAAATCCCCGGGCTCAACCTGGGCACTGCAGTTAGAACTGGCAAGCTAGAGTAGGGTAGAGGGGTGTGGAATTCCAGGTGTAGCGGTGAAATGCGTAGATATCTGGAGGAACATCAGTGGCGAAGGCGACACCCTGGACTCATACTGACACTGAGGTGCGAAAGCGGTGGGGAGC

>GQIS8NW03GTSFE rank=0300248 x=2682.0 y=2200.0 length=275
CGTGTCTCTAGTGCCAGCAGCCGCGGTAATACGGAGGGTGCGAGCGTTGTCCGGATTTATTGGGTTTAAAGGGTGCGTAGGCGGTTTATTTAAGTCAGTGGTGAAAGACGGTCGCTCAACGATTGCAGTGCCATTGATACTGGTAGACTTGAGTTCGTATGAGGTAGCTGGAATGGATAGTGTAGCGGTGAAATGCATAGATATTATCCAGAACTCCAACTGCGTAGGCAGGTTACTAATACGATACTGACGCTGATGCACGAAAGTGTGGGGAT

>GQIS8NW03HDKG8 rank=0300529 x=2907.5 y=3418.5 length=511
CGTGTCTCTAGTGCCAGCCGCGGCGGTAATACGAAGGGAGCTAGCGTTGTTCGGAATTACTGGGCGTAAAGGGCGCGTAGGCGGCCTTGTAAGTTAGATGTGAAAGCCCCGGGCTTAACCTGGGAACTGCATTTAAGACTGCAAAAGCTTGAGGACGAGAGAGGAAAGTGGAATTGCGAGTGTAGAGGTGAAATTCGTAGATATTCGCAAGAACACCAGTGGCGAAGGCGACTTTCTGGCTCGTATCTGACGCTAAGGCGCGAAAGCGTGGGGAGCAAACAGGATTAGATACCCTGGTAGTCCACGCTGTAAACGATGAGTGCTAGATGTTGGGCTTCGGCTCAGTATCGCAGCTAACGCATTAAGCACTCCGCCTGGGGAGTACGGTCGCAAGATTAAAACTCAAAGGAATTGACGGGGGCCCGCACAAGCGGTGGAGTATGTGGTTTAATTCGAAGCAACGCGCTAAAACCTTACCAGCCTTTGACATGGTGATTAGGGAGATGAGAGA

>GQIS8NW03G0ID8 rank=0301202 x=2759.0 y=398.0 length=267
CGTGTCTCTAGTGCCAGCAGCTGCGGTAATACGAAGGCCCCAAGCGTTATCCGGAATTACTGGGTGTAAAGCGTCTGTAGGTGGTTTGGAAAGTTTCAAGTGAAAGGTCAGGGCTTAACCCTGTACTTGCTTGGAAAAACTATCGAACTTGAGTGCGGGAGAGGCAAGCAGAATGGTAGGAGTAGGGGTGCAATCCGTTGATACTTACCGGAATACCAAAAGCGAAGGCAGCTTGCTGGAACGCTACTGACACCGAGAGACGAAAGC

>GQIS8NW03G4BFZ rank=0301671 x=2802.5 y=1885.0 length=320
CGTGTCTCTAGTGCCAGCAGCTGCGGTAATACGTAGGGTGCGAGCGTTAATCGGAATTACTGGGCGTAAAGCGTGCGCAGGCGGTTTTGTAAGACAGAGGTGAAATCCCCGGGCTCAACCTGGGAACTGCCTTTGTGACTGCAAGGCTGGAGTACGGCAGAGGGGGATGGAATTCCGCGTGTAGCAGTGAAATGCGTAGATATGCGGAGGAACACCGATGGCGAAGGCAATCCCCTGGGCCTGTACTGACGCTCATGCACGAAAGCGTGGGGAGCAAACAGGATTAGATACCCTGGTAAGTCCACGACCCTAAACGATGT

>GQIS8NW03GUAHH rank=0301804 x=2688.5 y=1027.5 length=524
CGTGTCTCTAGTGCCAGCAGCCGCGGTAATACGTAGGGTGCGAGCGTTAATCGGAATTACTGGGCGTAAAGCGTGCGCAGGCGGTTCTATAAGACAGGTGTGAAATCCCCGGGCTTAACCTGGGAATTGCATTTGTGACTGTAGGACTAGAGTGCGTCAGAGGGGGGTGGAATTCCACGTGTAGCAGTGAAATGCGTAGAGATGTGGAGGAACACCAATGGCGAAGGCAGCCCCCTGGGATGACACTGACGCTCATGCACGAAAGCGTGGGGAGCAAAACAGGATTAGATACCCTGGTAGTCCACGCCCTAAACGATGTCAACTAGTTGTTGGGGATTTACTTCCTTGGTAACGTAGCTAACGCGTGAAGTTGACCGCCTGGGGAGTACGGTCGCAAGATTAAAACTCAAAGGAATTGACGGGGACCCGCACAAGCGTGGATGATGTGGATTAATTCGATGCAACGCGAAAAACCTTACCTACCTTGACTATGGCAGGAACTTTCCAGAGACTGGATTGGTAGC

>GQIS8NW03HFBWP rank=0302161 x=2927.5 y=3703.5 length=453
CGTGTCTCTAGTGCCAGCAGCTGCGGTAATACGTAGGGTGCAAGCGTTAATCGGAATTACTGGGCGTAAAGCGTGCGCAGGCGGTTCTATAAGACAGGTGTGAAATCCCCGGGCTTAACCTGGGAATTGCATTTGTGACTGTAGGACTAGAGTGCGTCAGAGGGGGTGGAATTCCACGTAGTAGCAGTGAAATGCGTAGAGATGTGGAGGAACACCAATGGCGAAGGCAGCCCCCTGGGATGACACTGACGCTCATGCACGAAAGCGTGGGGAGCAAACAGGATTAGATACCCTGGTAGTCCACGCCCTAAACGATGTCAACTAGTTGTTGGGGATTTACTTCCTTGGTAACGTAGCTAACGCGTGAAGTTGACCGCCTGGGGAGTACGGTCGCAAGATTAAAACTCAAAGGAATTGACGGGGACCCGCACAAGCGGTGATGATGTGGATTAA

>GQIS8NW03HAVJT rank=0302326 x=2877.0 y=679.0 length=329
CGTGTCTCTAGTGCCAGCAGCCGCGGTAATACGGAGGGTGCGAGCGTTGTCCAGATTTATTGGGTTTAAAAGGGTGCGTAGGCGGTTTATTAAGTCAGTGGTGAAAGACGGTCGCTCAACGATTGCAGTGCCATTGATACTGGTAGACTTGAGTTCGTATGAGGTAGCTGGAATGGATAGTGTAGCGGTGAAATGCATAGATATTATCCAGAACTCCAATTGCGTAGGCAGGTTACTAATACGATACTGACGCTGATGCACGAAAGTGTGGGGATCAAACAGGATTAGATACCCTGGTAGTCCACACTGTAAACGATGATGACTAACTG

>GQIS8NW03G7R6X rank=0302844 x=2841.0 y=3815.0 length=444
CGTGTCTCTAGTGCCAGCCGCTGCGGTAATACAAAGGGTGCGAGCGTTAATCGGATTTACTGGGCGTAAAGCGTGCGTAGGCGGCTTTTTAAGTCGGATGTGAAATCCCTGAGCTTAACTTAGGAATTGCATTCGATACTGGGAAGCTAGAGTATGGGAGAGGATGGTAGAATTCCAGGTGTAGCGGTGAAATGCGTAGAGATCTGGAGGAATACCGATGGCGAAGGCAGCCATCTGGCCTAATACTGACGCTGAGGTACGAAAGCATGGGGAGCAAACAGGATTAGATACCCTGGTAGTCCACGCCGTAAACGATGTCTACTAGCCGTTGGGAGCCTTGAGCTCTTAGTGGCGCAGCTAACGCACTAAGTAGACCCGCCTGGGGAGTACGGTCGCAAGATTAAAACNCAAATGAATTGACGGGGCCCGCACAAGCGGTGAGCN

>GQIS8NW03FRFLU rank=0303027 x=2245.0 y=2608.0 length=354
CGTGTCTCTAGTGCCAGCCGCGGCGGTAATACGGAGGGTGCGAGCGTTGTCCGGATTTATTGGGTTTAAAGGGTGCGTAGGCGGTTTATTAAGTCAGTGGTGAAAGACGGTCGCTCAACGATTGCAGTGCCATTGATACTGGTAGACTTGAGTTCGTATGAGGTAGCTGGAATGGATAGTGTAGCGGTGAAATGCATAGATATTATCCAGAACTCCAATTGCGTAGGCAGGTTACTAATACGATACTGACGCTGATGCACGAAAGTGTGGGGATCAAACAGGATTAGATACCCTGGTAGTCCACACTGTAAACGATGATGACTAACTGTTTGCCTTTCGGGGTGAGTGGTACAG

>GQIS8NW03G8OKP rank=0303484 x=2852.5 y=727.0 length=402
CGTGTCTCTAGTGCCAGCAGCTGCGGTAATACGAAGGGTGCAAGCGTTACTCGGAATTACTGGGCGTAAAGCGTGCGTAGGTGGTCGTTTAAGTCCGTTGTGAAAGCCCTGGGCTCAACCTGGGAACTGCAGTGGATACTGGGCGACTAGAGTGTGGTAGAGGGTAGCGGAATTCCTGGTGTAGCAGTGAAATGCGTAGAGATCAGGAGGAACATCCATGGCGAAGGCAGCTACCTGGACCAACACTGACACTGAGGCACGAAAGCGTGGGGAGCAAACAGGATTAGATACCCTGGTAGTCCACGCCCTAAACGATGCGAACCGGATGTTGGGTGCAATTTGGCACGCAGTATCGAAGCTAACGCGTTAAGTTCGCCGCCTGGGGAGTACGGTCGCAAGACT

>GQIS8NW03G13LY rank=0304155 x=2777.0 y=820.5 length=423
CGTGTCTCTAGTGCCAGCCGCGGCGGTAATACGTAGGGTGCAAGCGTTAATCGGAATTACTGGGCGTAAAGCGTGCGCAGGCGGTTCTATAAGACAGGTGTGAAATCCCCGGGCTTAACCTGGGAATTGCATTTGTGACTGTAGGACTAGAGTGCGTCAGAGGGGGTGGAATTCCACGTGTAGCAGTGAAATGCGTAGAGATGTGGAGGAACACCAATGGCGAAGGCAGCCCCCTGGGATGACACTGACGCTCATGCACGAAAGCGTGGGGAGCAAACAGGATTAGATACCCTGGTAGTCCACGCCCTAAACGATGTCAACTAGTTGTTGGGGATTTACTTCCTTGGTAACGTAGCTAACGCGTGAAGTTGACCGCCTGGGGAGTACGGTCGCAAGATTAAAACTCAAAGGAATTGACGGGGA

>GQIS8NW03HFNDD rank=0305047 x=2931.0 y=2175.5 length=372
CGTGTCTCTAGTGCCAGCAGCTGCGGTAATACGGAGGGTGCGAGCGTTGTCCGGAATCACTGGGTTTAAAGGGTGCGTAGGCGGCCATATAAGTCAGTCGTGAAATCGCTGGGCTCAACCCATGCAATTGCGATTGATACTGTTTGGCTTGAATTGGGTTCAGGCAGGCGGAATGTGGCATGTAGCGGTGAAATGCTTAGATATGCCATAGAACACCGATTGCGAAGGCAGCTTGCTGGGCCTTGATTGACGCTGAGGCACGAAAGCGTGGGGAGCAAACAGGATTAGATACCCTGGTAGTCCACGCCCTAAACGATGTTTACTTGTCTTGTTTGGGCTATATGCTTGAGTGGCGAAGCGAAAGCGATAAGT

>GQIS8NW03GK5T6 rank=0305106 x=2584.5 y=1084.0 length=377
CGTGTCTCTAGTGCCAGCAGCGGCGGTAATACGGAGGGTGCGAGCGTTGTCCGGATTTATTGGGTTTAAAGGGTGCGTAGGCGGTTTATTAAGTCAGTGGTGAAAGACGGTCGCTCAACGATTGCAGTGCCATTGATACTGGTAGACTTGAGTTCGTATGAGGTAGCTGGAATGGATAGTGTAGCGGTGAAATGCATAGATATTATCCAGGACTCCAATTGCGTAGGCAGGTTACTAATACGATACTGACGCTGATGCACGAAAGTGTGGGGATCAAAACAGGATTAGATACCCTGGTAGTCCACACTGTAAACGATGATGACTAACTGTTTGCCCTTTGGGGTGAGTGGTACAGAGAAATCGTTAAGTCATCCACC

>GQIS8NW03G4M00 rank=0305299 x=2806.0 y=514.0 length=438
CGTGTCTCTAGTGCCAGCCGCAGCGGTAATACGGAGGGTGCAAGCGTTATCCGGATTCACTGGGTTTAAAGGGTGCGTAGGCGGGTTGGTAAGTCAGTGGTGAAAGCCCGCAGCTCAACTGTGGAACGGCCATTGATACTGCCAGACTTGAATTACAAGGAAGTAACTAGAATATGTAGTGTAGCGGTGAAATGCTTAGATATTACATGGAATACCAATTGCGAAGGCAGGTTGCTAACAATATATTGACGCTGATGGACGAAAGCGTGGGTAGCGAACAGGATTAGATACCCTGGTAGTCCACGCTGTAAACGATGGATACTAGCTGTTGGTTGTAAGACTGAGTGGCTAAGCGAAAGTGATAAGTATCCCACCTGGGAGTACGAACGCAAGTTTGAAACTCAAAGTAAGTTGACGGGGCCGCACAAGCGGTGGAGC

>GQIS8NW03HEVSI rank=0305810 x=2922.5 y=3296.5 length=437
CGTGTCTCTAGTGCCAGCCGCTGCGGTAATACGGAGGGTGCAAGCGTTATCCGGATTCACTGGGTTTAAAGGGTGCGTAGGCGGGTTGGTAAGTCAGTGGTGAAATCCCCGAGCTTAACTTGGGAACTGCCATTGATACTATCAATCTTGAATGTTCTGGAGGTTTGCGGAATATGTCATGTAGCGGTGAAAATGCATAGATATGACATAGAACACCTATTGCGAAGGCAGCAGGCTACAGAAATATTGACGCTGAGGCACGAAAGCGTGGGGATCAAACAGGATTAGATACCCTGGTAGTCCACGCCCTAAACGATGGATACTCGACATACGCGATACACAGTGTGTGTCTGAGCGAAAGCATTAAGTATCCACCTGGGAGTACGACCGCAAGGTTGAACTCAAGGAATTGGCGGGGGTCGCACAAGCGGTGGAGC

>GQIS8NW03GUJS0 rank=0306047 x=2691.0 y=818.0 length=277
CGTGTCTCTAGTGCCAGCAGCAGCGGTAATACGGAGGGGTGCAAGCGTTATCCCGGAATCATTGGGTTTAAAGGGTCCACAGGCGGTTTAATAAGTCAGTGGTGAAAGCCTACAGCTCAACTGTAGAACTGCCATTGATACTGTTAGACTTGAATTCGATCGGAGTGGGCGGAATGTGTAGTGTAGCGGTGAAATGCTTAGATATTACACAGAACACCGATAGCGAAGGCAGCTCACTAGGTCTGGATTGACGACTCAGGGACGAAAGCGTGGGGAC

>GQIS8NW03F23WN rank=0306174 x=2378.5 y=2549.0 length=515
CGTGTCTCTAGTGCCAGCAGCCGCGGTAATACGTAGGGTGCGAGCGTTAATCGGAATTACTGGGCGTAAAGCGTGCGCAGGCGGTTATGTAAGACAGATGTGAAATCCCCGGGCTCAACCTGGGAACTGCATTTGTGACTGCATGACTGGAGTGCGGCAGAGGGGGATGGGATTCCGCGTGTAGCAGTGAAATGCGTAGATATGCGGAGGAACACCGATGGCGAAGGCAATCCCCTGGGCCTGCACTGACGCTCATGCACGAAAGCGTGGGGAGCAAAACAGGATTAGATACCCCTGGTAGTCCAGCCCTAAAACGATGTCAACTGGTTGTTGGACGGCTTGCTGTTCAGTAACGAAGCTAACGCGTGAAGTTGACCGCCTGGGGAGTACGGCCGCAAGGTTGAAACTCAAAGGAATTGACGGGGACCCGCACAAGCGGTGGATGATGTGGTTTAATTCGATGCAACGCGAAAAACCTTCCTACCCTTGACATGCCAGGAACTTGCCAGAGATGG

>GQIS8NW03F386I rank=0306653 x=2391.0 y=2792.5 length=153
CGTGTCTCTAGTGCCAGCAGCTGCGGTAATACGTAGGGTGCGAGCGTTAATCGGAATTACTGGGCGTAAAGCGTGCGCAGGCGGTTATGTAAGACAGATGTGAAATCCCCGGGCTCAACCTGGGAACTGCATTTGTGACTGCATGACTGGAGT

>GQIS8NW03FOG2Q rank=0307095 x=2211.5 y=3808.5 length=375
CGTGTCTCTAGTGCCAGCCGCAGCGGTAATACGGAGGGTGCGAGCGTTGTCCGGATTTATTGGGTTTAAAGGGTGCGTAGGCGGTTTATTAAGTCAGTGGTGAAAGACGGTCGCTCAACGATTGCAGTGCCATTGATACTGGTAGACTTGAGTTCGTATGAGGTAGCTGGAATGGATAGTGTAGCGGTGAAATGCATAGATATTATCCAGAACTCCAATTGCGTAGGCAGGTTACTAATACGATACTGACGCTGATGCACGAAAGTGTGGGGATCTAAAACTAGGATTAGATACCCTGGTAGTCCACACTGTAAACGATGATGACTAACTGTTTGCCTTTCGGGGTGGAGTGGTACAGAGAATACGTTAAGTCAT

>GQIS8NW03GHORO rank=0308491 x=2544.0 y=2834.0 length=318
CGTGTCTCTAGTGCCAGCCGCTGCGGTAATACGTAGGGTGCAAGCGTTAATCGGAATTACTGGGCGTAAAGCGTGCGCAGGCGGTTCTATAAGACAGGTGTGAAATCCCCGGGCTTAACCTGGGAATTGCATTTGTGACTGTAGGACTAGAGTGCGTCAGAGGGGGTGGGATTCGACGTAGTAGCAGTGAAATGCGTAGAGATGTGGAGGAACACCAATGGCGAAGGCAGCCCCCTGGGATGACACTGACGCTCATGCACGAAAGCGTGGGGAGCAAACAGGATTAGATACCCCTGGTAGTCCACGCCCTAAACGATG

>GQIS8NW03GFCSU rank=0308566 x=2518.0 y=508.0 length=400
CGTGTCTCTAGTGCCAGCAGCTGCGGTAATACGGAGGGTGCGAGCGTTGTCCGGATTTATTGGGTTTAAAGGGTGCGTAGGCGGTTTATTAAGTCAGTGGTGAAAGACGGTCGCTCAACGATTGCAGTGCCATTGATACTGGTAGACTTGAGTTCGTATGAGGTAGCTGGAATGGATAGTGTAGCGGTGAAATGCATAGATATTATCCAGAACTCCAATTGCGTAGGCAGGTTACTAATACGATACTGACGCTGATGCACGAAAGTGTGGGGATCAAACAGGATTAGATACCCTGGTAGTCCACACTGTAAACGATGATGACTAACTGTTTGCCTTTCGGGGTGAGTGGTACAGAGAAATCGTTAAGTCATCCACCGTGGGGAGTACGGCCGGCAACGGT

>GQIS8NW03F82MC rank=0308803 x=2446.5 y=2290.0 length=530
CGTGTCTCTAGTGCCAGCCGCGGCGGTAATACGGAGGGTGCGAGCGTTGTCCGGATTTATTGGGTTTAAAGGGTGCGTAGGCGGTTTATTAAGTCAGTGGTGAAAGACGGTCGCTCAACGATTGCAGTGCCATTGATACTGGTAGACTTGAGTTCGTATGAGGTAGCTGGAATGGGTAGTGTAGCGGTGAAATGCATAGATATTATCCAGAACTCCAATTGCGTAGGCAGGTTACTAATACGATACTGACGCTGATGCACGAAAGTGTGGGGATCAAAACAGGATTAGATACCCTGGTAGTCCACACTGTAAACGATGATGACTAACTGTTTGCCCTTTGGGGTGAGTGGTACAGAGAAACCGTTAAGTCATCCACCTGGGGAGTACGCCGGCAACGGTGAAACTCAAAGGAATTGACGGGGGTCCGCACAAGCGGTGGAGCATGTGGTTTAATTCGATGATACGCGAGGAACCTTACCTAGGCTAGAATGTGAAGGAATAATTAGAGATAGATTAGTCTGCAAAGACCT

>GQIS8NW03G00G9 rank=0309683 x=2764.0 y=3355.5 length=167
CGTGTCTCTAGTGCCAGCCGCTGCGGTAATACGGAGGGTGCAAGCGTTATCCGGATTTATTGGGTTTAAAGGGTCCGTAGGCGGATCGTTAAGTCAGTGGTGAAATCCTACCGCTCAACGGTAGAACTGCCATTGATACTGGCGATCTTGAGTATGTATGAAGTTGG

>GQIS8NW03FSXZ7 rank=0309782 x=2262.5 y=3477.0 length=536
CGTGTCTCTAGTGCCAGCAGCGGCGGTAATACGGAGGGTGCAAGCGTTATCCGGATTTATTGGGTTTAAAGGGTCCGTAGGCGGATCGTTAAGTCAGTGGTGAAATCCTACCGCTCAACGGTAGAACTGCCATTGATACTGGCGATCTTGAGTATGTATGAAGTTGGCGGAATGTGTGGTGTAGCGGTGAAATGCTTAGATATCACACAGAACACCGATTGCGAAGGCAGCTGACTAACACACAACTGACGCTGAGGGACGAAAAGTGTGGGGATCAAACAGGATTAGATACCCTGGTAGTCCACACCGTAAACGATGATCACTAGATTTTGGTCGCAAGATCAGAGTCCAAGCGAAAGTGTTTAGTGATCCACCTGGGGAGTACGTCCGCAAGGATGAAACTCAAAAGGAATTGGACGGGGCCCGCACAAGCGGTGGAGCATGTGGTTTAATTCGATGATACGCGAGGAACCTTACCTGGGCTTAGAAAGTTAGTGACGGTTTCTGAAAGGAGACTTTCCGCAAGGACACGAAAC

>GQIS8NW03G39OE rank=0309814 x=2801.0 y=3692.0 length=172
CGTGTCTCTAGTGCCAGCAGCCGCGGTAATACGGAGGGTGCGAGCGTTGTCCGGATTTATTGGGTTTAAAGGGTGCGTAGGCGGTTTATTAAGTCAGTGGTGAAAGACGGTCGCTCAACGATTGCAGTGCCATTGATACTGGTAGACTTGAGTTCGTATGAGGTAGCTGGAA

>GQIS8NW03GAOPV rank=0310781 x=2464.5 y=3857.0 length=462
CGTGTCTCTAGTGCCAGCAGCTGCGGTAATACGTAGGGTGCGAGCGTTAATCGGAATTACTGGGCGTAAAGCGTGCGCAGGCGGTTTTTGTAAGACAGAGGTGAAATCCCCGGGCTCAACCTGGGAACTGCCTTTGTGACTGCAAGGCTGGAGTACGGCAGAGGGGGATGGAATTCCGCGTGTAGCAGTGAAATGCGTAGATATGCGGAGGAACACCGATGGCGAAGGCAATCCCCTGGGCCTGTACTGACGCTCATGCACGAAAGCGTGGGGAGCAGACAGGATTAGATACCCTGGTAGTCCACGCCCTAAACGATGTCAACTGGTTGTTGGACGGCTTGCTGTTCAGTAACGAAGCTAACGCGTGAAGTTGACCGCCTGGGGAGTACGGCCGCAAGGTTGAAACTCAAAGGAATTGACGGGGACCCGCACAAGCGGTGGATGATGTGGTTTAATTCGATG

>GQIS8NW03GCD3Z rank=0310856 x=2484.5 y=1501.0 length=401
CGTGTCTCTAGTGCCAGCAGCGGCGGTAATACGGAGGGTGCGAGCGTTGTCCGGATTTATTGGGTTTAAAGGGTGCGTAGGCGGTTTTATTAAGTCAGTGGTGAAAGACGGTCGCTCAACGATTGCAGTGCCATTGATACTGGTAGACTTGAGTTCGTATGAGGTAGCTGGAATGGATAGTGTAGCGGTGAAATGCATGGATATTATCCAGAACTCCAATTGCGTAGGCAGGTTACTAATACGATACTGACGCTGATGCACGAAAGTGTGGGGATCAAACAGGATTAGATACCCTGGTAGTCCGCACTGTAACGATGATGACTAACTGTTTGCCTTTCGGGGTGAGTGGTACAGACGAAATCGTTAAGTCAGTCCACCGTGGGGAGTACGCCGGCAACGGT

>GQIS8NW03G1TQ0 rank=0312778 x=2774.0 y=330.0 length=48
CGTGTCTCTAGTGCCAGCCGCAGCGGTAATACAGAGGGTGCGAGCGTT

>GQIS8NW03GPFQS rank=0312812 x=2632.0 y=3938.0 length=379
CGTGTCTCTAGTGCCAGCAGCGGCGGTAATACGAAGGGAGCTAGCGTTGTTCGGAATTACTGGGCGTAAAGGGCGCGTAGGCGGCCTTGTAAGTTAGATGTGAAAGCCCCGGGCTTAACCTGGGAACTGCATTTAAGACTGCAAAGCTTGAGGACGAGAGAGGAAAGTGGAATTGCGAGTGTAGAGGTGAAATTCGTAGATATTCGCAAGAACACCAGTGGCGAAGGCGACTTTCTGGCTCGTATCTGACGCTAAGGCGCGAAAGCGTGGGGAGCAAACAGGATTAGATACCCTCGGTAGTCCACGCTGTAAACGATGAGTGCTAGATGTTGGGCGTTCGGCTCAGTATCGCAGCTAACGCATTAAGCACCTCCGCCTC

>GQIS8NW03FZSRX rank=0312916 x=2340.0 y=3803.0 length=259
CGTGTCTCTAGTGCCAGCAGCGGCGGTAATACGTAGGGTGCAAGCGTTAATCGGAATTACTGGGCGTAAAGCGTGCGCAGGCGGTTCTATAAGACAGGTGTGAAATCCCCGGGCTTAACCTGGGAATTGCATTTGTGACTGTAGGACTAGAGTGCGTCAGAGGGGGTGGGATTCCGACGTGGTAGCAGTGAAATGCATAGATATTTACCCCACGAACTCCAATTGCGTAGGCAGGTTACTAATACGATACTGACGCTGA

>GQIS8NW03GUIQK rank=0314144 x=2690.0 y=3530.0 length=270
CGTGTCTCTAGTGCCAGCAGCAGCGGTAATACGGAGGGTGCGAGCGTTGTCCGGATTTATTGGGTTTAAAGGGTCCGTAGGCGGATCGTTAAGTCAGTGGTGAAAGCCTACCGCTCAACGGTAGAACTGCCATTGATACTGGCAATCTTGAATATGTATGAAGTTGGCGGAATGTGTGGTGTAGCGGTGAAATGCTTAGATATCACACAGAACACCGATTGCGAAGGCAGCTGACTAATACATGATTGTACGCTGAGGGGACGAAAGTGT

>GQIS8NW03G8I01 rank=0314744 x=2850.5 y=1731.5 length=523
CGTGTCTCTAGTGCCAGCAGCTGCGGTAATACGGAGGGTGCGAGCGTTGTCCGGATTTATTGGGTTTAAAGGGTGCGTAGGCGGTTTATTAAGTCAGTGGTGAAAGACGGTCGCTCAACGATTGCAGTGCCATTGATACTGGTAGACTTGAGTTCGTATGAGGTAGCTGGAATGGATAGTGTAGCGGTGAAATGCATAGATATTATCCAGAACTCCAATTGCGTAGGCAGGTTACTAATACGATACTGACGCTGATGCACGAAAGTGTGGGGATCAAAACAGGATTAGATACCCTGGTAGTCCACACTGTAAACGATGATGACTAACTGTTTGCCTTTCGGGGTGAGTGGTACAGAGAAATCGTTAAGTCATCCACCTGGGGAGTACGCCGGCAACGGTGAAACTCAAAGGAATTGACGGGGGTCCGCACAAGCGGTGGAGCATGTGGTTTAATTCGGTGATACGCGAGGTAACCTTACCTAGGCTAGAATGTGAAGGAATAATTTAGAGATAGATTAGTCTG

>GQIS8NW03GZA51 rank=0316152 x=2745.5 y=1719.5 length=452
CGTGTCTCTAGTGCCAGCAGCGGCGGTAATACGAAGGGTGCAAGCGTTAATCGGAATTACTGGGCGTAAAGCGCGCGTAGGTGGTTCAGCAAGTTGGAGGTGAAATCCCCGGGCTCAACCTGGGAACTGCCTCCAAAACTACTGAGCTAGAGTACGGTAGAGGGTAGTGGAATTTCCTGTGTAGCGGTGAAATGCGTAGATATAGGAAGGAACACCAGTGGCGAAGGCGACTACCTGGACTGATACTGACACTGAGGTGCGAAAAGCGTGGGGAGCAAAACAGGATTAGATACCCTGGTAGTCCACGCCGTAAACGATAGTCGACTAGCCGTTGGGATCCTTGAGATCTTAGTGGCGCAGCTAGCGCATTAAGTCGACCGCCTGGGGAGTACGGCCGCAAGGTTAAAACTCAAATGAATTGACGGGGGCCGCACAAGCGGTGGAGTATGTGG

>GQIS8NW03G7J9X rank=0318222 x=2839.5 y=1747.0 length=512
CGTGTCTCTAGTGCCAGCCGCAGCGGTAATACGTAGGGTGCAAGCGTTAATCGGAATTACTGGGCGTAAAGCGTGCGCAGGCGGTTCTATAAGACAGGTGTGAAATCCCCGGGCTTAACCTGGGAATTGCATTTGTGACTGTAGGACTAGAGTGCGTCAGAGGGGGGTGGAATTCCACGTGTAGCAGTGAAATGCGTAGAGATGTGGAGGAACACCAATGGCGAAGGCAGCCCCCTGGGATGACACTGACGCTCATGCACGAAAGCGTGGGGAGCAAACAGGATTAGATACCCTGGTAGTCCACGCCCTAAACGATGTCAACTAGTTGTTGGGGATTTACTTCCTTGGTAACGTAGCTAACGCGTGAAGTTGACCGCCTGGGGAGTACGGTCGCAAGATTAAAACTCAAAGGAATTGACGGGACCGCACAAGCGGTGGATGATGTGGATTAATTCGATGCAACGCGAAAACCTTACCTACCCTTGACATGGCAGGAACTTTCCAGAGATGGA

>GQIS8NW03F083T rank=0318461 x=2357.0 y=1991.0 length=395
CGTGTCTCTAGTGCCAGCAGCTGCGGTAAATACGGAGGGTGCGAGCGTTGTCCGGATTTATTGGGTTTAAAGGGTGCGTAGGCGGTTTTATTAAGTCAGTGGTGAAAGACGGTCGCTCAACGATTGCAGTGCCATTGATACTGGTAGACTTGAGTTCGTATGAGGTAGCTGGAATGGATAGTGTAGCGGTGAAATGCATAGATATTATCCAGAACTCCAATTGCGTAGGCAGGTTACTAATACGATATTGACGCTGATGCACGAAAGTGTGGGGATCAAACAGGATTAGATACCCTGATAGTCCACACTGTAAACGATGATGACTAACTGTTTGCCTTTCGGGGTTGAGTGGTACAGAGAAATCGTAAGTCATCCACCTGGGAGTACGCCGGCAC

>GQIS8NW03GVMEX rank=0318516 x=2703.0 y=1703.0 length=334
CGTGTCTCTAGTGCCAGCAGCAGCGGTAATACGGAGGGTGCGAGCGTTGTCCGGATTTATTGGGTTTAAAGGGTGCGTAGGCGGTTTATTAAGTCAGTGGTGAAAGACGGTCGCTCAACGATTGCAGTGCCATTGATACTGGTAGACTTGAGTTCGTATGAGGTAGCTGGAAATGGATAGTGTAGCGGTGAAATGCATAGATATTATCCAGAACTCCAATTGCGTAGGCAGGTTACTAATACGATACTGACGCTGATGCACGAAAGTGTGGGGATCAAACAGGATTAGATACCCTGGTATCCACACTGTAAACGATGATGACTAACTGTTTGCC

>GQIS8NW03GQQO3 rank=0318552 x=2647.0 y=3349.5 length=355
CGTGTCTCTAGTGCCAGCAGCGGCGGTAATACGGAGGGTGCAAGCGTTATCCGGATTCACTGGGTTTAAAGGGTGCGTAGGCGGGTTGGTAAGTCAGTGGTGAAATCCCCGAGCTTAACTTGGGAACTGCCATTGATACTATCAATCTTGAATGTTCTGGAGGTTTGCGGAATATGTCATGTAGCGGTGAAATGCATAGATATGACATAGAACACCTATTGCGAAGGCAGCAGGCTACAGAAATATTGACGCTGAGGCACGAAAGCGTGGGGATCAAACAGGATTAGATACCCTGGTAGTCCACGCCCTAAACGATGGATACTACGACATACGCGATACACAGTGTGTGTCTGAG

>GQIS8NW03FQZKS rank=0318757 x=2240.0 y=2314.0 length=161
CGTGTCTCTAGTGCCAGCAGCTGCGGTAATACGAAGGGTGCAAGCGTTACTCGGAATTACTGGGCGTAAAGCGTGCGTAGGTGGTCGTTTAAGTCCGTTGTGAAAGCCCTGGGCTCAACCTGGGAACTGCAGTGGATACTGGGCGACTAGAGTGTGGTAGA

>GQIS8NW03FW8EX rank=0318805 x=2311.5 y=2887.5 length=425
CGTGTCTCTAGTGCCAGCAGCTGCGGTAATACGGAGGGTGCAAGCGTTATCCGGATTCACTGGGTTTAAAGGGTGCGTAGGCGGGTTGGTAAGTCAGTGGTGAAATCCCCGAGCTTAACTTGGGAACTGCCATTGATACTATCAATCTTGAATGTTCTGGAGGTTTTGCGGAATATGTCATGTAGCGGTGAAATGCATAGATATGACATAGAACACCTATTGCGAAGGCAGCAGGCTACAGAAATATCGACGACTGAGGCACGAAAGTCGTGGGGATCAAACAGGATTAGATACCCTGGTAGTCCACGCCCTAAACGATGGATACTCGACATACGCGATACACAGTGTGTGTCTGAGCGAAAGCATTAAGTATCCCACCTGGGAAGTACGACCGCAAGGTTGAAACTCAAAGGAATTGGCGGGGT

>GQIS8NW03HFW10 rank=0318854 x=2934.5 y=2438.0 length=124
CGTGTCTCTAGTGCCAGCAGCGGCGGTAATACGGAGGGTACGAGCGTTGTCCGGATTTATTGGGTTTAAAGGGTGCGTAGGCGGTTTATTAAGTCAGTGGTGAAAGACGGTCGCTCAACGATTG

>GQIS8NW03FLWRS rank=0319158 x=2182.5 y=2966.5 length=488
CGTGTCTCTAGTGCCAGCAGCTGCGGTAATACGGAGGGTGCGAGCGTTGTCCGGATTTATTGGGTTTAAAGGGCGCGTAGGCGGTATATTAAGTCAGTGGTGAAAATACGGTCGCTCAACGATTGCCGTGCCATTGATACTGATAAACTTGAGTATGATAGAGGTATTTGGAATGGATAGTGTAGCGGTGAAATGCATAGATATTATCCAGAACGCCAATAGCGAAGGCAGAGTACTATGTCATTACTGACGCTGATGCACGAAAAGTGTGGGGATCAAAACAGGATTAGATACCCTGGTAGTCCACACTGTAAACGATGATGACTAACTGTTTGCCCTTTGGGGTGAGTGGTACAGAGAAAATCGTTAAGTCATCCACCTGGGGAGTACGCCGGCAACGGTGAAACTCAAAAGGAATTAGACGGGGGTCCGCGACAAGCGGTGGAGCATGTGGTTTAATTCGATGATACGCGAGGAACTTACCTAGG

>GQIS8NW03GXNLS rank=0319839 x=2726.5 y=2350.0 length=460
CGTGTCTCTAGTGCCAGCCGCCGCGGTAATACAGAGGGTGCGAGCGTTAATCGGAATTACTGGGCGTAAAGCGCGCGTAGGCGGTTTGTTAAGTCGGATGTGAAATCCCCGGGCTCAACCTGGGAACTGCATTCGATACTGGCAAGCTAGAGTGTGGGAGAGGAAGGTAGAATTCCAGGTGTAGCGGTGAAAATGCGTAGAGATCTGGAGGAATACCGATGGCGAAGGCAGCCTTCTGGCCTAACACTGACGCTGAGGTGCGAAAGCATGGGGAGCAAACAGGATTAGATACCCTGGTAGTCCATGCCGTAAACGATGTCAACTAGCCGTTGGGGACCTTGAGTCTTTAGTGGCGCAGCTAACGCGATAAGTGACCGCCTGGGGAGTCGGCCGCAAGGTTAAACTCAAATGAATTGACGGGGGCCCGCACAAGCGGTGGAGCATGTGGTTTAATTCGATG

>GQIS8NW03F99MA rank=0320263 x=2460.5 y=672.0 length=355
CGTGTCTCTAGTGCCAGCAGCTGCGGTAATACGGAGGGTGCAAGCGTTATCCGGATTCACTGGGTTTAAAGGGTGCGTAGGCGGGTTGGTAAGTCAGTGGTGAAATCCCCGAGCTTAACTTGGGAACTGCCATTGATACTATCAATCTTGAATGTTCTGGGAGGTTTGCGGAATATGTCATGTAGCGGTGAAATGCATAGATATGACATAGAACACCTATTGCGAAGGCAGCAGGCTACAGAAATATTGACGCTGAGGCACGAAAGCGTGGGGATCAAAACAGGATTAGATACCCTGGTAATCCACGCCCTAAACGATGGATACTCGACATACGCGATACACAGTGTGTGTCTGA

>GQIS8NW03HED0N rank=0320452 x=2917.5 y=741.0 length=168
CGTGTCTCTAGTGCCAGCCGCCGCGGTAATACGGAGGGTGCAAGCGTTATCCGGATTCACTGGGTTTAAAGGGTGACGTAGGCGGGTTGGTAAGTCAGTGGTGAAATCCCCGAGCTTAACTTGGGAACTGCCATTGATACTATCAATCTTGAATGTTCTGGAGGTTTG

>GQIS8NW03GF7O0 rank=0320980 x=2527.5 y=3682.0 length=166
CGTGTCTCTAGTGCCAGCCGCGGCGGTAATACGTAGGGTGCGAGCGTTAATCGGAATTACTGGGCGTAAAGCGTGCACAGGCGGTTATGTAAGACAGATGTGAAATCCCCGGGCTCAACCTGGGAACTGCATTTGTAGACTGCATGACTGGAGTGCGGCAGAGGGG

>GQIS8NW03HB5CL rank=0321122 x=2891.5 y=2691.5 length=257
CGTGTCTCTAGTGCCAGCCGCTGCGGTTAATACGGAGGGTGCAAGCGTTATCCGGAATCAATTGGGTTTAAAGGGTCCGCAGGCGGATTTTATAAGTCAGTGGTGAAAGCCTGATGCTCAACATCAGAACTGCCATTGATACTGTAAGTCTTGAATTCGATCGAAGTGGGCGGAATATGTACATGTAGCGGTGAAATGGCTTAGATATGTCATAGAACACCGATAGCGAAGGCAGCTCACTAGGTCTGGATTGACGC

>GQIS8NW03F0C1T rank=0321475 x=2347.0 y=1407.0 length=245
CGTGTCTCTAGTGCCAGCCGCTGCGGTAATACAGAGGGTGCGAGCGTTAATCGGAATTACTGGGCGTAAAGCGCGCGTAGGCGGTTTGTTAAGTCGGATGTGAAATCCCCGGGCTCAACCTGGGAACTGCATTCGATACTGGCAAGCTAGAGTGTGGGAGAGGAAGGTAGAATTCCAGGTGTAGCGGTGTAATGCGTAGAGATCTGGAGGAAATACCGATGGCGGAGGCAGCCTTCTGGCCTAAC

>GQIS8NW03G3OYI rank=0321485 x=2795.0 y=1416.0 length=358
CGTGTCTCTAGTGCCAGCCGCCGCGGTAATACGGAGGGTGCAAGCGTTATCCGGATTCACTGGGTTTAAAGGGTGCGTAGGCGGGTTGGTAAGTCAGTGGTGAAATCCCCGAGCTTAACTTGGGAACTGCCATTGATACTATCAATCTTGGATGTTCTGGAGGTTTGCGGAATATGTCATGTAGCGGCGAAATGCATAGATATGACATAGAACACCTATTGCGAAGGCAGCAGGCTACAGAAATATTGACGCTGAGGCACGAAAGCGTGGGGATCAAAACAGGATTAGATACCCTGGTAGTCCACGCCCCTAAACGATGGATACTCGACATACGCGATACACAGTGTGTGTCCGAGCG

>GQIS8NW03FHNF1 rank=0322398 x=2134.0 y=863.5 length=52
CGTGTCTCTAGTGCCAGCCGCAGCGGTAATACGGAGGGTGCAAGCGTTAATC

>GQIS8NW03GEWW5 rank=0322583 x=2513.5 y=407.0 length=71
CGTGTCTCTAGTGCCAGCAGCGGCGGTAATACGGAGGGTGTCAAGCGTTATCCGGATTCACTGGGTTTAAA

>GQIS8NW03FP7XT rank=0322930 x=2231.0 y=3359.0 length=297
CGTGTCTCTAGTGCCAGCCGCCGCGGTAATACAGAGGGTGCGAGCGTTAATCGGAATTACTGGGCGTAAAGCGCGCGTAGGCGGTTTGTTAAGTCGGATGTGAAATCCCCGGGCTCAACCTGGGAACTGCATTCGATACTGGCAGACTAGAGTATGGGAGAGGATGGTAGAATTTCCAGGTGTAGCGGTGAAATGCGTAGAGATCTGGAGGAATACCGATGGCGAAGGCAGCCATCTGGCCCAATACTGACGCTGTGGTGCGAAAGCATGGGGAGTCAAAACAGGATTAGATACCCC

>GQIS8NW03HCP7E rank=0323165 x=2898.0 y=1048.5 length=344
CGTGTCTCTAGTGCCAGCAGCCGCGGTAATACAGAGGTCCCGAGCGTTATCCGGATTTACTGGGCGTAAAGAGTCCGTAGCTGGCATTGTAAGTCTTGATTCAAATACTCTGACTCACTCAGAGAAAGGGTTGAGATACTGCAAAGCTAGAGATCATAGGGGGTTAGTGGTAATTTCCAGTGGAGGGGTGAAATCCGTTGATATTGGAAGGAATGCCGAAAGCGAAAGCAGCTAACTACTATATTCTGACAGTCAAGGACGAAAGCTTGGGGATCGAACGGGATTAGATACCCCGGTAGTCCAAGCCGTAAATGATGTCTGCTAAGCGTTTCGTTAATAAACGG

>GQIS8NW03GMTJB rank=0323183 x=2603.0 y=629.0 length=379
CGTGTCTCTAGTGCCAGCAGCTGCGGTAATACGGAGGGTGCGAGCGTTGTCCGGATTTATTGGGTTTAAAGGGTGCGTAGGCGGTTTTATTAAGTCAGTGGTGAAAGACGGTCGCTCAACGATTGCAGTGCCATTGATACTGGTAGACTTGAGTTCGTATGAGGTAGCTGGAATGGATAGTGTAGCGGTGAAATGCATAGATATTATCCAGAACTCCAATTGCGTAGGCAGGTTACTAATACGATACTGACGCTGATGCACGAAAGTGTGGGGATCAAACAGGATTAGATACCCTGGTAGTCCACACTGTAAACGATGATGACTAACTGTTTGCCTTTCGGGGTGAGTGGTACAGAGAAATCGTTAAGTCATCCACCGT

>GQIS8NW03FIFPT rank=0323274 x=2143.0 y=639.0 length=398
CGTGTCTCTAGTGCCAGCCGCAGCGGTAATACGAAGGGTGCAAGCGTTACTCGGAATTACTGGGCGTAAAGCGTGCGTAGGTGGTCGTTTAAGTCCGTTGTGAAAGCCCTGGGCTCAACCTGGGAACTGCAGTGGATACTGGGCGACTAGAGTGTGGTAGAGGGTAGCGGAATTCCTGGTGTAGCAGTGAAATGCGTAGAGATCAGGAGGAACATCCATGGCGAAGGCAGCCACCTGGACCAACACTGACACTGAGGCACGAAAGCGTGGGAGCAAACAGGATAGATACCCTGGTAGTCCACGCCCTAAACGATGCGAACTGGATGTTGGGTGCAATTTGGCACGCAGTATCGAAGCTAACGCGTTAAGTTCGCCGCTGGGGAGTACGGTCGCAAGAC

>GQIS8NW03GE7PP rank=0323678 x=2516.0 y=2107.5 length=161
CGTGTCTCTAGTGCCAGCAGCCGCGGTAATACGTAGGGTGCAAGCGTTAATCCGGAATTACTGGGCGTAAAGCGTGCGCAGGCGGTTATGTAAGACAGATGTGAAATCCCCCGGGCTCAACCTGGGAACTGCATTTGTGACTGCATGACTGGAGTGCGGCA

>GQIS8NW03FURD8 rank=0323728 x=2283.0 y=2206.0 length=313
CGTGTCTCTAGTGCCAGCAGCCGCGGTAATACGGAGGGTGCGAGCGTTGTCCGGATTTATTGGGTTTAAAGGGTGCGTAGGCGGTTTATTAAGTCAGTGGTGAAAGACGGTCGCTCAACGATTGCAGTGCCATTGGTACTGGTAGACTTGAGTTCGTATGAGGTAGCTGGAATGGATAGTGTAGCGGTGAAATGCATAGATATTATCCAGAACTCCAATTGCGTAGGCAGGTTACTAATACGATACTGACGCTGATGCACGAAAGTGTGGGGATCAAACAGGATTAGATACCTGGTAGTCCACACTGTAAACG

>GQIS8NW03GQ5FW rank=0324226 x=2652.0 y=1978.0 length=375
CGTGTCTCTAGTGCCAGCCGCAGCGGTAATACAGAGGTCCCGAGCGTTATCCGGATTTACTGGGCGTAAAGAGTCCGTAGCTGGCATTGTAAGTCTTGATTCAAATACTCTGACTCACTCAGAGAAAGGGTTGAGATACTGCAAAGCTAGAGATCATAGGGGGTTAGTGGAATTTCCAGTGGAGGGGCGAAATCCGTTGATATTGGAAGGAATGCCGAAAGCGAAAGCAGCTAACTACTATATTCTGACAGTCAAGGACGAAAGCTTGGGGATCGAACGGGATTAGATACCCCGGTAGTCCAAGCCGTAAATGATGTCTGCTAAACGTTTCGTTAATAACGGATGACTGTAATCTAACGTAGTTAAGCAGATCGC

>GQIS8NW03FWPSV rank=0324916 x=2305.0 y=3341.0 length=317
CGTGTCTCTAGTGCCAGCCGCGGCGGTAATACGGAGGGTGCGAGCGTTGTCCGGATTTATTGGGTTTAAAGGGTGCGTAGGCGGTTTATTAAGTCAGTGGTGAAAGACGGTCGCTCAACGATTGCAGTGCCATTGATACTGGTAGACTTGAGTTCGTATGAGGTAGCTGGAATGGATAGTGTAGCGGTGAAATGCATAGATATTGTCCAGAACTCCAATTGCGTAGGCAGGTTACTAATACGATACTGACGCTGATGCACGAAAAGTGTGGGGATCAAACAGGATTAGATACCCTGGTAGTCCACACTGTGAACGAT

>GQIS8NW03HE956 rank=0324999 x=2927.0 y=1452.0 length=314
CGTGTCTCTAGTGCCAGCAGCGGCGGTAATACGGAGGGTGCGAGCGTTGTCCGGATTTATTGGGTTTAAAGGGTGCGTAGGCGGTTTATTAAGTCAGTGGTGAAAGACGGTCGCTCAACGATTGCAGTGCCATTGATACTGGTAGACTTGAGTTCGTATGAGGTAGCTGGAATGGATAGTGTAGCGGTGAAATGCATAGATATTATCCAGAACTCCAATTGCGTAGGCAGGTTACTAATACGATACTGACGCTGATGCACGAAAGTGTGGGGATCAAACAGGATTAGATACCCTGGTAGTCCACACTGTAAACG

>GQIS8NW03FXW6D rank=0325624 x=2319.0 y=2211.0 length=178
CGTGTCTCTAGTGCCAGCCGCTGCGGTAATACGGAGGGTGCGAGCGTTGTCCGGATTTATTGGGGTTTAAAGGGTGCGTAGGCGGTTTATTAAGTCAGTGGTGAAAGACGGTCGCTCAACGATTGCAGTGCCATGATACTGGTAGACTTGAGTTCGTATGAGGTAGCTGGAATGGATA

>GQIS8NW03HEHVC rank=0326059 x=2918.0 y=1638.0 length=81
CGTGTCTCTAGTGCCAGCAGCTGCGGTAAGACGAGGGATCCTAGCGTTGTTCGGAATCATTGGGCGTAAAGCGGGTGTAGG

>GQIS8NW03G6IMU rank=0326493 x=2827.0 y=2116.5 length=95
CGTGTCTCTAGTGCCAGCAGCAGCGGTAATACGGAGGGTGCGAGCGTTGTCCGGATTTATTGGGTTTAAAGGGTGCGTAGGCGGTTTATTAAGTC

>GQIS8NW03GO11G rank=0326786 x=2628.5 y=2562.5 length=500
CGTGTCTCTAGTGCCAGCAGCCGCGGTAATACGGAGGGAGCTAGCGTTGTTCGGAATTACTGAGCGTAAAGCGCACGTAGGCGGCGACTCAAGTCAGAGGTGAAAAGCCTGGAGCTCAACCCCAGAACTGCCTTTGAAACTAGGTCGCTAGAATCTTGGAGAGGCGAGTGGAATTCCGAGTGTAGAGGTGAAATTCGTAGATATTCGGAAGAACACCAGTGGCGAAGGCGACTCGCTGGACAAGTATTGACGCTGAGGTGCGAAAGCGTGGGGAGCAAACAGGATTAGATACCCTGGTAGTCCACGCCGTAAAACGATGATAACTAGCTGTCCGGGTTCACAGAACTTGGGTGGCGCAGCTAACGCATTAAGTTATCCGCCTGGGGAGTACGGTCGCAAAATTAAAACCCAAAGGAATTGACGGGGGCCCGCACAGCGGTGGAGCATGTGGTTTAATTCGATGATACGCGAGGAACCTTACCTGGGCTTGAAAGTTAGTG

>GQIS8NW03GFZJT rank=0326918 x=2525.0 y=1319.5 length=490
CGTGTCTCTAGTGCCAGCAGCGGCGGTAATACGAAGGGTGCAAGCGTTACTCGGAATTACTGGGCGTAAAAGCGTGCGTAGGTGGTCGTTTAAGTCCGTTGTGAAAGCCCTGGGCTCAACCTGGGAACTGCAGTGGATACTGGGCGACTAGAGTGTGGTAGAGGGTAGCGGAATTCCTGGTGTAGCAGTGAAATGCGTAGAGATCAGGAGGAACATCCATGGCGAAGGCAGCTACCTGGACCAACACTGACACTGAGGCACGAAAGCGTGGGGAGCAAACAGGATTAGATACCCTGGTAGTCCACGCCCTAAACGATGCGAACTGGATGTTGGGTGCAATTTGGCACGCAGTATCGAAGCTAACGCGTTAAGTTCGCCGCCTGGGGAGTACGGTCGCAAGACTGAAACTCAAAGGAATTGACGGGGCCCGCACAGGCGGTGGAGTATGTGGTTTAATCGATGCAACGCGAAGACCTTACCTGGCCTTGAC

>GQIS8NW03FNXV3 rank=0326998 x=2205.0 y=3521.0 length=376
CGTGTCTCTAGTGCCAGCAGCAGCGGTAATACGAAGGGAGCTAGCGTTGTTCGGAATTACTGGGCGTAAAGGGCGCGTAGGCGGCCTTGTAAGTTAGATGTGAAAGCCCCGGGCTTAACCTGGGAACTGCATTTAAGACTGCAAAGCTTGAGGACGAGAGAGGAAAGTGGAATTGCGAGTGTAGAGGTGAAATTCGTAGATATTCGCAAGAACACCAGTGGCGAAGGCGACTTTCTGGCTCGTATCTGACGCTAAGGCGCGAAAGCGTGGGGGAGCAAACAGGATTAGATACCCTGGTAGTCCACGCTGTAAACGATGAGTGCTAGATGTTGGGCTTCGGCGTCAGTATCGCAGCTAACGCATTAAGCACTCCGCC

>GQIS8NW03F6GNG rank=0327378 x=2416.0 y=3386.0 length=348
CGTGTCTCTAGTGCCAGCAGCAGCGGTAATACGGAGGGTGCGAGCGTTGTCCGGATTTATTGGGTTTAAAGGGTGCGTAGGCGGTTTATTAAGTCAGTGGTGAAAGACGGTCGCTCAACGATTGCAGTGCCATTGATACTGGTAGACTTGAGTTCGTATGAGGTAGCTGGAATGGATAGTGTAGCGGTGAAATGCATAGATATTATCCAGAACTCCAATTGCGTAGGCAGGTTACTAATACGATACTGACGCTGATGCACGAAAAGTGTGGGGAGTCAAACAGGATTAAGATACCCTGGTAGTCCACACTGTAAACGATGATNACTAACTGTTTGTCCCGTTTGGGGT

>GQIS8NW03GTP3L rank=0327871 x=2681.5 y=3279.5 length=101
CGTGTCTCTAGTGCCAGCCGCTGCGGTAATACGGAGGGTGCGAGCGTTGTCCGGATTTATTGGGTTTAAAGGGTGCGTAGGCGGTTTATTAAGTCAGTGGT

>GQIS8NW03G7I8E rank=0328264 x=2839.0 y=396.0 length=325
CGTGTCTCTAGTGCCAGCCGCCGCGGTAATACGGAGGGTGCAAGCGTTATCCGGATTTATTGGGTTTAAAAGGGTCCGTAGGCGGATCGTTAAGTCAGTGGTGAAATCCTACCGCTCAACGGTAGAACTGCCATTGATACTGGCGATCTTGAGTATGTATGAAGTTGGCGGAATGTGTGGTGTAGCGGTGAAATGCTTAGATATCACACAGAACACCGATTGCGAAGGCAGCTGACTAATACACAACTGACGCTGAGGACGAAAGTGTGGGGATCAAACAGGATTAGATACCCTGGTAGTCCACACCGTAAACGATGATCACTAG

>GQIS8NW03GZWQZ rank=0328420 x=2752.0 y=1017.0 length=70
CGTGTCTCTAGTGCCAGCAGCCGCGGTAATACGGAGGGTGCGAGCGTTGTCCGGATTTATTGGGTTTAAA

>GQIS8NW03FWOCU rank=0328588 x=2305.0 y=1468.5 length=231
CGTGTCTCTAGTGCCAGCAGCGGCGGTAATACGGAGGGTGCAAGCGTTATCCGGATTCACTGGGTTTAAAGGGTGCGTAGGCGGGTTGGTAAGTCAGTGGTGAAATCCCCGAGCTTAACTTGGGAACTGCCCATTGATACTATCAATCTTGAATGTTCTGGAGGTTTGCGGAATATGTCATGTAGCGGTAGAAATGCATAGATATGAACATAGAACACCTATTAGCGAAGG

>GQIS8NW03F6NPT rank=0328848 x=2419.0 y=255.5 length=283
CGTGTCTCTAGTGCCAGCAGCTGCGGTAATACGGAGGGTGCAAGCGTTATCCGGATTCACTGGGTTTAAAGGGTGCGTAGGCGGGTTGGTAAGTCAGTGGTGAAATCCCCGAGCTTAACTTGGGAACTGCCATTGATACTATCAATCTTGAATGTTCTGGAGGTTTGCGGAATATGTCCATGTAGCGGTGAAATGACATAGATATGACGTAGAACACCTATTGCGAAGGCAGGCAGGCTACAGAAATATTGACGCTGAGGCACGAAAGCGTGGGGATCAAACA

>GQIS8NW03HAKHA rank=0329134 x=2873.0 y=2716.0 length=276
CGTGTCTCTAGTGCCAGCAGCAGCGGTAATACAGAGGGTGCGAGCGTTAATCGGAATTACTGGGCGTAAAGCGCGCGTAGGCGGTTCGTTAAGTCGGATGTGAAATCCCCGGGCTCAACCTGGGAACTGCATTCGATACTGGCAGACTAGAGTATGGGGAGAGGATGGCAGAATTCCAGGTGTAGCGGTGAAATGCGTAGAGACCTGGAGGAATACCGATGGCGAAGGCAGCCATCTGGCCTAANACTGACGCTGAGGTGCGAAAGCATGGGGAGC

>GQIS8NW03GBEXU rank=0329466 x=2473.5 y=976.0 length=465
CGTGTCTCTAGTGCCAGCCGCCGCGGTAATACGGAGGGTGCAAGCGTTATCCGGATTCACTGGGTTTAAAGGGTGTGTAGGCGGGCTATTAAGTCAGTGGTGAAATCTCCGAGCTTAACTTGGAAACTGCCATTGATACTATTAGTCTTGAATTCTGTTGAGGTTGGCGGAATATATCATGTAGCGGTGAAATGCATAGATATGATATAGAACCCCGATTGCGAAGGCAGCTAACTAAGCAGATATTGACGCTGAGGCACGAAAGCGTGGGGATCAAACAGGATTAGATACCCTGGTAGTCCACGCCCTAAACGATGATTACTCGACATACGTGATATACGATGTGTGTCTGAGCGAAAGCATTAAGTAATCCACCTGGGAAGTATGACCGCAAGGTTGAAACTCAAAGGATTGACGGGGTCCGCACAGNGTGGAGCATGTGGTTTAATTCGATGATACGCGAGG

>GQIS8NW03G6OKD rank=0329482 x=2829.0 y=1611.5 length=376
CGTGTCTCTAGTGCCAGCCGCTGCGGTGATACGAAGGGTGCGAGCGTTGTCCGGATTTATTGGGTTTAAAGGGTGCGTAGGCGGTTTATTAAGTCAGTGGTGAAAGACGGTCGCTCAACGATTGCAGTGCCATTGATACTGGTAGACTTGAGTTCGTATGAGGTAGCTGGAATGGATAGTGTAGCGGTGAAATGCATAGATATTATCCAGAACTCCAATTGCGTAGGCAGGTTACTAATACGATACTGACGCTGATGCACGAAAGTGTGGGGATCAAACAGGATTAGATACCCTGGTAGTCCACACTGTAAACGATGATGACTAACTGTTTGCCTTTCGGGGTGAGTGGTACAGAGAAATCGTTAAGTCATCCACC

>GQIS8NW03FYC8E rank=0329569 x=2324.5 y=2540.5 length=337
CGTGTCTCTAGTGCCAGCCGCGGCGGTAATACGGAGGGTGCAAGCGTTATCCGGAATCACTGGGTTTAAAGGGTGCGTAGGCGGCTTGATAAGTCAGTCGTGAAATCGCTGGGCTTAACCCATGCAACTGCGATTGATACTATCAATACTTGAATGTTCTTGGAGGTTTGCGGAATATGTCATGTAGCGGTGAAAATGCATAGATATGACATAGAACACCTATTGCGAAGGCAGCAGGCTACAGAAATATTGACGCTGAGGCACGAAAGCGTGGGGATCAAACAGGATTAGATACCCTGGTAGTCCACGCCCTAAACGATGGATACTCGACATACGC

>GQIS8NW03G9Y4G rank=0329826 x=2866.5 y=3710.5 length=164
CGTGTCTCTAGTGCCAGCAGCTGCGGTAATACGAAGGGTGCAAGCGTTACTCGGAATTACTGGGCGTAAAGCGTGCGTAGGTGGTCGTTTAAGTCCGTTGTGAAAGCCCTGGGCTCAACCTGGGAACTGCAGTGGATACTGGGCGACTAGAGTGTGGTAGAGGG

>GQIS8NW03HCLOX rank=0330285 x=2896.0 y=3391.0 length=173
CGTGTCTCTAGTGCCAGCCGCTGCGGTAATACAGAGGGTGCTAGCGTTAATCGGATTTACTGGGCGTAAAGGGTGTGTAGGCGGTTCATTAAGTTGGATGTGAAAGCCCTGGGCTCAACCTGGGAACTGCATTCAAGACTGGTGGACTCGAGTACGGTAGAGGGCGGCGGAAC

>GQIS8NW03GEICF rank=0330331 x=2508.5 y=1997.5 length=490
CGTGTCTCTAGTGCCAGCCGCGGCGGTAATACGGAGGGTGCGAGCGTTGTCCGGATTTATTGGGTTTAAAGGGTGCGTAGGCGGTTTATTAAGTCAGTGGTGAAAGACGGTCGCTCAACGATTGCAGTGCCATTGATACTGGTAGACTTGAGTTCGTATGAGGTAGCTGGAATGGATAGTGTAGCGGTGAAATGCATAGATATTATCCAGAACTCCAATTGCGTAGGCAGGTTACTAATACGATACTGACGCTGATGCACGAAAGTGTGGGGATCAAACAGGATTAGATACCCTGGTAGTCCACACTGTAAACGATGATGACTAACTGTTTGCCTTTCGGGGTGAGTGGTACAGAGAAATCGTTAAGTCATCCACCTGGGGAGTACGCGGCAACGGTGAAACTCAAAGAATTGACGGGGGTCCGCGACAAGCGGTGGAGCATGTGGTTTAATTCGATGATACGTGAGGAACCTTACCCAGGCTAGAATGT

>GQIS8NW03FM636 rank=0330433 x=2197.0 y=1588.5 length=361
CGTGTCTCTAGTGCCAGCCGCGGCGGTAATACGGAGGGTGCAAGCGTTATCCGGATTCACTGGGTTTAAAGGGTGTGTAGGCGGGCTATTAAGTCAGTGGTGAAATCTCCGAGCTTAACTTGGAAACTGCCATTGATACTATTAGTCTTGAATTCTGTTGAGGTTGGCGGAATATATCATGTAGCGGTGAAATGCATAGATATGATATAGAACCCCGATTGCGAAGGCAGCTAACTAAGCAGATATTGACGCTGAGGCACGAAAGCGTGGGGATCAAACAGGATTAGATACCCTGGTAGTCCACGCCCTAAACGATGATTACTCGACATACGTGATATACGATGTGTGTCTGAGCGAAAGC

>GQIS8NW03G90O4 rank=0330916 x=2867.0 y=1654.5 length=510
CGTGTCTCTAGTGCCAGCCGCCGCGGTAATACGAAGGGTGCAAGCGTTACTCGGAATTACTGGGCGTAAAGCGTGCGTAGGTGGTCGTTTAAGTCCGTTGTGAAAGCCCTGGGCTCAACCTGGGAACTGCAGTGGATACTGGGCGACTAGAGTGTGGTAGAGGGTAGCGGAATTCCTGGTGTAGCAGTGAAATGCGTAGAGATCAGGAGGAACATCCATGGCGAAGGCAGCTACCTGGACCAACACTGACACTGAGGCACGAAAGCGTGGGGAGCAAACAGGATTAGATACCCTGGTAGTCCACGCCCTAAACGATGCGAACTGGATGTTGGGTGCAATTTGGCACGCAGTATCGAAGCTAACGCGTTAAGTTCGCCGCCTGGGGAGTACGGTCGCAAGACTGAAACTCAAAGGAATTGACGGGGGCCCGCACAAGCGGTGGAGTATGTGGTTTAATTCGATGCAACGCGAAGAACCTTACCTGGCCTTGACATGTCGAGAACTTTCCAG

>GQIS8NW03GZHK1 rank=0331243 x=2747.0 y=1843.5 length=98
CGTGTCTCTAGTGCCAGCAGCGGCGGTAATACGAAGGCCCCAAGCGTTATCCGGAATTACTGGGTAGTAAAGCGTCTGTAGGTGGTTTGGAAAGTTTC

>GQIS8NW03HF0KA rank=0331288 x=2935.5 y=2888.0 length=128
CGTGTCTCTAGTGCCAGCAGCCGCGGTAATACGGAGGGTGCGAGCGTTGTCCGGATTTATTGGGTTTAAAGGGTGCGTAGGCGGTTTATTAAGTCAGTGGTGAGAGACGGTCGCTACAACGATTGCAG

>GQIS8NW03FKHGS rank=0331428 x=2166.5 y=2010.5 length=161
CGTGTCTCTAGTGCCAGCAGCTGCGGTAATACGTAGGGTGCGAGCGTTAATCGGAATTACTGGGCGTAAAGCGTGCGCAGGCGGTTATGTAAGACAGATGTGAAATCCCCGGGNTCAACCTGGGAACTGCATTTGTGACTGCAATGACTGGAGTGCGGCAG

>GQIS8NW03GRHJU rank=0331804 x=2656.0 y=1288.0 length=76
CGTGTCTCTAGTGCCAGCAGCTGCGGTTAATACGGAGGGTGCAAGCGTTATCCGGATTCACTGGGTTTAAAGGGTG

>GQIS8NW03GXD4E rank=0332256 x=2723.0 y=2348.0 length=407
CGTGTCTCTAGTGCCAGCAGCAGCGGTAATACGGAGGGTGCAAGCGTTATCCGGATTCACTGGGTTTAAAGGGTGCGTAGGCGGGTTGGTAAGTCAGTGGTGAAATCCCCGAGCTTAACTTGGGAACTGCCATTGATACTATCAATCTTGAATGTTCTGGAGGTTTGCGGAATATGTCATGTAGCGGTGAAATGCATAGATATGACATAGAACACCTATTGCGAAGGCAGCAGGCTACAGAAATATTGACGCTGAGGCACGAAAGTGTGGGGATCAAACAGGATTAGATACCCTGGTAGTCCACACTGTAAACGATGATGACTAACTGTTTGCCTTTCGGGTTGGAGTGGTACAGAGAAATACGTTAAGTCATCCACCNGGGGAGTACGCTGGCAACGGTGAAACGT

>GQIS8NW03F4SZL rank=0332850 x=2397.0 y=3887.0 length=316
CGTGTCTCTAGTGCCAGCCGCTGCGGTAATACGGAGGGTGCAAGCGTTATCCGGATTCACTGGGGTTTAAAGGGTGCGTAGGCGGGTTGGTAAGTCAGTGGTGAAATCCCCGAGCTTAACTTGGGAACTGCCATTGATACTATCAATCTTGAATGTTCTGGAGGTTTGCGGAATATGTCATGTAGCGGTGAAATGCATAGATATGACATAGAACACCTATTGCGAAGGCAGCAGGCTACAGAAATATTGACGCTGAGGCACGAAGCGTGGGGATCAAACAGGATTAGATACCCTGGTAGTCACGCCCTAACGATGG

>GQIS8NW03FXZIR rank=0333079 x=2320.0 y=1153.0 length=317
CGTGTCTCTAGTGCCAGCAGCGGCGGTAATACGTAGGATCCGAGCGTTGTCCGGATTTATTGGGTTTAAAGGGTGCGTAGGCGGTTTTATAAGTCAGTGGTGAAAGTTGGCCGCTCAACGGTCAAATTGCCATAGATACTGTAGAACTTGAGTTAAGTTGAGGTGGGCGGAATGTGTCATGTAGCGGTGAAATGCATAGAGATAGACACAGAACACCGATTGCGTAGGCAGCTCACTAAGCTTATACTGACGCTGAGGCACGAAAGTGTGGGGATCAAACAGGATTAGATACCCTGGTAGTCCACACTGTAAACGTT

>GQIS8NW03FWPCR rank=0333083 x=2305.0 y=2761.5 length=499
CGTGTCTCTAGTGCCAGCAGCCGCGGTAATACGAAGGATCCAAGCGTTGTCCGGATTTACTGGGTTTAAAGGGTGCGTAGGCGGGAAATTAAGTCAGTGGTGAAAGCTGGTAGCTCAACTATCAAAATTGCCATTGAAACTGATTTTCTCGAGTACGGTTGAGGTAGCTGGAATGTAACATGTAGCGGTGAAATGCTTAGATATGTTACAGAACACCAATTGCGAAGGCAGGCTACTAAACCGTAACTAGACGCTGAGGCACGAAAGCGTGGGGATACAAACAGGATTAGATACCCTGGTAGTCCACGCTGTAAACGATGAGTGCTAGATGTTGGGCTTCGGCTCAGTATCGCAGCTAACGCATTAAGCACTCCGCCTGGGGAGTACGGTCGCAAAGATTAAAAACTCAAAGGAATTGACGGGGGCCCGCACAAGCGGTGGAGTATGTGGTTTAATTCGAAGCAACGCGCAAAACCTTACCCAGCCTTTGACATGGTGA

>GQIS8NW03HE8NT rank=0333612 x=2926.0 y=3591.0 length=121
CGTGTCTCTAGTGCCAGCAGCCGCGGTAATACGGAGGGTGCAAGCGTTACTCGGAATTACTGGGCGTAAAGCGTGCGTAGGTGGTCGTTTTAAGTCCGTTGTGAAAGCCCTGGGCTCAACC

>GQIS8NW03FY9KF rank=0334181 x=2334.0 y=3485.0 length=346
CGTGTCTCTAGTGCCAGCAGCAGCGGTAATACGGAGGGTGCGAGCGTTGTCCGGATTTATTGGGTTTAAAGGGTGCGTAGGCGGTTTATTAAGTCAGTGGTGAAAGACGGTCGCTCAACGATTGCGGTGCCATTGATACTGGTAGACTTGAGTTCGTATGAGGTAGCTGGAATGGATAGTGTAGCGGTGAAATGCATAGATATTATCCAGAACTCCAATTGCGTAGGCAGGTTACTAATACGATACTGACGCTGATGCACGAAAGTGTGGGGATCAAACAGGATTAGATACCCTGGTAGTCCACACTGTAAACGATGATGACTAACTTGTTTGCCCGTTTGGGGTG

>GQIS8NW03GTZP9 rank=0334289 x=2684.0 y=3471.0 length=363
CGTGTCTCTAGTGCCAGCAGCGGCGGTAATACGGAGGGTGCAAGCGTTATCCGGATTTATTGGGTTTAAAGGGTCCGTAGGCGGATCGTTAAGTCAGTGGTGAAAGCCAACCGCTCAACGGTAGAACTGCCATTGATACTGGCGATCTTGAATATGTATGAAGTTGGCGGAATGTGTGGTGTAGCGGTGAAATGCTTAGATATCACACAGAACACCGATTGCGAAGGCAGCTGACTAATACATGATTGACGCTGAGGACGAAAGTGTGGGATCAAACAGGATTAGATACCCTGGTAGTCCACACCGTAAACGATGATTACTAGATTTTGGTCGCAAGATCAGAGTCCAAGCGAAAGTGTTAGT

>GQIS8NW03GN7A0 rank=0334499 x=2618.5 y=3690.0 length=356
CGTGTCTCTAGTGCCAGCAGCTGCGGTAATACGGAGGGTGCGAGCGTTGTCCGGATTTATTGGGTTTAAAGGGTGCGTAGGCGGTTTATTAAGTCAGTGGTGAAAGACGGTCGCTCAACGATTGCAGTGCCATTGATACTGGTAGACTTGAGTTCGTATGAGGTAGCTGGAATGGATAGTGTAGCGGTGAAATGCATAGATATTATCCAGAACTCCAATTGCGTAGGCAGGTTACTAATACGATACTGACGCTGATGCACGAAAGTGTGGGGATCAAACAGGATTAGATACCCTGGTAGTCCACACTGTAAACGATGATGACTAACTGTTTGCCCTTTGGGGTGAGTGGTACAGAG

>GQIS8NW03GKLON rank=0334667 x=2577.0 y=3637.5 length=509
CGTGTCTCTAGTGCCAGCCGCAGCGGTAATGCGAAGGGGGCTAGCGTTGTTCGGAATTACTGGGCGTAAAGCGCGCGTAGGCGGCTTTGTCAGTCAGGGGTGAAATCCCGGGGCTTAACCTCGGAACTGCCCTTGATACTGCAAGGCTTGGGTCCGTGAGAGGATGGTGGAATACCCAGTGTAGAGGTGAAATTCGTAGATATTGGGTGGAACACCAGTGGCGAAGGCGGCCATCTGGCACGGTACTGACGCTGAGGTGCGAAAGCGTGGGGAGCAAACAGGATTAGATACCCTGGTAGTCCACGCCGTAAACGATGAGTGCTAGCTGTCGGGATGCATGCATCTCGGTGGCGCAGCTAACGCATTAAGCACTCCGCCTGGGGAGTACGGTCGCAAGATTAAAACTCAAAGGAATTGACGGGGCCGGCACAAGCGGTGGAGCATGTGGTTTAATTCGAAGCAACGCGCAGAACCTTACCACGCCTTGACATGGGATCACCGCTGCCAGA

>GQIS8NW03GS1RD rank=0334688 x=2674.0 y=407.0 length=193
CGTGTCTCTAGTGCCAGCAGCTGCGGTAATACGGAGGGTGCAAGCGTTATCCGGATTCACTGGGTTTAAAGGGTGCGTAGGCGGGCTGGTAAGTCAGTGGTGAAATCCCCGAGCTTAACTTGGAACTGCCATTGATACTATCAATCTTGAATGTTCTGGAGGTTTGCGGAATATGTCATGTAGCGGTGAAATG

>GQIS8NW03G8C59 rank=0334803 x=2848.0 y=2335.5 length=316
CGTGTCTCTAGTGCCAGCAGCCGCGGTAATACGGAGGATCCAAGCGTTATCCGGAATCATTGGGTTTAAAGGGTCCGTAGGCGGCTTTTATAAGTCAGTGGTGAAATCCGGCAGCTTAACTGTCGAATTGCCATTGATACTGTAGGGCTTGAATTGTTGTGAAGTAACTAGAATATGTAGTGTAGCGGTGAAATGCTTAGATATTACATGGAATACCAATTGCGAAGGCAGGTTACTAACAATATATTGACGCTGATGGACGAAAGCGTGGGTAGCGAACAGGATTAGATACCCTGGTAGTCCACGCTGTAAACGA

>GQIS8NW03GYXHO rank=0334851 x=2741.5 y=378.0 length=249
CGTGTCTCTAGTGCCAGCAGCTGCGGTAATACGGAGGGTGCAAGCGTTATCCGGATTCACTGGGTTTAAAGGGTGCGTAGGCGGGTTGGTAAGTCAGTGGTGAAATCCCCGAGCTTAACTTGGGAACTGCCATTGATACTATCAATCTTGAATGTTACTGGAGGTTTGCGGAATATGTCATGTAGCGGTGAAATGCATAGATATGACATAGAACACCTATTGCGAAGGCAGCAAGGCTACAGAAATATT

>GQIS8NW03HBWEY rank=0335195 x=2888.0 y=3400.0 length=369
CGTGTCTCTAGTGCCAGCAGCAGCGGTAATACGGAGGGTGCGAGCGTTGTCCGGATTTATTGGGTTTAAAGGGTGCGTAGGCGGTTTATTAAGTCAGTGGTGAAAGACGGTCGCTCAACGATTGCAGTGCCATTGATACTGGTAGACTTGAGTTCGTATGAGGTAGCTGGAATGGATAGTGTAGCGGTGAAATGCATAGATATTATCCAGAACTCCAATTGCGTAGGCAGGTTACTAATACGATACTGACGCTGATGCACGAAAGTGTGGGGATCAAACAGGATTAGATACCCTGGTAGTCCACACTGTAAACGATGATGACTAACTGTTTGCCTTTCGGGGTGAGTGGTACAGAGAAATCGTTAAGTC

>GQIS8NW03GP223 rank=0335298 x=2640.0 y=1421.0 length=341
CGTGTCTCTAGTGCCAGCAGCCGCGGTAATACGAAGGGAGCTAGCGTTGTTCGGAATTACTGGGCGTAAAGGGCGCGTAGGCGGCCTTGTAAGTTAGATGTGAAAGCCCCGGGCTTAACCTGGGAACTGCATTTAAGACTGCAAAGCTTGAGGACGAGAGAGGAAAGTGGAATTGCGAGTGTAGAGGTGAAATTCGTAGATATTCGCAAGAGCACCAGTGGCGAAGGCGACTTTCTGGCTCGTATCTGACGCTAAGGCGCGAAAGCGTGGGGAGCAAACAGGATTAGATACCTGGTAGTCCACGCTGTAACGATGAGTGCTAGATGTTGGGTAACGTTCGG

>GQIS8NW03FPA6B rank=0335520 x=2221.5 y=1857.5 length=242
CGTGTCTCTAGTGCCAGCCGCAGCGGTAATACGGAGGGTGCGAGCGTTGTCCGGATTTATTGGGTTTAAAAGGGTGCGTAGGCGGTTTATTAAGTCAGTGGTGAAAGACGGTCGCTCAACGATTGCAGTGCCATTGATACTGGTAGCTTGAGTTCGTATGAGGTAGCTGGAGTGGATAGTGTAGCGGTGAAATGCATAGATATTATCCAGAACTCCAATTGCGTAGGCAGGTTACTAATACG

>GQIS8NW03GAQGA rank=0336495 x=2465.0 y=2008.5 length=207
CGTGTCTCTAGTGCCAGCCGCCGCGGTAATACGTAGGGTGCGAGCGTTAATCGGAATTACTGGGCGTAAAGCGTGCGCAGGCGGTTTTGTAAGACAGAGGTGAAATCCCCGGGCTCAACCTGGGAACTGCCTTTGTGACTGCAAGGCTGGGAGTACGGCAGAGGGGATGGAATTCCGCGTGTAGCAGTGAAATGCGTAGNTATGCGG

>GQIS8NW03F1HKA rank=0336644 x=2360.0 y=664.5 length=163
CGTGTCTCTAGTGCCAGCAGCAGCGGTAATACGGAGGGTGCGAGCGTTGTCCGGATTTATTGGGTTTAAAGGGTGCGTAGGCGGTTTATCAAGTCAGTGGTGAAAGACGGTCGCTCAACGATTGCAGTGCCATTGATACTGGTAGACTTGAGTTCGTATGAGG

>GQIS8NW03GLAUD rank=0336859 x=2585.0 y=3475.0 length=331
CGTGTCTCTAGTGCCAGCAGCCGCGGTAATACGGAGGGTGCGAGCGTTGTCCGGATTTATTGGGTTTAAAGGGTGCGTAGGCGGTTTATTAAGTCAGTGGTGAAAGACGGTCGCTCAACGATTGCAGTGCCATTGATACTGGTAGACTTGAGTTCGTATGAGGTAGCTGGAATGGATAGTGTAGCGGTGAAATGCATAGATATTATCCAGAACTCCAATTGCGTAGGCAGGTTACTAATACGATACTGACGCTGATGCACGAAAGTGTGGGGATCAAACAGGATTAGATACCCTGGTAGTCCACACTGTAAACGATGATGACTAACTGTTT

>GQIS8NW03FPDJN rank=0337293 x=2222.5 y=833.5 length=230
CGTGTCTCTAGTGCCAGCAGCCGCGGTAATACGGAGGGTGCGAGCGTTGTCCGGATTTATTGGGTTTAAAGGGTGCGTAGGCGGTTTATTAAGTCAGTGGTGAAAGACGGTCGCTCGAACGATTGCAGTGCCATTGATACTGGTAGACTTGAGTTCGTATGAGGTAGCTGGAATGGATAAGTGTAGCGGTGAAATGCATAGNTATTATCCAGAACTCCAATTGCGTAGGC

>GQIS8NW03HA9M9 rank=0337499 x=2881.0 y=2563.0 length=48
CGTGTCTCTAGTGCCAGCCGCAGCGGTAATACGGAGGGTGCGAGCGTT

>GQIS8NW03HGAN4 rank=0337527 x=2938.0 y=3698.5 length=203
CGTGTCTCTAGTGCCAGCCGCTGCGGTAATACAGAGGGTGCGAGCGTTAATCGGAATTACTGGGCGTAAAGCGCGCGTAGGCGGTTTGTTAAGTCGGATGTGAAATTCCCGGGCTCAACCTGGGAACTGCATTCGATACTGGCAAGCTAGAGTGTGGGAGAGGGAAGGTAGAATTCCAGGTGTAGCGGTGAAATGCGTAGAGA

>GQIS8NW03F352I rank=0337656 x=2390.5 y=2856.0 length=399
CGTGTCTCTAGTGCCAGCCGCAGCGGTAATACGGAGGGTGCGAGCGTTGTCCGGATTTATTGGGTTTAAAGGGTGCGTAGGCGGTTTATTAAGTCAGTGGTGAAAGACGGTCGCTCAGCGATTGCAGTGCCATTGATACTGGTAGACTTGAGTTCGTATGAGGTAGCTGGAATGGATAGTGTAGCGGTGAAATGCATAGATATTATCCAGAACTCCAATTGCGTAGGCAGGTTACTAATACGATACTGACGCTGATGCACGAAAGTGTGGGGATCAAACAGGATTAGATACCCTGGTAGTCCACACTGTAAACGATGATGACTAACTGTTTGCCCTTTGGGGTGAGTGGTACAGAGAAATCGTTAAGTCATCCACCTGGGGAGTACGCCGGCAACGGTG

>GQIS8NW03FSPXY rank=0338432 x=2260.0 y=1220.0 length=208
CGTGTCTCTAGTGCCAGCAGCGGCGGTAATACGTAGGGTGCAAGCGTTAATCGGAATTACTGGGCGTAAAGCGTGCGCAGGCGGTTCTATAAGACAGGTGTGAAATCCCCGGGCTTAACCTGGGAATTGCATTTGTGACTGTAGGACTAGAGTGCGTCAGAGGGGGGTGGAATTCCACGTGTAGCAGTCGAAATGCGTAGAGATGTGG

>GQIS8NW03G2HMZ rank=0338711 x=2781.0 y=2617.0 length=262
CGTGTCTCTAGTGCCAGCCGCTGCGGTAATACGTAGGGTGCGAGCGTTAATCGGAATTACTGGGCGTAAAGCGTGCGCAGGCGGTTATGTAAGACAGATGTGAAATCCCCGGGCTCAACCTGGGAACTGCATTTGTGACTGCATGACTGGAGTGCGGCAGAGGGGGATGGAATTCCGCGTGTAGCAGTGAAATGCGTAGATATGCGGAGGAACACCGATGGCGAAGGCAATCCCCTGGGCCTGCACTGACGCTCATGACACG

>GQIS8NW03HBZDA rank=0339471 x=2889.5 y=3132.5 length=492
CGTGTCTCTAGTGCCAGCCGCCGCGGTAATACGGAGGGTGCGAGCGTTGTCCGGATTTATTGGGTTTAAAGGGTGCGTAGGCGGTTTATTAAGTCAGTGGTGAAAGACGGTCGCTCAACGATTGCAGTGCCATTGATACTGGTAGACTTGAGTTCGTATGAGGTAGCTGGAATGGATAGTGTAGCGGTGAAATGCATAGATATTATCCAGAACTCCAATTGCGTAGGCAGGTTACTAATACGATACTGACGCTGATGCACGAAAGTGTGGGGATCAAACAGGATTAGATACCCTGGTAGTCCACACTGTAAACGATGATGACTAACTGTTTGCCTTTCGGGGTGAGTGGTACAGAGAAATCGTTAAGTCATCCACCTGGGGAGTACGCCGGCAACGGTGAAACTCAAAGGATTGACGGGGTCCGCACAAGCGGTGGAGCATGTGGTTTAATTCGATGATACGCGAGGAACCTTACCTAGGCTAGAATGTGAA

>GQIS8NW03F0Z13 rank=0339539 x=2354.0 y=2553.0 length=147
CGTGTCTCTAGTGCCAGCAGCTGCGGTAATACAGAGGGTGCGAGCGTTAATCGGAATTACTGGGCGTAAAGCGCGCGTAGGCGTTTGTAAGTCGGATGTGAATCCCGGGCTCAACCTGGGAACTGCATTCGATACTGGCAGACTAGA

>GQIS8NW03GR24C rank=0339627 x=2663.0 y=570.0 length=298
CGTGTCTCTAGTGCCAGCCGCTGCGGTAATACAGAGGTCCCGAGCGTTATCCGGATTTACTGGGCGTAAAGAGTCCGTAGCTGGCATTGTAAGTCTTGATTCAAAATACTCTGACTCACTCAGAGAAAGGGTTGAGATACTGCAAAGCTAGAGATCATAGGGGGTTAGTGGAATTTCCAGTGGAGGGGTGAAATCCGTTGATATTGGAAGGAATGCCGAAAGCGAAAGCAGCTAACTACTATATTCTGACAGTCAAGGACGAGAGCTTGGGGATCGAACGGGATTAGATACCCCGGTA

>GQIS8NW03GPF6J rank=0339662 x=2633.5 y=409.5 length=271
CGTGTCTCTAGTGCCAGCCGCTGCGGTAATACGTAGGGTGCAAGCGTTAATCGGAATTACTGGGCGTAAAGCGTGCGCAGGCGGTCTTGTAAGACAGAGGTGAAATCCCCGGGCTTAACCTGGGAACTGCCTTTGTGACTGCAAGGCTTGAGTGCGGCAGAGGGGGATGGTAAGTTCCGCGTGTAGCTAGTGAAATGCGTAGATATGCGGAGGAACACCGATGGCGAAGGCAATCCCCTGGGCCTGCACTGACGCTCATGCACGAAAGCGT

>GQIS8NW03FUXAW rank=0339691 x=2285.0 y=1670.0 length=370
CGTGTCTCTAGTGCCAGCAGCGGCGGTAATACGGAGGGTGCGAGCGTTGTCCGGATTTATTGGGTTTAAAGGGTGCGTAGGCGGTTTTATTAAGTCAGTGGTGAAAGACGGTCGCTCAACGATTGCAGTGCCATTGATACTGGTAGACTTGAGTTCGTATGAGGTAGCTGGAATGGATAGTGTAGCGGTGAAATGCATAGATATTATCCAGAACTCCAATTGCGTAGGCAGGTTACTAATACGATACTGACGCTGATGCACGAAAGTGTGGGGATCAAACAGGATTAGATACCCTGGTAGTCCACACTGTAAACGATGATGACTAACTGTTTGCCTTTCGGGTGAGTGGTACAGAGAAATCGTTAAGTCA

>GQIS8NW03HCIB0 rank=0339779 x=2895.5 y=3134.5 length=376
CGTGTCTCTAGTGCCAGCCGCGGCGGTAATACAGAGGGTGCAAGCGTTAATCGGAATTACCTGGGCGGTAAAGCGCACGTAGGCGGTTTTTTAAGTCAGATGTGAAAGCCCCGGGCTCAACCTGGGAATTGCATTTGAAACTGGAAAACTAGAGTGTGTGAGAGGGGGGTAGAATTCCAAGTGTAGCGGTGAAATGCGTAGAGATTTGGAGGAATACCAGTGGCGAAGGCGGCCCCCTGGCACAACACTGACGCTCAGGTGCGAAAGCGTGGGGAGCAAACAGGATTAGATACCCTGGTAGTCCACGCCGTAAACGATGTCTACTAGCTGTTCGTGACCTTGTGTCGTGAGTAGCGCAGCTAACGCACTAAGTAGA

>GQIS8NW03F0VR5 rank=0339828 x=2353.0 y=1107.5 length=416
CGTGTCTCTAGTGCCAGCAGCGGCGGTAATACGGAGGGTGCAAGCGTTATCCGGATTCACTGGGTTTAAAGGGTGCGTAGGCGGGTTGGTAAGTCAGTGGTGAAATCCCCGAGCTTAACTTGGGAACTGCCATTGATACTATCAATCTTGAATGTTCTGGAGGTTTGCGGAATATGTCATGTAGCGGTGAAATGCATAGATATGACATAGAACACCTATTGCGAAAGGCAGCAGGCTACAGAAATATTGACGCTGAGGCACGAAAGCGTGGGGATCAAACAGGATTAGATACCCTGGTAGTCCACGCCCTAAACGATGGATACTCGACATACGCGATACACAGTGTGTGTCTGAGCGAAAAGCATTAAGTATCCCACCTGGGAAGTACGACCGCAAGGTTGAAACTCAAAGGAATT

>GQIS8NW03F9FEY rank=0339994 x=2450.0 y=2488.0 length=321
CGTGTCTCTAGTGCCAGCAGCTGCGGTAATACGTAGGGTGCGAGCGTTAATCGGAATTACTGGGCGTAAAGCGTGCGCAGGCGGTTATGTAAGACAGATGTGAAATCCCCGGGCTCAACCTGGGAACTGCATTTGTGACTGCATGACTGGAGTCGGAAAACAGAGGGGGATGGAATTCCGCGTGTAGCAGTGAAATGCGTAGATATGCGGAGGAACACCGATGGCGAAGGCAATCCCCTGGGCCTGCACTGACGCTCATGCACGAAAGCGTGGGGAGCTAAACAGGATTAGATACCCTGGTAGTCCACGCCCCTAAACGAT

>GQIS8NW03F6B1D rank=0340055 x=2415.5 y=1503.0 length=407
CGTGTCTCTAGTGCCAGCCGCCGCGGTAATACGGAGGGTTGCGAGCGTTGTCCGGATTTATTGGGTTTAAAGGGTGCGTAGGCGGTTTATTAAGTCAGTGGTGAAAGACGGTCGCTCAACGATTGCAGTGCCATTGATACTGGTAGACTTGAGTTCGTATGAGGTAGCTGGAATGGATAGTGTAGCGGTGAAATGCATAGATATTATCCAGAACTCCAATTGCGTAGGCAGGTTACTAATACGATACTGACGCTGATGCACGAAAGTGTGGGGATCAAACAGGATTAGATACCCTGGTAGTCCACACTTGTAAACGATGATGACTAACTGTTTTGCCTTTCGGGGTGAGTGGTACAGAGAAATCGTTAAGTCATCCACCTGGGGAGTACGCCGGCAACGGTGAAACT

>GQIS8NW03G94NQ rank=0340062 x=2868.5 y=2692.0 length=441
CGTGTCTCTAGTGCCAGCAGCGGCGGTAATACGTAGGGTGCGAGCGTTGTCCGGATTTATTGGGTTTAAAGGGTGCGTAGGCGGTTTATTAAGTCAGTGGTGAAAGACGGTCGCTCAACGATTGCAGTGCCATTGATACTGGTAGACTTGAGTTCGTATGAGGTAGCTGGAATGGATAGTGTAGCGGTGAAATGCATAGATATTATCCAGAACTCCAATTGCGTAGGCAGGTTACTAATACGATACTGACGCTGATGCACGAAAGTGTGGGGATCAAACAGGATTAGATACCCTGGTAGTCCACACTGTAAACGATGATGACTAACTGTTTGCCCTTTGGGGTGAGTGGTACAGAGAAATCGTTAAGTCATCCACCTGGGGACGTACGCCGGCAACGGTGAAACTCAAAGGATTGACGGGGTCCGCACAAGCGGTGGAGCA

>GQIS8NW03FWE69 rank=0340088 x=2302.0 y=1891.0 length=88
CGTGTCTCTAGTGCCAGCAGCGGCGGTAAATACAGAGGGTGCGAGCGTTAATCGGAATTACTGGGCGTAAAGCGCGCGTAGGCGGTTT

>GQIS8NW03FTODE rank=0340269 x=2271.0 y=784.5 length=352
CGTGTCTCTAGTGCCAGCAGCGGCGGTAATACAGAGGGTGCGAGCGTTAATCGGAATTACTGGGCGTAAAGCGCGCGTAGGCGGTTTGTTAAGTCGGATGTGAAATCCCCGGGCTCAACCTGGGAACTGCATTCGATACTGGCAAGCTAGAGTGTGGGAGAGGAAGGTAGAATTCCAGGTGTAGCGGTGAAATGCGTAGAGATCTGGAGGAATACCGATGGCGAAGGCAGCCTTCTGGCCTAACACTGACGCTGGAGGTGCGAAAGCATGGGGAGCAAACAGGATTAGATACCCTGGTAGTCCATGACCGTAAACGNTGTCAACTAGCCGTTGGGGACCTTGAGTCTTTAGT

>GQIS8NW03GAI0F rank=0340299 x=2463.5 y=557.5 length=198
CGTGTCTCTAGTGCCAGCAGCTGCGGGTAATACGTAGGGTGCGAGCGTTAATCGGAATTACTGGGCGTAAAGCGTGCGCAGGCGGTTTTGTAAGACAGAGGTGAAATCCCCCGGGCTCAACCTGGGAACTGCCTTTGTGACTGCAAGGCTGGAGTACGGCAGAGGGGGATGGAATTCCGCGTGTAGCAGTGAAATGCG

>GQIS8NW03GUPB9 rank=0340639 x=2692.0 y=3895.0 length=475
CGTGTCTCTAGTGCCAGCCGCGGCGGTAATACAGAGGGTGCAAGCGTTAATCGGAATTACTGGGCGTAAAGCGTGCGTAGGTGGTTTTTTAAGCTGGATGTGAAATCCTCGGGCTTAACCTGGGAACTGCATTCAGGACTGGAAAACTCGAGTCTGGGAGAGGGTGGTGGAATTTCCGGTGTAGCGGTGAAATGCGTAGATATCGGAAGGAACATCAGTGGCGAAGGCGACCGCCTGGCCTAAGACTGACACTGAGGCACGAAAGCGTGGGGAGCAAACNGGATTAGATACCCTGGTAGTCCACGCCGTAAACGATGTCGACTAGCCGTTGGAGACCCTCGTGGTTTTTTAGTGGCGAAGCTAACGCGATAAGTCGACCGCCTGGGAAGTACGGCCGCAAGGTTGAAACTCAAATGAATTGACGGGGGCCCGCACAAGCGGTGGAGCATGTGGTTTAATTCGATACAACGCGAAG

>GQIS8NW03G9TUM rank=0341035 x=2865.0 y=972.0 length=317
CGTGTCTCTAGTGCCAGCAGCAGCGGTAATACGGAGGGTGCGAGCGTTGTCCGGATTTATTGGGTTTAAAGGGTGCGTAGGCGGTTTATTAAGTCAGTGGTGAAAGACGGTCGCTCAACGATTGCAGTGCCATTGATACTGGTAGACTTGAGTTCGTATGAGGTAGCTGGAATGGATAGTGTAGCGGTGAAATGCATAGATATTATCCAGAACTCCAATTGCGTAGGCAGGTTACTAATACGATACTGACGCTGATGCACGAAAGTGTGGGGATCAAACAGGATTAGATACCCTGTAGTCCACACTGTAAACGATAG

>GQIS8NW03G6GCQ rank=0341135 x=2826.0 y=3256.0 length=414
CGTGTCTCTAGTGCCAGCAGCCGCGGTAATACGAAGGGTGCAAGCGTTGCTCGGAATTACTGGGCGTAAAAGCGTGCGTAGGTGGTCGTTTAAGTCCGTTGTGAAAGCCCTGGGCTCAACCTGGGAACTGCAGTGGATACTGGGCGACTAGAGTGTGGTAGAGGGTAGCGGAATTCCTGGTGTAGCAGTGAAATGCGTAGAGATCAGGAGGAACATCCATGGCGAAGGCAGCTACCTGGACCAACACTGACACTGAGGCACGAAAGCGTGGGGAGCAAACAGGATTAGATACCCTGGTAGTCCACGCCCTAAACGATGCGAACTGGATGTTGGGTGCAATTTGGCACGCAGTATCGAAGCTAACGCGTTAAGTTCGCCGCCGTGGGGAGTACGGTCGCAAGACTGAAACTCAAA

>GQIS8NW03HE15K rank=0341409 x=2924.0 y=3350.5 length=296
CGTGTCTCTAGTGCCAGCCGCCGCGGTAATACGGAGGGTGCAAGCGTTATCCGGATTCACTGGGTTTAAAGGGTGCGTAGGCGGGTTGTAAGTCAGTGGTGAAATCCCCGAGCTTAACTTGGGAACTGCCATTGATACTATCAATCTTGAATGCTCTGGAGGTTTTGCGGAATAGTGTCATGTAGCGGTGAAAATGCATAGATATGACATAGAACACCTATTGCGAAGGCAGCCAGGCTACAGAAATATTGACGCTGAGGCACGAAAAGCGTGGGGGATCAAAACAGGATTAGATA

>GQIS8NW03GPO51 rank=0342562 x=2635.0 y=3863.0 length=63
CGTGTCTCTAGTGCCAGCAGCAGCGGTAATACGTAGGGTGCAAGCGTTAATCGGAATTACTGG

>GQIS8NW03FP77H rank=0342910 x=2231.0 y=3707.5 length=306
CGTGTCTCTAGTGCCAGCAGCAGCGGTAATACGTAGGGTGCGAGCGTTAATCGGAATTACTGGGCGTAAAGCGTGCGCAGGCGGTTTTGTAAGACAGAGGTGAAATCCCCGGGCTCAACCTGGGAACTGCCTTTGTGACTGCAAGGCTGGAGTACGGCAGAGGGGGATGGAACTCCGCGTGTAGCAGTGAAATGCGTAGATATGCGGAGGAACACCGATGGCGAAGGCAATCCCCTGGGCCTGTACTGACGCTCATGCACGAAAGACGTGGGGAGCAAACAGGATTAGATACCCTGGTAGTCCACG

>GQIS8NW03HCTQQ rank=0342911 x=2899.0 y=1536.0 length=414
CGTGTCTCTAGTGCCAGCCGCGGCGGTAATACGAAGGGTGCAAGCGTTACTCGGAATTACTGGGCGTAAAGCGTGCGTAGGTGGTCGTTTAAGTCCGTTGTGAAAGCCCTGGGCTCAACCTGGGAACTGCAGTGGATACTGGGCGACTAGAGTGTGGTAGAGGGGTAGCGGAATTCCTGGTGTAGCAGTGAAATGCGTAGAGATCAGGAGGAACATCCATGGCGAAGGCAGCTACCTGGACCAACACTGACACTGAGGCACGAAAGCGTGGGGAGCAAACAGGATTAGATACCCTGGTAGTCCACGCCCTAAACGATGCGAACTGGATGTTGGTGCAATTTGGCACGCAGTATCGAAGCTAACGCGTTAAGTTCGCCGCCTGGGGAGTACGGTCGCAAGACTGAAACTCAAAGG

>GQIS8NW03GZUWC rank=0343113 x=2751.5 y=2714.5 length=523
CGTGTCTCTAGTGCCAGCAGCGGCGGTAATACGTAGGGTGCGAGCGTTAATCGGAATTACTGGGCGTAAAGCGTGCGCAGGCGGTTTTGTAAGACAGAGGTGAAATCCCCGGGCTCAACCTGGGAACTGCCTTTGTGACTGCAAGGCTGGAGTACGGCAGAGGGGGATGGAATTCCGCGTGTAGCAGTGAAATGCGTAGATATGCGGAGGAACACCGATGGCGAAGGCAATCCCCTGGGCCTGTACTGACGCTCATGCACGAAAGCGTGGGGAGCAAACAGGATTAGATACCCTGGTAGTCCACGCCCTAAACGATGTCAACTGGTTGTTGGACGGCTTGCTGTTCAGTAACGAAGCTAACGCGTGAAGTTGACCGCCTGGGGAGTACGGCCGCAAGGGCTGAAACTCAAAGGAATTGACGGGGACCCGCGACAAGCGGTGGATGGATGTGGTTTAATTCGATGCAACGCGAAAAACCTTACCTACCCTTGACATGCCTGGAATCCTGCAGAGATGTGGGAGT

>GQIS8NW03F9C1R rank=0343268 x=2449.5 y=3517.0 length=318
CGTGTCTCTAGTGCCAGCAGCAGCGGTAATACGGAGGGTGCAAGCGTTATCCGGATTCACTGGGTTTAAAGGGTGCGTAGGCGGGCAGGTAAGTCAGTGGTGAAATCCTGGAGCTTAACTCCAGAACTGCCATTGATACTATCTGTCTTGAATATTGTGGAGGTAAGCGGAATATGTCATGTAGCGGTGAAATGCTTAGATATGACATAGAACACCTATTGCGAAGGCAGCTTACTACGCATATATTGACGCTGAGGGCACGAAAAGCGTGGGGAGTCAAACAGGATTAGATACCCTGGTAGTCCACGCCCTAAACCG

>GQIS8NW03FO34L rank=0343685 x=2219.0 y=915.5 length=440
CGTGTCTCTAGTGCCAGCAGCAGCGGTAATACGAAGGGAGCTAGCGTTGTTCGGAATTACTGGGCGTAAAGGGCGCGTAGGCGGCCTTGTAAGTTAGATGTGAAAGCCCCGGGCTTAACCTGGGAACTGCATTTAAGACTGCAAAGCTTGAGGACGAGAGAGGAAAGTGGAATTGCGAGTGTAGAGGTGAAATTCGTAGATATTCGCAAGAACACCAGTGGCGAAGGCGACTTTCTGGCTCGTATCTGACGCTAAGGCGCGAAAGCGTGGGGAGCAAACAGGATTAGATACCCTGGTAGTCCACGCTGTAAACGATGAGTGCTAGATGTTGGGCTTCGGCTCAGTATCGCAGCTAACGCATTAAGCACTCCGCCTGGGGAGTACGGTCGCAAGATTAAAACTCAAAGGAATTGACGGGGTCCCGCACAAGCGGTGGAGTA

>GQIS8NW03FW8S6 rank=0344291 x=2311.5 y=3400.0 length=54
CGTGTCTCTAGTGCCAGCCGCTGCGGTAATACGGAGGGTGCGAGCGTTGTCCGG

>GQIS8NW03F9OIN rank=0344670 x=2453.0 y=1997.0 length=62
CGTGTCTCTAGTGCCAGCAGCTGCGGTAATACGTAGGGTGCGAGCGTTAATCGGAATTAACT

>GQIS8NW03GKN45 rank=0345042 x=2578.5 y=2727.5 length=55
CGTGTCTCTAGTGCCAGCCGCTGCGGTAATACGGAGGGTGCGAGCGTTGTCCGGA

>GQIS8NW03G6I88 rank=0345181 x=2827.5 y=2922.5 length=371
CGTGTCTCTAGTGCCAGCAGCAGCGGTAATACGGAGGGTGCAAGCGTTATCCGGATTCACTGGGTTTAAAGGGTGCGTAGGCGGGTTGGTAAGTCAGTGGTGAAATCCCCGAGCTTAACTTGGGAACTGCCATTGATACTATCAATCTTGAATGTTCTGGAGGTTTNCGGAATATGTCATGTAGCGGTGAAATGCATAGATATGACATAGAACACCTATTGCGAAAGGCAGCAGGCTACAGAAATATTGACGCTGAGGCACGAAAGCGTGGGGATCAAACAGGATTAGATACCCTGGTAGTCCACGCCCTAAACGATGGATACTCGACATACGCGATACACAGTGTGTGTCTGAGCGAAAGCATTAAGTAT

>GQIS8NW03FMC2E rank=0345994 x=2187.5 y=3604.0 length=69
CGTGTCTCTAGTGCCAGCCGCGGCGGTAATACGAAGGGAGCTAGCGGTTGTTCGGAATTACTGGGGCGT

>GQIS8NW03G2G5W rank=0346072 x=2781.5 y=2002.0 length=317
CGTGTCTCTAGTGCCAGCCGCTGCGGTAATACGGAGGGTGCGAGCGTTGTCCGGATTTATTGGGTTTAAAGGGTGCGTAGGCGGTTTATTAAGTCAGTGGTGAAAGACGGTCGCTCAACGATTGCAGTGCCATTGATACTGGTAGACTTGAGTTCGTATGAGGTAGCTGGAATGGATAGCGTAGCGGTGAAATGCATAGATATTATCCAGAACTCCAATTGCGTAGGCAGGTTACTAATACGATACTGACGCTAGATGCACGAAAGTGTGGGGATCAAACAGGATTAGATACCCTGGTAGTCCACACTGTAAACGAT

>GQIS8NW03GU1P2 rank=0346218 x=2696.5 y=3560.5 length=433
CGTGTCTCTAGTGCCAGCAGCTGCGGTAATACGTAGGGTGCAAGCGTTAATCGGAATTACTGGGCGTAAAGCGTGCGCAGGCGGTTCTATAAGACAGGTGTGAAATCCCCGGGCTTACCCTGGGAATTGCATTTGTGACTGTAGGACTAGAGTGCGTCAGAGGGGGTGGAATTCCGACGTAGGTAGCAGTTGAAATGCGTAGAGATGTGGAGGAACACCAATGGCGAAGGCAGCCCCCTGGGATGACACTGACGCTCATGCACGAAAAGCGTGGGGAGCAAACAGGATTAGATACCCTGGTAGTCCACGCCCTAAACGATGTCAACTAGTTGTTGGGGATTTACTTCCTTGGTAACGTAGCTAACGCGTGAAGTTGACCGCCTGGGGAGTACGGTCGCAAGATTAAAACTCAAAGGAATTGACGGGGACCCGC

>GQIS8NW03FYAWJ rank=0346448 x=2323.0 y=3617.0 length=202
CGTGTCTCTAGTGCCAGCCGCGGCGGTAATACGGAGGGTGCGAGCGTTGTCCGGATTTATTGGGTTTTAAAGGGTTGCGTAGGCGGTTTATTTAAGTCAGTGGTGAAAGACGGTCGCTCAACGATTGCAGTGCCATTGATACTGGTAGACTTGAGTTCGTATGAGGTAGCTGGAATGGATAGTGTAGCGGTGAAATGCATAG

>GQIS8NW03F701K rank=0347159 x=2434.5 y=2742.5 length=518
CGTGTCTCTAGTGCCAGCAGCTGCGGTAATACGGAGGGTGCGAGCGTTGTCCGGATTTATTGGGTTTAAAGGGTGCGTAGGCGGTTTATTAAGTCAGTGGTGAAAGACGGTCGCTCAACGATTGCAGTGCCATTGATACTGGTAGACTTGAGTTCGTATGAGGTAGCTGGAATGGATAGTGTAGCGGTGAAATGCATAGATATTATCCAGAACTCCAATTGCGTAGGCAGGTTACTAATACGATACTGACGCTGATGCACGAAAGTGTGGCGATCAAACAGGATTAGATACCCTGGTAGTCCACACTGTAAACGATGATGACTAACTGTTTGCCTTTCGGGGTGAGTGGTACAGAGAAATCGTTAAGTCATCCACCTGGGGAGTACGCCGGCAACGGTGAAACTCAAAGGAATTGACGGGGTCCGCACAAGCGGTGGAGCATGTGGTTTAATTCGATGATACGCGAGGAACCTTACCTAGGCTAGAATGTGAAGGAATAATTAGAGATAGATTAGTCT

>GQIS8NW03F7DZB rank=0347288 x=2427.5 y=1525.5 length=365
CGTGTCTCTAGTGCCAGCCGCTGCGGTAATACGGAGGGTGCGAGCGTTGTCCGGATTTATTGGATTTAAAGGGTGCGTAGGCGGTTTATTAAGTCAGTGGTGAAAGACGGTCGCTCAACGATTGCAGTGCCATTGATACTGGTAGACTTGAGTTCGTATGAGGTAGCTGGAATGGATAGTGTAGCGGTGAAATGCATAGATATTATCCAGAACTCCAATTGCGTAGGCTAGGTTACTAATACGATACTGACGCTGATGCTACGAAAGTGTGGGGATCAAACAGGATTAGATTACCCTGGTAGTCCACACTGTAAACGATGATGACTAACTGTTTGCCCTTTGGGGTGAGTGGTACAGAGAAATCG

>GQIS8NW03GWOH2 rank=0347501 x=2715.0 y=1912.5 length=356
CGTGTCTCTAGTGCCAGCAGCGGCGGTAATACGGAGGGTGCAAGCGTTATCCGGATTTATTGGGTTTAAAGGGTCCGTAGGCGGATCGTTAAGTCAGTGGTGAAAGCCTACCGCTCAACGGTAGAACTGCCATTGATACTGGCGATCTTGAATATGTATGAAGTTGGCGGGAATGTGTGGTGTAGCGGTGAAATGCTTAGATATCACACAGAACACCGATTGCGAAGGCAGCTGACTAATACATGATTTGACGCTGAGGGGACGAAAGTAGTGGGGATCAAACAGGATTAGATACCCTGGTAGTCCACACCGTAAACGATGATTACTAGATTTTGGTCGCAAGATCAGAGTCCAAG

>GQIS8NW03FIDYD rank=0347514 x=2142.0 y=2451.5 length=53
CGTGTCTCTAGTGCCAGCAGCTGCGGTAATACGGAGGTGCAAGCGTTATCCGG

>GQIS8NW03HAAEB rank=0348076 x=2870.0 y=1937.5 length=406
CGTGTCTCTAGTGCCAGCAGCTGCGGTAAGACGAGGGATCCTAGCGTTGTTCGGAATCATTGGGCGTAAAGCGGGTGTAGGTGGCTCTATAAGTCAAGTGTGGAAGCCCCGGGCTTAACCTGGGAAGTGCATTTGATACTGCAGAGCTTGAGTGCTAGAGAGGTCATTAGAATTCCTGGTGTAGTGGTGAAATACGTAGATATCAGGAGGAATACCGGAGGCGAAGGCGGATGGCTGGCTAGACACTGACACTGAGACCCGAAAGCGTGGGGATCAAACAGGATTAGATACCCTGGTAGTCCACGCTGTAAACGATGGATACTTGTTGTTGGAGGTATTGACCCCTTCAGTGACGCAGTTAACACGGTAAGTATCCGCCTGGGGAGTACGGTCGCAAGATTAAAAC

>GQIS8NW03F70JH rank=0348296 x=2434.0 y=2091.5 length=470
CGTGTCTCTAGTGCCAGCCGCGGCGGTAATACGTAGGATCCGAGCGTTGTCCGGATTTATTGGGTTTAAAGGGTGCGTAGGCGGTTTTATAAGTCAGTGGTGAAAGTTGGCCGCTCAACGGTCAAATTGCCATAGATACTGTAGAACTTGAGTTAAGTTGAGGTGGGCGGAATGTGTCACGTAGCGGTGAAATGCATAGAGATGACACAGAACACCGATTGCGTAGGCAGCTCACTAAGCTTATACTGACGCTGAGGCACGAAAGTGTGGGGATCAAACAGGATTAGATACCCTGGTAGTCCACACTGTAAACGTTGATAACTTGCTGTTGGCGATACATGGTCAGTGGCTAAGGGAAACCGATAAGTTATCCACCTGGGGAGTACGTCCGCAAGGATGAAACTCAAAGGATTGACGGGGCCCGCACAAGCGGAGGAGCATGTTGGTTTAATTCGATGATACGCGAGACC

>GQIS8NW03F34UA rank=0348365 x=2390.5 y=1264.0 length=80
CGTGTCTCTAGTGCCAGCCGCTGCGGTAATACGTAGGGTGCTAAGCGTTAAGTCGGAATTACTGGGACGTAAAGCGTGCG

>GQIS8NW03FZXPD rank=0348591 x=2342.5 y=1999.0 length=306
CGTGTCTCTAGTGCCAGCCGCAGCGGTAAATACGTAGGGTGCGAGCGTTAATCGGAATTACTGGGCGTAAAGCGTGCGCAGGCGGTTTTGAAAGTCAGATGTGAAATCCCCGGGCTCAACCTGGGAACTGCGTTTGAAACTCCAAAGCTAGAGTATGGGAGAGGGGGTAGAATTCCACGTGTAGCAGTGAAATGCGTAGAGATGTGGAGGAATACCAATGGCGAAGGCAGCCCCCTGGCCTAATACTGACGCTCGATGCACGAAAGCGTGGGGAGCAAACNGGATTAGATACCCTGGTAGTCCACG

>GQIS8NW03FVKIH rank=0348762 x=2292.0 y=3079.5 length=319
CGTGTCTCTAGTGCCAGCAGCGGCGGTAATACGGAGGGTGCGAGCGTTGTCCGGATTTATTGGGTTTAAAGGGTGCGTAGGCGGTTCATTAAGTCAGTGGTGAAAGACGGTCGCTCAACGATTGCAGTGCCATTGATACTGGTAGACTTGAGTTCGTATGAGGTAGCTGGAATGGATAGTGTAGCGGTGAAATGCATAGATATTATCCAGAACTCCAATTGCGTAGGCAGGTTACTAATACGATACTGACGCTGATGCACGGAAGTGTGGGGATCAAACAGGATTAGATACCCTGGTAGTCCACACTGTAAACGATGAT

>GQIS8NW03FYKFX rank=0349650 x=2326.0 y=3691.0 length=391
CGTGTCTCTAGTGCCAGCCGCAGCGGTAATACGTAGGGTGCAAGCGTTAATCGGAATTACTGGGCGTAAAGCGTGCGCAGGCGGTTCTATAAGACAGGTGTGAAATCCCCGGGCTTAACCTGGGAATTGCATTTGTGACTGTAGGACTAGAGTGCGTCAGAGGGGGGTGGAATTCCACGTGTAGCAGTGAAATGCGTAGAGATGTGGAGGAACACCAATGGCGAAGGCAGCCCCCTGGGATGACACTGACGCTCATGCACGAAAGCGTGGGGAGCAAACAGGATTAGATACCCTGGTAGTCCACGCCCTAAACGATGTCAACTAGTTGTTGGGGATTTTACTTCCTTGGTAACGTAGCTAACGCGTGAACGTTGACCGCCTGGGGACGTAC

>GQIS8NW03F2F97 rank=0349730 x=2371.5 y=605.0 length=414
CGTGTCTCTAGTGCCAGCCGCTGCGGTAATACGGAGGGTGCGAGCGTTGTCCGGGATTTATTGGGTTTAAAGGGTGCGTAGGCGGTTTATTAAGTCAGTGGTGAAAGACGGTCGACTCAACGATTGCAGTGCCATTGATACTGGGTAGACTTGAGTTCGTATGAGGTAGCTGGAAATGGATAGTGTAGCGGTGAAATGCATAGATATTATCCAGAACTCCAATTGCGTAGGCAGGTTACTAATACGGTACTGACGCTGATGCACGAAAAGTGTGGGGATCAAAACAGGATTAGATACCCTGGTAGTCCACACTGTAAACGATGATGACTAACTGTTTGCCCTTTGGGGTGAGTGGTACAGAGAATCGTTAAGTCATCCACCTGGGGCGTACGCCGGACAACGGTGAAACTCAAA

>GQIS8NW03HCEXG rank=0350159 x=2894.5 y=2818.5 length=151
CGTGTCTCTAGTGCCAGCCGCGGCGGTAATACGGAGGGTGCAAGCGTTATCCGGATTCACTGGGTTTAAAGGGTAGCGTAGGCGGGCAGGTAAGTCAGTGGTGAAATCCTGGAGCTTAACTCCAGAACTGCCATTGATACTATCTGTCTTG

>GQIS8NW03GA90G rank=0351067 x=2471.0 y=2782.0 length=54
CGTGTCTCTAGTGCCAGCCGCGGCGGTAATACGGAGGGTGCGAGCGTTGTCCGG

>GQIS8NW03GT44M rank=0351072 x=2686.0 y=2276.0 length=333
CGTGTCTCTAGTGCCAGCAGCCGCGGTAATACGGAGGATCCAAGCGTTATCCGGAATCATTGGGTTTTAAAGGGTCCGTAGGCGGTTTGGTAAGTCAGTGGTGAAAGCCCGCAGCTCAACTGTGGAACGGCCATTGATACTGCCAGACTTGAATTACGAGGAAGTAACTAGAATATGTAGTGCAGCGGTGAAATGCATAGATATTATCCAGAACTCCAATTGCGTAGGCAGGTTACTAATACGATACTGACGCTGATGCACGAAAGTGTGGGGATCAAACAGATAGATACCCTGGTAGTCCACACTAGTAAACGATGATGACTAACTGTTTAG

>GQIS8NW03F6NY6 rank=0351379 x=2419.0 y=592.5 length=301
CGTGTCTCTAGTGCCAGCCGCTGCGGTAATACGGAGGGTGCAAGCGTTGTCCGGATTTATTGGGTTTAAAGGGTGCGTAGGTGGCCCTGTAAGTCTGACCTGAAAGTGGGCCGCTTAACGGCACAGGGTGGTTGGATACTGCGGGGCTTGAAGTAGGTGGAGGTTGCCGGAACGGATCGTGTAGCGGTGAAATGCATAGAGATGATCCAGAACGCCAATTGCGAAGGCAGGTGGCTACGTCCTAACTTGACACTGAGGCACGAAAGCAGTGGGGAGCAAAACAGGATTAGATACCCTGGTA

>GQIS8NW03G0F3Y rank=0352374 x=2758.0 y=1532.0 length=233
CGTGTCTCTAGTGCCAGCCGCGGCGGTAATACGAAGGGAGCTAGCGTTGTTCGGAATTACTGGGCGTAAAGGGCGCGTAGGCGGCCTTGTAAGTTAGATGTGAAAGCCCCGGGCTTAACCTGGGGAACTGCATTTAAGACTGCAAAAGCTTGAGGACGAGAGAGGAAAGTGGAATTGCGAGTGTAGAGGTGAAATTCGTAGATATTCGCAAGAACACCAGTGGCGAAGGCGAC

>GQIS8NW03GZORK rank=0352420 x=2749.0 y=2958.5 length=366
CGTGTCTCTAGTGCCAGCAGCTGCGGTAATACGTAGGATCCGAGCGTTGTCCGGATTTATTGGGTTTAAAGGGTGCGTAGGCGGTTTTATAAGTCAGTGGTGAAAGTTGGCCGCTCAACGGTCAAATTGCCATAGATACTGTAGAACTTGAGTTAAGTTGAGGTGGGCGGAATGTGTCATGTAGCGGTGAAATGCATAGAGATGACACAGAACACCGATTGCGTAGGCAGCTCACTAAGCTTATACTGACGCTGAGGCACGAAAGTGTGGGGATCAAACAGGATTAGATACCCTGGTAGTCCACGCCCTAAACGATGTCAACTAGTTGTTGGGGATTTACTTCCTTGGTAACGTAGCTAACGCGTG

>GQIS8NW03FR17G rank=0352565 x=2252.0 y=3226.5 length=395
CGTGTCTCTAGTGCCAGCAGCCGCGGTAATACGAAGGGAGCTAGCGTTGTTCGGAATTACTGGGCGTAAAGGGCGCGTAGGCGGCCTTGTAAGTTAGATGTGAAAGCCCCGGGCTTAACCTGGGAACTGCATTTAAGACTGCAAAGCTTGAGGACGAGAGAGGAAAGTGGAATTGCGAGTGTAGAGGTGAAATTCGTAGATATTCGCAAGAACACTAGTGGCGGAGGCGACTTTTCTGGCTCGTATCTGACGCTAAGGCGCGAAAGCGTGGGGAGCAAACAGGATTAGATACCCTGGTAGGTCCACGCTGTAAACGATGAGTGCTAGATGTTGGGCTTCGGCTCAGTATCGCAGCTAACGCATTAAGCACTCCGCCTGGGGAGTACGGTCGCAAG

>GQIS8NW03GRKLX rank=0352753 x=2657.0 y=1155.0 length=282
CGTGTCTCTAGTGCCAGCCGCGGCGGTAATACAGAGGATCCAAGCGTTATCCGGAATCATTGGGTTTAAAGGGTCCGTAGGCGGTTTGGTAAGTCAGTGGTGAAAGCCCGCAGCTCAACTGTGGAACGGCCATTGATACTGCCAGACTTGAATTACAAGGAAGTAACTAGAATATGTAGTGTAGCGGTGAAATGCTTAGATATTACATGGAATACCAATTGCGAAGGCAGGTTACTACTTGTGGATTGACGCTGATGGACGAAGCGTGGGGAGCGAACAGGA

>GQIS8NW03GY1CD rank=0353123 x=2742.5 y=1275.5 length=336
CGTGTCTCTAGTGCCAGCAGCGGCGGTAATACGGAGGGTGCGAGCGTTGTCCGGATTTATTGGGTTTAAAGAGTGCGTAGGCGGTTTATTAAGTCAGTGGTGAAAGACGGTCGCTCAACGATTGCAGTGCCATTGATACTGGTAGACTTGAGTTCGTATGAGGTAGCTGGAATGGATAGTGTAGCGGTGAAATGCATAGATATTATCCAGAACTCCAATTGCGTAGGCAGGTTACTAATACGATACTGACGCTGATGCACGAAAGTGTGGGGATACAAACAGGATTAGATACCCTGGTAGTCCACACTGTAAACGATGATGACTAACTGTCTGCCC

>GQIS8NW03G5S7J rank=0353251 x=2819.5 y=1933.0 length=401
CGTGTCTCTAGTGCCAGCCGCAGCGGTAATACGGAGGGTGCGAGCGTTGTCCGGATTTTATTGGGTTTAAAGGGTGCGTAGGCGGTTTATTAAGTCAGTGGTGAAAGACGGTCGCTCAACGATTGCAGTGCCATTGATACTGGTAGACTTGAGTTCGTATGAGGTAGCTGGAATGGATAGTGTAGCGGTGAAATGCATAGATATTGTCCAGAACTCCAATTGCGTAGGCAGGTTACTAATACGATACTGACGCTGATGCACGAAAGTGTGGGGATCAAACAGGATTAGATACCCTGGTAGTTCACACTAGTAAACGATGATGACTAACTGTTTGCCTTTCGGGGTGAGTGGTACAGAGAAATCGTTAAGTCATCCACCGTGGGGAGTACGCCGGCAACGGT

>GQIS8NW03FQ96K rank=0353421 x=2243.0 y=3770.5 length=325
CGTGTCTCTAGTGCCAGCAGCTGCGGTAATACGGAGGGTGCAAGCGTTATCCGGATTCACTGGGTTTAAAGGGTGCGTAGGCGGGCAGGTAAGTCAGTGGTGAGATCCTGGAGCTTAACTCCAGAACTGCCATTGATACTATCTGTCTTGAATATTGTGGAGGTAAGCGGAATATGTCATGTAGCGGTGAAATGCTTAGATATGACATAGAACACCTATTGCGAAGGCAGCTTACTACGCATATATTGACGCTGAGGCACGAAAGCGTGGGGATCAAACAGGATTAGATACCCTGGTAGTCCACGCCCTAAACGATGGATACTCG

>GQIS8NW03F4IU7 rank=0353606 x=2394.0 y=3057.0 length=438
CGTGTCTCTAGTGCCAGCCGCGGCGGTAATACGAAGGGAGCTAGCGTTGCTCGGAATTACTGGGCGTAAAAGGGCGCGTAGGCGGCCTTGTAAGTTAGATGTGAAAGCCCCGGGCTTAACCTGGGAACTGCATTTAAGACTGCAAAGCTTGAGGACGAGAGAGGAAAGTGGAATTGCGAGTGTAGAGGTGAAATTCGTAGATATTCGCAAGAACACCAGTGGCGAAGGCGACTTTCTGGCTCGTATCTGACGCTAAGGCGCGAAAGCGTGGGGAGCAAACAGGATTAGATACCCTGGTAGTCCACGCTGTAAACGATGAGTGCTAGATGTTGGGCTTCGGCTCAGTATCGCAGCTAACGCATTAAGCACTCCGCCTGGGAGTACGGTCGCAAGATTAAAACTCAAAGATTGACGGGGCCCGCACAAGCGGTGGAGTAT

>GQIS8NW03F0XS8 rank=0353879 x=2353.5 y=3738.5 length=365
CGTGTCTCTAGTGCCAGCCGCTGCGGTAATACGTAGGGTGCAAGCGTTAATCGGAATTACTGGGCGTAAAGCGTGCGCAGGCGGTTCTATAAGACAGGTGTGAGATCCCCGGGCTTAACCTGGGAATTGCATTTGTGACTGTAGGACTAGAGTGCGTCAGAGGGGGTGGAATTCCGACGTAGTAGCAGTGAAATGCGTAGAGATGTGGAGGAACACCAATGGCGAAGGCAGCCCCCTGGGATGACGCTGACGCTCATGCACGAAAAGCGTGGGGAGCAAACAGGATTAGATACCCTGGTAGTCCACGCCCTAAACGATGTCAACTAGTTGTTGGGGATTTACTCCTTGTAACGTAGCTAACGCGT

>GQIS8NW03FLOZY rank=0353985 x=2180.5 y=1084.0 length=308
CGTGTCTCTAGTGCCAGCCGCTGCGGTAATACGGAGGGGTGCAAGCGTTATCCGGATTCACTGGGGTTTAAAGGGTGTGTAGGGCGGGCTATTAAGTCAGTGGTGAAATCTCCGAGCTTAACTTGGAAACTGCCATTGATACTATTAGTCTTGAATTCTGTTGAGGTTGGCGGAATATATCATGTAGCGGTGAAATGCATAGATATGATATAGAACCCCGATTGCGAAGGCAGCTAACTAAGCAGATATTGACGCTGAGGCACGAAAGCGTGGGGATCAAAACAGGGATTAGATACCCTGGTAGTCCA

>GQIS8NW03G2GQQ rank=0354250 x=2781.5 y=1456.5 length=376
CGTGTCTCTAGTGCCAGCCGCCGCGGTAATACAGAGGTCCCCGAGCGTTATCCGGATTTACTGGGCGTAAGGAGTCCGTAGCTGGCATTGTAAGTCTTGATTCAAATACTCTGACTCACTCAGAGAAAGGGTTGAGATACTGCAAAGCTAGAGATCATAGGGGGTTAGTGGAATTTCCAGTGGAGGGGTGAAATCCGTTGATATTGGAAGGAATGCCGAAAGCGAAAGCAGCTAACTACTATATTCTGACAGTCAAGGACGGAGCTTGGGGATCGAACGGGATTAGATACCCCGGTGGTCCAAGCCGTAAATGATGTCTGCTAAGCGTTTCGTTAATAACGGAGTGCTGTAATCTAACGAGTTAAGCAGATCGCCT

>GQIS8NW03FLXBY rank=0355533 x=2182.0 y=3692.0 length=206
CGTGTCTCTAGTGCCAGCCGCAGCGGTAATACGTAGGGTGCGAGCGTTAATCGGAATTTACTGGGCGTAAAGCGTGCGCAGGCGGTTATGTAACGACAGATGTGAAATCCCCGGGCCTCAACCTGGGAACTGCATTTGTGACTGCATGACTGGAGTGCGGCAGAGGGGGATGGAATTCCGCGTGTAGCAGTGAAATGCGTAGATAT

>GQIS8NW03G8W3A rank=0355541 x=2854.0 y=3572.0 length=308
CGTGTCTCTAGTGCCAGCAGCTGCGGTAATACGGAGGGTGCGAGCGTTGTCCGGATTTATTGGGTTTAAAGGGTGCGTAGGCGGTTTATTAAGTCAGTGGTGAAAGACGGTCGCTCAACGATTGCAGTGCCATTGATACTGGTAGACTTGAGTTCGTATGAGGTAGCTGGAATGGATAGTGTAGCGGTGAAATGCATAGATATTATCCAGAACTCCAATTGCGTAGGCAGGTTACTAATACGATACTGACGCTGATGCACGAAAGTGTGGGGATCAAACAGGATTGGAGTACCCTGGTAGTCCACACT

>GQIS8NW03GNESG rank=0356574 x=2609.0 y=3598.5 length=423
CGTGTCTCTAGTGCCAGCAGCTGCGGTAATACGGAGGATCCAAGCGTTATCCGGAATCATTGGGTTTAAAGGGTCCGTAGGCGGTTTGGTAAGTCAGTGGTGAAAGCCCGCAGCTCAACTGTGGAACGGCCATTGATACTGCCAGACTTGAATTACAAGGAAGTAACTAGAATATGTAGTGTAGCGGTGAAATGCTTAGATATTACATGGAATACCAATTGCGAAGGCAGGTTACTACTTGTGGATTGACGCTGATGGACGAAAGCGTGGGGAGCGAACAGGATTAGATACCCTGGTAGTCCACGCTGTAAACGATGGATACTAGCTGTTGGGGGCGAACTTCAGTGGCTAAGCGAAAGTGATAAGTATCCCACCTGGGAGTACGTTCGCAAGAATGAAACTCAAAGATTGACGGGGCCGCAC

>GQIS8NW03G6RBJ rank=0356616 x=2830.0 y=1085.0 length=320
CGTGTCTCTAGTGCCAGCCGCTGCGGTAATACGTAGGGTGCGAGCGTTAATCGGAATTACTGGGCGTAAAGCGTGCGCAGGCGGTTATGTAAGACAGATGTGAAATCCCCGGGCTCAACCTGGGAACTGCATTTGTGACTGCATGACTGGAGTGCGGCAGAGGGGGAGTGGAATTCCGCGTGTAGCAGTGAAATGCGTAGATATGCGGAGGAACACCGATGGCGAAGGCAATCCCCTGGGCCTGCACTGACGCTCATGCACGAAAGCGTGGGGAGCAAACAGGATTAGATACCCTGGTAGTCCACGCCCTAAACGATGTC

>GQIS8NW03F650J rank=0356805 x=2424.0 y=3489.0 length=331
CGTGTCTCTAGTGCCAGCCGCAGCGGTAATACGGAGGATCCAAGCGTTATCCGGAATCATTGGGTTTAAAGGGTCCGTAGGCGGTTTGGTAAGTCAGTGGTGAAAGCCCCGCAGCTCAACTGTGGAACGGCCATTGATACTGCCAGACTTGAATTACAAGGAAGTAACTAGAATATGTAGTGTAGCGGTGAAATGCTTAGATATTACATGGAATACCAATTGCGAAAGGCAGGTTACTACTTGTGGATTGACGCTGATGGACGAAAGCGTGGGGAGCGAACAGGATTAAGATACCCTGGTAGTCCACGCTGTAAAACGATGGATACTAGCT

>GQIS8NW03HBPQG rank=0357031 x=2886.5 y=2934.5 length=444
CGTGTCTCTAGTGCCAGCAGCGGCGGTAATACGGAGGGTGCAAGCGTTATCCGGATTCACTAGGGTTTAAAGGGTGCGTAGGCGGGCAGGTAAGTCAGTGGTGAAATCCTGGAGCTTAACTCCAGAACTGCCATTGATACTATCTGTCTTGAATATTGTGGAGGTAAGCGGAATATGTCATGTAGCGGTGAAATGCTTAGATATGACATAGAACACCTATTGCGAAGGCAGCTTACTACGCATATATTGACGCTGAGGCACGAAAGCGTGGGGATCAAACAGGATTAGATACCCTGGTAGTCCACGCCCTAAACGATGGATACTCGACATACGCGATACACTGTGTGTGTCTGAGCGAAAGCATTAAGTATCCCGACCTGGGAAGTACGACCGCAAGGTTGAAACTCAAAGGAATTGGCGGGGTCCGCACAAGCGGTGGAGCAT

>GQIS8NW03G27CR rank=0357232 x=2789.5 y=3177.5 length=503
CGTGTCTCTAGTGCCAGCAGCCGCGGTAATACGGAGGATCCAAGCGTTATCCGGAATCATTGGGTTTAAAGGGTCCGTAGGCGGTTTGGTAAGTCAGTGGTGAAAGCCCGCAGCTCAACTGTGGAACGGCCATTGATACTGCCAGACTTGAATTACAAGGAAGTAACTAGAATATGTAGTGTAGCGGTGAAATGCTTAGATATTACATGGAATACCAATTGCGAAGGCAGGTTACTACTTGTGGATTGACGCTGATGGACGAAAGCGTGGGGAGCGAACAGGATTAGATACCCTGGTAGTCCACGCTGTAAACGATGGATACTAGCTGTTGGGGGCAACTTCAGTGGCTAAGCGAAAGTGATAAGTATCCCACCTGGGGAGTACGTTCGCAAGAATGAAACTCAAAGGAATTGGCGGGGGCCCGNACAAGCGGTGGAGCATGTGGTTTAATTCGATGATACGCGAGGAACCTTACCAAGGCTTAAATGTAGATTGACAGGTTT

>GQIS8NW03FYLDA rank=0357294 x=2327.5 y=796.0 length=298
CGTGTCTCTAGTGCCAGCCGCGGCGGTAATACGGAGGGTGCGAGCGTTGTCCGGATTTATTGGGTTTAAAGGTGCGTAGGCGGTTTATTAAGTCAGTGGTAGAAAGACGGTCGCTCAACGATTGCAGTGCCATTGATACTGGTAGACTTGAGTTCGTATGAGGTAGCTGGAATGGATAGTGTAGCGGTGAAATGCATAGATATTATCCAGAACTCCAATTGCGTAGGCAGGTTACTAATACGATACTGACGCTGATGCACGAAAGTGTGGGGATCAAACAGGATTAGATACCCTGGTA

>GQIS8NW03FP1I1 rank=0357320 x=2229.0 y=3243.0 length=259
CGTGTCTCTAGTGCCAGCAGCTGCGGTAATACGGAGGGTGCAAGCGTTATCCGGATTCACTGGGTTTAAAGGGTGCGTAGGCGGGTTGGTAAGTCAGTGGTGAAATCCCCGAGCTTAACTTGGGGACTGCCATTGATACTATCAATCTTGAATGTTCTGGAGGTTTTGCGGAATATGTCATGTAGCGGTGAAATGCATAGATATGACATAGAACACCTATTGCGAAGGCAGCAGGCTACAGAAATATTGACGCTGAGGC

>GQIS8NW03F6ZL9 rank=0357707 x=2422.0 y=3391.5 length=55
CGTGTCTCTAGTGCCAGCCGCAGCGGTAATACGGAGGGTGCAAGCGTTATCCGGA

>GQIS8NW03F1FIZ rank=0358232 x=2359.0 y=2121.0 length=287
CGTGTCTCTAGTGCCAGCCGCAGCGGTAATACGGAGGGTGCAAGCGTTAATCGGAATTACTGGGCGTAAAGCGCACGTAGGTGGTTTGTTAAGCTAGCTGTGAAATCCCCGGGCTCAACCTGGGCACTGCAGTTAGAACTGGCAAGCTAGAGTAGGGTAGAGGGGTGTGGAATTCCAGGTGTAGCGGTGAAATGCGTAGATATCTGGAGGAACATCAGTGGCGAAGGCGACACCCTGGACTCATACTGACACTGAGGTGCGAAAGCGTGGGAGCAAACAGGATTAGA

>GQIS8NW03FUZMI rank=0358290 x=2286.0 y=584.0 length=368
CGTGTCTCTAGTGCCAGCAGCCGCGGTAATACGAAGGGAGCTAGCGTTGTTCGGAATTACTGGGCGTAAAGGGCGCGTAGGCGGCCTTGTAAGTTAGATGTGAAAGCCCCGGGCTTAACCTGGGAACTGCATTTAAGACTGCAAAGCTTGAGGACGAGAGAGGAAAGTGGAATTGCGAGTGTAGAGGTGAAATTCGTAGATATTCGCAAGAACACCAGTGGCGAAGGCGACTTTTCTGGCTCGTATCTGACGCTAAGGCGCGAAAGCGTGGGGAGCAACAAGGATTAGATACCCTGGTAGTCCACGCTGTAAACGATGAGTGCTAGATGTTGGGCTTCGGCTCAGTATCGNAGCTAACGACATTAAGC

>GQIS8NW03FIKES rank=0358999 x=2144.5 y=2626.0 length=102
CGTGTCTCTAGTGCCAGCCGCTGCGGTAATACGGAGGGTGCGAGCGTTGTCCGGATTTATTGGGTTTAAAAGGGTGCGTAGGCGGTTTATTAAGTCAGTGGT

>GQIS8NW03FX84W rank=0359186 x=2323.5 y=1326.5 length=392
CGTGTCTCTAGTGCCAGCAGCTGCGGTAATACGAAGGGGGCTAGCGTTGCTCGGAATTACTGGGCGTAAAGGGCGCGTAGGCGGACAGTTTAGTCAGAGGTGAAAGCCCAGGGCTCAACCTTGGAATTGCCTTTGATACTGGCTGTCTTGAGTATGGAAGAGGTATGTGGAACTCCGAGTGTAGAGGTGAAATTCGTAGATATTCGGAAGAACACCAGTGGCGAAGGCGGCATACTGGTCCATTACTGACGCTGAGGCGCGAAAGCGTGGGGAGCAAACAGGATTAGATACCCTGGTAGTCCACGCTGTAACGATGAGTGCTAGTTGTCGGCATGCATGCATGTCGGTGACGCAGCTAACGGCATTAAGCACTCCGCCTGGGGAGTACGGTC

>GQIS8NW03F4T4C rank=0359667 x=2398.0 y=1258.5 length=392
CGTGTCTCTAGTGCCAGCCGCTGCGGTAATACGGAGGGTGCAAGCGTTAATCGGAATTACTGGGCGTAAAGCGCACGTAGGTGGTTTGTTAAGCTAGCTGTGAAATCCCCGGGCTCAACCTGGGCACTGCAGTTAGAACTGGCAAGCTAGAGTAGGGTAGAGGGGTGTGGAATTCCAGGTGTAGCGGTGAAATGCGTAGATATCTGGAGGAACATCAGTGGCGAAGGCGACACCCTGGACTCATACTGACACTGAGGTGCGAAAGCGTGGGGAGCAAACAGGATTAGATACCCTGGTAGTCCACGCCGTAAACGATGTCTACTAGCCGTTGGGAGCCTTGAGCTCTTAGTGGCGCAGCTAACGCACTAAGTAGACCGCCTGGGGAGTACGGT

>GQIS8NW03G35MC rank=0359736 x=2800.0 y=2530.0 length=261
CGTGTCTCTAGTGCCAGCAGCTGCGGTAATACGGAGGGTGCAAGCGTTATCCGGATTTATTGGGTTTAAAGGGTCCGTAGGCGGATCGTTAAGTCAGTGGTGAAATCCTACCGCTCAACGGTAGAACTGCCATTGATACTGGCGATCTTGAGTATGTATGAAGTTGGCGGAATGTGTGGTGTAGCGGTGAAATGCTTAGATATCACACAGAACACCGATTGCGAAGGCAGCTGACTAATACACAACTGACGCTGAGGGACG

>GQIS8NW03GTWWC rank=0359842 x=2683.5 y=3898.5 length=170
CGTGTCTCTAGTGCCAGCCGCTGCGGTAATACGTAGGATCCGAGCGTTGTCCGGATTTATTGGGTTTAAAGGGTGCGTAGGCGGTTTTATAAGTCAGTGGTGAAAGTTGGCCGCTCAACGGTCAAATTGCCATAGATACTGTAGAACTTGAGTTAAGTTGAGGTGGGCGG

>GQIS8NW03GIOXO rank=0359950 x=2556.5 y=554.0 length=268
CGTGTCTCTAGTGCCAGCAGCAGCGGTAATACGTAGGTGGCGAGCGTTATCCGGATTTATTGGGTTTAAAGGGAGCGTAGGCGGCTTAATAAGTCAGTGGTGAAAGGTAGCAGCTTAACTGTTTTACATGCCATTGATACTGTTGAGCTTGAGTTGTTAGAAGGCAGATAGAATTTCTGATGTAGCGGTGAAATGCTTAGATATCAGGAGGAATACCGATTGCGAAGGCAGTCTGCTGCATACATACTGACGCGTGAGGCTCGAAAGT

>GQIS8NW03GSUFK rank=0360216 x=2671.0 y=3198.0 length=385
CGTGTCTCTAGTGCCAGCAGCGGCGGTAATACGGAGGGTGCAAGCGTTATCCGGATTTATTGGGTTTAAAAGGGTCCGTAGGCGGATCGTTAAGTCAGTGGTGAAAATCCTACCGCTCAACGGTAGAACTGCCATTGATACTGGCGATCTTGAGTATGTATGAAGTTGGCGGAATGTGTGGTGTAGCGGTGAAATGCTTAGATATCACACAGAACACCGATTGCGAAGGCAGCTGACTAATACACAACTGACGCTGAGGGACGAAAGTGTGGGGATCAAACAGGATAGATACCTGGTAGTCCACACCGTAAACGATGATCACTAGATTTTGGTCGCAAGATCAGAGTCCAAGCGAAAGTGTTTAGTGATCCACCTGGGAGTACGT

>GQIS8NW03G2H3C rank=0360543 x=2781.0 y=3206.5 length=43
CGTGTCTCTAGTGCCAGCAGCTGCGGTAATACGGAGGGTGCGA

>GQIS8NW03G87LX rank=0361489 x=2858.5 y=819.0 length=87
CGTGTCTCTAGTGCCAGCAGCAGCGGTAATACAGAGGGTGCGAGCGTTAATCGGAATTACTGGGCGTAAAGCGCGCGTAGGCGGTTT

>GQIS8NW03FU03Q rank=0361865 x=2286.5 y=2500.0 length=319
CGTGTCTCTAGTGCCAGCCGCCGCGGTAATACGGAGGATCCAAGCGTTATCCGGAATCATTGGGGTTTAAAGGGTCCGTAGGCGGTTTGGTAAGTCAGTGGCGAAAGCCCGCAGCTCAACTGTGGAACGGCCATTGATACTGCCAGACTTGAATTACAAGGAAGTAACTAGAATATGTAGTGTAGCGGTGAAAATGCTTAGATATTACATGGAATACCAATTGCGAAGGCAGGTTACTACTTGTGGATTGACGCTGATGGACGAAAGCGTGGGGAGGCGAACAGGATTAGATACCCTGGTAGTCCACGCTGTAAACGAT

>GQIS8NW03G6372 rank=0362182 x=2834.0 y=1424.0 length=244
CGTGTCTCTAGTGCCAGCCGCTGCGGTAATACGGAGGGTGCGAGCGTTGTCCGGATTTATTGGGTTTAAAGGGTGCGTAGGCGGTTTATTAAGTCAGTGGTGAAAGACGGTCGCTCAACGATTGCAGTGCCATTGATACTGGTAGACTTGAGTTCGTATGAGGTAGCTGGAATGGATAGTGTAGCGGTGAAATGCATAGATATTATCCAGAACTCCAATTGACGTAGGCAGGTTACTAATACGA

>GQIS8NW03HEB8H rank=0362898 x=2916.0 y=2527.0 length=351
CGTGTCTCTAGTGCCAGCAGCGGCGGTAATACGGAGGGTGCAAGCGTTATCCGGATTCACTGGGTTTAAAGGGTGCGTAGGCGGGCAGGTAAGTCAGTGGTGAAATCCTGGAGCTTAACTCCAGAACTGCCATTGATACTATCTGTCTTGAATATTGTGGAGGTAAGCGGAATATGTCATGTAGCGGTGAAATGCTTAGATATGACATAGAACACCTATTGCGAAGGCAGCTTACTACGCATATATTGACGCTGAGGCACGAAAGCGTGGGGATCAAACAGGATTAGATACCTGGTAGTCCACGCCCTAACGATGGATACTCGACATACGCGATACACTGTGTGTGTCTGA

>GQIS8NW03G7MJC rank=0362945 x=2840.0 y=582.0 length=41
CGTGTCTCTAGTGCCAGCCGCTGCGGTAATACGGAGGGTGC

>GQIS8NW03GYCK8 rank=0363004 x=2734.0 y=1962.0 length=167
CGTGTCTCTAGTGCCAGCAGCTGCGGTAATACGGAGGGGTGCGAGCGTTGTCCGGATTTTATTGGGGTTTAAAGGGTGCGTAGGCGGTATATTTAAGTCAGTGGTGAAATACGGTCGCTCAACGATTGCCGTGCCATTGATACTGATAACTTGAGTAGTGATAGAGG

>GQIS8NW03FX3V6 rank=0363266 x=2321.0 y=2724.0 length=240
CGTGTCTCTAGTGCCAGCCGCTGCGGTAATACGGAGGGTGCAAGCGTTATCCGGATTCACTGGGTTTAAAAGGGTGCGTAGGCGGGTTGGTAAGTCAGTGGTGAAATCCCCGAGCTTAACTTGGGAACTGCCATTGATACTATCAATCTTGAATGTTCTGGAGGTTTGTCGGAATATGTCATGTAGCGGTGAAATGCATAGATATGACATAGAACACCTATTAGCGAAGGCAAGCAGGCT

>GQIS8NW03F596B rank=0363652 x=2414.0 y=3185.0 length=253
CGTGTCTCTAGTGCCAGCAGCTGCGGTAATACGGAGGGTGCAAGCGTTATCCGGATTCACTGGGTTTAAAGGGTGCGTAGGCGGGTTGGTAAGTCAGTGGTGAAAATCCCCGAGCTTAACTTGGGAACTGCCATTGATACTATCAATCTTGAATGTTCTGGAGGTTTGCGGAATATGTCATGTAGCGGTGAAATGCATAGATATGACATAGAACACCTATTGCGAAGGCAGCAGGCTACAGAAATATTGTACG

>GQIS8NW03F928V rank=0363681 x=2458.0 y=605.5 length=72
CGTGTCTCTAGTGCCAGCAGCTGCGGTAATACGGAGGGTGCAAGCGTATCCGGATTCACTGGGTTAAAGGGT

>GQIS8NW03GBJYT rank=0363773 x=2474.0 y=3395.0 length=170
CGTGTCTCTAGTGCCAGCAGCGGCGGTAATACGTAGGGTGCAAGCGTTAATCGGAATTACTGGGCGTAAAGCGTGCGCAGGCGGTTCTATAAGACAGGTTGTGAAATCCCCCGGGCTTAACCTGGGAATTGCATTTGTGACTGTAGGACTAGAGTGCGTCAGAGGGGGGT

>GQIS8NW03F3Z9X rank=0364127 x=2388.0 y=3539.5 length=421
CGTGTCTCTAGTGCCAGCAGCAGCGGTAATACGTAGGGTGCGAGCGTTAATCGGAATTACTGGGCGTAAAGCGTGCGCAGGCGGTTTTGTAAGACAGAGGTGAAATCCCCGGGCTCAAACCTGGGAACTGCCTTTGTGACTGCAAGGCTGGAGTACGGCAGAGGGGGATGGAATTCCGCGTGTAGCAGTGAAATGCGTAGATATGCGGAGGAACACCGATGGCGAAGGCAATCCCCTGGGCCTGTACTGACGCTCATGCACGAAAGCGTGGGGAGCAAAACAGGATTAGATACCCTGGTAGTCCACGCCCTAAACGATGTCAATTGGTTGTTGGACGGCTTGCTGTTCAGTAACGAAGCTAGCGCGTGAAGTTGACCGCCTGGGGAGTACGGCCGCAAGGTTGAAACTCAAAGGAATTGAC

>GQIS8NW03GR6XS rank=0364136 x=2664.0 y=1422.5 length=50
CGTGTCTCTAGTGCCAGCCGCAGCGGTAATACGTAAGGGTGCGGAGCGTT

>GQIS8NW03GE1M7 rank=0364315 x=2514.0 y=2433.0 length=396
CGTGTCTCTAGTGCCAGCAGCTGCGGTAATACGGAGGGTGCAAGCGTTATCCGGAATCATTGGGTTTAAAGGGTCCGCAGGCGGATTTATAAGTCAGTGGTGGAAGCCTGATGCTCAACATCAGAACTGCCATTGATACTGTAAGTCTTGAATTCGATCGAAGTGGGCGGAATATGACATGTAGCGGTGAAATGCTTAGATATGTCATAGAACACCGATAGCGAAGGCAGCTCACTAGGTCTGGATTGACGCTCAGGGACGAAAGCGTGGGGAGCAAACAGGATTAGATACCCTGGTAGTCCACGCCGTAAACTATCAATACTCGTTTTCGGGGTACTTCGGTCTTCGGAGACTAAGACGAAGTGATAAGTATTGCACGTGGGAGTACGATCGCAA

>GQIS8NW03F28G4 rank=0364764 x=2380.0 y=278.0 length=259
CGTGTCTCTAGTGCCAGCCGCCGCGGTAATACGGAGGGTGCGAGCGTTGTCCGGATTTTATTGGGTTTAAAGGGTGCGTAGGCGGTTTATTAAGTCAGTGGTGAAAGACGGTCGCTCAACGATTGCAGTGCCATTGATACTGGTAGACTTGAGTTCGTATGAGGTAGCTGGAATGGATAGTGTAGCGGTGAAATGCATAGATATTATCCAGAACTCCAATTGCGTAGGCAGGTTACTAATACGATACTGACGCTGAGTC

>GQIS8NW03GJ6IP rank=0365409 x=2573.5 y=367.0 length=297
CGTGTCTCTAGTGCCAGCAGCAGCGGTAATACGGAGGGTGCGAGCGTTGTCCGGATTTATTGGGTTTAAAGGGTGCGTAGGCGGTTTATTAAGTCAGTGGTGAAAGACGGTCGCTCAACGATTGCAGTGCCATTGATACTGGTAGACTTGAGGTTCGTATGAGGTAGCTGGAATGGATAGTAGTAGCGGTGAAATGCATAGATATATCCAGAACTCCAATTGCGTAGGCAGGTTACTAATACGATACTGACGCTGATGCACGAAAGTGTGGGGATCAAACAGGATTAGAGTACCCGT

>GQIS8NW03HGLBR rank=0365628 x=2942.5 y=1125.5 length=289
CGTGTCTCTAGTGCCAGCAGCTGCGGTAATACGGAGGGTGCAAGCGTTATCCGGATTCACTGGGTTTAAAGGGTGCGTAGGCGGGTTGGTAAGTCAGTGGTGAAATCCCCGAGCTTAACTTGGGAACTGCCATTGATACTATCAATCTTGAATGTTCTGGAGGTTTGCGGAATATGTCATGTAGCGGTGAAATGCATAGATATGACATAGAACACCTATTGCGAAGGCAGCAGGCTACAGAAATATTGACGCTGAGGCACGAAAGCGTGGGGATACAAACAGGATTAGA

>GQIS8NW03GLS86 rank=0365706 x=2591.0 y=2760.5 length=468
CGTGTCTCTAGTGCCAGCAGCAGCGGTAATACGAAGGGTGCAAGCGTTACTCGGAATTACTGGGCGTAAAGCGTGCGTAGGTGGTCGTTTAAGTCCGTTGTGAAAGCCCTGGGCTCAACCTGGGAACTGCAGTGGATACTGGGCGACTAGAGTGTGGTAGAGGGTAGCGGAATTCCTGGTGTAGCAGTGAAATGCGTAGAGATCAGGAGGAACATCCATGGCGAAGGCAGCTACCTGGACCAACACTGACACTGAGGCACGAAAGCGTGGGGAGCAAACAGGATTAGATACCCTGGTAGTCCACGCCCTAAACGATGCGAACTGGATGTTGGGTGCAATTTGGCACGCAGTATCGAAGCTAACGCGTTAAGTTCGCCGCCTGGGGAGTACGGTCGCAAGACTGAACTCAAAGGAATTGACGGGGCCGCACAAGCGGTAGAGTATGTGGTTTATCGATGCAACGCGAAG

>GQIS8NW03FRTMB rank=0366557 x=2250.0 y=289.0 length=241
CGTGTCTCTAGTGCCAGCCGCAGCGGTAATACGGAGGGTGCAAGCGTTATCCGGATTCACTGGGTTTAAAGGGTGCGTAGGCGGGTTGGTAAGTCAGTGGTGAAATCCCCGAGCTTAACTTGGGAACTGCCATTGATACTATCAATCTTGAATGTTCTGGAGGTTTGCGGAATATGTCATGTAGCGGTGAAATGCATAGATATGACATAGAACCACCTATTGCGAAGGCAGCAGGCTACAG

>GQIS8NW03HHK1F rank=0366627 x=2953.5 y=2353.0 length=46
CGTGTCTCTAGTGCCAGCAGCGGCGGTAATACGAAGGGAGCTAGCG

>GQIS8NW03G8AYY rank=0366656 x=2847.0 y=3576.5 length=476
CGTGTCTCTAGTGCCAGCAGCTGCGGTAATACGAAGGGAGCTAGCGTTGTTCGGAATTACTGGGCGTAAAGGGCGCGTAGGCGGCCTTGTAAGTTAGATGTGAAAGCCCCGGGCTTAACCTGGGAACTGCATTTAAGACTGCAAAGCTTGAGGACGAGAGAGGAAAGTGGAATTGCGAGCGTAGAGGTGAAATTCGTAGATATTCGCAAGAACACCAGTGGCGAAGGCGACTTTCTGGCTCGTATCTGACGCTAAGGCGCGAAAGCGTGGGGAGCAAACAGGATTAGATACCCTGGTAGTCCACGCTGTAAACGATGAGTGCTAGATGTTGGGCTTCGGCTCAGTATCGCAGCTAACGCATTAAGCACTCCGCCTGGGGAGTACGGTCGCAAGATTAAAACTCAAAGGAATTGACGGGGGCCCGCACAAGCGGTGGAGTATGTGGTTTAATTCGAAGCAACGCGCAAAACCTTACC

>GQIS8NW03F4O4K rank=0366823 x=2396.0 y=2978.5 length=256
CGTGTCTCTAGTGCCAGCAGCAGCGGTAATACGGAGGGTGCAAGCGTTTATCCGGATTTATTGGGTTTAAAGGGTCCGTAGGCGGATCGTTAAGTCAGTGGTGAAATCCTACCGCTCAACGGTAGAACTGCCATTGATACTGGCGATCTTGAGTATGTATGAAGTTGGCGGAATGTGTGGTGTAGCGGTGAAATGCTTAGATATCACACAGAACACCGATTGCGAAGGCAGCTGACTAATACACAACTGACGCTGA

>GQIS8NW03GUM9A rank=0367112 x=2692.5 y=1196.0 length=224
CGTGTCTCTAGTGCCAGCAGCAGCGGTAATACGGAGGGTGCGAGCGTTGTCCGGATTTATTGGGTTTAAAGGGTGCGTAGGCGGTTTATTAAGTCAGTGGTGAAAGACGGTCGCTCAACGATTGCAGTGCCATTGATACTGGTAGACTTGAGTTCGTATGAGGTAGCTGGAATGGATAGTGTAGCGGTGAAATGCATAGATATTATCCAGAACTCCAATTGCGT

>GQIS8NW03GZ072 rank=0367114 x=2753.0 y=2720.5 length=396
CGTGTCTCTAGTGCCAGCAGCGGCGGTAATACGTAGGGTGCAAGCGTTAATCGGAATTACTGGGCGTAAAGCGTGCGCAGGCGGTTCTATAAGACAGGTGTGAAATCCCCGGGCTTAACCTGGGAATTGCATTTTGTGACTGTAGGACTAGAGTGCGTCAGGGGGGGTGGAATTCCACGTGTAGCAGTGAAATGCGTAGAGATGTGGAGGAACACCAATGGCGAAGGCAGCCCCCTGGGATGACACTGACGCTCATGCACGAAAGCGTGGGGAGCAAACAGGATTAGATACCCTGGTAGTCCACGCCCCTAAAACGATGTCAACTAGTTGTTGGGGATTTACTTCCTTGGTAACGTAGCTAACGCGTGAAGTTGACCGCCTGGGGAGTACGGTCGC

>GQIS8NW03FZSTY rank=0367421 x=2340.5 y=3876.5 length=58
CGTGTCTCTAGTGCCAGCAGCGGCGGTAATACGTAGGGTGCGAGCGTTAATCGGAATT

>GQIS8NW03GAYZ6 rank=0367504 x=2468.0 y=804.0 length=380
CGTGTCTCTAGTGCCAGCAGCAGCGGTAATACGGAGGGGTGCAAGCGTTAATCGGAATTACTGGGCGTAAAGCGCACGCAGGCGGTTGATTAAGTCAGATGTGAAATCCCCGGGCTCAACCTGGGAACTGCATTTGAAACTGGTCAGCTTGAGTCTCGTAGAGGGGGGTAGAATTCCAGGTGTAGCGGTGAAATGCGTAGAGATCTGGAGGAATACCGGTGGCGAAGGCGGCCCCCTGGACGAAGACTGACGCTCAGGTGCGAAAGCGTGGGGAGCAAACAGGATTAGATACCCTGGTAGTCCACGCCGTAAACCGATGTCGACTTGGAGGTTTGTGCCCTTGAGGTCGTGGCTTCCGGAGCTAACGCGTTAAGTCGACC

>GQIS8NW03G11OW rank=0368452 x=2776.0 y=2430.0 length=142
CGTGTCTCTAGTGCCAGCAGCCGCGGTAATTACAGAGGTACCCCGAGCGTTATACCGGATTTACTGGGCGTAAAGAGTCCGTAGCTGGCATTGTAAGTCTTGATTCAAATACTCTGACTCACTCAGAGAAAGGGTTGAGATA

>GQIS8NW03GLCLW rank=0368648 x=2586.0 y=1666.0 length=332
CGTGTCTCTAGTGCCAGCAGCCGCGGTAATACGGAGGGTGCGAGCGTTGTCCGGATTTATTGGGTTTAAAGGGTGCGTAGGCGGTTTTATTAAGTCAGTGGTGAAAGACGGTCGCTCAACGATTGCAGTGCCATTGATACTGGTAGACTTGAGTTCGTATGAGGTAGCTGGAATGGATAGTGTAGCGGTGAAATGCATAGGTATTATCCAGAACTCCAATTGCGTAGGCAGGTTACTAATACGATACTGACGCTGATGCACGAAAGTGTGGGGATCAACAGGATTAGATACCCTGGTAGTCCACACTGTAAACGATGATGACTAACTGTTTG

>GQIS8NW03FUJ1Z rank=0369575 x=2281.0 y=885.0 length=261
CGTGTCTCTAGTGCCAGCCGCGGCGGTAATACGGAGGATCCAAGCGTTATCCGGAATCATTGGGTTTAAAGGGTCCGTGGGCGGTTTGGTAAGTCAGTGGTGAAAGCCCGCAGCTCAACTGTGGAACGGCCATTGATACTGCCAGACTTGAATTACAAGGAAGTAACTAGAATATGTAGTGTAGCGGTGAAATGCTTAGATATTACATGGAATACCAATTGCGAAGGCAGGTTACTACTTGTGGATTGACGCTGATGGACG

>GQIS8NW03GEG9Y rank=0369822 x=2508.5 y=612.0 length=318
CGTGTCTCTAGTGCCAGCAGCGGCGGTAATACGGAGGGTGCAAGCGTTATCCGGAATCATTGGGTTTTAAAAGGGTCCGCAGGCGGATTTATAAGTCAGTGGTGAAAGCCTGATGCTCAACATCAGAACTGCCATTGATACTGTAAGTCTTGAATTCGATCGAAGTGGGCGGAATATGACATGTAGCGGTGAGATGCTTAGATATGTCATAGAACACCGATAGCGAAGGCAGCTCACTAGGTCTGGATTGACGCTCAGGGACGAAAGCGTGGGGAGCAAACAGGATTAGATACCCCGTGGTAGTCCACGCCGTAAACT

>GQIS8NW03GTBZG rank=0369936 x=2677.5 y=1370.0 length=151
CGTGTCTCTAGTGCCAGCCGCGGCGGTAATACGGAGGGTGCAAGCGTTATCCGGATTTATTGGGTTTTAAAAGGGTCCGTAGGCGGATTCGTTTAAGTCAGTGGTGAAATCCTACCGCTCAACGGTAGAACTGCCATTGATACTGGCGGTC

>GQIS8NW03F3Y7F rank=0369984 x=2388.0 y=2153.0 length=102
CGTGTCTCTAGTGCCAGCAGCGGCGGTAATACGAAGGGAGCTAGCGTTGTTCGGAATTACTGGGCGTAAAGGGCGCGTAGGCGGCCTTGTAAGTTAGATGTG

>GQIS8NW03G0ABB rank=0370106 x=2756.0 y=2213.0 length=321
CGTGTCTCTAGTGCCAGCCGCGGCGGTAATACGGAGGGTGCGAGCGTTGTCCGGATTTATTGGGTTTAAAGGGTGCGTAGGCGGTATATTAAGTCAGTGGTGAAATACGGTCGCTCAACGATTGCCGTGCCATTGATACTGATAAACTTGAGTATGATAGAGGTATTTGGAATGGATAGTGTAGCGGTGAAATGCATAGATATTATCCTGAACGCCAATAGCGAAGGCAGAGTACTATGTCATTACTGACGCTGATGCACGAAGTGTGGGGATCAAACAGGATTAGATACCCTGGTAGTCCACACTGTAAACGATGATGAC

>GQIS8NW03FLTDI rank=0370285 x=2181.0 y=2660.5 length=411
CGTGTCTCTAGTGCCAGCCGCTGCGGTAATACGAAGGGTGCAAGCGTTACTCGGAATTACTGGGCGTAAAGCGTGCGTAGGTGGTCGTTTAAGTCCGTTGTGAAAGCCCTGGGCTCAACCTGGGAACTGCAGTGGATACTGGACGACTAGAGTGTGGTAGAGGGTAGCGGAATTCCTGGTGTAGCAGTGAAATGCGTAGAGATCAGGAGGAACATCCATGGCGAAGGCAGCTACCTGGACCAACACTGACACTGAAGGCACGAAAGCGTGGGGAGCAAACAGGATTAGATACCCTGGTAGTCCACGCCCTAAACGATGCGAACTGGATGTTGGGTGCTAATTTGGCACGCAGTATCGAAGCTAACGCGTTAAGTTCGCCGCCTGGGGAGTACGGTCGCAAGACTGAAACTC

>GQIS8NW03GF22J rank=0371115 x=2526.0 y=1785.5 length=401
CGTGTCTCTAGTGCCAGCAGCCGCGGCGGTAATACGTAGGGTGCGAGCGTTAATCGGAATTACTGGGCGTAAAGCGTGCGCAGGCGGTTTGATAAGTCAGTCGTAGAAATCGCTGGGCTTAACCCATGCAACTGCGATTGATACTGTTGAGCTTGAATCAGGTTGAGGTAGGCGGAATGAGACATGTAGCGGTGGAATGCATAGATATGTCTTAGAACACCGATTGCGAAGGCAGCTTGCTGGACCTGAATTGACGCTGAGGCACGAAAGCGTGGGAGCAAACAGGATTAGATACCCTGGTAGTCCACGCCCTGAACGATGTTACTTGCTGTTCCGTCCTTGCGATGGAGTGGCGAAGCGAAAGCGATAAGTAACCACCTGGGAGTACGCCGGCAACGGTG

>GQIS8NW03FO7NT rank=0372112 x=2220.0 y=1399.0 length=152
CGTGTCTCTAGTGCCAGCAGCGGCGGTAATACGGAGGGTGCGAGCGTTGTCCGGATTTATTGGGTTTAAAGGGTGCGTAGGCGGTATATTAAGTCGGTGGTGAAAGACGGTCGCTCAACGATTGCAGTGCCATTGATACTGGTAGACTTGAG

>GQIS8NW03GSNM9 rank=0372173 x=2669.0 y=2595.5 length=219
CGTGTCTCTAGTGCCAGCAGCCGCGGTAATACGAAGGGAGCTAGCGTTGTTCGGAATTACTGGGCGTAAAGGGCGCGTAGGCGGCCTTGTAAGTTAGATGTGAAAGCCCCGGGCTTAACCTGGGAACTGCATTTAAGACTGCAAAGCCTGAGGACGAGAGAGGAAAGTGGAATTGCGAGTGTAGAGGTGAAATTCGTAGATATTCGCAAGAACACCAGT

>GQIS8NW03FQNI2 rank=0372219 x=2236.0 y=3084.0 length=333
CGTGTCTCTAGTGCCAGCAGCTGCGGTAATACGGAGGGTGCGAGCGTTGTCCGGATTTATTGGGTTTAAAGGGTGCGTAGGCGGTTTATTAAGTCAGTGGTGAAAAGACGGTCGCTCAACGATTGCAGTGCCATTGATACTGGTAGACTTGAGTTCGTATGAGGTAGCTGGAATGGATAGTGTAGCGGTGAAATGCATAGATATTATCCAGAACTCCAATTGCGTAGGCAGGTTACTAATACGATACTGACGCTGATGCACGAAAGTGTGGGGATCAAACAGGATTAGATACCCTGGTAGTCCACACTGTAAACGATGATGACTAACTGTTTG

>GQIS8NW03GI837 rank=0372468 x=2562.5 y=2133.5 length=293
CGTGTCTCTAGTGCCAGCAGCGGCGGTAATACAGAGGGTGCGAGCGTTAATCGGAATTACTGGGCGTAAAGCGCGCGTAGGCGGTTTGTTAAGTCGGATGTGAAATCCCCGGGCTCAACCTGGGAACTGCATTCGATACTGGCAGACTAGAGTATGGGAGAGGATGGTAGAATTCCAGGTGTAGCGGTGAAATGCGTAGAGATCTGGAGGAATACCGATGGCGAAGGCAGCCATCTGGCCTAATACTGACGCTGAGGTGCGAAAGCATGGGGAGCAAACAGGATTAGATACCC

>GQIS8NW03GFC1M rank=0372556 x=2518.5 y=824.5 length=402
CGTGTCTCTAGTGCCAGCCGCTGCGGTAATACGGAGGGTGCGAGCGTTGTCCGGATTTATTGGGTTTTAAAGGGTGCGTAGGCGGTTTATTAAGTCAGTGGTGAAAAGACGGTCGCTCAACGATTGCAGTGCCATTGATACTGGTAGACTTGAGTTCGTATGAGGTAGCTGGAATGGATAGTGTAGCGGTGAAAATGCATAGATATGTCTTAGAACACCGATTGCGAAGGCAGCTTGCTGGACCTGAATTGACGCTGAGGCACGAAAGCGTGGGGAGCAAAACAGGATTAGATACCCTGGTAGTCCACGCCCTAAACGATGTTTACTTGCTGTTCCGTCCTTGCGATGGAGTGGCGAAGCGAAAGCGATAAGTAAACCACTGGGGATACGCCGGCAACGGTG

>GQIS8NW03F6WT7 rank=0372766 x=2421.0 y=3885.0 length=159
CGTGTCTCTAGTGCCAGCAGCCGCGGTAATACGTAGGGTGCAAGCGTTAATCGGAATTACTGGGCGTAAAGCGTGCGCAGGCGGTTCTATAAGACAGGTGTGAAATCCCCGGGCTTAACCTGGGAATTGCATTTTGTGACTGTAGGACTAGAGTGCGTC

>GQIS8NW03FQYKP rank=0372858 x=2240.0 y=1015.5 length=291
CGTGTCTCTAGTGCCAGCCGCTGCGGTAATACGGAGGGTGCGAGCGTTGTCCGGATTTATTGGGTTTAAAGGGTGCGTAGGCGGTATATTAAGTCAGTGGTGAAATACGGTCGCTCAACGATTGCCGTGCCATTGATACTGATAAACTTGAGTATGATAGAGGTATTTGGAATGGATAGTGTAGCGGTGAAATGCATAGATATTATCCAGAACGCCAATAGCGAAGGCAGAGTACTATGTCATTACTGACGCTGATGCACGAAAGTGGTGGGGATCAAACAGGATTAGATA

>GQIS8NW03F2X5V rank=0373036 x=2376.0 y=3297.0 length=238
CGTGTCTCTAGTGCCAGCAGCCGCGGTAATACAGAGGGTGCGAGCGTTAATCGGAATTACTGGGCGTAAAGCGCGCGTAGGCGGTTTGTTAAGTCGGATGTGAAATCCCCGGGCTCAACCTGGGAACTGCATTCGGTACTGGCAGACTAGAGTATGGGAGAGGATGGTAGAATTCCAGGTGTAGCGGTGAAATGCGTAGAGATCTGGAGGAATACCGATGGCGAAGGCAGCCATCTGG

>GQIS8NW03G5N3B rank=0373195 x=2817.0 y=3493.0 length=259
CGTGTCTCTAGTGCCAGCCGCAGCGGTAATACAGAGGTCCCGAGCGTTAATCCGGATTTACTGGGCGTAAAGAGTCCGTAGCTGGCATTGTAAGTCTTGATTCAAATACTCTGACTCACTCAGAGAAAGGGTTGAGATACTGCAAAGCTAGAGATCATAGGGGTTAGTGGAATTTCCAGTGGAGGGTGAAATCCGTTGATATTGGAAGGAATGCCGAAAGCGAAAGCAGCTAACTACTATATTCTGACAGTCAAGGACG

>GQIS8NW03FZ8H1 rank=0373444 x=2345.0 y=3703.0 length=298
CGTGTCTCTAGTGCCAGCAGCTGCGGTAATACGGAGGGTGCGAGGCGGTTGTCCGGATTTATTGGGTTTAAAAGGGTGACGTAGGCGGTTTATTAAGTCAGTGGTGAAAGACGGTCGCTCAACGATTGCGGTGCCATTGACACTGGTAGACTTGAGTTCGTATGAGGTAGCTGGAATGGATAGTGTAGCGGTGAAAATGCATAGATATTATCCAGAACTCCAATTTGCGTAGGCAGGTTACTAATACGAATACTGACGCTGATGCACGAAACGTGTGGGGATCAAAACAGGATTAGAT

>GQIS8NW03FYH3B rank=0373658 x=2326.0 y=645.0 length=285
CGTGTCTCTAGTGCCAGCCGCGGCGGTAATACGAAGGGTGCAAGCGTTAATCGGAATTACTGGGCGTAAAGCGCGCGTAGGTGGTTCAGCAAGTTGGAGGTGAAATCCCCGGGCTCAACCTGGGGAACTGCCTCCAAAACTACCTGAGCTAGAGTACGGTAGAGGGTAGTGGAATTTCCTGTGTAGCGGTGAAATGCGTAGATATAGGAAGGAACACCAGTGGCGAAGGCGACTACCTGGACTGATACTGACACTGAGGTGCGAAAGCGTGGGGAGCAAACAGGA

>GQIS8NW03GJF8C rank=0374459 x=2564.5 y=3162.0 length=377
CGTGTCTCTAGTGCCAGCCGCCGCGGTAATACGGAGGGTGCAAGCGTTATCCGGATTCACTGGGTTTAAAAGGGTGCGTAGGCGGGTTGGTAAGTCAGTGGTGAAATCCCCGAGCTTAACTTGGGAACTGCCATTGATACTATCAATCTTGAATGTTCTGGAGGTTTGCGGAATATGTCATGTAGCGGTGAAATGCATAGATATGACATAGAACACCTATTGCGAAGGCAGCAGGCTACAGAAATATTGACGCTGAGGCACGAAAGCGTGGGGATCAAACAGGATTAGATACCCTGGTAGTCCACGCCCTAAACGATGGATACTCGACATACGCGATACACAGTGTGTGTCTGAGCGAAAGCATTAAGTATCCCACC

>GQIS8NW03GTEP7 rank=0374541 x=2678.0 y=829.0 length=151
CGTGTCTCTAGTGCCAGCAGCAGCGGTAATACGTAGGGTGCGAGCGTTAATCGGAATTAACTGGGCGTAAAGCGTGCGCAGGCGGTTTTGTAAGACAGAGGTGAAATCCCCGGGCTCAACCTGGGAACTGCCTTTGTGACTAGCAAAGGCT

>GQIS8NW03GPULD rank=0374623 x=2637.0 y=2703.0 length=255
CGTGTCTCTAGTGCCAGCCGCCGCGGTAATACGGAGGGTGCAAGCGTTATCCGGATTCACTGGGTTTAAAGGGTGTGTAGGCGGGCATTTAAGTCAGTGGTGAAATCTCCAAGCTCAACTCGGAAACTGCCATTGATACTATTTGTCTTGAATATCGTTGAGGTTGGCGGAATATATCATGTAGCGGTGAAATGCTTAGATATGATATAGAACACCGATTGCGAAGGCAGCTAACTAAGCGATGATTGACGCTGA

>GQIS8NW03F92J5 rank=0374848 x=2457.5 y=3811.0 length=240
CGTGTCTCTAGTGCCAGCAGCCGCGGTAATACGGAGGATCCAAGCGTTATCCGGAATCATTGGGTTTAAAGGGTCCGTAGGCGGTTTGGTAAGTCAGTGGTGGAAGCCCGCAGCTCAACTGTGGAACGGCCATTGATACTGCCAGACTTGAATTACAAGGAAGTAACTAGAATATGTAGTGTAGCGGTGAAATGCTTAGATATTACATGGAATACCAATTGCGAAGGCAGGTTACTATTT

>GQIS8NW03G84KN rank=0374924 x=2857.5 y=981.0 length=296
CGTGTCTCTAGTGCCAGCCGCTGCGGTAATACGAAGGGTGCAAGCGTTACTCGGAATTACTGGGCGTAAAGCGTGCGTAGGTGGTCGTTTAAGTTCCGTTGTGAAAGCCCTGGGCTCAACCTGGGAACTGCAGTGGATACTGGACGACTAGAGTGTGGTAGAGGGTAGCGGAATTCCTGGTGTAGCAGTGAAAATGCGTAGAGATCAGGAGGAACATCCATGGCGAAGGCAGCCACCTGGACCAACACTGACACTGAGGCACGAAAGCGTGGGGGAGCAAACAGGATTAGATACCC

>GQIS8NW03F7FLG rank=0374998 x=2427.5 y=3618.0 length=232
CGTGTCTCTAGTGCCAGCAGCAGCGGTAATACGGAGGGTGCAAGCGTTATCCGGATTCACTGGGTTTAAAGGGTGTGTAGGCGGGCTATTAAGTCAGTGGTGAAATCTCCGAGCTTAACTTGGAAACTGCCATTGATACTATTAGTCTTGAATTCTAGTTGAGGTTGCGGAATATATCATGTAGCGGTGAAATGCATAGATATGATATAGAACCCCGATTGCGAAGGCAGCT

>GQIS8NW03FNXLF rank=0375134 x=2205.5 y=3137.5 length=105
CGTGTCTCTAGTGCCAGCAGCTGCGGTAAGACGAGGGATCCTAGCGTGTTCGGAATCATTGGGCGTAAAGCGGGTGTAGGCGGACTTTTAAGTCAGATGTGAAAT

>GQIS8NW03F3G1G rank=0375456 x=2382.5 y=3186.0 length=204
CGTGTCTCTAGTGCCAGCCGCGGCGGTAATACGGAGGGTGCAAGCGTTATCCGGATTCACTGGGTTTAAAGGGTGCGTAGGCGGGTTGGTAAGTCAGTGGTGAAAATCCCCGAGCTTAACTTGGGGAACTGCCATTGATACTATCAATCTTGAATGTTCTGGAGGTTTGCGGAATATGTCATGTAGCGGTGAAATGCATAGATA

>GQIS8NW03FSK7J rank=0375695 x=2258.5 y=3277.0 length=144
CGTGTCTCTAGTGCCAGCAGCCGCGGTAATACGGAGGGTGCAAGCGTTATCCGGATTCACTGGGTTTAAAGGGTGCGTAGGCGGGTTGGTAAGTCAGTGGTGAAATCCCCGAGCTTAACTTGGGAACTGCCATTTGTATTACTA

>GQIS8NW03FTSZ3 rank=0375934 x=2272.5 y=2689.0 length=129
CGTGTCTCTAGTGCCAGCCGCGGCGGTAATACGGAGGATCCAAGCGTTATCCGGAATCATTGGGTTTTAAAGGGTCCGTAGGCGGTTTGGTAAGTCTAGTGGTGAAAGCCCGCAGCTCGAACTGTGGAA

>GQIS8NW03F35Q0 rank=0377058 x=2390.0 y=2442.0 length=255
CGTGTCTCTAGTGCCAGCAGCTGCGGTAATACGGAGGGTGCGAGCGTTGTCCGGATTTATTGGGTTTAAAGGGTGCGTAGGCGGTTTATTAAGTCAGTGGTGAAAGACGGTCGCTCAACGATTGCAGTGCCATTGATACTGGTAGACTTGAGTTCGTATGAGGTAGCTGGAATGGATAGTGTAGCGGGTGAAATGCATAGATATTATCCAGAACTCCAATTGCGTAGGGCAGGTTACTAATACGATACCTGACGC

>GQIS8NW03GPDBI rank=0377180 x=2632.0 y=796.5 length=361
CGTGTCTCTAGTGCCAGCCGCCGCGGTAATACAGAGGGTGCGAGCGTTAATCGGAATTACTGGGCGTAAAGCGCGCGTAGGCGGTTTGTTAAGTCGGATGTGAAATCCCCGGGCTCAACCTGGGGACTGCATTCGATACTGGCAAGCTAGAGTGTGGGAGAGGAAGGTAGAATTCCAGGTGTAGCGGTGAAATGCGTAGAGATCTGGAGGAATACCGATGGCGAAGGCAGCCTTCTGGCCTAACACTGACGCTGAGGTGCGAAAGCATGGGGAGCAAACAGGATTAGATACCCTGGTAGTCCACACTGTAAACGATGATGACTAACTGTTTGCCCTTTTGGGGTGTAGTGGTACAGAGAAT

>GQIS8NW03F3FXG rank=0377199 x=2382.5 y=1746.0 length=375
CGTGTCTCTAGTGCCAGCCGCGGCGGTAATACGGAGGGTGCGGGCGTTGTCCGGATTTATTGGGTTTAAAGGGTGCGTAGGCGGTTTATTAAGTCAGTGGTGAAAGACGGTCGCTCAACGATTGCAGTGCCATTGATACTGGTAGACTTGAGTTCGTATGAGGTAGCTGGAATGGATAGTGTAGCGGTGAAATGCATAGATATTATCCAGAACTCCAATTGCGTAGGCAGGTTACTAATACGATACTGACGCTGATGCACGAAAGTGTGGGGATCAAACAGGATTAGATACCCTGGTAGTCCACACTGTAACGATGATGACTAACTGTTTGCCTTTCGGGGTGAGTGGTACAGAGAATCGTTAAGTCATCCACCT

>GQIS8NW03GI71C rank=0377284 x=2562.0 y=734.0 length=101
CGTGTCTCTAGTGCCAGCAGCCGCGGTAATACGGAGGGTGCGAGCGTTGTCCGGGTTTATTGGGTTTAAAGGGTGCGTAGGCGGTTTATTAAGTCAGTGGT

>GQIS8NW03GUMQP rank=0377285 x=2692.5 y=527.0 length=256
CGTGTCTCTAGTGCCAGCCGCGGCGGTAATACGGAGGGTGCAAGCGTTATCCGGATTTATTGGGTTTAAAGGGTCCGTAGGCGGATCGTTAAGTCAGTGGTGAAAAGCCTACCGCTCAACGGTAGAACTGCCATTGATACTGGCGATCTTGAGTATGTATGAAGTTGGCGGAATGTGTGGTGTAGCGGTGAAATGCTTAGATATCACACAGAACACCGATTGCGAAGGCAGCTGACTAATACATAACTGACGCTGA

>GQIS8NW03G5HRG rank=0377861 x=2815.0 y=3482.5 length=399
CGTGTCTCTAGTGCCAGCAGCGGCGGTAATACGGAGGGTGCGAGCGTTGTCCGGATTTATTGGGTTTAAAGGGTGCGTAGGCGGTTTATTAAGTCAGTGGTGAAAGACGGTCGCTCAACGATTGCAGTGCCATTGATACTGGTAGACTTGAGTTCGTATGAGGTAGCTGGAATGGATAGTGTAGCGGTGAAATGCATAGATATTATCCAGAACTCCAATTGCGTAGGCAGGTTACTAATACGATACTGACGCTGATGCACGAAAGTGTGGGGATCAAACAGGATTAGATACCCTGGTAGTCCACACTGTAAACGATGATGACTAACTGTTTGTCCCTTTGGGGTGAGTGGTACAGAGAAATCGTTAAGTCATCCACCTGGGGAGTACGCCGGCAACGGT

>GQIS8NW03GR7EO rank=0378048 x=2664.5 y=2030.0 length=138
CGTGTCTCTAGTGCCAGCAGCAGCGGTAATACGTAGGGTGCAAGCGTTAATCGGAATTACTGGGCGTAAAGCGTGCGCAGGCGGTTCTATAAGACAGGTGTGAAATCCCCGGGCTTAACCTGGGAATTGCATTTGTTG

>GQIS8NW03F78OB rank=0378316 x=2437.0 y=345.5 length=333
CGTGTCTCTAGTGCCAGCCGCGGCGGTAATACGGAGGGTGCGAGCGTTGTCCGGATTTATTGGGTTTAAAGGGTGCGTAGGCGGTTTATTAAGTCAGTGGTGAAAGACGGTCGCTCAACGATTGCAGTGCCATTGATACTGGTAGACCTGAGTTCGTATGAGGTAGCTGGAATGGATAGTGTAGCGGTGAAATGCATAGATATTATCCAGAACTCCAATTGCGTAGGCAGGTTACTAATACGATACTGACGCTGATGCACGAAAGTGTGGGGATCAAAACAGGATTAGATACCCTGGTAGTCCACACTGTAAACGATGATGACTAACTGTTTG

>GQIS8NW03HCNYT rank=0378442 x=2897.0 y=2243.5 length=470
CGTGTCTCTAGTGCCAGCAGCCGCGGTAATACGGAGGGTGCAAGCGTTATCCGGAATCACTGGGTTTAAAGGGTGCGTAGGCGGCTTGATAAGTCAGTCGTGAAATCGCTGGGCTTAACCCATGCAACTGCGATTGATACTGTTGAGCTTGAATCAGGTTGAGGTAGGCGGAATGAGACATGTAGCGGTGAAATGCATAGATATGTCTTAGAACACCGATTGCGAAGGCAGCTTGCTGGACCTGAATTGACGCTGAGGCACGAAAGCGTGGGGAGCAAACAGGATTAGATACCCTGGTAGTCCACGCCCTAAACGATGTTTACTTGCTGTTCCGTCCTTGCGATGGAGTGGCGAAGCGAAAGCGATAAGTAAACCACCTGGGGAGTACGGCCGGCAACGGTGAAACTCAAAGGAATTGACGGGGGTCCGCACAAGCGGTGGAGCAGTGTGGTTAATTCGATGATACGCGA

>GQIS8NW03F19XQ rank=0378661 x=2369.0 y=572.0 length=324
CGTGTCTCTAGTGCCAGCAGCCGCGGTAATACGAAGGGTGCAAGCGTTACTCGGAATTACTGGGCGTAAAGCGTGCGTAGGTGGTCGTTTAAGTCCGTTGTGAAAGCCCTGGGCTCAACCTGGGAACTGCAGTGGATACTGGGCGACTAGAGTGTGGTAGAGGGTAGCGGAATTCCTAGTGTAGCAGTGAAATGCGTAGAGATCAGGAGGAACATCCATGGCGAAGGCAGCTACCTGGACCAACACTGACACTGAGGCACGAAAAGCGTGGGGAGCAAAACAGGATTAGATACCCTGGTAGTCCACGCCCTAAACGATGCGAAC

>GQIS8NW03G2GDF rank=0379077 x=2781.0 y=977.0 length=278
CGTGTCTCTAGTGCCAGCAGCTGCGGTAATACGGAGGGTGCGAGCGTTGTCCGGATTTATTGGGTTTAAAGGGTGCGTAGGCGGTTTATTAAGTCAGTGGTGAAAGACGGTCGCTCAACGATTGCAGTGCCATTGATACTGGTAGACTTGAGTTCGTATGAGGTAGCTGGAATGGATAGTGTAGCGGTGAATGCATAGATATTATCCAGAACTCCAATTGCGTAGGCAGGTTACTAATACGATACTGACGCTGATGCACGAAAGTGTGGGGATCAAAC

>GQIS8NW03GD6AD rank=0379484 x=2504.5 y=2755.0 length=325
CGTGTCTCTAGTGCCAGCCGCGGCGGTAATACGGAGGATCCAAGCGTTATCCGGAATCATTGGGTTTAAAGGGTCCGTAGGCGGTTTGGTAAGTCAATGGTGAAAGCCCGCAGCTCAACTGTGGAACGGCCATTGATACTGCCAGACTTGAATTACAAGGAAGTAACTAGAATATGTAGTGTAGCGGTGAAATGCTTAGATATTACATGGAATATCAATTGCGAAGGCAGGTTACTACTTGTGGATTGACGCTGATGGACGAAAGCGTGGGGAGCGAACAGGATTAGATACCCTGGTAGTCCACGCTGTAAACGATGGATACTAG

>GQIS8NW03GA23X rank=0380106 x=2469.0 y=2027.0 length=331
CGTGTCTCTAGTGCCAGCCGCGGCGGTAATACGGAGGGTGCGAGCGTTGTCCGGATTTATTGGGTTTAAAGGGTGCGTAGGCGGTATATTAAGTCAGTGGTGAAATACGGTCGCTCAACGATTGCCGTGCCATTGATACTGATAAACTTGAGTATGATAGAGGTATTTGGAATGGATAGTGTAGCGGTGAAATGCATAGATATTATCCAGAACGCCAATAGCGAAGGCAGAGTACTATGTCATTACTGACGCTGATGCACGAAAGTGTGGGGATCAAACAGGATTAGATACCCTGGTAGTCCACACTGTAAACGATGATGACTAACTGTTT

>GQIS8NW03GGOTW rank=0381297 x=2533.0 y=1314.0 length=269
CGTGTCTCTAGTGCCAGCCGCAGCGGTAATACGGAGGGTGCGAGCGTTGTCCGGATTTATTGGGTTTAAAGGGTGCGTAGGCGGTTTATTAAGTCAGTGGTGAAAGACGGTCGCTCAACGATTGCAGTGCCATTGATACTGGTAGACTTGAGTTCGTATGGGGTAGCTGGAATGGATAGTGTAGCGGTGAAATGCATAGATATTATCCAGAACCTCCAATTGCGTAGGCAGGTTACTAATACGATACTGACGCTGATGCACGAAAGTGT

>GQIS8NW03F6MAY rank=0381601 x=2418.5 y=2520.0 length=236
CGTGTCTCTAGTGCCAGCCGCGGCGGTAATACGTAGGGTGCGAGTGTTAATCGGAATTACTGGGCGTAAAGCGTGCGCAGGCGGTTATGTATGACAGATGTGAAATCCCCGGGCTCAACCTGGGAACTGCATTTGTGACTGCATGACTGGAGTGCGGCAGAGGGGGATGGAATTCCGCGTGTAGCAGTGAAATGCGTAGATATGCGGAGGAACACCGATGGCGAAGGCAATCCCCT

>GQIS8NW03HC25N rank=0382002 x=2902.0 y=1449.0 length=166
CGTGTCTCTAGTGCCAGCCGCTGCGGTAATACGGAGGGTGCGAGCGTTGTCCGGATTTATTGGGTTTAAGGGTGCGTAGGCGGTTTATTAAGTCAGTGGTGAAAGACGGTCGCTCAACGATTGCAGTGCCATTGATACTGGTAGACTTTGAGTTCGTATGAGGTAG

>GQIS8NW03GQKMC rank=0382119 x=2645.0 y=3666.5 length=147
CGTGTCTCTAGTGCCAGCCGCTGCGGTAATACGGAGGGTGCGAGCGTTGTCCGGATTTATTGGGTTTAAAGGGTGCGTAGGCGGTTTATTAAGTCAGTGGTGAAAGACGGTCGCTCAACGATTGCAGTGCCATTGATACTGGTAGAC

>GQIS8NW03FOP9L rank=0382447 x=2214.0 y=3431.0 length=63
CGTGTCTCTAGTGCCAGCAGCGGCGGTAATACAGAGGGTTGCGAGCGTTTAATCGGAATTACT

>GQIS8NW03GZ7VS rank=0382570 x=2755.5 y=3158.0 length=149
CGTGTCTCTAGTGCCAGCCGCTGCGGCGGTAATACGGAGGGTGCGAGCGTTGTCCGGATTTATTGGGTTTAAAGGGTGCGTAGGCGGTTTATTAAGTCAGTGGTGAAAGACGGTCGCTCAACGATTGCAGTGCCATTGATACTGGTAGA

>GQIS8NW03F1R3U rank=0382676 x=2363.0 y=2040.0 length=292
CGTGTCTCTAGTGCCAGCCGCTGCGGTAATACGGAGGGTGCAAGCGTTATCCGGATTTATTGGGTTTAAAGGGTCCGTAGGCGGATCGTTAAGTCAGTGGTGAAAGCCTACCGCTCAACGGTAGAACTGCCATTGATACTGGCGATCTTGAATATGTATGAAGTTGGCGGAATGTGTGGTGTAGCGGTGAAATGCTTAGATATCACACAGAACACCGATTGCGAAGGCAGCTGACTATACATGATTGACGCTGAGGGACGAAAGTGTGGGGAGTCAACAGGATTAGATACCC

>GQIS8NW03F6DWU rank=0384212 x=2415.0 y=3932.5 length=172
CGTGTCTCTAGTGCCAGCCGCTGCGGTAATACGTAGGGTGCGAGCGTTAATCGGAATTACTGGGCGTAAAAGCGTAGTGCAGGCGGTTTTGTAAGACAGAGGTGAAAATCCCCCGGGCTCAACCTGGGAACTGCCTTGTGACTGCAAGGCTGGAGTACGGCAGAGGGGGACG

>GQIS8NW03G0PLJ rank=0384311 x=2761.0 y=1541.0 length=130
CGTGTCTCTAGTGCCAGCCGCTGCGGTAATACAGAGGGTGCAAGCGTTAATCGGAATTACTGGGCGTAAAGCGCACGTAGGCGGTTTTTTTAAGTCAGATGTGAAGCCCCGGGGCTCAACCTGGGATTGC

>GQIS8NW03GHW0J rank=0384402 x=2547.0 y=1233.0 length=231
CGTGTCTCTAGTGCCAGCAGCTGCGGTAATACGGAGGGTGCAAGCGTTATCCGGATTCACTGGGTTTAAAGGGTGCGTAGGCGGGTTGGTAAGTCAGTGGTGAAATCCCCGAGCTTAACTTGGGAACTGCCATTGATACTATCAATCTTGAATGTTCTGGAGGTTTGCGGAATATGTCATGTAGCGGTGAAATGCATAGATATGACATAGAACACCTATTGCGAAGGCAGC

>GQIS8NW03HD9JM rank=0385078 x=2915.5 y=3136.0 length=214
CGTGTCTCTAGTGCCAGCCGCAGCGGTAATACGGAGGGTGCAAGCGTTATCCGGATTCACTGGGTTTAAAGGGTGCGTAGGCGGGCAGGTAAGTCAGTGGTGAAATCCTGGAGCTTAACTCCAGAACTGCCATTGATACTATCTGTCTTGAATATTGTGGAGGTAAGCGGAATATGTCATGTAGCGGTGAAATGCTTAGNTATGACATAGAACN

>GQIS8NW03GOTGQ rank=0385226 x=2625.0 y=3736.0 length=257
CGTGTCTCTAGTGCCAGCAGCTGCGGTAATACAGAGGTCCCGAGCGTTATCCGGATTTACTGGGCGTAAAGAGTTCCGTAGCTGGCATTGTAAGTCTTGATTCAAATACTCTGACTCACTCAGAGAAAGGGTTGAGATACTGCAAAGCTAGAGATCATAGGGGTTGGTGGAATTTCCAGTGGAGGGGTGAAATCCGTTGATATTGGAAGGAATGCCGAAAGCGAAAGCAGCTAACTACTATATTCTGACAGTCAAGG

>GQIS8NW03F6HI5 rank=0385458 x=2417.0 y=431.0 length=322
CGTGTCTCTAGTGCCAGCCGCGGCGGTAATACGGAGGGTGCAAGCGTTATCCGGATTTTATTGGGTTTAAAGGGTCCGTAGGCGGATCGTTAAGTCAGTGGTGAAAGCCTACCGCTCAACGGTAGAACTGCCATTGATACTGGCGATCTTGAGTATGTATGAAGTTGGCGGAATGTGTGGTGTAGCGGTGAAATGCTTAGATATCACACAGAACACCGATTGCGAAGGCAGCTGACTAATACATAACTGACGCTGAGGACGAAAGTGTGGGGATCAAACAGGATTAGATACCCTGGTAGTCCACACCGTAAACGATGATCAC

>GQIS8NW03HFA11 rank=0385831 x=2927.0 y=2599.0 length=134
CGTGTCTCTAGTGCCAGCAGCTGCGGTAATACGGAGGGTGCAAGCGTTATCCGGATTCACGTGGGTTTAAAGGGTGCGTAGGGCGGGTTGGTAAGTCAGTGGTGAAATCCCCGAGCTTAACTTGGGAACTGCCA

>GQIS8NW03HAC28 rank=0386193 x=2871.5 y=1330.5 length=285
CGTGTCTCTAGTGCCAGCCGCTGCGGTAATACGAAGGGAGCGTAGCGTTGTTCGGAATTACTGGGCGTAAAGGGCGCGTAGGCGGCCTTGTAAGTTAGATGTGAAAGCCCCGGGCTTAACCTGGGAACTGCATTTTAAGACTGACAAAGCTTGAGGACGAGAGAGGAAAGTGGAATTGCGAGTGTAGAGGTGAAATCCGTAGATATTCGCAAGAACACCAGTGGCGAAGGCGACTTTCTGGCTCGTATCTGACGCTAAGGCGCGAAAGCGTGGGGAGCAAACAGG

>GQIS8NW03GUOOT rank=0386230 x=2692.5 y=3051.0 length=356
CGTGTCTCTAGTGCCAGCCGCCGCGGTAATACGTAGGGCGCGAGCGTTAATCGGAATTACTGGGCGTAAAGCGTGCGCAGGCGGTTTTGTAAGACAGAGGTGAAATCCCCGGGCTTAACTTGGGAACTGCCATTGATACTATCAATCTTGAATGTTCTGGAGGTTTGCGGAATATGTCATGTAGCGGTGAAATGCATAGATATGACATAGAACACCTATTGCGAAGGCAGCAGGCTACAGAAATATTGACGCTGAGGCACGAAAGCGTGGGGATCAAACAGGATTAGATACCCTGGTAGTCCACGCCCTAAACGATGGATACTCGACATACGCGATACACAGTGTGTGTCTGAGCG

>GQIS8NW03F6KUX rank=0387002 x=2418.0 y=647.0 length=46
CGTGTCTCTAGTGCCAGCAGCCGCGGTAATACGTAGGGTGCGAGCG

>GQIS8NW03GT2N9 rank=0387206 x=2685.0 y=3191.0 length=305
CGTGTCTCTAGTGCCAGCAGCTGCGGTAATACGTAGGGCGCAAGCGTTAATCGGAATTACTGGGCGTAAAGCGTGCGCAGGCGGTTATGCAAGACAGAGGTGAAATCCCCGGGGCTCAACCTGGGAACTGCCTTTGTGACTGCATGGCTAGAGTACGGCAGAGGGGGATGGAATTCCGCGTGTAGCAGTGAAATGCGTAGATATGCGGAGGAACACCGATGGCGAAGGCAATCCCCGTGGGCCTGTACTGACGCTCATGCACGAAAGCGTGGGGAGCAAACAGGATTAGATACCCTGGTAGTCCA

>GQIS8NW03FWWAI rank=0387506 x=2307.5 y=3560.0 length=406
CGTGTCTCTAGTGCCAGCAGCGGCGGTAATACGTAGGGTGCAAGCGTTAATCGGAATTACTGGGCGTAAAGCGTGCGCAGGCGGTCTTGTAAGACAGAGGTGAAATCCCCGGGCTTAACCTGGGAACTGCCTTTGTGACTGCAAGGCTTGAGTGCGGCAGAGGGGGATGGAATTCCGCGTGTAGCAGTGAAATGCGTAGATATGCGGAGGAACACCGATGGCGAAGGCAATCCCCTGGGCCTGCACAGACGCTCATGCACGAAAGCGTGGGGAGCAAACAGGATTAGATACCCTGGTAGTCCACGCCCTAAACGATGTCAACTGGTTGTTGGGAGGGTTTCTTCTCAGTAACGTAGCTAACGCGTGAAGTTGACCGCCTGGGGAGTACGGCCGCAAGGTTGTAAAC

>GQIS8NW03FYH2C rank=0387681 x=2326.5 y=610.0 length=161
CGTGTCTCTAGTGCCAGCCGCCGCGGTAAATACGTAGGGTGCGAGCGTTAATCGGAATTACTGGGCGTAAAAGCGTGCGCAGGCGGTTATGTAAGACAGATGTGAAATCCCCGGGCTCAACCTGGGAACTGCATTTGTGACTGCATGACTGGAGTGCGGCA

>GQIS8NW03FTXN1 rank=0388162 x=2274.5 y=543.0 length=370
CGTGTCTCTAGTGCCAGCAGCTGCGGTAATACGTAGGGTGCGAGCGTTAATCGGAATTACTGGGCGTAAAGCGTGCGCAGGCGGTTTTGTAAGACAGGCGTGAAATCCCCGGGCTCAACCTGGGAATGGCGCTTGTGACTGCAAAGCTGGAGTGCGGCAGAGGGGGATGGAATTCCGCGTGTAGCAGTGAAATGCGTAGATATGCGGAGGAACACCGATGGCGAAGGCAATCCCCTGGGCCTGCACTGACGCTCATGCGCGAAAGCGTGGGGAGCAAACAGGATTAGATACCCCTGGTAGTCCACGCCCTAAACGATGTCAACTGGTTGTTGGGTCTTTGCTGACTCAAGTAACGAAACTAACGCGTGAA

>GQIS8NW03GY2EY rank=0388358 x=2742.5 y=2664.0 length=359
CGTGTCTCTAGTGCCAGCCGCTGCGGTAATACGGAGGGTGCAAGCGTTATCCGGATTCACTGGGTTTAAAGGGTGCGTAGGCGGGTTGGTAAGTCAGTGGTGAAATCCCCGAGCTTAACTTGGGAACTGCCATTGATACTATCAATCTTGAATGTTCTGGAGGTTTGCGGAATATGTCATGTAGCGGTGAAATGCATAGATATGACATAGAACACCTATTGCGAAGGCAGCAGGCTACAGAAATATTGACGCTGAGGCACGAAAGCGTGGGGATCAAACAGGATTAGATACCCTGGTAGTCCACGCCTAAACGATGGATACTCGACATACGCGATACACAGTGTGTGTCTGAGCGGAAA

>GQIS8NW03FI1ZN rank=0388584 x=2150.0 y=833.5 length=286
CGTGTCTCTAGTGCCAGCCGCTGCGGTAATACGGAGGGTGCGAGCGTTGTCCGGATTTATTGGGTTTAAAGGGTGCGTAGGCGGTATTATTAAGTCAGTGGTGAAATTACGGTCGCTCGACGTATTGCCGTGCCATTGATACTGATAAAACTTGAGTATGATAGAGGTATTTGGAATGGTATAGTGTAGCGGTGAAATGCATAGATATTATCCAGAACGCCAATAGCGAAGGCAGAGTACTATGTCATTACTGTACGCTGATGCACGTAAAGTGTGGGGATCAAAC

>GQIS8NW03GVDBC rank=0388731 x=2700.5 y=2198.0 length=298
CGTGTCTCTAGTGCCAGCCGCGGCGGTAATACGGAGGGTGCAAGCGTTATCCGGATTTATTGGGTTTAAAGGGTCCGTAGGCGGATCGTTAAGTCAGTGGTGAAAGCCTACCGCTCAACGGTAGAACTGCCATTGATACTGGCGATCTTGAGTATGTATGAAGTTGGCGGAATGTGTGGTGTAGCGGTGAAATGCTTAGATATCACACAGAACACCGATTGCGAAGCAGCTGACTAATACATAACTGACGCTGAGGACGAAAGTGTGGGGATCAAACAGGATTAGATACCCTGGTAGT

>GQIS8NW03G5J20 rank=0388762 x=2816.5 y=2394.0 length=137
CGTGTCTCTAGTGCCAGCAGCGGCGGTAATACGGAGGGTGCGAGCGTTGTCCGGATTTTATTGGGTTTTAAAGGGTGCGTAGGCGGTTTTATTAAGTCAGTGGTGAAAGACGGTTCGCTCAACGATTTGCAGTCGCC

>GQIS8NW03F9RCB rank=0388835 x=2454.5 y=1561.5 length=212
CGTGTCTCTAGTGCCAGCCGCGGCGGTAATACGGAGGGTGCAAGCGTTAATCGGAATTACTGGGCGTAAAGCGCACGTAGGTGGTTTGTTAAGCTAGCTGTGAAATCCCCGGGNTCAACCTGGGCACTGCAGTTAGAACTGGCAAGCTAGAGTAGGGTAGAGGGGTGTGGAATTCCAGGTGTAGCGGTGAAATGCGTAGATATCTGGAGGAA

>GQIS8NW03G5ZXL rank=0389133 x=2821.5 y=2455.0 length=331
CGTGTCTCTAGTGCCAGCAGCGGCGGTAATACGAAGGGGGCTAGCGTTGCTCGGAATTACTGGGCGTAAAGGGAGCGTAGGCGGACTGTTTAGTCAGAGGTGAAAGCCCAGGGCTCAACCTTGGAATTGCCTTTGATACTGGCAGTCTTGAGTACGGAAGAGGTATGTGGAACTCCTGGTGTAGCAGTGAAATGCGTAGAGATCAGGAGGAACATCCATGGCGAAGGCAGCTACCTGGACCAACACTGACACTGAGGCACGAAAGCGTAGGGGAGCAAACGAGGATTAGATACCCTGGTAAGTCCACGCCCTAAACGATGCGAACTGGATG

>GQIS8NW03GML1B rank=0389401 x=2600.0 y=3197.0 length=231
CGTGTCTCTAGTGCCAGCAGCTGCGGTAATACGTAGGGTGCGAGCGTTAAGTCGGAATTACTGGGCGTAAAGCGTGCGCAGGCGGTTATGTAAGACAGATGTGAAATCCCCGGGCTCAACCTGGGAACTGCATTTGTGACTGCATGACTGGAGTGCGGCAGAGGGGGATGGAATTCCGCGTGTAGCAGTAGAAATGCGTAGATATGCGGAGGACACCGATAGCGAAGGCAA

>GQIS8NW03GF5F9 rank=0389561 x=2527.0 y=775.0 length=62
CGTGTCTCTAGTGCCAGCAGCTGCGGTAATACGTAAGGGTGCAAGCGTTACTCGGAATTACT

>GQIS8NW03GHY1K rank=0390467 x=2547.0 y=3862.0 length=56
CGTGTCTCTAGTGCCAGCCGCGGCGGTAATACGTAGGGTGCAAGCGTTAATCGGAA

>GQIS8NW03G1LFF rank=0390559 x=2771.5 y=1833.0 length=196
CGTGTCTCTAGTGCCAGCCGCTGCGGTAATACGGAGGGTGCGAGCGTTGTCCGGATTTATTGGGTTTAAAGGGTGCGTAGGCGGGTTGGTAAGTCAGTGGTAGAAACTCCCCGAGCTTAACTTGGGAACTGCCATTGATACTATCAATCTTGAATGTTCTGGAGGTTTGCGGAATATGTCATGTAGCGGTGAAATG

>GQIS8NW03GJS3W rank=0390600 x=2568.0 y=3466.5 length=372
CGTGTCTCTAGTGCCAGCAGCTGCGGTAATACGTAGGGTGCAAGCGTTAATCGGAATTACTGGGCGTAAAGCGTGCGCAGGCGGTTTTGTAAGACAGAGGTGAAATCCCCGGGCTCAACCTGGGAACTGCCTTTGTGACTGCAAGGCTTGAGTGCGGCAGAGGGGGATGGAATTCCGCGTGTAGCAGTGAAATGCGTAGATATGCGGAGGAACACCGATGGCGAAGGCAATCCCCTGGGCCTGCACTGACGCTCATGCACGAAAGCGTGGGGAGCAAACTAGGATTAGATACCCCGTGGTAGTCCACGCCCTAAACGATGTCAACTGGTTGTTGGGAGGATTTCTTCTCAGTAACGTAGCTAACGCGTGAAG

>GQIS8NW03F2QR1 rank=0392105 x=2374.0 y=1919.5 length=400
CGTGTCTCTAGTGCCAGCAGCAGCGGTAATACGAAGGGAGCTAGCGTTGTTCGGAATTACTGGGCGTAAAGGGCGCGTAGGCGGCCTTGTGAGTTAGATGTGAAAGCCCCGGGCTTAACCTGGGAACTGCATTTAAGACTGCAAAGCTTGAGGACGAGAGAGGAAAGTGGAATTGCGAGTGTAGAGGTGAAATTCGTAGATATTCGCAAGAACACCAGTGGCGAAGGCGACTTTCTGGCTCGTATCTGACGCTAAGGCGCGAAAGCGTGGGGAGCAAACAGGATTAGATACCCTGGTAGTCCACGCTGTAAACGATGAGTAGCTAGATGTTGGGCTTCGGCTCAGTATCGCAGACTAACGCATTAAGCTACTCCGCCTGGGGAGTACGGTCGCAAGAATT

>GQIS8NW03G0N82 rank=0393114 x=2760.5 y=3892.0 length=258
CGTGTCTCTAGTGCCAGCAGCAGCGGTAATACGGAGGGTGCAAGCGTTATCCGGATTCACTGGGTTTAAAGGGTGCGTAGGCGGGTTGGTAAGTCAGTGGTGAAATCCCCGAGCTTAACTTGGGAACTGCCATTGATACTATCAATCTCGAATGTTCTGGAGGTTTGCGGAATATGTCATGTAGCGGTGAAATGCATAGATATGACATAGAACACCTATTGTCGAAGGCAGCAGGCTACAGAAATATTGACGCTGAGG

>GQIS8NW03GYM9H rank=0393213 x=2737.0 y=3507.0 length=259
CGTGTCTCTAGTGCCAGCCGCCGCGGTAATACGGAGGGTGCAAGCGTTACTCGGAATCATTGGGCGTAAAGCGCACGTAGGCGGCTTCTTAAGTCCGGCGTGAAATCCTGGGGCTCAACCTCAGATGGCCGTTGGAAACTAAGAAGCTTGAGAGCGGAAGGGGTCCGTGGAATTCCTGGTGTAGGAGTGAAATCCGTAGAGATCAGGAGGAACACCGGTGGCGGAAGGCGACGGACTGGGCCATTTCTGACGCTAATGT

>GQIS8NW03FOSH0 rank=0393391 x=2215.0 y=2230.5 length=367
CGTGTCTCTAGTGCCAGCAGCTGCGGTAATACGGAGGGTGCGAGCGTTGTCCGGATTTATTGGGTTTAAAGGGTGCGTAGGCGGTTTATTAAGTCAGTGGTGAAAGACGGTCGCTCAACGATTGCAGTGCCATTGATACTGGTAGACTTGAGTTCGTATGAGGTAGCTGGAATGGATAGTGTAGCGGTGAAATGCATAGATATTATCCAGAACTCCAATTGCGTAGGCAGGTTACTAATACGATACTGGCGCTGATGCACGAAAGTGTGGGGATCAAACAGGATTAGATACCCGTGGTAGTCCACACTGTAACGATGATGACTAACTGTTTGTCCTTTCGGGGTGGAGTGGTACAGAGAAATCGGTT

>GQIS8NW03G2MN9 rank=0393772 x=2783.0 y=951.0 length=299
CGTGTCTCTAGTGCCAGCCGCGGCGGTAATACGGAGGGGTGCGAGCGTTGTCCGGATTTATTGGGTTTAAAGGGTGCGTAGGCGGTTTATTAAGTCAGTGGTGAAAGACGGTCGCTCAACGATTGCAGTGCCATTGATACTGGTAGACTTGAGTTCGTATGAGGTAGCTGGAATGGATAGTGTAGCGGTGAAATGCATAGATATTATCCAGAACTCCAATTGCGTAGGCAGGTTACTAATACGATACTGACGCTGATGCACGAAAGTGTGGGGATCAAACAGGATTAGATACCCTAGGT

>GQIS8NW03GHM0D rank=0394224 x=2544.0 y=555.5 length=254
CGTGTCTCTAGTGCCAGCCGCGGCGGTAATACGGAGGGTGCAAGCGTTATCCGGATTCACTGGGTTTAAAGGGTGCGTAGGCGGGTTGGTAAGTCAGTGGTGAAATCCCCGAGCTTAACTTGGGAACTGCCATTGATACTATCAATCTTGAATGTTCTGGAGGTTTGCGGAATATGTCATGTAGCGGGTGAAATGCATAGATATGACATAGAACAACCTATTGCGAAGGCAGCAGGCTACAGAAATATTGACGC

>GQIS8NW03FY15T rank=0394782 x=2332.0 y=2079.5 length=228
CGTGTCTCTAGTGCCAGCAGCTGCGGTAATACGGAGGGTGCAAGCGTTATCCGGATTCACTGGGTTTAAAGGGTGCGTAGGCGGGTTGGTAAGTCAGTGGTGAAATCCCCGAGCTTAACTTGGGAACTGCCATTGATACTATCAATCTTGAATGTTCTGGAGGTTTGCGGAATATGTCATGTAGCGGTGAAATGCATAGATATGACATAGAACACCTATTGCGAAGGC

>GQIS8NW03GI2TP rank=0395347 x=2560.0 y=2171.5 length=97
CGTGTCTCTAGTGCCAGCCGCCGCGGTAATAACGGAGGGTGCAAGCGTTATCCGGATTCACTGGGGTTTAAAGGGTGCGTAGGCGGGTTGGTAAGTC

>GQIS8NW03GUMMI rank=0395468 x=2692.5 y=376.5 length=207
CGTGTCTCTAGTGCCAGCAGCAGCGGTAATACGGAGGGTGCAAGCGTTATCCGGATTCACTGGGTTTAAAGGGTGCGTAGGCGGGCAGGTAAGTCAGTGGTGAAATCCTGGAGCTTAACTCCAGAACTGCCATTGATACTATCTGTCTTGAATATTGTGGAGGTAAGCGGAATATGTCATGTAGCGGTGAAATGCTTAGATATGACA

>GQIS8NW03FY8ED rank=0396606 x=2334.0 y=1971.0 length=232
CGTGTCTCTAGTGCCAGCAGCAGCGGTAATACGAAGGATCCAAGCGTTGTCCGGATTTACTGGGTTTAAAGGGTGCGTAGGCGGGAAATTTAAGTCAGTAGTGAAAGCTGGTAGCTCAACTATCAAACTTGCCATTGAAACTGATTTTCTCGAGTACGGTTGAGGTAGCTGGATGTAACATGTAGCGGTGAAATGCTTAGATATGTTACTAGAACACCAATTTGCGAAGGCA

>GQIS8NW03GYF3A rank=0396621 x=2735.0 y=2404.0 length=270
CGTGTCTCTAGTGCCAGCCGCTGCGGTAATACGGAGGGTGCGAGCGTTGTCCGGATTTATTGGGTTTAAAGGGTGCGTAGGCGGTTTATTAAGTCAGTGGTGAAAGACGGTCGCTCAACGATTGCAGTGCCATTGATACTGGTAGACTTGAGTTCGTATGAGGTAGCTGGAATGGATAGTGTAGCGGTGAAATGCATAGATATTATCCAGAACTCCAATTGCGTAGGCAGGTTACTAATACGTATACTGACGACTGATGCACGAAAGTGT

>GQIS8NW03GRE4O rank=0396745 x=2655.0 y=2246.0 length=173
CGTGTCTCTAGTGCCAGCAGCCGCGGTAATACGGAGGGTGCGAGCGTTGTCCGGATTTTATTGGGTTTAAAGGGTGCGTAGGCGGTTTATTAAGTCAGTGGTGAAAGACGGTCGCTCAACGATTGCAGTGCCATTGATACTGGTAGACTTGAGTTCGTATGAGGTAGCTGGAA

>GQIS8NW03FM0LK rank=0396759 x=2195.5 y=1334.0 length=258
CGTGTCTCTAGTGCCAGCAGCGGCGGTAATACGAAGGCCCCAAGCGTTATCCGGAATTACTGGGTGTAAAGACGTACTGTAGGTGGTTTTGGAAAGTTTTCAAAGTGAAAGGTCGGGGCTTAACCCTGTACTTGCTTGGAAAACTATCGAACTTGAGTGCGGGAGAGGCAAGCAGAATAGGTAAGAGTAGGGGTGCAATCCGTTGATACTTACCGGAATACCAAAAGCGAAGGCAAGCTTGCTGGAAACGCTACTGAC

>GQIS8NW03GZ2YG rank=0396773 x=2754.5 y=870.0 length=130
CGTGTCTCTAGTGCCAGCAGCTGCGGTAATACGTAGGGTGCGAGCGTTAATCGGAATTACTGGGTCGTAAAGCGTGCGCAGGCGGTTATGTAAGACAGATGTGAAATCCCCGGGCTCAACCTGGGAACTG

>GQIS8NW03GLUIW rank=0397419 x=2592.0 y=310.0 length=263
CGTGTCTCTAGTGCCAGCAGCCGCGGTAATACGGAGGGTGCGAGCGTTGTCCGGATTTATTGGGTTTAAAGGGTGCGTAGGCGGTTTATTAAGTCAGTGGTGAAAGACGGTCGCTCAACGATTAGCAGTGCCATTGATACTGGTAGACTTGAGTTCGTATGAGGTAGCTGGAATGGATAGTGTAGCGGTGAAATGCATAGATATTATCCAGAACTCCAATTGCGTAGGCAGGTTACTAATACGATACTGACGCTGATGCTACG

>GQIS8NW03HGMR7 rank=0397426 x=2942.5 y=3013.5 length=50
CGTGTCTCTAGTGCCAGCAGCCGCGGTAATACGTAGGATCCGAGCGTTGT

>GQIS8NW03GUWUV rank=0398079 x=2695.0 y=1349.5 length=287
CGTGTCTCTAGTGCCAGCAGCTGCGGTAATACGTAGGGTGCGAGCGTTAATCGGAATTACTGGGCGTAAAGCGTGCGCAGGCGGTTATGTAAGACAGATGTGAAATCCCCGGGCTCAACCTGGGAACTGCATTTGTGACTGCATGACTGGAGTGCGGCAGAGGGGGATGGAATTCCGCGTGTAGCAGTGAAATGCGTAGATATGCGGAGGAACACCGATGGCGAAGGCAATCCCCTGGGCCTGCACTGACGCTCATGCACGAAGCGTGGGGAGCAAACAGGATTAGA

>GQIS8NW03GXAK0 rank=0398129 x=2722.0 y=1858.5 length=311
CGTGTCTCTAGTGCCAGCAGCCGCGGCGGTAATACGGAGGGTGCGAGCGTTGTCCGGATTTTATTGGGTTTAAAGGGTGCGTAGGCGGTTTATTAAGTCAGTGGTGAAAGACGGTCGCTCAACGATTGCAGTGCCATTGATACTGGTAGACTTGAGTTCGTATGAGGTAGCTGGAATGGATAGTGTAGCGGTGAAATGCATAGATATTATCCAGAACTCCAATTGCGTAGGCAGGTTACTAATACGATACTGACGCTGATGCACGAAAGTGTGGGGATCAAACAGGATTAGATACCCTAGTAGTCCACACT

>GQIS8NW03FZ59A rank=0399246 x=2345.5 y=796.5 length=69
CGTGTCTCTAGTGCCAGCCGCTGCGGTAATACAGAAGGTCCCGAGCGTTATCCGGATTTACTAGGGCGT

>GQIS8NW03FOH5E rank=0399430 x=2212.0 y=1104.0 length=131
CGTGTCTCTAGTGCCAGCAGCGGCGGTAATACGGAGGGTGCGAGCGTTGTCCGGATTTATTGGGTTTAAAGGGTGCGTAGGCGGTATATTAAGTCAGTGGTGAAATACGGTCGCTCAACGATTGCCGTGCC

>GQIS8NW03GI4FT rank=0399549 x=2561.0 y=167.0 length=76
CGTGTCTCTAGTGCCAGCCGCGGCGGTAATACGGAGGGTGCGAGCGTTGTCCGGATTTATTGGGTTTAAAAGGGTG

>GQIS8NW03G3813 rank=0399806 x=2801.5 y=2889.0 length=432
CGTGTCTCTAGTGCCAGCCGCGGCGGTAATACGGAGGGTGCGAGCGTTGTCCGGATTTATTGGGTTTAAAGGGTGCGTAGGCGGTTTATTAAGTCAGTGGTGAAAGACGGTCGCTCAACGATTGCAGTGCCATTGATACTGGTAGACTTGAGTTCGTATGAGGTAGCTGGAATGGATAGTGTAGCGGTGAAATGCATAGATATTATCCAGAACTCCAATTGCGTAGGCAGGTTACTAATACGATACTGACGCTGATGCACGAAAGTGTGGGGATCAAACAGGATTAGATACCCTGGTAGTCCACACTGTAAACGATGATGACTAACTGTTTGCCTTTCGGGTGAGTGGTACAGAGAAATCGTTAAGTCATCCACCTGGGGAGTACGCCGGCAACGGTGAAACGTCAAAGGAATTGACGGGGTCCGCACAAGC

>GQIS8NW03G44BN rank=0399850 x=2811.0 y=2449.0 length=264
CGTGTCTCTAGTGCCAGCCGCGGCGGTAATACGGAGGGTGCGAGCGCTGTCCGGATTTATTGGGTTTAAAGGGTGCGTAGGCGGTTTATTAAGTCAGTGGTGAAAGACGGTCGCTCAACGATTGCAGTGCCATTGATACTGGTAGACTTGAGTTCGTATGAGGTAGCTGGAATGGATAGTGTAGCGGTGAAATGCATAGATATTATCCAGAACTCCAATTGCGTAGGCAGGTTACTAATACGATACTAGACGCTGATGCACGAA

>GQIS8NW03FORRY rank=0399906 x=2215.0 y=1292.5 length=54
CGTGTCTCTAGTGCCAGCAGCGGCGGTAATAACGGAGGATCCAAGCGGTTATCC

>GQIS8NW03GEDSJ rank=0399994 x=2507.0 y=193.0 length=203
CGTGTCTCTAGTGCCAGCAGCTGCGGTAATACGGAGGGTGCAAGCGTTATCCGGATTCACTGGGTTTAAAGGGTGCGTAGGCGGGTTGGTAAGTCAGTGGTGAAATCCCCGAGCTTAACTTGGGAACTGCCATTGATACTATCAATCTTGAATGTTCTGGAGGTTTGCGGAATATGTCATGTAGCGGTGAAATGCATAGATAT

>GQIS8NW03HFKPU rank=0400397 x=2930.0 y=2832.5 length=171
CGTGTCTCTAGTGCCAGCCGCAGCGGTAATACGTAGGGTGCGAGCGTTAATCGGAATTACTGGGCGTAAAGCGTGCGCAGGCGGTTTTGTAAGACAGAGGTGAAATCCCCGGGCTACAACCTGGAAACTGCCTTTGTGACTGCAAGGCTGGAGACGGCAGGAGGGGAGTGG
