# Supplementary material for: Comparisons of the composition and biogeographic distribution of the bacterial communities occupying South African thermal springs with those inhabiting deep subsurface fracture water
Source: Front Microbiol. 2014 Dec 17;5:679. doi: 10.3389/fmicb.2014.00679 (PMC4269199; doi:10.3389/fmicb.2014.00679)
Supplement: Supplementary file 2 [file DataSheet1.ZIP › A2-3.fna]

>GQIS8NW03FNS2M rank=0010863 x=2204.0 y=1372.0 length=180
CTCGCGTGTCGTGCCAGCAGCTGCGGTAATACAGAGGGTGCAAGCGTTAATCGGAATTACTGGGCGTAAAGCGCACGTAGGCGGTTTCTTAAGTCAGATGTGAAAGCCCCGGGCTCAACCTGGGAATTGCATTTGAAACTGGGAAACTAGAGTGTGTGAGCGGGCTGGCAAGGCGCATAG

>GQIS8NW03GBBE1 rank=0026034 x=2472.0 y=507.0 length=555
CTCGCGTGTCGTGCCAGCAGCGGCGGTAATACGTAGGTGGCGAGCGTTGTCCGGAATTATTGGGCGTAAAGGATGCGTAGGCGGTTTTTAAGTGGGATGTGAAATCCCCGGGCTTAACCCGGGAATGGCATTCCAAACTGGAAGACTAGAGTGCAGGAGAGGAAAGTGGAATTCCCAGTGTAGCGGTGAAATGCGTAGAGATTGGGAGGAACACCAGTGGCGAAGGCGACTTTCTGGACTGTAACTGACGCTGAGGCATGAAAGCGTGGGGAGCAAACAGGATTAGATACCCTGGTAGTCCACGCCGTAAACTATGGGTACTAGGTGTAGGGGGCGAAGCCCTCTGTGCCGCAGTTAACACAATAAGTACCCCGCCTGGGAAGTACGATCGCAAGATTAAAACTCAAAGGAATTGACGGGGCCCGGCACAAGCAGCGGAGCATGTGGTTTAATTCGAAGCAACGCGAAGAACCTTACCAGGGCTTGACATCCACGAGAAATCCTGTGGAAACATGGGAGTGCCTTCGGGAACTCTGAGACAGGTGGTGCATGGTT

>GQIS8NW03G1G8D rank=0026982 x=2770.0 y=491.5 length=558
CTCGCGTGTCGTGCCAGCAGCAGCGGTAAGACGGAGGATGCAAGCGTTATCCGGAATTATTGGGCGTAAAGCGTCCGCAGGTGGTCAGACAAGTCTGCCGTTAAAGCGTGGGGCTTAACTCCATAAGGGCGGTGGAAACTGTGTGACTAGAGTGAGGTAGGGGTAGAGGGAATTCCCGGTGTAGCGGTGAAATGCGTAGATATCGGGAAGAACACCAGTGGCGAAAGCGCTCTACTGAGCCTTGACTGACACTGAGGGACGAAAGCTAGGGGAGCGAAAGGGATTAGATACCCCTGTAGTCCTAGCCGTAAACGATGGATACTAGGTGTGGTTCGTATCGACCCGGGCCGTGCCGAAGCTAACGCGTTAAGTATCCCGCCTGGGGAGTACGCTCGCAAGAGTGAAACTCAAAAGGAATTGACGGGGGCCCGCACAAGCGGTGGAGTATGTGGTTTAATTCGATGCAACGCGAAGAACCTTACCAGGGTTTGACATCCCCCGAATCTCTGTGAAAGCGGAGAGTGCCTACGGGAGCGGGGAGACAGGTGTGCATGGTTG

>GQIS8NW03GBLS5 rank=0028867 x=2475.5 y=1687.0 length=110
CTCGCGTGTCGTGCCAGCAGCTGCGGTAATACAGAGGGTGCAAGCGTTAATCGGAATTACTGGGCGTAAAGCGCACGTAGGCGGTTTCTTAAGTCAGATGTGAAAGCCCC

>GQIS8NW03GEXRO rank=0043998 x=2513.0 y=1506.0 length=562
CTCGCGTGTCGTGCCAGCAGCGGCGGTAAGACGGAGGATGCAAGCGTTATCCGGAATTATTGGGCGTAAAGCGTCCGCAGGTGGTCAGACAAGTCTGCCGTTAAAGCGTGGGGCTTAACTCCATAAGGGCGGTGGAAACTGTGTGACTAGAGTGAGGTAGGGGTAGAGGGAATTCCCGGTGTAGCGGTGAAATGCGTAGATATCGGGAAGAACACCAGTGGCGAAAGCGCTCTACTGGGCCTTGACTGACACTGAGGGACGAAAGCTAGGGGAGCGAAAGGGATTAGATACCCCTGTAGTCCTAGCCGTAAAACGATGGATACTAGGTGTGGTTCGTATCGACCCGGGCCGTGCCGAAGCTAACGCGTTAAGTATCCCGCCTGGGGAGTACGCTCGCAAGAGTGAAACTCAAAGGAATTGACGGGGCCGCACAAGCGGTGGAGTATGTGGTTTAATTCGATGCAACGCGAAGAACCTTACCAGGGTTTGACATCCCCCGAATCTCTGTGAAAGCGGAGAGTGCCTACGGGAGCGGGGAGACAGGTGTGGCATGGTTGTCGTC

>GQIS8NW03HDFJB rank=0045403 x=2906.5 y=1109.0 length=67
CTCGCGTGTCGTGCCAGCAGCTGCGGTAATACGTAGGGTGCGAGCGTTAATCGGAATTACTGGGCGT

>GQIS8NW03GHBE3 rank=0048614 x=2540.5 y=1917.0 length=545
CTCGCGTGTCGTGCCAGCAGCGGCGGTAATACGTAGGGTGCGAGCGTTAATCGGAATTACTGGGCGTAAAGCGCACGTAGGCGGTTTCTTAAGTCAGATGTGAAAGCCCCGGGCTCAACCTGGGAATTGCATTTGAAACTGGGAAACTAGAGTGTGTGAGAGGGGGGTTAGAATTCCAAGTGTAGCGGTGAAATGCGTAGAGATTTGGAGGAATACCAGTGGCGAAGGCGGCCCCCTGGCACAACACTGACGCTCAGGTGCGAAAGCGTGGGGAGCAAACAGGATTAGATACTCTGGTAGTCCACGCCGTAAACGATGTCTACTAGCTGTTCGTGACCTTGTGTCGTGAGTAACGCAGCTAACGCACTAAGTAGACCGCCTGGGGAGTACGGTCGCAAGATTAAAACTCAAATGAATTGACGGGGGCCCGCACAAGCGGTGGAGCATGTGGTTTAATTCGACGCAACGCGAAGAACCTTACCTACTCTTGACATCTAGCGAAGATTGTAGAGATACGATTGTGCCTTCGGGAACGCTAAGACAGG

>GQIS8NW03G1KNR rank=0052723 x=2771.0 y=837.0 length=529
CTCGCGTGTCGTGCCAGCCGCGGCGGTAAGACGGAGGATGCAAGCGTTATCCGGAATTATTGGGCGTAAAGCGTCCGCAGGTGGTCAGACAAGTCTGCCGTTAAAGCGTGGGGCTTAACTCCATAAGGGCGGTGGAAACTGTGTGACTAGAGTGAGGTAGGGGTAGAGGGAATTCCCGGTGTAGCGGTGAAATGCGTAGATATCGGGAAGAACACCAGTGGCGAAAGCGCTCTACTAGGCCTTGACTGACACTGAGGGACGAAAGCTAGGGGAGCGAAAGGGATTAGATACCCCTGTAGTCCTAGCCGTAAAACGATGGATACTAGGTGTGGTTCGTATCGACCCGGGCCGTGCCGAAGCTAGCGCGTTAAGTATCCCGCCTGGGGAGTACGCTCGCAAGAGTGAAACTCAAAGGAATTGGACGGGGCCCGCACAAGCGGTGGAGTATGTGGTTTAATCGATGCAACGCGAAGAACCTTACCAGGGTTTGACATCCCCCGAATCTCTGTGAAAGCGGAGAGTGCCGTAC

>GQIS8NW03GW4DU rank=0059557 x=2720.5 y=2016.0 length=540
CTCGCGTGTCGTGCCAGCAGCTGCGGTAAGACAGAGGTGGCGAGCGTTGTTCGGAATTACTGGGCTTAAAGGGCGCGTAGGTGGTGATGCAAGTCTGAGGTGGAATTCTACAGCTTAACTGTGGGACTGCCTCGGAAACTGTGTTACTTGAGTCGGACAGGGGAAGGCGGAATTCCTGGTGTAGCGGTGAAATGCGTAGATATCAGGAGGAAGGCCTGTGGCGAAGGCGGCCTTCTGGGTCTTGACTGACACTGAGGCGCGAAAGCGTGGGGAGCAAACAGGATTAGATACCCTGGTAGTCCACGCCCTAAACGATGGATGCTCGGTGTTGGTCTCGTTAATTCGGGATCAGTACCTTAGCTAACGCGTTAAGCATCCCACCTGGGGAGTACGATCGCAAGGTTGAAACTCAAAGGAATTGACGGGGCCCGCACAAGCAGTGGAGCATGTGGTTCAATTCGATGCAACGCGAAGAACCTTACCTGGGTTTGAAAGGCTCTGTAAACCGGTGAAAGCCGGCTAGTGTAGCAATACACGCGG

>GQIS8NW03HGXOR rank=0065529 x=2946.0 y=761.0 length=550
CTCGCGTGTCGTGCCAGCCGCTGCGGTAAGACGGAGGATGCAAGCGTTACCCGGAATTATTGGGCGTAAAGCGTCCGCAGGTGGTCAGACAAGTCTGCCGTTAAAGCGTGGGGCTTAACTCCATAAGGGCGGTGGAAACTGTGTGACTAGAGTGAGGTAGGGGTAGAGGGAATTCCCGGTGTAGCGGTGAAATGCGTAGATATCGGGAAGAACACCAGTGGCGAAAGCGCTCTACTGGGCCTTGACTGACACTGAGGGACGAAAGCTAGGGGAGCGAAAGGGATTAGATACCCCTGTAGTCCTAGCCGTAAACGATGGATACTAGGTGTGGTTCGTATCGACCCGGGCCGTGCCGAAGCTAACGCGTTAAGTATCCCGCCTGGGGAGTACGCTCGCAAGAGTGAAACTCAAAAGGAATTGACGGGGCCGCACATGCGGTGGAGTATGTGGTTAATTCGATGCAACGCGAAGAACCTTACCAGGGTTTGACATGTCCGGGACTCGGTGAAAGCTGAGGGTGCCTTCGGGAGCCGGAACACAGGTGCTGCAT

>GQIS8NW03GJNY7 rank=0067831 x=2567.0 y=913.0 length=560
CTCGCGTGTCGTGCCAGCCGCGGCGGTAAGACGGAGGATGCAAGCGTTATCCGGAATTATTGGGCGTAAAGCGTCCGCAGGTGGTCAGACAAGTCTGCCGTTAAAGCGTGGGGCTTAACTCCATAAGGGCGGTGGAAACTGTGTGACTAGAGTGAGGTAGGGGTAGAGGGAATTCCCGGTGTAGCGGTGAAATGCGTAGATATCGGGAAGAACACCAGTGGCGAAAGCGCTCTACTGGGCCTTGACTGACACTGAGGGACGAAAGCTAGGGGAGCGAAAGGGATTAGATACCCCTGTAGTCCTAGCCGTAAACGATGGATACTAGGTGTGGTTCGTATCGACCCGGGCCGTGCCGAAGCTAACGCGTTAAGTATCCCGCCTGGGGAGTACGCTCGCAAGAGTGAAAACTCAAAGGAATTGACGGGGCCGCACAAGCGGTGGAGTATGTGGTTTAATTCGATGCAACGCGAAGAACCTTACCAGGGTTGACATCCCCGAATCTCTGTGAAAGCGGAGAGTGCCTACGGGAGCGGGGAGACAGGTGGTGCATGGCTGTCGTC

>GQIS8NW03GKGPF rank=0068813 x=2576.0 y=1281.0 length=520
CTCGCGTGTCGTGCCAGCCGCCGCGGTAATACGTAGGGTGCAAGCGTTAATCGGAATTACTGGGCGTAAAGCGTGCGCAGGCGGTTATGCAAGACAGAGGTGAAATCCCCGGGCTCAACCTGGGAACTGCCTTTGTGACTGCATGACTAGAGTACGGCAGAGGGGGATGGAATTCCGCGTGTAGCAGTGAAATGCGTAGATATGCGGAGGAACACCGATGGCGAAGGCAATCCCCTGGGCCTGTACTGACGCCCATGCACGAAAGCGTGGGGAGCAAACAGGATTAGATACCCTGGTAGTCCACACCCTAAACGATGTCAACTGGTTGTTGGGAGGGTTTCTTCTCAGTAACGTAGCTAACGCGTGAAGTTGACCGCCTGGGGAGTACGGCCGCAAGGTTGAAACTCAAAGGAATTGACGGGGACCCGCACAAGCGGTGGATGATGTGGTTTAATTCGATGCAACGCGAAAAACCTTACCTACCCTTGACAGTGCCAGGAATCCTGAAGAGATTTGGGAG

>GQIS8NW03GOXYP rank=0069549 x=2627.0 y=1375.0 length=54
CTCGCGTGTCGTGCCAGCCGCTGCGGTAATACAGAGGGTGCAAGCGTTAATCGG

>GQIS8NW03HEIHN rank=0070546 x=2918.0 y=2441.0 length=551
CTCGCGTGTCGTGCCAGCCGCGGCGGTAATACGGAGGAGGCAAGCGTTATCCGGAATTATTGGGCGTAAAGCGTCCGCAGGTGGCTTTTCAAGTCGGTGGTCAAAGCACAGGGCTCAACTCTGTATAGGCCGGCGAAACTGAGAGGCTAGAGTGCGGTAGGGGCAGAGGGAATTCCCGGTGTAGCGGTGAAATGCGTAGATATCGGGAAGAACACCAGTAGCGAAAGCGCTCTGCTGGACCGCAACTGACACTCAGGGACGAAAGCTAGGGGAGCGAATGGGGATTAGATACCCCAGTAGTCCTAGCCGTAAACGATGGATACTAGGTGTTGTCTGTATCGACCCGGACAGTGCCGGAGCTAACGCGTTAAGTATCCCGCCTGGGGAGTACGCACGCAAGTGTGAAACTCAAAGGAATTGACGGGGCCCGCACAAGCGGTGGAGTATGTGGTTTAATTCGATGCAACGCGAAGAACCTTACAGGGCTTGACATGTCGCGAACCCCGCTCGAAAGGTGGGGGTGCCGTTCGGGAGCGCGAACACAGGTGGTG

>GQIS8NW03GHG2P rank=0070919 x=2542.0 y=1055.0 length=548
CTCGCGTGTCGTGCCAGCCGCCGCGGTAATACGTAAGGTGCAAGCGTTGCTCGGAATCATTGGGCGTAAAGAGCGTGTAGGTGGCTAGATAAGTCGGATGTGAAATCCCTCGGCTCAACCGAGGAAGGGCATTCGAAACTATCTAGCTCGAGGATGGCAGAGGAAGGTGGAATTCCTGGTGTAGAGGTGAAATTCGTAGATATTAGGAGGAATACCGGTGGCGAAGGCGGCCTTCTGGACCATTCCTGACACTGAGACGCGAAAGCGTGGGTAGCAAACAGGATTAGATACCCTGGTAGTCCACGCTGTAAACGATGGGTACTAGATGTTGTGGGAATTGACCCCCGCAGTGTCGTAGCTAACGCGTTAAGTACCCCGCCTGGGAAGTACGGTCGCAAGATTAAAACTCAAAGGAATTGACGGGGCCGCACAAGCGGTGGAGCATGTGGTTTAATTCGATGCTACGCGAAGAACCTTACCTGGGTTTGACATCCTCTGACAGCCGTAGAGATACGGTTTCCCCTTCGGGGGCAGAGAGACAGGTGCTG

>GQIS8NW03GGZPC rank=0072942 x=2536.0 y=3118.0 length=519
CTCGCGTGTCGTGCCAGCAGCGGCGGTAATACGTAGGGGGCAAGCGTTGTCCGGATTTACTGGGTGTAAAGGGCGCGCAGGCGGGTTAGCAAGTCAGAGGTGAAATACTACAGCTTAACTGTAGAACTGCCTTTGAAACTGTTAATCTTGAGTGCGGAAGAGAGAGACGGAATTCCAGGTGTAGCGGTGAAATGCGTAGATATCTGGAAGAACACCAGTAGCGAAGGCGGTCTCTTGGTCCGTTACTGACGCTCAGGCGCGAAAGCGTGGGGAGCAAACAGGATTAGATACCCTGGTAGTCCACGCCCTAAACGATGAATACTAGGTGTTGTTCTTTTAGATCAGCGCCGCAGCTAACGCATTAAGTATCCCGCCTGGGGAGTACGCTCGCAAGAGTGAAACTCAAAGGAATTGACGGGGGCCCGCACAAGCGGTGGAGTATGTGGTTTAATTCGATGATACGCGAGGAACCTTACCTGGGCTAGAATGCATCAGGGAGGATGCTGAAAGGTGTCCGGT

>GQIS8NW03GOXGY rank=0073513 x=2627.0 y=736.0 length=166
CTCGCGTGTCGTGCCAGCAGCTGCGGTAATACGTAGGGTGCGAGCGTTAATCGGAATTACTGGGCGTAAAGCGTGCGCAGGCGGTTGTGTAAGACAGATGTGAAATCCCCGGGCTCAACCTGGGAACTGCGTTTGTGACTGCACGGCTAGAGTGTGGCAGAGGGGT

>GQIS8NW03G8PCK rank=0074752 x=2852.0 y=1730.0 length=557
CTCGCGTGTCGTGCCAGCCGCAGCGGTAAGACGGAGGATGCAAGCGTTATCCGGAATTATTGGGCGTAAAGCGTCCGCAGGTGGTCAGACAAGTCTGCCGTTAAAGCGTGGGGCTTAACTCCATAAGGGCGGTGGAAACTGTGTGACTAGAGTGAGGTAGGGGTAGAGGGAATTCCCGGTGTAGCGGTAGAATGCGTGGATATCGGAAGGAACACCGATAGCGAAGGCAGTCTTCTGGAATGCGCCTGACGCTGAAACACGAAAGCTGGGGGAGCAAAACAGGATTAGATACCCTGGTAGTCCCAGCCCTAAACGATGTTCACTAGGCGTCACCTCTTTGGAGGTGGTGCCGCAGCTAACGCGTTAAGTGAACCACCTGGGGACTACGGCCGCAAGGTTGAAACTCAAAGGAATTGACGGGGACCGCACAAGCGGTGGAGTATGTGGTTTAATTCGATGCTACGCGAAAAACCTTACCTGGGTTTGACATGCCAGTGGTAGGAGCCGGAAACGGTAACGACCGAGGAAGAATCCTTGGAGCTGGCACGAGGTGTTGC

>GQIS8NW03F9NDE rank=0080556 x=2453.0 y=512.0 length=475
CTCGCGTGTCGTGCCAGCAGCAGCGGTAATACGTAGGGTGCGAGCGTTGTCCGGAATTACTGGGTGTGAAGGGTCCGTAGGTGGGTGGATAAGTCAATGGTGAAATTTCTCGGCTTAACCGAGAAACTGCCATTGAAACTATTCATCTTGAGTGCGATAGAGGGTGATGGAATTCATGGTGTAGCGGTGAAATGCGTAGATATCATGAAGAACACCAGTTGCGAAGGCGATTACCTGGCTCGTTACTGACACTGAGGGACGAAAGCGTGGGGAGCAAACAGGATTAGATACCCTGGTAGTCCACGCCCTAAAACGATGGATGCTCGGTGTTGGTCTCGTTAATTCGGGATCAGTACCTTAGCTAACGCGTTAAGCATCCCACCTGGGGAGTACGATCGCAAGGTTGAAACTCAAAGGAATGACGGGGCCGCACAAGCAGTGGAGCATGTGGTTCAATTCGATGCAACGCGAAGAA

>GQIS8NW03FVR87 rank=0080595 x=2295.0 y=825.0 length=568
CTCGCGTGTCGTGCCAGCCGCGGCGGTAAGACGGAGGATGCAAGCGTTATCCGGAATTATTGGGCGTAAAGCGTCCGCAGGTGGTCAGACAAGTCTGCCGTTAAAGCGTGGGGCTTAACTCCATAAGGGCGGTGGAAACTGTGTGACTAGAGTGAGGTAGGGGTAGAGGGAATTCCCGGTGTAGCGGTGAAATGCGTAGATATCGGGAAGAACACCAGTGGCGAAAGCGCTCTACTGGGCCTTGACTGACACTGAGGGACGAAAGCTAGGGGAGCGAAAAGGGATTAGATACCCCTGTAGTCCTAGCCGTAAACGATGGATACTAGGTGTGGTTCGTATCGACCCGGGCCGTGCCGAAGCTAACGCGTTAAGTATCCCGCCTGGGGAGTACGCTCGCAAGAGTGAAACTCAAAGGAATTGACGGGGGCCCGCACAAGCGGTGGAGTATGTGGTTTAATTCGATGCAACGCGAAGAACCTTACCAGGTTTGACATCCCCCGAATCGTCTGTGAAAAGCGGAGAGTGCCTACGGGAGCGGGGAGACAGGTGGTGCGATGGTTGGTCGTCA

>GQIS8NW03GPSNZ rank=0081209 x=2637.0 y=205.0 length=125
CTCGCGTGTCGTGCCAGCCGCTGCGGTAATACGTATGTCGCAAGCGTTATCCGGAATTATTGGGCATAAAGCGCGCCTAGGCGGTTTACTAAGTCTGATGTGAAAATGCGGAGCTCAACCCGTAC

>GQIS8NW03GJI1O rank=0084583 x=2565.5 y=2714.0 length=232
CTCGCGTGTCGTGCCAGCAGCCGCGGTAATACGGAGGATGCAAGCGTTATCCGGAATTATTGGGCGTAAAGCGTCCGTAGGTGGTTCATCAAGTCAGTTGTCAAAGCGTGGGGCTTAAACCCCATAAAGGCGATTGAAACCGGTGAAAGCCGGCTAGTGTAGCAATACACGCGGAGTACAGGTGCTGCATGGCTGTCGTCAGCTCGTCTGAGCGGGCTGGCAAGGCGCATAG

>GQIS8NW03GA56G rank=0089080 x=2470.0 y=1910.5 length=544
CTCGCGTGTCGTGCCAGCCGCCGCGGTAAGACGGAGGATGCAAGCGTTATCCGGAATTATTGGGCGTAAAGCGTCCGCAGGTGGTCAAAGCACAGGGCTCAACTCTGTAAAGGCCGGCGAAACTGAGAGGCTAGAGTGCGGTAGGGGCAGAGGGAATTCCCGGTGTAGCGGTGAAATGCGTAGATATCGGGAAGAACACCAGTAGCGAAAGCGCTCTGCTGGACCGCAACTGACACTCAGGGACGAAAGCTAGGGGAGCGAATGGGATTAGATACCCCAGTAGTCCTAGCCGTAAACGATGGATACTAGGTGTTGTCTGTATCGACCCGGACAGTGCCGGAGCTAACGCGTTAAGTATCCCGCCTGGGGAGTACGCACGCAAGTGTGAAACTCAAAGGAATTGACGGGGGCCCGCACAAGCGGTGGAGTATGTGGTTTAATTCGATGCAACGCGAAGAACCTTACCAGGGCTTGACATGTCGCGAACCCCGCTGAAAGGTGGGGGTGCCTTCGGGGGCGCGAACACAGGTGGTGCATGGCTGTC

>GQIS8NW03GTCKN rank=0090454 x=2677.0 y=2133.5 length=529
CTCGCGTGTCGTGCCAGCCGCTGCGGTAATACGTAGGGTGCGAGCGTTAATCGGAATTACTGGGCGTAAAGCGTGCGCAGGCGGTTTGATAAGCCAGATGTGAAATCCCCGAGCTCAACTTGGGAACTGCGTTTGGAACTGTCAGACTAGAGTGCGTCAGAGGGGGGTGGAATTCCGCGTGTAGCAGTGAAATGCGTAGAGATGCGGAGGAACACCGATGGCGAAGGCAGCCCCCTGGGATGACACTGACGCTCATGCACGAAAGCGTGGGGAGCAAACAGGATTAGATACCCTGGTAGTCCACGCCCTAAACGATGTCAATTAGCTGTTGGGGGTTAGAATCCCTGGTAGCGTAGCTAACGCGTGAAATTGACCGCCTGGGGAGTGCGGCCGCAAGGTTAAAACTCAAAGGAATTGACGGGGCCGCACAAGCGGTGGATGATGTGGATTAATTCGATGCAACGCGAAGAACCTTACCTGCTCTTGACATGTACGGAACTTGCCAGAGATGGCTTGGTGCCCGAAAGGG

>GQIS8NW03HE36Z rank=0097351 x=2925.0 y=1897.0 length=543
CTCGCGTGTCGTGCCAGCCGCTGCGGTAATACGTAGGGTGCGAGCGTTAATCGGAATTACTGGGCGTAAAGCGTGCGCAGGCGGTTGTGTAAGACAGGTGTGAAATCCCCGGGCTTAACCTGGGAACTGCGCTTGTGACTGCACGGCTAGAGTACGGCAGAGGGGGGTGGAATTCCTGGTGTAGCAGTGAAATGCGTAGATATCAGGAGGAACACCGATGGCGAAGGCAGCCCCCTGGGCCTGTACTGACGCTCATGCACGAAAGCGTGGGGAGCAAACAGGATTAGATACCCTGGTAGTCCACGCCCTAAACGATGTCAACTAGTTGTTCGTAGAGGTAACTCTGTGAGTAACGCAGCTAACGCGTGAAGTTGACCGCCTGGGGAGTACGGCCGCAAGGTTAAAACTCAAAGGAATTGACGGGGACCGCACAAGCGGTGGATGATGTGGACTTAATTCGATGCAACGCGAAAACCTTACCTACCTTGACATGTCCAGAACCCTCGAGAGATTGAGGGGTGCCTTCGGGAGCTGGAACACAGG

>GQIS8NW03FQMSX rank=0100580 x=2236.0 y=2143.0 length=500
CTCGCGTGTCGTGCCAGCAGCCGCGGTAATACGGAGGGTGCGAGCGTTATCCGGAATCACTGGGTTTAAAGGGTGCGTAGGCGGCCCGGTAAGTCAGTTGTGAAATACCCTTGCTTAACGAGCGGAGTTGCGATTGATACTGTCGGGCTTGAATCGGGATGAGGCAGGCGGAATGTGGCGTGTAGCGGTGAAATGCATAGATATGCCATAGAACACCGATTGCGAAAGCAGCCTGCTGGGCCTGGATTGACGCTGAGGCACGAAAGCGTGGGGAGCAAACAGGATTAGATACCCCTGGTAGTCCACGCCCTAAACGATGCTTACTTGCTGTTTCTGGGCGACTGGGAGCGGCGGAGCGAAAGCGTTAAGTAAGCCACCTGGGGAGTACGCCGGCAACGGTGAAACTCAAAGGAATTGACGGGGGTCCGCACAAGCGGTGGAGCATGTGGTTTAATCGATGATACGCGAGGAACCTTACCTGGGCTAGAATGCATCAGGGA

>GQIS8NW03FWN00 rank=0103124 x=2305.5 y=1042.0 length=166
CTCGCGTGTCGTGCCAGCCGCAGCGGTAATACGTAGGGTGCGAGCGTTAATCGGAATTACTGGGCGTAAAGCGTACGCAGGCGGCCTTGCAAGACAGATGTGAAATCCCCGGGCTTAACCTGGGAACTGCATTTGTGACTGCATGGCTAGAGTTTGTCAGAGGGGT

>GQIS8NW03GOX9C rank=0104579 x=2627.0 y=1758.0 length=551
CTCGCGTGTCGTGCCAGCAGCTGCGGTAAGACGGAGGATGCAAGCGTTATCCGGAATTATTGGGCGTAAAGCGTCCGCAGGTGGTCAGACAAGTCTGCCGTTAAAGCGTGGGGCTTAACTCCATAAGGGCGGTGGGAACTGTGTGACTAGAGTGAGGTAGGGGTAGAGGGAATTCCCGGTGTAGCGGTGAAATGCGTAGATATCGGGAAGAACACCAGTGGCGAAAGCGCTCTACTGGGCCTTGACTGACACTGAGGGACGAAAAGCTAGGGGAGCGAAAGGGATTAGATACCCCTGTAGTCCTAGCCGTAAACGATGGATACTAGGTGTGGTTCGTATCGACCCGGGCCGTGCCGAAGCTAACGCGTTAAGTATCCCGCCTGGGGAGTACGCTCGCAAGAGTGAAACTCAAAGGAATTGACGGGGGCCGCACAAGCGGTGGAGTATGTGGTTTAATCGATGCAACGCGAAGAACCTTACCAGGGTTTGACATCCCCGAATCTCTGTGAAAGCGGAGAGTGCCTACGGGGAGCGGGGAGACGAGGTGGTGC

>GQIS8NW03GNFHT rank=0104849 x=2610.0 y=415.0 length=557
CTCGCGTGTCGTGCCAGCAGCGGCGGTAATACGTAGGGTGCGAGCGTTAATCGGAATTACTGGGCGTAAAGCGTGCGCAGGCGGTTTTTTAAGATAGGCGTGAAATCCCCGGGCTCAACCTGGGAACTGCGCTTATGACTGGAAGACTAGAGTATGGCAGAGGGGGGTGGAATTCCACGTGTAGCAGTGAAATGCGTAGAGATGTGGAGGAACACCGATGGCGAAGGCAGCCCCCTGGGCCAATACTGACGCTCATGCACGAAAGCGTGGGGAGCAAAACAGGATTAGATACCCTGGTAGTCCACGCCCTAAAACGATGTCAACTAGTTGTTGGGAGGGTAAAACCTTTTAGTAACGTAGCTAACGCGTGAAGTTGACCGCCTGGGGAGTACGGCCGCAAGGTTAAAACTCAAAGGAATCGACGGGGACCCGCACAAGCGGTGGATGATGTGGATTAATTCGATGCAACGCGAAAAACCTTACCTACCCTTGACATGCCAGGACTTAGCCAGAGATGGCTTGGTGCCCGAAAGGGAACCTGGACACAGGTGCTGCAG

>GQIS8NW03FWT5X rank=0109353 x=2307.0 y=803.0 length=369
CTCGCGTGTCGTGCCAGCAGCGGCGGTAATACGTATGTCGCAAGCGTTATCCGGAATTATTGGGCATAAAGCGCGTCTAGGCGGTTTACTAAGTCTGATGTGAAAATGCGGAGCTCAACTCCGTATTGCGTTGGAAAACTGGTAGACTAGAGTATTGGAGAGGTAGGCGGAACTACAAGTGTAGAGGTGAAATTCGTAGATATTTGTAGGAATGCCAATGACGAAGGTAGCTTACTGGACAAATACTGACGCTGAAGCGCGAAAGCTAGGGGAGGCAAACAGGATTAGATACCCTGTAGTCCTAGCTGTAAACGATGATCACTGGTGTGGGGGTCGAACCTCTGTGCCGAAGTTAATGCGATAAGTGAT

>GQIS8NW03HFUGA rank=0110039 x=2933.5 y=3160.0 length=569
CTCGCGTGTCGTGCCAGCCGCGGCGGTAAGACGGAGGATGCAAGCGTTATCCGGAATTGTTGGGCGTAAAGCGTCCGCAGGTGGTCAGACAAGTCTGCCGTTAAAGCGTGGGGCTTAACTCCATAAGGGCGGTGGAAACTGTGTGACTAGAGTGAGGTAGGGGTAGAGGGAATTCCCGGTGTAGCGGTGAAATGCGTAGATATCGGGAAGAACACCAGTGGCGAAAGCGCTCTACTGGGCCTTGACTGACACTGAGGGACGAAAGCTAGGGGAGCGAAAAGGGATTAGATACCCCTGTAGTCCTAGCCGTAAAACGATGGATACTAGGTGTGGTTCGTATCGACCCGGGCCGTGCCGAAGCTAACGCGTTAAGTATCCCGCCTGGGGAGTACGCTCGCAAGAGTGAAACTCAAAAGGAATTGACGGGGGCCCGCACAAGCGGTGGAGTATGTGGTTTAATTCGATGCAACGCGAAGAACCTTACCAGGGTTTGACATCCCCCGAATCTCTGTGAAAAGCGGAGAGTGCCTACGGGAGCGGGGAGACAGGTGGTGCATGGTTGTCGTCAG

>GQIS8NW03HD6HA rank=0110467 x=2914.0 y=3260.0 length=562
CTCGCGTGTCGTGCCAGCAGCCGCGGTAAGACGGAGGATGCAAGCGTTATCCGGAATTATTGGGCGTAAAGCGTCCGCAGGTGGTCAGACAAGTCTGCCGTTAAAGCGTGGGGCTTAACTCCATAAGGGCGGTGGAAACTGTGTGACTAGAGTGAGGTAGGGGTAGAGGGAATTCCCGGTGTAGCGGTGAAATGCGTAGATATCGGGAAGAACACCAGTGGCGAAAGCGCTCTACTGGGCCTTGACTGACACTGAGGGACGAAAGCTAGGGGAGCGAAAGGGATTAGATACCCCTGTAGTCCTAGCCGTAAACGATGGATACTAGGTGCGGTTCGTATCGACCCGGGCCGTGCCGAAGCTAACGCGTTAAGTATCCCGCCTGGGGAGTACGCTCGCAAGAGTGAAACTCAAAGGAATTGACGGGGGCCCGCACAAGCGGTGGAGTATGTGGTTTAATTCGATGCAACGCGAAGAACCTTACCAGGGTTTGACATCCTCCGAATCTCTGTGAAAGCGGAGAGTGCCTACGGGGANCGGGGAGACAGGTGGTGCATGGTTGTCG

>GQIS8NW03FLVNO rank=0110981 x=2182.0 y=1522.0 length=441
CTCGCGTGTCGTGCCAGCAGCAGCGGTAATACGGAGGATGCAAGCGTTATCCGGATTCATTGGGTTTAAAGGGTGCGTAGGCGGAATAGTAAGTCAGTGGTGAAAGCCTACAGCTTAACTGTAGAACTGCCATTGATACTGCTATTCTTGAGTGCAGTTGAGGTAGCTGGAATGTGTGGTGTAGCGGTGAAATGCTTAGATATCACACAGAACACCGATTGCGAAGGCAGGTTGCTAAAACTGTAACTGACGCTGAGGCACGAAAGCGTGGGGATCAAACAGGATTAGATACCCTGGTAGTCCACGCCCTAAACGTTGATAACTCGCTGTTGGCGATATATTGTCAGTGGCTAAGCGAAAGCGTTAAGTTATCCACCTGGGGAATACGACCGCGAAGTTGAAACTCAAGGAATTGACGGGGCCGCACAAGCGGAGGAACAT

>GQIS8NW03FKGTP rank=0113283 x=2166.0 y=1179.5 length=525
CTCGCGTGTCGTGCCAGCAGCCGCGGTAATACGTAGGGTGCGAAGCGTTGTCCGGAATTACTGGGTGTAAAGGGTCCGTAGGTGGGTAAACAAGTCAAAGGTGAAATCTTACAGCTCAACTGTGAAACTGCCTTTGATACTGTTTATCTTGAGTATGAGAGAGGATGACAGAATTCATGGTGTAGCGGTGAAATGCGTAGATATCATGAAGAATACCGGTAGCGAAGGCGGTCATCTGGCTCATTACTGACACTGAGGGACGAAAGCGTGGGGAGCAAACAGGATTAGATACCCTGGTAGTCCACGCCCTAGACGATGGATACTAGGTGTCGGTCCCGTTCAGTGTTTGCGTGCAAACCTTGAACGGGATCGGTGCCAAAGCTAACGCATTAAGTATCCCACCTGGGGAGTACGATCGCAAGGTTGAAACTCAAAGGAATTGACGGGGCCGCACAAGCAGTGGAGCATGTGGTTCAATTCGATGACAACGCGAAGAACCTTACCTGGGTTTGAAAAGCAAGTGAC

>GQIS8NW03F8NYW rank=0113338 x=2441.0 y=3782.0 length=527
CTCGCGTGTCGTGCCAGCCGCTGCGGTAATACGTAGGGTGCGAGCGTTAATCGGAATTACTGGGCGTAAAGCGTGCGCAGGCGGTTTTTTAAGATAGGCGTGAAATCCCCGGGCTCAACCTGGGAACTGCGCTTATGACTGGAAGACTAGAGTATGGCAGAGGGGGGTGGAATTCCACGTGTAGCAGTGAAATGCGTAGAGATGTGGAGGAACACCGATGGCGAAGGCAGCCCCCTGGGCCAATACTGACGCTCATGCACGAGAGCGTGGGGAGCAAAACAGGATTAGATACCCTGGTAGTCCACGCCCTAAACGATGTCAACTAGTTGTTGGGAGGGTAAAACCTTTTAGTAACGTAGCTAACGCGTGAAGTTGACCGCCTGGGGAGTACGGCCGCAAGGTTAAAACCCAAAGGAATTGACGGGGACCCGCACAAGCGGTGGATGATGTGGATTAATTCGATGCAACGCGAAAACCTTAACCTACCCTTAGACATGCCAGGAACTTCGTCCACGAGATGGCTTGGT

>GQIS8NW03G4Q99 rank=0113803 x=2807.0 y=1935.0 length=542
CTCGCGTGTCGTGCCAGCCGCTGCGGTAATACGTAAGGGGCGAGCGTTGTTCGGAATTATTGGGTGTAAAGGGCGCGTAGGCGGCTTAGCAAGTCTGGTGTGTAAGGCTACAGCTTAACTGTAGTTAGGCGCTGGAAACTGGTAGGCTGGAGTGCAGGAGAGGGAGCTGGAATTCCAGGCGTAGGGGTGAAATCTGTAGAGATCTGGAAGAACACCGGTGGCGAAGGCGAGCTCCTGGACTGTAACTGACGCTGAGGCGCGAAAGCGTGGGGAGCGAACAGGATTAGATACCCTGGTAGTCCACACTGTAAACGATGTACACTAGGTGTTGGTCCAGAAGGATCGGTGCCGGAGCGAACGCGTTAAGTGTACCACCTGGGGAGTATGCCGGCAACGGTGAAACTCAAAGGAATTGACGGGGGCCCGCACAAGCGGTGGAGTATGTGGTTTAATCGATGGTACGCGAGGAACCTTACCAGGTTTGACATGGACAGCGAGGGGGAGAGATCCTCCTGCCCGTTCGGGGCTGTTCACAGGTGCTG

>GQIS8NW03F956W rank=0113955 x=2459.5 y=326.5 length=545
CTCGCGTGTCGTGCCAGCAGCTGCGGTAATACAGAGGGTGCAAGCGTTAATCGGAATTACTGGGCGTAAAGCGCACGTAGGCGGTTTCTTAAGTCAGATGTGAAAGCCCCGGGCTCAACCTGGGAATTGCATTTGAAACTGGGAAACTAGAGTGTGTGAGAGGGGGTAGAAGTTCCAAGTGTAGCGGTGAAATGCGTAGAGATTTGGAGGAATACCAGTGGCGAAGGCGGCCCCCTGGCACAACACTGACGCTCAGGTGCGAAAGCGTGGGGAGCAAACAGGATTAGATACCCTGGTAGTCCACGCCGTAAACGATGTCTACTAGCTGTTCGTGACCTTGTGTCGTGAGTAGCGCAGCTAACGCACTAAGTAGACCGCCTGGGGAGTACGGTCGCAAGATTAAAACNCAAAGGAATTGACGGGGGCCCGCACAAGCGGTGGAGTATGTGGTTTAATTCGATGCAACGCGAAGAACCTTACCAGGGTTTGACATCCCCCGAATCTCTGTGAAAGCGGAGAGTGCCTACGGGAGCGGGGAGACAGGT

>GQIS8NW03GTXSP rank=0115518 x=2684.5 y=967.5 length=161
CTCGCGTGTCGTGCCAGCAGCGGCGGTAATACGTAGGGTGCAAGCGTTAATCGGAATTACTGGGCGTAAAGGGTGCGCAGACGGTATTGTAAGCCAGATGTGAAATCCCCGGGCTCAACCTGGGAACTGCGTTTGGAACTGCAATGCTAGAGTGTGTCAGA

>GQIS8NW03FPD12 rank=0115524 x=2222.0 y=1496.5 length=531
CTCGCGTGTCGTGCCAGCAGCAGCGGTAAGACGGAGGATGCAAGCGTTATCCGGAATTATTGGGCTTAAAGGGCGCGTAGGTGGTGATGCAAGTCTGAGGTGGAATTCTACAGCTTAACTGTGGGACTGCCTTGGAAACTGTGTTACTTGAGTCGGACAGGGGAAGGCGGAATTCCTGGTGTAGCGGTGAAATGCGTAGATATCAGGGGGAAGGCCTGTGGCGAAGGCGGCCTTCTGGGTCTTGACTGACACTGAGGCGCGAAAGCGTGGGGAGCAAAACAGGATTAGATACCCTGGTAGTCCACGCCGTAAACGATGACTACTAGCTGTTCGTGACCTTGTGTCGTGAGTAGCGCAGCTAACACACTAAGTAGACCGCCTGGGGAGCACGGTCGCAAGATTAAAACTCAAATGAATTGACGGGGGCCCGCACAAGCGGTGGAGCATGTGGTTTAATCGACGCAACGCGAAGAACCTTACCTACTCTTGACATCTAGCGAAGATTGTAGAGATACGATTGTGCCTTACGGG

>GQIS8NW03F94NF rank=0116505 x=2458.0 y=2425.0 length=530
CTCGCGTGTCGTGCCAGCAGCGGCGGTAAGACGGAGGATGCAAGCGTTATCCGGAATTATTGGGCGTAAAGCGTCCGCAGGTGGTCAGACAAGTCTGCCGTTAAAGCGTGGGGCTTAACTCCATAAGGGCGGTGGAAACTGTGTGACTAGAGTGAGGTAGGGGTAGAGGGAATTCCCGGTGTAGCGGTGAAATGCGTAGATATCGGGAAGAACACCAGTGGCGAAAGCGCTCTACTGGGCCTTGACTGACACTGAGGGACGAAAGCTAGGGGAGCGAAAGGGATTAGATACCCCTGTAGTCCTAGCCGTAAACGATGGATACTAGGTGTGGTTCGTATCGACCCGGGCCGTGCCGAAGCTAACGCGTTAAGTATCCCGCCTGGGGAGTACGCTCGCAAGAGTGAAACTCAAAGGAATTGACGGGGCCCGCACAAGCGGTGGAGTATGTGGTTTAATTCGATGCAACGCGAAGAACCTTACAGGGTTTGACATCCCCGAATCTCTGTGAAAGCGGAGAGTGCCTACGGGAG

>GQIS8NW03FL5J8 rank=0117432 x=2185.0 y=2070.0 length=506
CTCGCGTGTCGTGCCAGCCGCTGCGGTAATACGGAGGATGCAAGCGTTATCCGGATTCATTGGGTTTAAAGGATGCGTAGGCGGACTATTAAGTCAGAGGTGAAAGTCGACGGCTCAACCGTCGAACTGCCTTTGATACTGGTAGTCTAGAGTGCAGTTGAGGTGGGCGGAATGTGGCATGTAGCGGTGAAATGCCTAGATATGCCACAGAACACCGATTGCGAAGGCAGCTCGCTAAGCTGTAACTGACGCTGAGGCACGAAAGCGTGGGGAGCAAACAGGATTAGATACCCTGGTAGTCCACGCCCTAAACGATGATCACTCGCTGTTGGCGATACACTGTCAGCGGCTAAGCGAAAAGCGTTAAGTGATCCACCTGGGGAGTACGATCGCAAGGTTGAAACTCAAGGAATTGACGGGGCCCGCACAAGCGGTGGAGCATGTGGTTTAATTCGATGGTACGCGAGAACCTACAGGCTTAGAAGACAGACGACAGACCCTAGAAA

>GQIS8NW03G9XE3 rank=0117920 x=2866.0 y=1501.0 length=399
CTCGCGTGTCGTGCCAGCAGCGGCGGTAATACGGAGGGTGCAAGCGTTAATCGGAATTACTGGGCGTAAAGCGCACGCAGGCGGCTTTTTAAGTCGGATGTGAAAGCCCCGGGCTCAACCTGGGAATTGCATCTGATACTGGGAAGCTAGAGTATGTGAGAGGGGGGTAGAGTCCAAGGTGTAGCGGTGAAATGCGTAGAGATTTGGAGGAATACCAGTGGCGAAGGCGGCCCCCTGGCACAATACTGACGCTCAGGTGCGAAAGCGTGGGGAGCAAACAGGATTAGATACCCTGGTAGTCCACGCCCTAAACGGTGGGCATTAGGTGTGGGATCTGTAAGGGTTCTGTGCCGTAGCGAAAGCGTTAAATGCCCGCCTGGGGAGTACGGCCGCAAGGTT

>GQIS8NW03GDZGX rank=0119219 x=2502.0 y=2111.0 length=403
CTCGCGTGTCGTGCCAGCAGCGGCGGTAAGACGGAGGATGCAAGCGTTATCCGGAATTATTGGGCGTAAAGCGTCCGCAGGTGGTCAGACAAGTCTGCCGTTAAAGCGTGGGGCTTAACTCCATAAGGGCGGTGGAAACTGTGTGACTAGAGTGAGGTAGGGGTAGAGGGAATTCCCGGTGTAGCGGTGAAATGCGTAGATATCGGGGAGAACACCAGTGGCGAAAGCGCTCTACTGGGCCTTGACTGACACTGAGGGACGAAAGCTAGGGGAGCGAAAGGGATTAGATACCCCTGTAGTCCTAGCCGTAAACGATGGATACTAGGTGTGGTTCGTATCGACCCGGGCCGTGCCGAAGCTAACGCGTTAAGTATCCCGCCTGGGGAGTTACGCTCGCAAGAGT

>GQIS8NW03GQRRQ rank=0119222 x=2648.0 y=644.0 length=370
CTCGCGTGTCGTGCCAGCAGCCGCGGTAATACAGAGGGTGCAAGCGTTAATCGGAATTACTGAGCGGTAAGCGCACGTAGGCGGTTCTTAAGTCAGATGTGAAAGCCCCGGGCTCAACCTGGGAATTGCATTTGAAACTGGGAAACTAGAGTGTGTGAGAGGGGGTAGAATTCCAAGTGTAGCGGTGAAATGCGTAGAGACTTGGAGGAATACCAGTGGCGAAAGCGGCCCCCTGGCACAACACTGACGCTCAGGTGCGAAAGCGTGGGGAGCAAACAGGATTAGACACCCTGGTAGTCCACGCCGTAAACGATGTCTACTAGCTGTTCGTGACCTTGTGTCGTGAGTAGCGCAGCTAACGCACTAAGTA

>GQIS8NW03GPDEL rank=0120060 x=2632.0 y=907.0 length=498
CTCGCGTGTCGTGCCAGCAGCTGCGGTAATACAGAGGGTGCAAGCGTTAATCGGAATTACTGGGCGTAAAGCGCACGTAGGCGGTTTCTTAAGTCAGATGTGAAAGCCCCGGGCTCAACCTGGGAATTGCATTTGAAAACTGGGAAACTAGAGTGTGTGAGAGGGGGGTAGAATTCCAAGTGTAGCGGTGAAATGCGTAGAGATTTGGAGGAATACCAGTGGCGAAGGCGGCCCCCTGGCACAACACTGACGCTCAGGTGCGAAAAGCGTGGGGAGCAAACAGGATTAGATACCCTGGTAGTCCACGCCGTAAACGATGTCTACTAGCTGTTCGTGACCTTGTGTCGTGAGTAGCGCAGCTAACGCACTAAGTAGACCGCCTGGGGAGTACGGTCGCAAGATTAAAACTCAAATGAATTGACGGGGCCCGCACAAGCGGTGGAGCATGTGGTTTAATTCGACGCAACGCGAAGAACCTTACCTACTCTTGACATCTAG

>GQIS8NW03FZZ4T rank=0120399 x=2343.0 y=1051.0 length=560
CTCGCGTGTCGTGCCAGCCGCCGCGGTAAGACGGAGGATGCAAGCGGTATCCGGAATTATTGGGCGTAAAGCGTCCGCAGGTGGTCAGACAAGTCTGCCGTTAAAGCGTGGGGCTTAACTCCATAAGGGCGGTGGAAACTGTGTGACTAGAGTGAGGTAGGGGTAGAGGGAATTCCCGGTGTAGCGGTGAAATGCGTAGATATCGGGAAGAACACCAGTGGCGAAAGCGCTCTACTGGGCCTTGACTGACACTGAGGGACGAAAGCTAGGGGAGCGAAAAGGGATTAGATACCCCTGTAGTCCTAGCCGTAAACGATGGATACTAGGTGTGGTTCGTATCGACCCGGGCCGTGCCGAAGCTAACGCGTTAAGTATCCCGCCTGGGGAGTACGCTCGCAAGAGTGAAACTCAAAGGATTGACGGGGCCCGCACAAGCGTGGAGTATGTGGTTTAATTCGATGCAACGCGAAGAAGCTTACCAGGGTTTGACATCCCCGAATCTCTGTGAAAGCGGAGAGTGCCTACGGGAGCGGGGAGACGTAGGTGGTGCATGGCTGTCG

>GQIS8NW03GMKO5 rank=0121844 x=2600.5 y=1463.0 length=543
CTCGCGTGTCGTGCCAGCCGCCGCGGTAAGACGGAGGATGCAAGCGTTATCCGGAATTATTGGGCGTAAAGCGTCCGCAGGTGGTCAGACAAGTCTGCCGTTAAAGCGTGGGGCTTAACTCCATAAGGGCGGTGGAAACTGTGTGACTAGAGTGAGGTAGGGGTAGAGGGAATTCCCGGTGTAGCGGTGAAATGCGTAGATATCGGGAAGAACACCAGTGGCGAAAGCGCTCTACTGGGCCTTGACTGACACTGAGGGACGAAAGCTAGGGGAGCGAGAGGGGATTAGATACCCCTGTAGTCCTAGCCGTAAACGATGGATACTAGGTGTGGTTCGTATCGACCCGGGCCGTGCCGAAGCTAACGCGTTAAGTATCCCGCCTGGGGAGTACGCTCGCAAGAGTGAAACTCAAAGGAATTGACGGGGCCCGCACAAGCGGTGGAGTATGTGGTTTAATTCGATGCAACGCGAAGAACCTTACCAGGGTTTGACGATCCCCCGAATCTCTGTGAAAGCGGAGAGTGCCTACGGGAGCGGGGAGAC

>GQIS8NW03FO5TQ rank=0122184 x=2219.5 y=3116.0 length=528
CTCGCGTGTCGTGCCAGCCGCTGCGGTAATACGGAGGGTGCGAGCGTTATTCGGAATTACTGGGCGTAAAGCGCGTGCAGGCGGGAAGGTAAGTCTGATGTGAAAAGCCCCGGGCTCAACCCGGGGAAGGTGCATTGGAGACTAGCTTTTCTTGAGTACTGGAGAGGAAGGGGGAATTCCCGGTGTAAGAGGTGAAATTCGTAGAGATCGGGAGGAATACCAGTGGCGAAGGCGCCCTTCTGGACGGTTACTGACGCTGAGACGCGAAAGCGTGGGGAGCAAACAGGATTAGATAACCCTGGTAGTCCACGCTGTAAACGATGATCACTAGGTGTAGCGGGTACTCATTCCTGCTGTGCCGTAGCTAACGCGTTAAGTGATCCGCCTGGGGATTACGGTCGCAAGACTAAAACTCAAAGGAATTGACGGGGGCCCGCACGAGCGGTGGAGTATGTGGTTTAATTCGACGCAACGCGAAGAACCTTACCTGGGCTTGACATCCCCGGACCGGCATAGAAATATGCAATT

>GQIS8NW03FPAFM rank=0123044 x=2221.0 y=896.0 length=468
CTCGCGTGTCGTGCCAGCAGCCGCGGTAAGACGGAGGATGCAAGCGTTATCCGGAATTATTGGGCGTAAAGCGTCCGCAGGTGGTCAGACAAGTCTGCCGTTAAAGCGTGGGGCTTAACTCCATAAGGGCGGTGGAAAACTGTGTGACTAGAGTGAGGTAGGGGTAGAGGGAATTCCCGGTGTAGCGGTGAAATGCGTAGATATCGGGAAGAACACCAGTGGCGAAAGCGCTCTACTGGGCCTTGACTGACACTGAGGGACGAAAGCTAGGGGAGCGAAAGGGATTAGATACCCCTGTAGTCCTAGCCGTAAACGATGGATACTAGGTGTGGTTCGTATCGACCCGGGCCGTGCCGAAGCTAACGCGTTAAGTGTCCCGCCTGGGGAGTACGCTCGCAAGAGTGAAACTCAAAGGAATTGACGGGGCCCGGCGACAAGCGGTGGAGGTATGTGGTTAATTCGATGCAA

>GQIS8NW03GPRMQ rank=0123513 x=2636.0 y=2960.0 length=84
CTCGCGTGTCGTGCCAGCCGCAGCGGTAATACGTAGGGTGCGAGCGTTAATCGGAATTACTGAGCGGGCTGGCAAGGCGCATAG

>GQIS8NW03G1G8A rank=0124921 x=2770.0 y=488.0 length=550
CTCGCGTGTCGTGCCAGCAGCAGCGGTAAGACGGAGGATGCAAGCGTTATCCGGAATTATTGGGCGTAAAGCGTCCGCAGGTGGTCAGACAAGTCTGCCGTTAAAGCGTGGGGCTTAACTCCATAAGGGCGGTGGAAACTGTGTGACTAGAGTGAGGTAGGGGTAGAGGGAATTCCCGGTGTAGCGGTGAAATGCGTAGATATCGGGAAGAACACCAGTGGCGAAAGCGCTCTACTGGGCCTTGACTGACACTGAGGGACGAAAGCGTAGGGGAGCGAAAGGGATTAGATACCCCTGTAGTCCTAGCCGTAAACGATGGATACTAGGTGTGGTTCGTATCGACCCGGGCCGTGCCGAAGCTAACGCGTTAAGTATCCCGCCTGGGGAGTACGCTCGCAAGAGTGAAACTCAAAGGATTGACGGGGCCGCACAAGCGGTGGAGTATGTGGTTTAATTCGATGCAACGCGAAGAACCTTACCAGGGTTTGACATCCCCCGAATCTCTGTGAAAGCGGAGAGTGCCTACGGGAGCGGGGAGACGAGGTGGTGC

>GQIS8NW03GK9FJ rank=0127175 x=2585.0 y=1645.5 length=92
CTCGCGTGTCGTGCCAGCCGCGGCGGTAATACGTATGTCGCAAGCGTTATCCGGAATTATTGGGCATAAAGCGCGTCTAGGCGGTTTACTAA

>GQIS8NW03F0OGN rank=0127742 x=2350.0 y=3909.0 length=289
CTCGCGTGTCGTGCCAGCCGCGGCGGTAATACGTAGGGGGCAAGCGTTGTCCGGATTTACTGGGTGTAAAGGGCGCGCAGGCGGGTTAGCAAGTCAGAGGTGAAATCCTACAGCTTAACTGTAGAACTGCCTTTGAAACTGTTAATCTTGAGTGCGGAAGAGAGAGACGGAATTCCAGGTGTAGCGGTGAAATGCGTAGATATCTGGAAGAACACCAGTAGCGAAGGCGGTCTCTTGGTCCGTTACTGACGCTCAGGCGCGAAAGCGGGGNGGGCGAACAAGAGTAGTA

>GQIS8NW03F91DN rank=0128152 x=2457.0 y=2281.5 length=461
CTCGCGTGTCGTGCCAGCCGCCGCGGTAAGACAGAGGTGGCGAGCGTTGTTCGGAATTACTGGGCTTAAAGGGCGCGTAGGTGGTGGTGCAAGTCTGAGGTGGAATTCTACAGCTTAACCGTAGGACTGCCTTGGAAACTGTGTTACTTGAGTCGGACAGGGGGAGCGGAATTCCTGGTGTAGCGGTGAAATGCGTAGATATCAGGAGGAAGGCCTGTGGCGAAGGCGGTCTTCTGGGTCTTGACTGACACTGAGGCGCGAAAGCGTGGGGAGCAAATAGGATTAGATACCCTGGTAGTCCACGCCCTAAACGGTGGGCATTAGGTGTGGGATCTGTAAGGGGTTCTGTGCCGTAGCGAAAGCGTTAAAATGCCCCGCCTGGGGAGTACGGCCGCAAGGTTGAACTCAAAGGAATTGACGGGGGCCCGCACAAGCGGTGGAGCATGTGGTTTAATTCGACG

>GQIS8NW03GKP4A rank=0130592 x=2579.0 y=1192.5 length=547
CTCGCGTGTCGTGCCAGCAGCCGCGGTAATACGGAGGAGGCAAGCGTTATCCGGAATTATTGGGCGTAAAGCGTCCGCAGGTGGCTTTTCAAGTCGGTGGTCAAAGCACAGGGCCCAACTCTGTAAAGGCCGGCGAAACTGAGAGGCTAGAGTGCGGTAGGGGCAGAGGGAATTCCCGGTGTAGCGGTGAAATGCGTAGATATCGGGAAGAACACCAGTAGCGAAAGCGCTCTGCTGGACCGCAACTGACACTCAGGGACGAAAGCTAGGGGAGCGAATGGGATTAGATACCCCAGTAGTCCTAGCCGTAAACGATGGGTACTAGGTGTTGTCTGTATCGACCCGGACAGTGCCGGAGCTAACGCGTTAAGTATCCCGCCTGGGGAGTACGCACGCAAGTGTGAAACTCAAAGGAATTGACGGGGCCCGCACAAGCGGTGAGTACGTGGTTTAATCGATGCAACGCGAAGAACCTTACCAGGGCTTGACATGTCGCGAACCCCGCTGAAAGGTGGGGTGCCTTCGGGAGCGCGAACACAGGTGGTGC

>GQIS8NW03F19Y6 rank=0131018 x=2369.0 y=624.5 length=93
CTCGCGTGTCGTGCCAGCCGCTGCGGTAATACGTAGGGTGCGAGCGTTAATCGGAATTACTGGGCGTAAAGCGTGCGCAGGCGGTTTTGTAAG

>GQIS8NW03GWV7R rank=0131376 x=2717.0 y=3717.0 length=537
CTCGCGTGTCGTGCCAGCCGCCGCGGTAATACGGAGGGTGCAAGCGTTGTTCGGAATTATTGGGCGTAAAGCGCGTGTAGGCGGTTGGGTAAGTCAGATGTGAAAGCCTTCCGCTTAACGGAAGAAGTGCATTTGAAACTGCTCAGCTAGAGTACGGGAGAGGAGAGTGGAATTCCCGGTGTAGAGGTGAAATTCGTAGATATCGGGAGGAACACCAGTGGCGAAGGCGGCTCTCTGGTCCGATACTGACGCTGAGACGCGAAAGCGTGGGGAGCAAACAGGATTAGATACCCTGGTAGTCCACGCCGTAAACGATGGGCACTAGGTGTAGGAGGTATTGACCCCTTCTGTGCCGAAGCTAACGCATTAAGTGCCCCGCCTGGGGAGTACGGCCGCAAGGTTAAAACTCAAAGGATTGACGGGGCCGCACAAGCGGTGGAGCATGTGGTTCAATTCGACGCAACGCGAAGAACCTTACTGGGCTTGACATCCGCTGACCGTCCTGGAAACAGGATCTTCCCGCAAGGGGACAGCGAG

>GQIS8NW03HEVTX rank=0131601 x=2922.0 y=3347.0 length=562
CTCGCGTGTCGTGCCAGCCGCCGCGGTAAGACGGAGGATGCAAGCGTTATCCGGAATTATTGGGCGTAAAGCGTCCGCAGGTGGTCAGACAAGTCTGCCGTTAAAGCGTGGGGCTTAACTCCATAAGGGCGGTGGAAACTGTGTGACTAGAGTGAGGTAGGGGTAGAGGGAATTCCCGGTGTAGCGGTGAAATGCGTAGATATCGGGAAGAACACCAGTGGCGAAAGCGCTCTACTGGGCCTTGACTGACACTGAGGGACGAAAGCTAGGGGAGCGAAAGGGATTAGATACCCCTGTAGTCCTAGCCGTAAACGATGGATACTAGGTGTGGTTCGTATCGACCCGGGCCGTGCCGAAGCTAACGCGTTAAGTATCCCGCCTGGGGAGTACGCTCGCAAGAGTGAAACTCAAAGGAATTGACGGGGCCCGCACAAGCGGTGGAGTATGTGGTTTAATTCGATGCAACGCGAAGAACCTTACCAGGGTTTGACATCCCCGAATCTCTGTGAAAGCGGAGAGTGCCTACGGGAGCGGGGAGCGAGGTGGTGCATGGCTGTCGTCG

>GQIS8NW03GVE5D rank=0133027 x=2701.0 y=479.5 length=549
CTCGCGTGTCGTGCCAGCAGCGGCGGTAATACGGAGGGAGCTAGCGTTGTTCGGAATTACTGGGCGTAAAAGCGCGCGTAGGCGGCTACTCAAGTCAGAGGTGAAAGCCCGGGGCTCAACCCCGGAACTGCCTTTGAAACTAGGTGGCTAGAATCTTGGAGAGGTCAGTGGAATTCCGAGTGTAGAGGTGAAATTCGTAGATATTCGGAAGAACACCAGTGGCGAAGGCGACTGACTGGACAAGTATTGACGCTGAGGTGCGAAAAGCGTGGGGAGCAAACAGGATTAGATACCCTGGTAGTCCACGCCGTAAACGATGATAACTAGCTGTCCGGGCACATGGTGTCTGGGGTGGCGCAGCTAACGCATTAAGTTATCCGCCTGGGGAGTACGGTCGCAAGATTAAAAACTCAAAGGAATTGACGGGGGCCTGCACAAGCGGTGGAGCATGTGGTTAATTCGAAGCAAACGCGCAGAAACCTTACCAGCCTTTGACATCCCGCGCTATCCAGAGAGATTTGGAGTTCCCTTCGGGGACGCGGTGACAGG

>GQIS8NW03GV8I6 rank=0133689 x=2710.0 y=1696.0 length=561
CTCGCGTGTCGTGCCAGCAGCAGCGGTAAGACGGAGGATGCAAGCGTTATCCGGAATTATTGGGCGTAAAGCGTCCGCAGGTGGTCAGACAAGTCTGCCGTTAAAGCGTGGGGCTTAACTCCATAAGGGCGGTGGAAACTGTGTGACTAGAGTGAGGTAGGGGTAGAGGGAATTCCCGGTGTAGCGGTGAAATGCGTAGATATCGGGAAGAACACCAGTGGCGAAAGCGCTCTACTGGGCCTTGACTGACACTGAGGGACGAAAGCTAGGGGAGCGAAAGGGATTAGATACCCCTGTAGTCCTAGCCGTAAACGATGGATACTAGGTGTGGTTCGTATCGACCGGGCCGTGCCGAAGCTAACGCGTTAAGTATCCCGCCTGGGGAGTACGCTCGCAAGAGTGAAACTCAAAAGGAATTGACGGGGGCCCGCGACAAGCGGTGGAGTATGTGGTTTAATTCGATGCAACGCGAAGAACCTTACCAGGGTTTGACATCCCCGAATCTCTGTGAAAGTGGAGAGTGCCTACGGGAGCGGGGAGACAGGTGGTGCATGGTTGTCG

>GQIS8NW03FQLNT rank=0134677 x=2236.5 y=663.0 length=537
CTCGCGTGTCGTGCCAGCAGCAGCGGTAAGACAGAGGTGGCGAGCGTTGTTCGGAATTACTGGGCTTAAAGGGCGCGTAGGTGGTGATGCAAGTCTGAGGTGGAATTCTACAGCTTAACTGTGGGACTGCCTTGGAAACTGTGTTACTTGAGTCGGACAGGGGAAGGCGGAATTCCTGGTGTAGCGGTGAAATGCGTAGATATCAGGAGGAAGGCCTGTGGCGAAGGCGGCCTTCTGGGTCTTGACTGACACTGAGGCGCGAAAGCGTGGGGAGCAAACAGGATTAGATACCCCTGTAGTCCTAGCCGTAAACGATGGATACTAGGTGTGGTTCGTATCGACCCGGGCCGTGCCGAAGCTAACGCGTTAAGTATCCCGCCTGGGGAGTACACTCGCAAGGGTGAAACTCAAAGAATTGACGGGGCCTCGCACAGGCGGTGGATCATGTGGCTTAATTCGATGCTACGCGAAAAACCTTACCTGGGCTTGAACTGTGCCTGACAGGTGTAGAGATACACCCTCCTTCGGGCAGGTACA

>GQIS8NW03F4VQV rank=0134887 x=2398.5 y=3365.5 length=415
CTCGCGTGTCGTGCCAGCAGCCGCGGTAATTACGCAGGGTGCGAGCGTTAATCGGAATTACTGGGCGTAAAGCGTGCGCAGGCGGTTGTGTAAGACAGGCGTGAAATCCCCGGGCTTAACCTGGGAATGGCGCTTGTGACTGCACGGCTGGAGTACGGCAGAGGGGATGGAATTCCGCGTGTAGCAGTGAAATGCGTAGATATGCGGAGGAACACCGATGGCGAAGGCAGTCCCCTGGGCCTGTACTGACGCTCATGCACGAAAGCGTGGGGAGCAAACAGGATTAGATACCCTGGTAGTCCACGCCTAAACGATGTCAACTGGTTGTTGGATCTTGATCGATTCAGTAACGAAGCTAACGCGTGAAGTTGACCGCCTGGGGAGTACGGCCGCAAGGTTGAAACTCAAAGGAATT

>GQIS8NW03GAS3W rank=0135220 x=2466.0 y=1354.0 length=551
CTCGCGTGTCGTGCCAGCCGCCGCGGTAATACAGAGGGTGCAAGCGTTAATCGGAATTACTGGGCGTAAAGCGCACGTAGGCGGTTTCTTAAGTCAGATGTGAAAGCCCCGGGCTCAACCTGGGAATTGCATTTGAAACTGGGAAACTAGAGTGTGTGAGAGGGGGGTAGAATTCCAAGTGTAGCGGTGAAATGCGTAGAGATTTGGAGGAATACCAGTGGCGAAGGCGGCCCCCTGGCACAACACTGACGCTCAGGTGCGAAAGCGTGGGGAGCAAACAGGATTAGATACCCTGGTAGTCCACGCCGTAAACGATGTCTACTAGCTGTTCGTGACCTTGTGTCGTGAGTAGCGCAGCTAACGCACTAAGTAGACCGCCTGGGGAGTACGGTCGCAAAGATTAAAACTCAAAGGAATTGACGGGGGCCCGTACAAGCGGTGGAGTATGTGGTTAATTCGATGCAACGCGAAGAACCTTACCGAGGTTTGACACTCCCCGAATCTCTGTAGAAAGCGGAGAGTGCCTACGGGAGCGGGGAGACAGGTGGTGC

>GQIS8NW03GZ5QE rank=0137152 x=2755.5 y=372.0 length=517
CTCGCGTGTCGTGCCAGCCGCTGCGGTAATACGTAGGGTGCGAGCGTTAATCGGAATTACTGGGCGTAAAGCGTGCGCAGGCGGTTTGATAAGCCAGATGTGAAATCCCCGAGCTCAACTTGGGAACTGCGTTTGGAACTGTCAGACTAGAGTGCGTCAGAGGGGGTGGAATTCCGCGTGTAGCAGTGAAATGCGTAGAGATGCGGAGGAACACCGATGGCGAAGGCAGCCCCCTGGGATGACACTGACGCTCATGCACGAAAGCGTGGGGAGCAAAACAGGATTAGGTACCCTGGTAGTCCACGCCCTAAAACGATGTCAATTAGCTGTTGGGGTTAGAATCCCTGGTAGCGTAGCTAACGCGTGAAATTGACCGCCTGGGGAGTACGGCCGCAAGGTTAAAACTCAAAGGAATTGACGGGGGCCCGCACAAGCGGTGGATGATGTGGATTAATTCGATGCAACGCGAAGAACCTTACCTGCTCTTGACATGTACGGAACTTGCCAGAGATGGCTT

>GQIS8NW03GMNLW rank=0137814 x=2601.0 y=1138.5 length=534
CTCGCGTGTCGTGCCAGCCGCCGCGGTAATACGTAGGGTGCGAGCGTTAATCGGAATTACTGGGCGTAAAGCGCACGTAGGCGGTTTCTTAAGTCAGATGTGAAAGCCCCGGGCTCAACCTGGGAATTGCATTTTGAAACTGGGAAACTAGAGTGTGTGAGAGGGGGTAGAATTCCAAGTGTAGCGGTGAAATGCGTAGAGATTTGGAGGAATACCAGTGGCGAAGGCGGCCCCCTGGCACAACACTGACGCTCAGGTGCGAAAGCGTGGGGAGCAAACAGGATTAGATACCCTGGTAGTCCACGCCGTAAACGATGTCTACTAGCTGTTCGTGACCTTGTGTCGTGAGTAGCGCAGCTAACGCACTAAGTAGACCGCCTGGGGAGTACGGTCGCAAGATTAAAACTCAAATGAATTGACGGGGGCCCGCACAAGCGGTGGAGCATGTGGTTTAATTCGACGCAACGCGAAGAACCTTACCTACTCTTGACATCTAGCGAAGATTGTAGAGATACGATTGTGCCTTCGGGAACG

>GQIS8NW03GTR3F rank=0139459 x=2682.5 y=1769.5 length=540
CTCGCGTGTCGTGCCAGCCGCTGCGGTAATACGTAGGGTGCGAGCGTTGTCCGGAATTACTGGGTGTGAAGGGTCCGTAGGTGGGTGGATAAGTCAATGGTGAAATTTCTCGGCTTAACCGAGAAACTGCCATTGAAACTATTCATCTTGAGTGCGATAGAGGGTGATGGAATTCATGGTGTAGCGGTGAAATGCGTAGATATCATGAAGAACACCAGTTGCGAAGGCGATTACCTGGCTCGTTACTGACACTGAGGGACGAAAGCGTGGGGAGCAAACAGGATTAGATACCCTGGTAGTCCACGCCCTAAACGATGGATGCTCGGTGTTGGTCTCGTTAATTCGGGATCAGTACCTTAGCTAACGCGTTAAGCATCCCACCTGGGGAGTACGATCGCAAGGTTGAAACTCAAAGGAATTGACGGGGCCCGCACAAGCAGTGGAGCATGTGGTTCAATTCGATGCAACGCGAAGAACCTTACCTGGGTTTGAAAGGCTCTGTAAAACCGGTGAAAAGCCGGCTAGTGTAGCAATACACGC

>GQIS8NW03FUFRC rank=0140359 x=2279.5 y=3510.0 length=313
CTCGCGTGTCGTGCCAGCCGCCGCGGTAATACGTAGGGTGCGAGCGTTAATCGGAACTACTGGGCGTAAAGCGTGCGCAGGCGGTTTTGTAAGACAGGCGTGAAATCCCCGGGCTCAACCTGGGAATGGCGCTTGTGACTGCAAGGCTGGAGTGCGGCAGAGGGGGAGTGGAAGTTCCGACGGTGTAGCAGTGAAATGCGTAGATATGCGGAGGAATGCCGATGGCGAAGGAGGCTCTCTGGTGCGGTCTTGGATAAGAGCTAATTAGCTTTTGGTCTTCGGATTAAAGGTTAATTGGTCCTGACGCTGAAAC

>GQIS8NW03FZ80W rank=0140980 x=2346.0 y=286.5 length=329
CTCGCGTGTCGTGCCAGCCGCGGCGGTAATACGTAGGGTGCGAGCGTTAATCGGTAATTACTAGGCGTAAAGCGTGCGCAGGCGGTTTGATAAGTCCAGATGTGAAATCCCCGAGCTCAACTTGGGAACTGCGTTTGGAACTGTCAGACTAGAGTGCGTCAGAGGGGGGTGGAATTCCGCGTGTAGCAGTGAAATGCGTAGAGATGCGGAGGAACACCGATGGCGAAGGCAGCCCCTGGGATGACACTGACGCTCATGCACGAAAGCGTGGGGAGCAAAACAGGATTAGATACCCTGGTAGTCCACGCCCTAAACGATGTCAATTAGCT

>GQIS8NW03GE0E8 rank=0141105 x=2514.0 y=850.0 length=473
CTCGCGTGTCGTGCCAGCAGCCGCGGTAATACAGAGGGTGCAAGCGTTAATCGGAATTACTGGGCGTAAAGCGCACGTAGGCGGTTTCTTAAGTCAGATGTGAAAAGCCCCGGGCTCAACCTGGGAATTGCATTTTGAAACTGGGAAACTAGAGTGTGTGAGAGGGGGGTAGAATTCCAAGTGTAGCGGTGAAATGCGTAGAGATTTGGAAGGAATACCAGTGGCGAAGGCGGCCCCCTGGCACAACACTGACGCTCAGGTGCGAAAGCGTGGGGAGCAAACAGGATTAGATACCCTGATAGTCCACGCCCTAAACGATGTCGACTGGCTGTTGGGCGGGAAACCGCTTGGTAGCGAAGGCTAACGCGTGAAGTCGACCGCCTGGGGAGTACGGCCGCAAGGTTGAAATTCAAAGGAATTGACGGGGGCCGCACAAGCGGTGGATGATGTGGATTAATTCGATGCAACGCGAA

>GQIS8NW03GIO2F rank=0141577 x=2556.5 y=725.0 length=340
CTCGCGTGTCGTGCCAGCCGCCGCGGTAATACGTAGGGTGCGAGCGTTAATCGGAATTACTGGGCGTAAAGCGTGCGCAGGCGGTTTGATAAGCCAGATGTGAAGTCCCCGAGCTCAACTTGGGAACTGCGTTTGGGACTGTCAGACTAGAGTGCGTCAGAGGGGGTGGAATTCGCGTAGTAGCAGTGAAATGCGTAGAGATGCGGAGGAACACCGATGGCGAAGGCAGCCCCCTGGGATGACACTGACGCTCATGCACGAAAGCGTGGGGAGCAAACAGGATTAGACACCCTGGTAGTCCACGCCCTAAACGATGTCAATTAGCTGTTGGGGTTAGAAT

>GQIS8NW03FKX4O rank=0142811 x=2171.5 y=3126.0 length=518
CTCGCGTGTCGTGCCAGCAGCTGCGGTAATACAGAGGGTGCAAGCGTTAATCGGAATTACTGGGCGTAAAGCGCACGTAGGCGGTTTCTTAAGTCAGATGTGAAAGCCCCGGGCTCAACCTGGGAATTGCATTTGAAACTGGGAAACTAGAGTGTGTGAGAGGGGGTAGAATTCCAAGTGTAGCGGTGAAATGCGTAGAGATTTGGAGGAATACCAGTGGCGAAGGCGGCCCCTGGCACAACACTGACGCTCAGGTGCGAAAGCGTGGGGAGCAAACAGGATTAGATACCCTGGTAGTCCACGCCGTAAACGATGTCTACTAGCTGTTCGTGACCTTGTGTCGTGAGTAGCGCAGCTAACGCACTAAGTAGACCGCCTGGGGAGTACGGTCGCAAGATTAAAACTCAAAGGAATTAGACGGGGCCCGGCACAAGCGGTGGAGGCATGTGGTTTAATTCGAAGCAACGACGCAGAACCTTACCAAGTCTTGACATGTAGGGAATCTCGCTGAAAGGCGA

>GQIS8NW03GLDKM rank=0142971 x=2586.0 y=2916.5 length=549
CTCGCGTGTCGTGCCAGCAGCTGCGGGAAGACGGAGGATGCAAGCGTTATCCGGAATTATTGGGCGTAAAGCGTCCGCAGGTGGTCAGACAAGTCTGCCGTTAAAGCGTGGGGCTTAACTCCATAAGGGCGGTGGAAACTGTGTGACTAGAGTGAGGTAGGGGTAGAGGGAATTCCCGGTGTAGCGGTGAAATGCGTAGATATCGGGAAGAACACCAGTGGCGAAAGCGCTCTACTGGGCCTTGACTGACACTGAGGGACGAAAGCTAGGGGAGCGAAAGGGATTAGATACCCCTGTAGTCCTAGCCGTAAACGATGGATACTAGGTGTGGTTCGTATCGACCCGGGCCGTGCCGAAGCTAACGCGTTAAGTATCCGCCTGGGGAGTACGCTCGCAAGAGTGAAACTCAAAGGAATTGACGGGGCCGCACAAGCGGTGGAGTATGTGGTTTAATTCGATGCGACGCGGAGAACCTTACCAGGGTTTGACATCCCCGAATCTCTGTGAAAGCGGAGAGTGCCGTACGGGAGCGGGGAGACAGGTGGTGCA

>GQIS8NW03G4NSX rank=0143323 x=2806.5 y=1519.0 length=562
CTCGCGTGTCGTGCCAGCCGCCGCGGTAAGACGGAGGATGCAAGCGTTATCCGGAATTATTGGGCGTAAAGCGTCCGCAGGTGGTCAGACAAGTCTGCCGTTAAAGCGTGGGGCTTAACTCCATAAGGGCGGTGGAAACTGTGTGACTAGAGTGAGGTAGGGGTAGAGGGAATTCCCGGTGTAGCGGTGAAATGCGTAGATATCGGGAAGAACACCAGTGGCGAAAGCGCTCTACTGGGCCTTGACTGACACTGAGGGACGAAAGCTAGGGGAGCGAAAGGGATTAGATACCCCTGTAGTCCTAGCCGTAAACGATGGATACTAGGTGTGGTTCGTATCGACCCGGGCCGTGCCGAAGCTAACGCGTTAAGTATCCCGCCTGGGGAGTACGCTCGCAAGAGTGAAACTCAAAGGAATTGACGGGGCCCGCACAAGCGGTGGAGTATGTGGTTTAATTCGATGCAACGCGAAGAACCTTACCAGGGTTTGACATCCCCGAATCTCTGTGAAAGCGGAGAGTGCCTACGGGAGCGGGGAGACAGGTGGTGCATGGTTGTCGTCA

>GQIS8NW03GCLZT rank=0145842 x=2486.0 y=3527.0 length=558
CTCGCGTGTCGTGCCAGCCGCCGCGGTAAGACGGAGGATGCAAGCGTTATCCGGAATTATTGGGCGTAAAGCGTCCGCAAGTGGTCAGACAAGTCTGCCGTTAAAAGCGTGGGGCTTAACTCCATAAGGGCGGTGGAAACTGTGTGACTAGAGTGAGGTAGGGGTAGAGGGAATTCCCGGTGTAGCGGTGAAATGCGTAGATATCGGGAAGAACACCAGTGGCGAAAGCGCTCTACTGGGCCTTGACTGACACTGAGGGACGAAAGCTAGGGGAGCGAAAGGGATTAGATACCCCTGTAGTCCTAGCCGTAAACGATGGATACTAGGTGTGGTTCGTATCGACCCGGGCCGTGCCGAAGCTAACGCGTTAAGTATCCCGCCTGGGGAGTACGCTCGCAAGAGTGAAACTCAAAGGAATTGACGGGGCCCGCACAAGCGGTGGAGCATGTGGTTTAATTCGATGATACGCGAGGAACCTTACCAGGGCTTAAATGTAGATTGACAGGTCTGGAAACAGACTTTTCTTCGGACAATTTACAAGTGCTGCATGGCTGTCGT

>GQIS8NW03G76Q8 rank=0146009 x=2846.0 y=2210.0 length=513
CTCGCGTGTCGTGCCAGCAGCAGCGGTAATACGAAAGGGGGCTAGCGTTGCTCGGAATGACTGGGCGTAAAGGGCGCGTAGGCGGTTTGGTAAGTCAGGCGTGAAATTCCTGGGCTTAACCTGGGGGCTGCGTCTGAGACTGCTGGACTTGAGGCCGAGAGAGGGTGGTGGAATTCCCAGTGTAGAGGTGAAATTCGTAGATATTGGGGAAGAACACCGGTGGCGAAGGCGGCCATCTGGCTCGGTTCTGACGCTGAGGCGCGACAGCGTGGGGAGCAAACAGGATTAGATACCCTGGTAGTCCACGCCGTAAACGATGTGCGCTGGATGTTGGGGCCCTTAGGGGTTTCAGTGTCGTAGCTAACGCGATAAGCGCACCGCCTGGGGAGTTACGGCCGCAAGGTTGAAACTCAAAGGATTGACGGGGCCCGCACAAGCGGTGGAGCATGTGGTTTAATTCGAAGCAACGCGCAGAACCTTACCAGCTCTTGACATCCGTCGAACCCTGCAGAG

>GQIS8NW03HGF9B rank=0146602 x=2940.0 y=2749.0 length=486
CTCGCGTGTCGTGCCAGCCGCAGCGGTAATACGGAGGATGCAAGCGTTATCCGGAATTATTGGGCGTAAAGCGTCCGTAGGTGGTTCATCAAGTCAGTTGTCAAAGCGTGGGGCTTAACCCCATAAAGGCGATTGAAACTGGTGGGCTAGAGTTTGGTAGGGGTCAGGGGAATTCCCAGTGTAGCGGTGAAATGCGTAGATATTGGGAAGAACACCGGTGGCGAAAGCGCCTGACTGGGCCTGAACTGACACTGAGGGACGAAAGCTGGGGGAGCGAAAGGGATTAGATACCCCTGTAAGTCCTAGCTGTAAACGATGGGTACTAGGTGTTGCCCGTATCGACCCGGGCAGTGCCGTAGCTAACGCGTTAAGTATCCCGCCTGGGGAGTACGCTCGCAACGAGTGAAACTCAAAGGAATTGACGGGGCCCGCACAAGCGGTGGAGTATGTGGTTTAATTCGATGCAACGCGAAGAACCTTACCGGG

>GQIS8NW03F58PK rank=0146851 x=2414.0 y=1286.5 length=536
CTCGCGTGTCGTGCCAGCCGCGGCGGTAATACGTAGGGTGCAAGCGTTATCCGGAATCACTGGGCGTAAAGGGTGCGTAGGCGGTCTGACAAGTCAGGAGTGAAAGGCAGTGGCTCAACCATTGTAAGCTTTTGAAACTGTCAGACTTGAATGCAGGAGGGGCAAGTGGAATTCCTAGTGTAGCGGTGAAATGCGTAGATATTAGGAGGAACACCAGTGGCGAAGGCGACTTGCTGGACTGTAATTGACGCTGAGGCACGAAAGCGTGGGGAGCAAACAGGATTAGATACCCTGGTAGTCCACGCCGTAAACGATGAATACTAGGTGTCGGCGCGAGAGCGTCGGTGCCGTCGCTAACGCATTAAGTATTCCGCCTGGGGAGTACGCACGCAAGTGTGAAACTCAAAGGAATTGACGGGGACCCGCACAAGTAGCGGAGCATGTGGTTAATTCGAAGCAACGCGAAAACCTTACCAGGTCTTGACATCCTCTTGAAAAGCGCTTAGCCGCGCTCCTCCTTCGGGACAAGAGAGACG

>GQIS8NW03HF33U rank=0147808 x=2936.5 y=3384.0 length=536
CTCGCGTGTCGTGCCAGCAGCCGCGGTAATACGTAGGGGGCAAGCGTTGTCCGGATTTACTGGGTGTAAAGGGCGCGCAGGCGGGTCAGCAAGTCAGAGGTGAAATCCTACAGCTTAACTGTAGAACTGCCTTTGAAACTGTTAATCTTGAGTGCGGAAGAGAGAGACGGAATTCCAGGTGTAGCGGTGAAATGCGTAGATATCTGGAAGAACACCAGTAGCGACGGCGGTCTCTTGGTCCGTTACTGACGCTCAGGCGCGAAAGCGTGGGGAGCAAACAGGATTAGATACCCTGGTAGTCCACGCCCTAAACGATGAATACTAGGTGTTGTTCTTTTGATCAGCGCCGCAGCTAACGCATTAAGTATTCCACCTGGGGAGTACGATCGCAAGGTTGAAACTCAAAGGAATTGACGGGGCCCGCACAAGCAGTGGAGCATGTGGTTTAATTCGATGCAACGCGAAGAACCTTACCTGGGCTTGAAAGGCAAGCGACAGGGTATGAAAGTACCCCTCAGCAATGGCNCTTGTACAGG

>GQIS8NW03F7VKV rank=0149447 x=2432.5 y=3853.0 length=467
CTCGCGTGTCGTGCCAGCAGCTGCGGTAATACGTAGGGTGCGAGCGTTAATCGGAATTACTGGGCGTAAAGCGTGCGCAGGCGGTTATGTAAGACAGATGTGAAATCCCCGGGCTCAACCTGGGAACTGCATTTGTGACTGCATGACTGGAGTGCGGCAGAGGGGGATGGAATTCCGCGTGTAGCAGTGAAATGCGTAGATATGCGGAGGAACACCGATGGCGAAGGCAATCCCCTGGGCCTGCACTGACGCTCATGCACGAAAGCGTGGGGAGCAAACAGGATTAGATACCCTGGTAGTCCACGCCCTAAACGATGTCAACTGGTTGTTGGACGGCTTGCTGTTCAGTAACGAAGCTAACGCGTGAAGTTGACCGCCTGGGGAGTACGGCCGCAAGGTTGAAACTCAAGGAATTGACGGGGACCCGCACAAGCGGTGGATGATGTGGTTTAATTCGATGCAACGCG

>GQIS8NW03FX04N rank=0149967 x=2320.0 y=3237.0 length=514
CTCGCGTGTCGTGCCAGCAGCTGCGGTAATACAGAGGGTGCAAGCGTTAATCGGAATTACTGGGCGTAAAGCGCACGTAGGCGGTTTCTTAAGTCAGATGTGAAAGCCCCGGGCTCAACCTGGGAATTGCATTTGAAACTGGGAAACTAGAGTGTGTGAGAGGGGGGTAGAATTCCAAGTGTAGCGGTGAAATGCGTAGAGATTTGGAGGAATACCAGTGGCGAAGGCGGCCCCCTGGCACAACACTGACGCTCAGGTGCGAAAGCGTGGGGAGCAAACAGGATTAGATACCCTGGTAGTCCACGCCGTAAACGATGTCTACTAGCTGTTCGTGACCTTGTGTCGTGAGTAGCGCAGCTAACGCACTAAGTAGACCGCCTGGGGAGTACGGTCGCAAGATTAAAACTCAAATGAATTGACGGGGCCCGCACAAGCGGTGGAGCATGTGGTTTAATTCGACGCAACGCGAAGACCTTACCTACTCTTGACATCTAGCGAAGATTGTAGAGATACG

>GQIS8NW03GT8GA rank=0152422 x=2687.0 y=2488.0 length=477
CTCGCGTGTCGTGCCAGCCGCGGCGGTAATACGTAGGGTGCGAGCGTTAATCGGAATTATTGGGCATAAAGCGCGTCTAGGCGGTTTACTAAGTCTGATGTGAAAATGCGGAGCTCAACTCCGTATTGCGTTGGAAACTGGTAGACTAGAGTATTGGAGAGGTAGGCGGAACTACAAGTGTAGAGGTGAAATTCGTAGATATTTGTAGGAATGCCAATGACGAAGGTAGCTTACTGGACAAATACTGACGCTGAAGCGCGAAAGCTAGGGGAGCAAACAGGATTAGATACCCTGGTAGTCCTAGCTGTAAACGATGATCACTGGGTGTGGGGGTCGAACCTCTGTGCCGAAGTTAATGTGATAAGTGATCCGCCTGGGGAGTACGGCCGCAAGGCTGAAACTCAAAGGAATTGACGGGGACCCGCACAAGCGGTGGAGCATGTGGTTAATTCGACGCAACGCGAGGAACCTTACCAG

>GQIS8NW03GR8UZ rank=0154572 x=2664.0 y=3913.0 length=565
CTCGCGTGTCGTGCCAGCCGCCGCGGTAAGACGGAGGATGCAAGCGTTATCCGGAATTATTGGGCGTAAAGCGTCCGCAGGTGGTCAGACAAGTCTGCCGTTAAAGCGTGGGGCTTAACTCCATAAGGGCGGTGGAAACTGTGTGACTAGAGTGAGGTAGGGGTAGAGGGAATTCCCGGTGTAGCGGTGAAATGCGTAGATATCGGGAAGAACACCAGTGGCGAAAGCGCTCTACTGGGCCTTGACTGACACTGAGGGACGAAAGCTAGGGGAGCGAAAGGGATTAGATACCCCTGTAGTCCTAGCCGTAAACGATGGATACTAGGTGTGGTTCGTATCGACCCGGGCCGTGCCGAAGCTAACGCGTTAAGTATCCCGCCTGGGGAGTACGCTCGCAAGAGTGAAACTCAAAGGAATTGACGGGGGCCCGCACAAGCGGTGGAGTATGTGGTTTAATTCGATGCAACGCGAAGAACCTTACCACGGGTTTAGACATCCCCCGAACTCTCTGTGAAAGCGGAGAGTGCCTACGGGAGCGGGGAGACAGGTGGTGCATGGCTGTCGT

>GQIS8NW03F8TAA rank=0154628 x=2443.0 y=2480.5 length=560
CTCGCGTGTCGTGCCAGCAGCGGCGGTAAGACGGAGGATGCAAGCGTTATCCGGAATTATTGGGCGTAAAGCGTCCGCAGGTGGTCAGACAAGTCTGCCGTTAAAGCGTGGGGCTTAACTCCATAAGGGCGGTGGAAACTGTGTGACTAGAGTGAGGTAGGGGTAGAGGGAATTCCCGGTGTAGCGGTGAAATGCGTAGATATCGGGAAGAACACCAGTGGCGAAAGCGCTCTACTGGGCCTTGACTGACACTGAGGGACGAAAGCTAGGGGAGCGAAAGGGATTAGATACCCCTGTAGTCCTAGCCGTAAACGATGGATACTAGGTGTGGTTCGTATCGACCCGGGCCGTGCCGAAGCTAACGCGTTAAGTATCCCGCCTGGGGAGTACGCTCGCAAGAGTGAAACTCAAAGGAATTGACGGGGCCCGCACAAGCGGTGGAGTATGTGGTTTAATTCGATGCAACGCGAAGAACCTTACCAGGGTTTGACATCCCCCGAATCTCTGTGAATGCGGAGAGTGCCTACGGGAGCGGGGAGACAGGTGGTGCATGGTTGTCG

>GQIS8NW03GOH2B rank=0156052 x=2622.0 y=1249.0 length=472
CTCGCGTGTCGTGCCAGCAGCGGCGGTAAGACGGAGGATGCAAGCGTTATCCGGAATTATTAGGGCGTAAAAGCGTCCGCAGGTGGTCAGACAAGTCTGCCGTTAAAAGCGTGGGGCTTAACTCCATAAGGGCGGTGGAAAACTGTGTGACTAGAGTGAGGTAGGGGTAGAGGGAATTCCCGGTGTAGCGGTGAAATGCGTAGATATCGGGAAGAACACCAGTGGCGAAAAGCGCTCTACTGGGCCTTGACTGACACTGAGGGACGAAAAGCTAGGGGAGCGAAAAGGGGATTAGATACCCCTGTAGTCCTAGCCGTAAACGATGGATACTAGGTGTGGTTCGTATCGACCCGGGCCGTGCCGAAGCTAACGCGTTAAGTATCCCGCCTGGGGAGTACGCTCGCAAGAGTGAAACTCAAAGGAATTGACGGGGCCGCACAAGCGTGGNGTATGTGGTTTAATTCGATGCAAC

>GQIS8NW03G2HRJ rank=0156618 x=2781.0 y=2781.0 length=565
CTCGCGTGTCGTGCCAGCCGCAGCGGTAAGACCAGAGGTGGCGAGCGTTGTTCGGAATTACTGGGCTTAAAAGGGCGAGTAGGCGTCCTGGTAAGTCAGCTGTGGAATCTTTTCGCTTAACGAAAAAATTGCATCTGAAACTACCGGGATTGAGTCAGTGAGGGGAGGGCGGAATTCCTGGTGTAGCGGTGAAATGCGTAGATATCAGGAGGAAGGCCTGTGGCGAAGGCGGCCCTCTGGCACTGTACTGACGCTGAGGCGCGAAAAGCGTGGGGAGACAAACAGGATTAGATACCCTGGTAGTCCACGCCCTAAAACGGTGGGCATTAGGTGTAGGGCTCGTAAGGGTTCTGTGCCGAAGGGAAACCATTAAATGCCCCGGCCTGGGGAGTACGGCCGCAAGGTTGAAACTCAAAAGGAATTGACGGGGGCCCGCACAAGCGGTGGAGCATGTGGTTTAATTCGACGCTACGCGAAGAACCTTACCTGGGCTTGACATGCAGGTGGTAAAAACCCGAAAGGGCGATGACTTTGGGGTAACTCATTGAGCCTGCACAGGTGCTGG

>GQIS8NW03HAJA3 rank=0157012 x=2873.5 y=1197.0 length=470
CTCGCGTGTCGTGCCAGCAGCCGCGGTAATACGGAGGGTGCGAGCGTTATCCGGAATCACTGGGTTTAAAGGGTGCGTAGGCGGCCCGGTAAGTCAGTTGTGAAATACCCTTGCTTAACGAGCGGAGTTGCGATTGATACTGTCGGGCTTGAATCGGGATGAGGCAGGCGGAATGTGGCGTGTAGCGGTGAAATGCATAGATATGCCATAGAACACCGGTTGCGAAAGCAGCCTGCTGGGCCTGGATTGACGCTGAGGCACGAAAGCGTGGGGAGCAAAACAGGATTAGATACCCTGGTAGTCCACGCCCTAAACGATGCTTACTTGCTGTTTCTGGGCGACTGGGAGCGGCGGAGCGAAAGCGTTAAGTAAGCCACCGTGGGGAGTACGCCGGCAACGGTGAAACTCAAAGGAATTGGACGGGGTCCGCACAAGCGGTGGAGCATGTGGTTTAATTCGATGATACGCGA

>GQIS8NW03FL80G rank=0157468 x=2186.0 y=2446.0 length=556
CTCGCGTGTCGTGCCAGCCGCGGCGGTAAGACGGAGGATGCAAGCGTTATCCGGAATTATCGGGCGTAAAGCGTCCGCAGGTGGTCAGACAAGTCTGCCGTTAAAGCGTGGGGCTTAACTCCATAAGGGCGGTGGAAACTGTGTGACTAGAGTGAGGTAGGGGTAGAGGGAATTCCCGGTGTAGCGGTGAAATGCGTAGATATCGGGAAGAACACCAGTGGCGAAAGCGCTCTACTGGGCCTTGACTGACACTGAGGGACGAAAGCTAGGGGAGCGAAAGGGATTAGATACCCCTGTAGTCCTAGCCGTAAACGATGGATACTAGGTGTGGTTCGTATCGACCCGGGCCGTGCCGAAGCTAACGCGTTAAGTATCCCGCCTGGGGAGTACGCTCGCAAGAGTGAAACTCAAAGGAATTGACGGGGGCCCGCACAAGCGGTGGAGTATGTGGTTTAATTCGATGCAACGCGAAGAACCTTACCAGGGTTTGACATCCCCCGAATCTCTGTGAAAGCGGAGAGTGCCTACGGGGAGCGGGGGAGACGAGGTGGTGCAT

>GQIS8NW03GUKF3 rank=0158629 x=2691.0 y=1649.0 length=56
CTCGCGTGTCGTGCCAGCAGCCGCGGTAATACGTAGGGTGCAAGCGTTAATCGGAA

>GQIS8NW03GIBHB rank=0158832 x=2551.0 y=3597.5 length=561
CTCGCGTGTCGTGCCAGCAGCGGCGGTAAGACGGAGGATGCAAGCGTTATCCGGAATTATTGGGCGTAAAGCGTCCGCAGGTGGTCAGACAAGTCTGCCGTTAAAGCGTGGGGCTTAACTCCATAAGGGCGGTGGAAACTGTGTGACTAGAGTGAGGTAGGGGTAGAGGGAATTCCCGGTGTAGCGGTGAAATGCGTAGATATCGGGAAGAACACCAGTGGCGAAAGCGCTCTACTGGGCCTTGACTGACACTGAGGGACGAAAGCTAGGGGAGCGAAAGGGATTAGATACCCCCGTAGTCCTAGCCGTAAACGATGGATACTAGGTGTGGTTCATATCGACCCGGGCCGTGCCGAGGCTAACGCGTTAAGTATCCCGCCTGGGGAGTACGCTCGCAAGAGTGAAACTCAAAGGAATTGACGGGGGCCCGCACAAGCGGTGGAGTATGTGGTTTAATTCGATGCAACGCGAAGAACCTTACCAGGGTTTGACATCCCCCGAATCTCTGTGAAAGCGGAGAGTGCCTACGGGAGCGGGGAGACAGGTGGTGCATGGCTGTCG

>GQIS8NW03F2DGB rank=0159325 x=2370.0 y=1033.0 length=435
CTCGCGTGTCGTGCCAGCCGCGGCGGTAATACAGAGGGTGCAAGCGTTAATCGGAATTACTGGGCGTAAAGCGCACGTAGGCGGTTTCTTAAGTCAGATGTGAAAGCCCCGGGCTCAACCTGGGAATTGCATTTGAAACTGGGAAACTAGAGTGTGTGAGAGGGGGGGTAGAATTCCAAGTGTAGCGGTGAAATGCGTAGAGATTTGGAGGAATACCAGTGGCGAAGGCGGCCCCCTGGCACAACACTGACGCTCAGGTGCGAAAAGCGTGGGGAGCAAACAGGATTAGATACCCTGGTAGTCCACGCCGTAAACGATGTCTACTAGCTGTTCGTGACCTTGTGTCGTGAGTAGCGCAGCTAACGCACTAAGTAGACCGCCTGGGGGAGTACGGTCGCAAGGATTAAAACTCAAATGAATTGACGGGGCCCGCAC

>GQIS8NW03G2NFY rank=0159721 x=2783.0 y=1948.0 length=529
CTCGCGTGTCGTGCCAGCAGCCGCGGTAATACGTAGGGTGCGAGCGTTAATCGGAATTACTGGGCGTAAAGCGTGCGCAGGCGGTTTGATAAGCCAGATGTGAAATCCCCGAGCTCAACTTGGGAACTGCGTTTGGAACTGTCAGACTAGAGTGCGTCAGAGGGGGTGGAATTCCGCGTGTAGCAGTGAAATGCGTAGAGATGCGGAGGAACACCGATGGCGAAGGCAGCCCCCTGGGATGACACTGACGCTCATGCACGAAAGCGTGGGGAGCAAACAGGATTAGATACCCTGGTAGTCCACGCCCTAAACGATGTCAATTAGCTGTTGGGGTTAGAATCCCTGGTAGCGTAGCTAACGCGTGAAATTGACCGCCTGGGGAGTACGGCCGCAAGGTTAAAACTCAAAGGAATTGACGGGGCCGCACAAGCGGTGGATGATGTGGATTAATTCGATGCAACGCGAAGACCTTACCTGCTCTTGACATGTACGGAACTTGCCAGAGATGGCTTGGTGCCCGAAAGGGACG

>GQIS8NW03GX8QP rank=0159725 x=2733.0 y=1071.5 length=533
CTCGCGTGTCGTGCCAGCCGCGGCGGTAATACAGAGGGTGCAAGCGTTAATCGGAATTACTGGGCGTAAAGCGCACGTAGGCGGTTTCTTAAGTCAGATGTGAAAGCCCCGGGCTCAACCTGGGAATTGCATTTGAAACTGGGAAACTAGAGTGTGTGAGAGGGGGGTAGAATTCCAAGTGTAGCGGTGAAATGCGTAGAGATTTGGAGGAATACCAGTGGCGAAGGCGGCCCCCTGGCACAACACTAACGCTCAGGTGCGAAAGCGTGGGGAGCAAACAGGATTAGATACCCTGGTAGTCCACGCCGTAAACGATGTCTACTAGCTGTTCGTGACCTTGTGTCGTGAGTAGCGCAGCTAACGCACTAAGTAGACCGCCTGGGGAGTACGGTCGCAAGATTAAAACTCAAAATGAATTGACGGGGGCCCGCACAAGCGGTGGAGCATGTGGTTTAATTCGACGCAACGCGAAGAACCTTACCTACTCTTGACATCTAGCGAAGATTGAGAGATACGATTGTGCCTTCGGGAAC

>GQIS8NW03FUEAM rank=0159729 x=2279.0 y=1612.5 length=508
CTCGCGTGTCGTGCCAGCAGCTGCGGTAAGACGGAGGATGCAAGCGTTATCCGGAATTATTGGGCGTAAAGCGTCCGCAGGTGGTCAGACAAGTCTGCCGTTAAAGCGTGGGGCTTAACTCCATAAGGGCGGTGGAAACTGTGTGACTAGAGTGAGGTAGGGGTAGAGGGAATTCCCGGTGTAGCGGTGAAATGCGTAGGTATCGGGAAGAACACCAGTGGCGAAAGCGCTCTACTGGGCCTTGACTGACACTGAGGGACGAAAGCTAGGGGAGCGAAAAGGGATTAGATACCCCTGTAGTCCTAGCCGTAAACGATGGATACTAGGTGTGGGTTCGTATCGACCCGGGCCGTGCCGAAGCTAACGCGTTAAGTATCCCGCCTGGGGAGTACGCTCGCAAGAGTGAAACTCAAAGGATTGACGGGGGCCCGCACAAGCGGTGGAGTATGTGGTTTAATCGATGCAACGCGAAGAACCTTACCAGGGTTTGACATCCCCCGAATCTCTG

>GQIS8NW03F2JB8 rank=0159734 x=2372.0 y=470.0 length=400
CTCGCGTGTCGTGCCAGCAGCGGCGGTAATACGGAGGGTGCAAGCGTTGTTTGGAATTATTGGGTGTAAAGCGCGTGTAGGCGGTTGGGTAAGTCAGATGTGAAAGCCTTCCGCTTAACGGAAGAAGTGCATTTGAAACTGCTCAGCTAGAGTACGGGAGAGGAGAGTGGAATTCCCGGTGTAGAGGTGAAATTCGTAGATATCGGGAGGAACACCAGTGGCGAAGGCGGCTCTCTGGTCCGATACTGACGCTGAGACGCGAAAAGCGTGGGGAGCAAACAGGATTAGATACCCTGGTAGTCCACGCCGTAAAACGATGGACACTAGGTGTAGGAGGTATTGACCCCTTCTGTGCCGAAGCTAACGCATTAAGTGCCCCGCCTGGGGAGTACGGCCGCAA

>GQIS8NW03HGFTL rank=0161053 x=2940.0 y=2183.0 length=524
CTCGCGTGTCGTGCCAGCAGCTGCGGTAATACGTAGGCAGCAAGCGTTGTTCGGAATTACTGGGCGTAAAGCGTGCGTAGGCGGCTGGCTAAGTTCGGTGTGAAATCTCCCGGCTCAACTGGGAGGGTGCGCCGAAAACTGGCCGGCTAGAGTGCGGGAGAGGGAAGTGGAATTCCTGGTGTAGCGGTGAAATGCGTAGATATCAGGAGGAACACCCGTGGTGTAGACGGCTTCCTGGACCGTGACTGACGCTGAGGCACGAAAGCGTGGGGAGCAAACAGGATTAGATACCCTGGTAGTCCACGCCCTAAACGATGCAGACTTGGTGTGCGCCTTCATTGGGTGCGTGCCGTAGCTAACGCGTTAAGTCTGCCGCCTGGGGAGTACGGTCGCAAGGCTGAAACTCAAAGAATTGACGGGGCCCGCACAAGCGGTGGAGCATGTGGTTTAATTCGACGCAACGCGAAGAACCTTACCTGGCTCGAACGGCCGGTCGAACGGCGGTGGAAACATCGCTACCTCGC

>GQIS8NW03HD0JF rank=0161318 x=2912.0 y=3753.5 length=533
CTCGCGTGTCGTGCCAGCCGCTGCGGTAATACGTAGGGTGCGAGCGTTAATCGGAATTACTGGGCGTAAAGCGTGCGCAGGCGGTTTGATAAGCCAGATGTGAAATCCCCGAGCTCAACTTGGGAACTGCGTTTGGAACTGTCAGACTAGAGTGCGTCAGAGGGGGTGGAATTCCGCGTGTAGCAGTGAAATGCGTAGAGATGCGGAGGAACACCGATGGCGAAGGCAGCCCCCTGGGATGACACTGACGCTCATGCACGAAAGCGTGGGGAGCAAACAGGATTAGATACCCTGGTAGTCCACGCCCTAAACGATGTCAATTAGCTGTTGGGGGTTAGAATCCCTGGTAGCGTAGCTAACGCGTGAAATTGACCGCCTGGGGAGTACGGCCGCAAGGTTAAAACTCAAAGGAATTGACGGGGGCCCGCACAAGCGGTGGATGATGTGGATTAATTCGATGCAACGCGAAGAACCTTACCTGCTCTTGACATGTACGGAACTTGCCAGAGATGGCTTGGTGCCCGAAAGGGACG

>GQIS8NW03G77LO rank=0161561 x=2846.0 y=3306.0 length=552
CTCGCGTGTCGTGCCAGCCGCTGCGGTAAAGACGGAGGATGCAAGCGTTAATCCGGAATTATTGGGCGTAAAGCGTCCGCAGGTGGTCAGACAAGTCTGCCGTTAAAGCGTGGGGCTTAACTCCATAAGGGCGGTGGAAACTGTGTGACTAGAGTGAGGTAGGGGTAGAGGGAATTCCCGGTGTAGCGGTGAAATGCGTAGATATCGGGAAGAACACCAGTGGCGAAAGCGCTCTACTGGGCCTTGACTGACACTGAGGGACGAAAGCTAGGGGAGCGAAAGGGATTAGATACCCCTGTAGTCCTAGCCGTAAACGATGGATACTAGGTGTGGTTCGTATCGACCCGGGCCGTGCCGAAGCTAACGCGTTAAGTATCCCGCCTGGGAGGTACGCTCGCAAGAGTGAAACTCAAAGGAATTGACGGGGCCGCACAAGCGGTGGAGTATGTGGTTAATTCGATGCAACGCGAGAACCTACCAGGTTGACATCCCCGAATCTCTGTGAAAGCGGAGAGTGCTACGGAGCGGGAGACAGGTGTGCATGGTTGTCGT

>GQIS8NW03GJYSL rank=0161941 x=2570.0 y=2643.0 length=443
CTCGCGTGTCGTGCCAGCAGCGGCGGTAATACGTATGTCGCAAGCGTTATCCGGAATTATTGGGCATAAAGCGCGTCTAGGCGGTTTACTAAGTCTGATGTGAAAATGCGGAGCTCAACTCCGTACTGCGTTGGAAACTGGTAGACTAGAGTATTGGAGAGGTAGGCGGAACTACAAGTGTAGAGGTGAAATTCGTAGATATTTGTAGGAATGCCAATGACGAAGGTAGCTTACTGGACAAATACTGACGCTGAAGCGCGAAAGCTAGGGGAGCAAACAGGATTAGATACCCTGGTAGTCCTAGCTGTAAACGATGATCACTGGGTGTGGGGGGTCGAACCTCTGTGCCGAAGTTAATGCGATAAGTGATCCGCCTGGGGAGTACGGCCGCAAGGCTGAAACTCAAAGGAATTGACGGGGACCCGNACAAGCGTGGAGCATGT

>GQIS8NW03FX33P rank=0162925 x=2321.0 y=2995.5 length=312
CTCGCGTGTCGTGCCAGCAGCTGCGGTAATACGTAGGGTGCGAGCGTTAATCGGAATTACTGGGCGTAAAGCGTGCGCAGGCGGTTTGATAAGCCAGATGTGAAATCCCCGAGCTCAACTTGGGAACTGCGTTTGGAACTGTCAGACTAGAGTGCGTCAGAGGGGTGGATTCGGCGTAGGTAGCAGTAGAATGCGTAGAGATGCGGAGGAACACCGATGGCGAAGGCAGCCCCTGGGATGACACTGACGCCCACGCACGAAAGCGTGGGGAGCAAACAGGATTAGATACCCTGGTAAGTCCACGCCCTAAAC

>GQIS8NW03FVSG0 rank=0163930 x=2295.0 y=1106.0 length=496
CTCGCGTGTCGTGCCAGCCGCCGCGGTAATACGGAGGGTGCAAGCGTTAATCGGAATTACTGGGCGTAAAGCGCACGTAGGCGGTTTCTTAAGTCAGATGTGAAAGCCCCGGGCTCAACCTGGGAATTGCATTTGAAACTGGGAAACTAGAGTGTGTGAGAGGGGGGTAGAATTCCAAGTGTAGCGGTGAAATGCGTAGAGATTTGGAGGAATACCGGTGGCGAAGGCGGCCCCTGGCACAACATTGACGCTCAGGTGCGAAAGCGTGGGGAGCAAACAGGATTAGATACCCTGGTAGTCCACGCCCTAAACGATGTCAACTGGTTGTTGGGTCTTTGCTGACTCAGTAACGAAGCTAACGCGTGAAGTTGACCGCCTGGGGAGTACGGCCGCAAGGTTGAAACTCAAAGGAATTGACGGGGACCCGCACAAGCGGTGGATGATGTGGTTTAATTCGATGCAACGCGAAAAACCTTACCACCTTTGACATGTACGG

>GQIS8NW03G367U rank=0164617 x=2801.0 y=504.0 length=514
CTCGCGTGTCGTGCCAGCAGCAGCGGTAATACGTAGGATGCGAGCGTTGTCCGGACTTACTGGGTGTAAAGGGAGCGCAGGCGGGTTGGTAAGTCGGTGGAGAAATTCTCAGGCTTAACCTGAGGACTGCCATCGATACTGCTGATCTTGAGTGCAGAAGAGGTTGATGGAATTCTAGGTGTAGCGGTGAAATGCGTAGATATCTAGAAGAACACCGATGGCGAAGGCAGTCAACTGGTCTGTTACTGACGCTCATGCTCGAAAGCGTGGGGATCAAACAGGATTAGATACCCTGGTAGTCCACGCCGTAAACGATGGGCACTAGGTGTAGGAGGTATTGACCCCTTCTGTGCCGAAGCTAACGCATTAAGTGCCCCGCCTGGGGAGTACGGCCGCAAGGTTAAAACTCAAAGGAATTGACGGGGGCCCGCGACAAGCGGTGGAGCATGTGGTTCAATTCGACGCAACGCAAAGAACCTTACCTGGGCTTGACATCCGCTGACCGTCTGGAAAC

>GQIS8NW03F8TFB rank=0164779 x=2443.0 y=2661.0 length=563
CTCGCGTGTCGTGCCAGCAGCGGCGGTAAGACGGAGGATGCAAGCGTTATCCGGAATTATTGGGCGTAAAGCGTCCGCAGGTGGTCAGACAAGTCTGCCGTTAAAGCGTGGGGCTTAACTCCATAAGGGCGGTGGAAACTGTGTGACTAGAGTGAGGTAGGGGTAGAGGGAATTCCCGGTGTAGCGGTGAAATGCGTAGATATCGGGAAGAACACCAGTGGCGAAAGCGCTCTACTGGGCCTTGACTGACACTGAGGGACGAAAGCTAGGGGAGCGAAAGGGATTAGATACCCCTGTAGTCCTAGCCGTAAACGATGGATACTAGGTGTGGTTCGTATCGACCCGGGCCGTGCCGAAGCTAACGCGTTAAGTATCCCGCCTGGGGAGTACGCTCGCAAGAGTGAAACTCAAAGGAATTGACGGGGACCCGCACAAGCGGTGGAGTATGTGGTTTAATTCGATGCAACGCGAAGAACCTTACCAGGGTTTGACATCCCCCGAATCTCTGTGAAAGCGGAGAGTGCCTACGGGAGGCGGGGAGACGAGGTGGTGCATGGCTGTCG

>GQIS8NW03HBUF9 rank=0166003 x=2888.5 y=855.5 length=258
CTCGCGTGTCGTGCCAGCAGCTGCGGTAATACGTAGGGTGCGAGCGTTAATCGGAATTACTGGGCGTAAAGCGTGCGCAGGCGGTTATGTAAGACAGATGTGAAATCCCCGGGCTCAACCTGGGAACTGCATTTGTGACTGCATGACTGGAGTGCGGCAGAGGGGGATGGAATTCCGCGTGTAGCAGTGAAATGCGTAGATATGCGGAGGAACACCGATGGCGAAGGCAATCCCCTGGGCCTGCACTGACGCTCATGC

>GQIS8NW03GFQU0 rank=0166271 x=2522.0 y=2346.5 length=278
CTCGCGTGTCGTGCCAGCCGCTGCGGTAATACGGAGGGTGCAAGCGTTAATCGGAATTACTGGGCGTAAAGCGCATGCAGGCGGTCTGTTAAGTCAGATGTGAAATCCCCGGGCTTAACCTGGGAACTGCATTTGAAACTGGCAGACTGGAGTCCTGGAGAGGGGGTAGAATTTCCGGTGTAGCGGTGAAATGCGTAGAGATGCGGAGGAACACCGATGGCGAAGGCAGCCCCCTGGGATGACACTGACGCTCATGCACGAAAGCGTGGGGAGCAAAC

>GQIS8NW03F6X6W rank=0166850 x=2422.0 y=1542.0 length=205
CTCGCGTGTCGTGCCAGCCGCAGCGGTAATACGTAGGGTGCGAGCGTTAATCGGAATTTACTGGGCGTAAAGCGTGCGCAGGCGGTTTGATAAGCCAGATGTGAAATCCCCGAGCTCAACTTGGGAACTGCGTTTGGAACTGTCAGACTAGAGTGCGTCAGAGGGGTGGATTTCCGCGTGTAGCAGTGAATGCGTAGAGATGCGG

>GQIS8NW03FV81A rank=0168415 x=2300.5 y=2092.5 length=541
CTCGCGTGTCGTGCCAGCCGCCGCGGTAATACGTATGTCGCAAGCGTTATCCGGAATTATTGGGCATAAAGCGCGTCTAGGCGGTTTACTAAGTCTGATGTGAAAATGCGGAGCTCAACTCCGTATTGCGTTGGAAACTGGTAGACTAGAGTATTGGAGAGGTAGGCGGAACTACAAGTGTAGAGGTGAAATTCGTAGATATTTGTAGGAATGCCAATGACGAAGGTAGCTTACTGGACAAATACTGACGCCGAAGCGCGAAAGCTAGGGGAGCAAACAGGATTAGATACCCTGGTAGTCCTAGCTGTAAACGATGATCACTGGGTGCGGGGGGTCGAACCTCTGTGCCGAAGTTAATGCGATAAGTGATCCGCCTGGGGAGTACGGCCGCAAGGCTGAAACTCAAAGGAATTGACGGGGACCGCACAAGCGGTGGAGCATGTGGTTTAATTCGACGCAACGCGAGGAACCTTACCAGCTCTTGACATCCTACAAACTTAGCAGAGATGCTTTGGTGCCCTTTCGGGGGAATGTAGTGACG

>GQIS8NW03FH0ZK rank=0169520 x=2138.0 y=2030.0 length=69
CTCGCGTGTCGTGCCAGCCGCTGCGGGTAAGACGGAGGATGCAAGCGTTATCCCGGAATTATTGGGCGT

>GQIS8NW03HDMMV rank=0171757 x=2908.0 y=2117.0 length=528
CTCGCGTGTCGTGCCAGCAGCGGCGGTAAAACGTAGGAGGCAAGCGTTATCCGAATTTACTGGGCGTAAAGCGCGTGCAGGCGGTTCGGTAAGTTGGATGTGAAAGCTCCTGGCTCAACTGGGAGAGGTCGCTCAATACTGTCGAACTCGAGGATGGTAGAGGGAGGTGGAATTCCCGGTGTAGTGGTGAAATGCGTAGATATCGGGAGGAACACCAGTGGCGAAGGCGGCCTCCTGGGCCATTCCTGACGCTCAGGCGCGAAAGCGTGGGGAGCAAACAGGATTAGATACCCTGGTAGTCCACGCCGTAAACGATGGGCACTAGGTGTAGGTGGTATTGACCCCTTCTGTGCCGAAGCTAACGCATTAAGTGCCCCGCCTGGGGAGTACGGCCGCAAGGTTAAAACTCAAAGGAATTGACGGGGCCCGCACAAGCGGTGGAGCATGTGGTTCAATTCGACGCAACGCGAAGAACCTTACCTGGGCTTGACATCCGCTGACAGTCCCGGAAACGGGATCTCTCCGCAA

>GQIS8NW03G3GUE rank=0171800 x=2792.0 y=3188.0 length=525
CTCGCGTGTCGTGCCAGCCGCTGCGGTAATACGTAGGGTGCGAGCGTTAATCGGAATTACTGGGCGTAAAGCGTGCGCAGGCGGTTTTGTAAGACAGGCGTGAAATCCCCGGGCTCAACCTGGGAACTGCGCTTGTGACTGCAAGACTAGAGTACGGCAGAGGGGGTGGGAATTCCACGTGTAGCAGTGAAATGCGTAGAGATGTGGAGGAACACCAATGGCGAAGGCAGCCCCCTGGGTCGATACTGACGCTCATGCACGAAAGCGTGGGGAGCAAACAGGATTAGATACCCTGGTAGTCCACGCCCTAAACGATGAATACTAGGTGTTGTTCTTTTGATCAGCGCCGCAGCTAACGCATTAAGTATTCCACCTGGGGAGTACGATCGCAAGGTTGAAAACTCAAAGGAATTGACGGGGCCCGCACAAAGCAGTGGAGCATGTGGTTTAAATTCGATAGCAACGCGAAGAACCTTACCTGGGCTTGGAAAGCAAGCGACTAGGGTATGAAAGTACCCCTCCAGC

>GQIS8NW03G0FE6 rank=0172061 x=2758.0 y=640.0 length=469
CTCGCGTGTCGTGCCAGCAGCTGCGGTAATACGTAGGGGGCAAGCGTTGTCCGGATTTACTGGGTGTAAAGGGCGCGCAGGCGGGTTAGCAAGTCAGAGGTGAAATACTACAGCTTAACTGTAGAACTGCCTTTGAAACTGTTAATCTTGAGTGCGGAAGAGAGAGACGGAATTCCAGGTGTAGCGGTGAAATGCGTAGATATCTGGAAGAACACCAGTAGCGAAGGCGGTCTCTTGGTCCGTTACTGACGCTCAGGCGCGAAAGCGTGGGAGCAAACAGGATTAGATACCCTGGTAGTCCACGCCTAAACGATGAATACTAGGTGTTGTTCTTTTAGATCAGCGCCGCAGCTAACGCATTAAGTATTCCACCTGGGAGTACGATCGCAAGTTGAACTCAAAGATTGACGGGGCCGCACAAGCAGTGGAGCATGTGGTTAATTCGATGCAACGCGAAGAACCTTACCGT

>GQIS8NW03GKQAF rank=0172182 x=2579.5 y=1413.0 length=541
CTCGCGTGTCGTGCCAGCAGCGGCGGTAATACAGAGGGTGCAAGCGTTAATCGGAATTACTGGGCGTAAAGCGCACGTAGGCGGTTTCTTAAGTCAGATGTGAAAGCCCCGGGCTCAACCTGGGAATTGCATTTGAAACTGGGAAACTAGAGTGTGTGAGAGGGGGTAGAATTCCAAGTGTAGCGGTGAAATGCGTAGAGATTTGGAGGAACACCAGTGGCGAAGGCGGCCCCCTGGCACAACACTGACGCTCAGGTGCGAAAGCGTGGGGAGCAAACAGGATTAGATACCCTGGTAGTCCACGCCGTAAACGATGTCTACTAGCTGTTCGTGACCTTGTGTCGTGAGTAGCGCAGCTAACGCACTAAGTAGACCGCCTGGGGAGTACGGTCGCAAGATTAAAACTCAAATGAATTGGACGGGGGCCCGCACAAGCGGTGGAGCATGTGGTTTAATTCGACGCAACGCGAAGAACCTTACCTACTCTTGACATCTAGCGAAGATTGTAGAGATACGATTGTGCCTTCGGGAACGCTAAGAC

>GQIS8NW03F0KTK rank=0173223 x=2349.5 y=3286.5 length=570
CTCGCGTGTCGTGCCAGCCGCCGCGGTAAGACGGAGGATGCAAGCGTTATCCGGAATTATTGGGCGTAAAGCGTCCGCAGGTTGGTCAGACAAGTCTGCCGTTAAAAGCGTGGGGCTTAACTCCATAAGGGCGGTGGAAACTGTGTGACTAGAGTGAGGTAGGGGTAGAGGGAATTCCCGGTGTAGCGGTGAAATGCGTGGATATCGGGAAGAACACCAGTGGCGAAAGCGCTCTACTGGGCCTTGACTGACACTGAGGGACGAAAAGCTAGGGGAGCGAAAAGGGATTAGATACCCCTGTAGTCCTAGCCGTAAACGATGGATACTAGGTGTGGTTCGTATCGACCCGGGCCGTGCCGAAGCTAACGCGTTAAGTATCCCGCCTGGGGAGTACGCTCGCAAGAGTGAAACTCAAAGGAATTGACGGGGGCCCGCACAAGCGGTGGAGTATGTGGTTTAATTCGATACAACGCGAAGAACCTTACCAGGGTTTGACATCCCCCGAATCTCTGTGAAAGCGGAGAGTGCCTACGGGGAGCGGGGAGACAGGTGGTGCATGGCTGTCGTCAG

>GQIS8NW03FR750 rank=0173647 x=2254.0 y=2758.0 length=535
CTCGCGTGTCGTGCCAGCCGCGGCGGTAATACAGAGGTCTCAAGCGTTGTTCGGATTCATTGGGCGTAAAGGGTGCGTAGGTGGTGGCGCAAGTCTGGCGTGAAATCCCGGAGCTTAACTCCGGAATGGCGCCGGATACTGCGTCGCTTGAGGACTGTAGAGGAGAGAGGAATTCACGGTGTAGCAGTGAAATGCGTAGATATCGTGAGGAAGACCAGTTGCGAAGGCGTCTCTCTGGGCAGCTCCTGACACTGAGGCACGAAGGCCAGGGGAGCAAACGGGATTAGATACCCCGGTAGTCCTGGCAGTAAACGGTGCGCGCTTGGTGTGGGCGGGTTCAGACCCCGTCGTGCCGGAGCTAACGCGTTAAGCGCGCCGCCTGGGAAGTACGGTCGCAAGATTAAAACTCAAAGAATTGACGGGGGCCGCACAAGCGGTGGAGTATGTGGCTTAATTCGATGCAACGCGAAGAACCTTACCTGGTCTTGACATGCAGGGATTATCTGGGTGAAAGCCCGGGATTGCCGCAAGGCGT

>GQIS8NW03FMXXZ rank=0174355 x=2194.0 y=1989.0 length=553
CTCGCGTGTCGTGCCAGCCGCGGCGGTAAGACGGAGGATGCAAGCGTTATCCGGAATTATTGGGCATAAAGCGTCCGCAGGTGGTCAGACAAGTCTGCCGTTAAAGCGTGGGGCTTAACTCCATAAGGGCGGTGGAAACTGTGTGACTAGAGTGAGGTAGGGGTAGAGGGAATTCCCGGTGTAGCGGTGAAATGCGTAGATATCGGGAAGAACACCAGTGGCGAAAGCGCTCTACTGGGCCTTGACTGACACTGAGGGACGAAAGCTAGGGGAGCGAAAGGGGATTAGATACCCCTGTAGTCCTAGCCGTAAAACGATGGATACTAGGTGTGGTTCGTATCGACCCGGGCCGTGCCGAAGCTAACGCGTTAAGTATCCCGCCTGGGGAGTACGCTCGCAAGAGTGAAAACTCAAAAGGAATTGACGGGGCCCGCACAAGCGGTGGAGTATGTGGTTTAATTCGATGCAACGCGAAGAACCTTACCAGGGTTTNACATCCCCCGAANCTCTGTGAAAGCGGAGAGTGCCTACGGGAGCGGGGAGACGAGGNGGT

>GQIS8NW03GKDFU rank=0174361 x=2575.0 y=1144.5 length=539
CTCGCGTGTCGTGCCAGCCGCCGCGGTAAGACGGAGGATGCAAGCGTTATCCGGAATTATTGGGCGTAAAGCGTCCGCAGGTGGTCAGACAAGTCTGCCGTTAAAGCGTGGGGCTTAACTCCATAAGGGCGGTGGAAACTGTGTGACTAGAGTGAGGTAGGGGTAGAGGGAATTCCCGGTGTAGCGGTGAAATGCGTAGATATCGGGAAGAACACCAGTGGCGAAAAGCGCTCTACTGGGCCTTGACTGACACTGAGGGACGAAAGCTAGGGGAGCGAAAGGGGATTAGATACCCCTGTAGTCCTAGCCGTAAAACGATGGATACTAGGTGTGGTTCGTATCGACCCGGGCCGTGCCGAAGCTAACGCGTTAAGTATCCCGCCTGGGGAGTACGGCTCGCAAGAGTGAAACTCAAAGGAATTGAACGGGGGCCCGCGACATGCGGTGGAGTATGTGGTTTAATTCGATGCAACGCGAAGAACCTTACCAGGGTTTGACATCCCCCGAATCTCTGTGTAAAGCGGAGAGTGCCTACGGGA

>GQIS8NW03G1BSR rank=0174988 x=2768.0 y=1641.0 length=517
CTCGCGTGTCGTGCCAGCAGCCGCGGTAATACGTAGGGGGCAAGCGTTGTCCGGATTTACTGGGTGTAAAGGGCGCGCAGGCGGGTTAGCAAGTCAGAGGTGAAATCCTACAGCTTAACTGTAGAACTGCCTTTGAAACTGTTAATCTTGAGTGCGGAAGAGAGAGACGGAATTCCAGGTGTAGCGGTGAAATGCGTAGATATCTGGAAGAACACCAGTAGCGAAGGCGGTCTCTTGGTCCGTTACTGACGCTCAGGCGCGAAAGCGTGGGGAGCAAACAGGATTAGATACCCTGGTAGTCCACGCCCTAAACGATGAATACTAGGTGTTGTTCTTTTGATCAGCGCCGCAGCTAACGCATTAAGTATTCCACCTGGGGAGTACGATCGCAAGGTTGAACTCAAAGGAATTGACGGGGCCCGCACAAGCAGTGGAGCATGTGGTTTAATTCGATGATACGCGAGGAACCTTACCTGGGCTAGAATGCATCAGGGAGGATGCTGAAAGGTGTCCGTCC

>GQIS8NW03G7ACE rank=0175916 x=2836.0 y=1164.5 length=524
CTCGCGTGTCGTGCCAGCAGCTGCGGTAATACGTAGGGTGCGAGCGTTAATCGGAATTACTGGGCGTAAAAGCGTGCGCAGGCGGTTTGATAAGCCAGATGTGAGATCCCCGAGCTCAACTTGGGAACTGCGTTTGGAACTGTCAGACTAGAGTGCGTCAGAGGGGGGTGGAATTCCGCGTGTAGCAGTGAAAATGCGTAGAGATGCGGAGGAACACCGATGGCGAAGGCAGCTCCCTGGGGATGACACTGACGCTCATGCACGAAAAGCGTGGGGAGCAAAACAGGATTAGATACCCCTGTAGTCCCAGCCCTAAACGATGGGTGCTAGGTGTTGGGGGGATAACCCTCAGTGCCGCAGCTAACGCAATAAGCACCCCGCCTGGGGAGTACGGCCGCAAGGTTGAAACTCAAAGGAATTGACGGGGGCCCGGCACAAGCGGTGGAGCATGTGGATTAATTCGATACTAACCGAAGAACCTACCTGGGCTTGACATCCACGAGCAACTCTCTGGAAACGGGGAG

>GQIS8NW03FUW6U rank=0176916 x=2285.0 y=1524.0 length=522
CTCGCGTGTCGTGCCAGCAGCAGCGGTAATACGTAGGGTGCGAGCGTTAATCGGAATTACTGGGCGTAAAGCGTACGCAGGCGGCCTTGCAAGACAGATGTGAAATCCCCGGGCTTAACCTGGGAACTGCATTTGTGACTGCATGGCTAGAGTTTGTCAGAGGGGGTGGAATTCCACGTGTAGCAGTGAAATGCGTAGAGATGTGGAGGAACACCGATGGCGAAGGCAGCCCCCTGGGTTGACACTGACGCTCATGCACGAAAGCGTGGGTAGCAAACAGGATTAGATACCCTGGTAGTCCACGCCCTAAACGATGCGAACTAGGTGTTGGAGAAGGAGACTTCTTTAGTACCGTAGCTAACGCGTGAAGTTCGCCGCCTGGGGAGTACGGTCGCAAGATTAAAACTCAAAGGAATTGACGGGACCGCACAAGCGGTGGATGATGTGGATTAATTCGATGNAACGCGAAAAACCTTACCTAACCCTTGTACATGCCACGGAATCCTGATGAGAGTTGGGAGT

>GQIS8NW03FYU1J rank=0177266 x=2330.5 y=1045.0 length=301
CTCGCGTGTCGTGCCAGCCGCTGCGGTAATACGTATGTCGCAAGCGTTAATCCGGAATTAATTGGGACATAAAGCGCGTCTAGGCGGTTTACTAAGTCTGATGTGAAAATGCGGAGCTCAACTCCGTATTGCGTTGGAAACTGGTAGACTAGAGTATTGGAGAGGTAGGCGGAACTACAAGTGTAGAGGTGAAATTCGTAGATATTTGTAGGAATGCCAATGACGAAGGTAGCTTACTGGACAAATACTGACGCTGAAGCGCGAAAGCTAGGGGAGCAAACAGGATTAGATACCCTCGGTA

>GQIS8NW03FTBIN rank=0177928 x=2267.0 y=509.0 length=481
CTCGCGTGTCGTGCCAGCCGCAGCGGTAATACGGAGGATGCAAGCGTTATCCGGAATTATTGGGCGTAAAGCGTCCGTAGGTGGTTCATCAAGTCAGTTGTCAAAGCGTGGGGCTTAACCCCATAAAGGCGATTGAAACTGGTGGGCTAGAGTTTGGTAGGGGTCAGGGGAATTCCCAGTGTAGCGGTGAAATGCGTAGATATTGGGAAGAACACCGGTGGCGAAAGCGCCTGACTGGGCCTGAACTGACACTGAGGGACGAAAGCTAGGGGAGCGAAAGGGATTAGATACCCCTGTAGTCCTAGCTGTAAACGATGGGTACTAGGTGTTGCCCGTATCGACCCGGGCAGTGCCGTAGCTAACGCGTTAAGTATCCCGCCTGGGGAGTACGCTCGCAAGAGTGAAACTCAAAGGAATTGACGGGGGCCCGCACAAGCGGTGGAGTATGTGGTTAATTCGATGCAACGCGAAGAACCTTACC

>GQIS8NW03GECJB rank=0178605 x=2506.0 y=2661.0 length=301
CTCGCGTGTCGTGCCAGCCGCGGCGGTAATACGTAGGGTGCAAGCGTTAATCGGAATTACTGGGCGTAAAGCGTGCGCAGGCGGTTTTGTAAGACAGGCGTGAAATCCCCGGGCTCAACCTGGGAATGGCGCTTGTGACTGCAAGGCTGGAGTGCGGCAGAGGGGAGTGGAATTACCGCGTGTAGCAGTGAAATGCGTAGATATGCGGAGGAACACCGATGGCGAAGGCAATCCCCTGGGCCTGCACTGACGCTCATGCACGAAAGCGTGGGGAGCAAACAGGATTAGATACCCTGGTAGT

>GQIS8NW03GO9VB rank=0178640 x=2631.0 y=421.0 length=530
CTCGCGTGTCGTGCCAGCAGCGGCGGTAAGACGGAGGATGCAAGCGTTATCCGGAATTATTGGGCGTAAAGCGTCCGCAGGTGGTCAGACAAGTCTGCCGTTAAAGCGTGGGGCTTAACTCCATAAGGGCGGTGGAAACTGTGTGACTAGAGTGAGGTAGGGGTAGAGGGAATTCCCGGTGTAGCGGTGAAATGCGTAGATATCGGGAAGAACACCAGTGGCGAAAGCGCTCTACTGGGCCTTGACTGACACTGAGGGACGAAAGCTAGGGGAGCGAAAGGGATTAGATACCCCTGTAGTCCTAGCCGTAAACGATGGATACTAGGTGTGGTTCGTATCGACCCGGGCCGTGCCGAAGCTAACGCGTTAAGTGTCCCGCCTGGGGAGTACGCTCGCAAGAGTGAAACTCAAAGGAATTGACGGGGCCCGCACAAGCGGTGGAGTATGTGGTTTAATTCGATGCAACGCGAAGAACCTTACCAGGGTTTGACATCCCCCGATCTCTGTGAAAGCGGAGAGTGCCTACGGGA

>GQIS8NW03G5TTY rank=0178694 x=2819.5 y=2740.0 length=509
CTCGCGTGTCGTGCCAGCAGCAGCGGTAATACAGAGGTCTCAAGCGTTGTTCGGATTCATTGGGCGTAAAGGGTGCGTAGGTGGTGGCGCAAGTCTGGCGTGAAATCCCGGAGCTTAACTCCGGAATGGCGCCGGATACTGCGTCGCTTGAGGACTGTAGAGGAGAGAGGAATTCACGGTGTAGCGGTGAAATGCGTAGATATCGTGAGGAAGACCAGTTGCGAAGGCGTCTCTCTGGGCAGCTCCTGACACTGAGGCACGAAGGCCAGGGGAGCAAACGGGATTAGATACCCCGGTAGTCCTGGCAGTAAATGGTGCGCGCTTGGTGTGGGCGGGTTCAGACCCCGTCCGTGCCGGAGCTAACGCGTTAAGCGCGCCGCCTGGGAAGTACGGTCGCAAGATTAAAACTCAAAGAAATTGACGGGGGCCCGCACAAGCGGTGGAGTATGTGGCTTAATTCGATGCAACGCGAAGAACCTTACCTGGTCTTGACATGCAGGGATTATCGT

>GQIS8NW03FUL5J rank=0178710 x=2281.0 y=3605.0 length=463
CTCGCGTGTCGTGCCAGCAGCGGCGGTAATACGTAGGGTGCGAGCGTTAATCGGAATTACTGGGCGTAAAGCGTGCGCAGGCGGTTTTGATAAGCCAGATGTGAAATCCCCGAGCTCAACTTGGGAACTGCGTTTGGAACTGTCAGACTAGAGTGCGTCAGAGGGGGTGGAATTCCGCGTGTAGCAGTGAAATGCGTAGAGATGCGGAGGAACACCGATGGCGAAGGCAGCCCCCCTGGGGATGACACTGACGCTCATGCACGAAAGCGTGGGGAGCAAACAGGATTAGATACCCTGGTAGTCCACGCCCTAAACGATGTCAATTAGCTGTTGGGGTTAGAATCCCTGGTAGCGTAGCTAACGCGTGAAATTGGACCGCCTGGGGAGTACGGCCGCAAGGTTGAAACTCAAAGGAATTGACGGGGCCCGCGACAAGCGGTGGATGATGTGGATTAATTCGATG

>GQIS8NW03HCGTL rank=0178765 x=2895.0 y=1175.0 length=402
CTCGCGTGTCGTGCCAGCCGCTGCGGTAATACGTAGGGTGCGAGCGTTAATCGGAATTACTGGGCGTAAAGCGTGCGCAGGCGGTTTGATAAGCCAGATGTGAAATCCCCGAGCTCAACTTGGGAACTGCGTTTGGAAACTGTCAGACTAGAGTGCGTCAGAGGGGGTGGAATTCCGCGTGTAGCAGTGAAATGCGTAGAGATGCGGAGGAACACCGATGGCGAAGGCAGCCCCCTGGGATGACACTGACGCTCATGCACGAAAGCGTGGGGAGCAAACAGGATTAGATACCCTGGTAGTCCACGCCCTAAAACGATGTCAATTAGCTGTTGGGGGTTAGAATCCCTGGTAGCGTAGCTAACGCGTGAAATTGACCGCCTGGGGAGTACGGCCGCAAAGGTT

>GQIS8NW03GE5IW rank=0179186 x=2515.5 y=3366.5 length=519
CTCGCGTGTCGTGCCAGCCGCCGCGGTAATACGGAGGATGCAAGCGTTATCCGGATTCATTGGGTTTAAAGGGTGCGTAGGCGGACTATTAAGTCAGAGGTGAAAGTCGACGGCTCAACCGTCGAACTGCCTTTGATACTGGTAGTCTAGAGTGCAGTTGAGGTGGGCGGAATGTGGCATGTAGCGGTGAAATGCTTAGATATGCCACAGAACACCGATTGCGAAGGCAGCTCGCTAAGCTGTAACTGACGCTGAGGCACGAAAGCGTGGGGAGCAAACAGGATTAGATACCCTGGTAGTCCACGCCCTAAACGATGATCACTCGCTGTTGGCGATACACTGTCAGCGGCTAAGCGAAAGCGTTAAGTGATCCACCTGGGGAGTACGATCGCAAGGTTGAAACTCAAAGGAATCGACGGGGCCCGCACAAGCGGTGGAGCATGTGGTTTAATCGATGGTACNCGAGGAACCTTACCAAGGCTTGAAAGACAGACGACAGACCCTGAAAAGGGTCCTTCT

>GQIS8NW03G5WFJ rank=0179189 x=2820.5 y=2013.0 length=538
CTCGCGTGTCGTGCCAGCCGCTGCGGTAATACGAAGGGGGCTAGCGTTGTTCGGAATCACTGGGCGTAAAGCGCACGTAGGCGGACTTTCAAGTCAGGGGTGAAATCCCGGGGCTCAACCTCGGAACTGCCTTTGATACTGTTGGTCTCGAGTCCGATAGAGGTGGGTGGAATTCCTAGTGTGGAGGTGAAATTCGTAGATATTAGGAAGAACACCGGTGGCGAAGGCGGCCCACTGGATCGGTACTGACGCTGAGGTGCGAAAGCGTGGGGAGCAAACAGGATTAGATACCCTGGTAGTCCACGCCGTAAACGATGGATGCTAGCCGTCGGCAAGCTTGCTTGTCGGTGGCGCAGCTAACGCATTAAGCATCCCGCCTGGGGAATACGGCCGCAAGGTTAAAACTCAAAGGAATTGACGGGGCCCGCACAAGCGGTGGAGCATGTGGTTTAATTCGACGCAACGCGAAGAACCTTACCAAGCCTTGACATGTCCGGACGACCTTTGGAAACGGAGGTCTCCCAGCAATGGGTCGAAC

>GQIS8NW03FTMR8 rank=0179231 x=2270.0 y=2822.0 length=490
CTCGCGTGTCGTGCCAGCCGCTGCGGTAATACGTAGGTGGCAAGCGTTGTCCGGAATTATTGGGCGTAAAGGATGCGTAGGCGGTTCTTTAAGTGGGATGTGAAATCCCCAGGCTTAACCTGGGAGTGGCATTCCATACTGGAGGACTAGAGTGCAGGAGAGGAAAGTGGAATTCCCAGTGTAGCGGTGAAATGCGTAGAGATTGGGAGGAACACCAGTGGCGAAGGCGACCTTCTGGACTGTAACTGACGCTGAGGCATGAAAAGCGTGGGGAGCAAAACAGGATTAGATACCCTGGTAGTCCACGCTGTAAACGATGAGTACTAGGTGTAGGGTCTTCCAGGCTCTGTGCCGCAGTTAACACATTAAGTACTCCGCCTGGGAAGTACGGTCGCAAGACTAAAACTCAAAGGAATTGACGGGGCCCGGCACAAGCAGCGGAGCATGTGGTTTAAGTTCGAAGCAACGCGAAGAACCTTACCAGGACTTG

>GQIS8NW03GTU3S rank=0180112 x=2683.0 y=1574.0 length=461
CTCGCGTGTCGTGCCAGCAGCAGCGGTAACACGAACCCGACAAACGTTATTCGGAATTATTGGGCTTAAAGGGTGCGTAGGCGGTGCGGTAAGTGCGGTGTGAAAGCCCTCGGCTCAACCGAGGAATTGCGCTGCATACTGCCGTGCTGGAGGGAGACAGGGGTAAGCGGAACTGATGGTGGAGCGGTGAAATGCATTGATATCATCAGGAACACCGGTGGCGAAAGCGGCTTACTGGGTCTTCTCTGACGCTGAGGCACGAAAGCTAGGGTAGCGAACGGGATTAGATACCCCGGTAGTCCTAGCCGTAAACGATGAGCACTTGATTGAGGGCCCCCCCATAGGCTCTCGATCGCAGCGAAAGTGTTAAGTGCTCCGCCTGGGGAGTATGGTCGCAAGGCTAGAAACTNAAAGGAATTGACGGGGCTCACACAAGCGGTGGAGGATGTGGCTTAATTCGA

>GQIS8NW03GUD82 rank=0180285 x=2689.5 y=1812.0 length=546
CTCGCGTGTCGTGCCAGCCGCTGCGGTAATACGGAGGGTGCAAGCGTTGTTCGGAATTATTGGGCGTAAAGCGCGTGTAGGCGGTTGGGTAAGTCAGATGTGAAAGCCTTCCGCTTAACGGAAGAAGTGCATTTGAAGCTGCTCAGCTAGAGTACGGGAGAGGAGAGTGGAATTCCCGGTGTAGAGGTGAAATTCGTAGATATCGGGAGGAACACCAGTGGCGAAGGCGGCTCTCTGGTCCGATACTGACGCTGAGACGCGAAAGCGTGGGGAGCAAACAGGATTAGATACCCTGGTAGTCCACGCCGTAAACGATGGGCACTAGGTGTAGGAGGTATTGACCCCTTCTGTGCCGAAGCTAACGCATTAAGTGCCCCGCCTGGGGAGTACGGCCACAAGGTTAAAACTCAAAGGATTGACGGGGCCCGCACAAGCGGTGGAGCATGTGGTTCAATTCGACGCAACGCGAAGAACCTTACCTGGGCTTGACATCCGTTGACCGTCCTGGAAACAGGATCTTCCCGCAAGGGGACAGCGAGACAGGTG

>GQIS8NW03HFNGK rank=0180347 x=2931.0 y=2290.0 length=565
CTCGCGTGTCGTGCCAGCAGCGGCGGTAAGGCGGAGGATGCAAGCGTTATCCGGAATTATTGGGCGTAAAGCGTCCGCAGGTGGTCAGACAAGTCTGCCGTTAAAGCGTGGGGCTTAACTCCATAAGGGCGGTGGAAACTGTGTGACTAGAGTGAGGTAGGGGTAGAGGGAATTCCCGGTGTAGCGGTGAAATGCGTAGATATCGGGAAGAACACCAGTGGCGAAAGCGCTCTACTGGGCCTTGACTGACACTGAGGGACGAAAGCTAGGGGAGCGAAAGGGGATTAGATACCCCTGTAGTCCTAGCCGTAAACGATGGATACCAGGTGTGGTTCGTATCGACCCGGGCCGTGCCGAAGCTAACGCGTTAAGTATCCCGCCTGGGGAGTACGCTCGCAAGAGTGAAACTCAAAGGAATTGACGGGGCCCGCACAAGCGGTGGAGTATGTGGTTTAATTCGATGCAACGCGAAGAACCTTACCAGGGTTTGACATCCCCCGAATCTCTGTGAAAGCGGAGAGTGCCTACGGGAGCGGGGAGACGAGGTGGTGCATGGTTGTCGTCG

>GQIS8NW03G6FAZ rank=0181041 x=2826.5 y=1897.0 length=560
CTCGCGTGTCGTGCCAGCAGCGGCGGTAAGACGGAGGATGCAAGCGTTATCCGGAATTATTGGGCGTAAAGCGTCCGCAGGTGGTCAGACAAGTCTGCCGTTAAAGCGTGGGGCTTAACTTCATAAGGGCGGTGGAAACTGTGTGACTAGAGTGAGGTAGGGGTAGAGGGAATTCCCGGTGTAGCGGTGAAATGCGTAGATATCGGGAAGAACACCAGTGGCGAAAGCGCTCTACTGGGCCTTGACTGACACTGAGGGACGAAAGCTAGGGGAGCGAAAGGGATTAGATACCCCTGTAGTCCTAGCCGTAAACGATGGATACTAGGTGTGGTTCGTATCGACCCGGGCCGTGCCGAAGCTAACGCGTTAAGTATCCCGCCTGGGGAGTACGCTCGCAAGAGTGAAACTCAAAGGAATTGACGGGGGCCGCACGAGCGGTGGAGTATGTGGTTTAATTCGATGCAACGCGAAGAACCTTACCAGGGTTTGACATCCCCCGAATCTCTGTGAAAGCGGAGAGTGCCTACGGGAGCGGGGAGACAGGTGGTGCATGGCTGTCG

>GQIS8NW03F0FGD rank=0181072 x=2348.0 y=427.0 length=480
CTCGCGTGTCGTGCCAGCCGCCGCGGTAATACAGAGGTCTCAAGCGTTGTTCGGATTCATTGGGCGTAAAGGGTGCGTAGGTGGTGGCGCAAGTCTGGCGTGAAATCCCGGAGCTTAACTCCGGAATGGCGCCGGATACTGCGTCGCTTGAGGACTGTAGAGGAGAGAGGAATTCACGGTGTAGCAGTGAAATGCGTAGATATCGTGAGGAAGACCAGTTGCGAAGGCGTCTCTCTGGGCAAGCTCCTGACACTGAGGCACGAAGGCCAGGGGAGCAAAACGGGATTAGATACCCCGGTAGTCCTGGCAGTAAACGGTGCGCGCTTGGTGTGGGCGGGTTCAGACCCCGTCGTGCCGGAGCTAACGCGTTAAGCGCGCCGCCTGGGAAGTACGGTCGCAAGATTAAAACTCAAGAAATGACGGGGCCGCACAAGCGGTGAGTATGTGGCTTAATTCGATGCAACGCGAAGAACCTTACCT

>GQIS8NW03GOBPB rank=0181774 x=2620.0 y=1197.5 length=402
CTCGCGTGTCGTGCCAGCCGCCGCGGTAAGACGGAGGATGCAAGCGTTATCCGGAATTATTGGGCGTAAAGCGTCCGCAGGTGGTCAGACAAGTCTGCCGTCAAAGCGTGGGGCTTAACTCCATAAGGGCGGTGGAAACTGTGTGACTAGAGTGAGGTAGGGGTAGAGGGAATTCCCGGTGTAGCGGTGAAATGCGTAGATATCGGGAAGAACACCAGTGGCGAAAGCGCTCTACTGGGCCTTGACTGACACTGAGGGACGAAAAGCTAGGGGGAGCGAAAGGGATTAGATACCCCTGTAGTCCTAGCCGTAAACGATGGATACTAGGTGTGGTTCGTATCGACCCGGGCCGTGCCGAAGCTAACGCGTTAAGTATCCCGCCTAGGGGAGTACGCTCGCAAG

>GQIS8NW03F4SBF rank=0182278 x=2397.5 y=3017.0 length=566
CTCGCGTGTCGTGCCAGCCGCAGCGGTAAGACGGAGGATGCAAGCGTTATCCGGAATTATTGGGCGTAAAGCGTCCGCAGGTGGTCAGACAAGTCTGCCGTTAAAAGCGTGGGGCTTAACTCCATAAGGGCGGTGGAAACTGTGTGACTAGAGTGAGGTAGGGGTAGAGGGAATTCCCGGTGTAGCGGTGAAATGCGTAGATATCGGGAAGAACACCAGTGGCGAAAGCGCTCTACTGGGCCTTGACTGACACTGAGGGACGAAAGCTAGGGGAGCGAAAAGGGATTAGATACCCCTGTAGTCCTAGCCGTAAACGATGGATACTAGGTGTGGTTCGTATCGACCCGGGCCGTGCCGAAGCTAACGCGTTAAGTATCCCGCCTGGGGAGTACGCTCGCAAGAGTGAAACTCAAAGGAATTGACGGGGGCCCGCACAAGCGGTGGAGTATGTGGTTTAATTCGATGCAACGCGAAGAACCTTACCAGGGTTTGACATCCCCCGAATCTCTGTGAAAGCGGAGAGTGCCTACGGGGAGCGGGGAGACGAGGTGGTGCATGGTTGTCGT

>GQIS8NW03FOE5H rank=0183068 x=2211.0 y=1315.0 length=512
CTCGCGTGTCGTGCCAGCAGCAGCGGTAATACGTAGGGGGCAAGCGTTGTCCGGATTTACTGGGTGTAAAGGGCGCGCAGGCGGGTTAGCAAGTCAGAGGTGAAATCCTACAGCTTAACTGTAGAACTGCCTTTTGAAACTGTTAATCTTGAGTGCGGAAGAGAGAGACGGAATTCCAGGTGTAGCGGTGAAATACGTAGATATCTGGAAGAACACCAGTAGCGAAGGCGGTCTCTTGGTCCGTTACTGACGCTCAGGCGCGAAAGCGTGGGGAGCAAACAGGATTAGATACCCTGGTAGTCCACGCCCTAAACGATGAATACTAGGTGTTGTTCTTTTGATCAGCGCCGCAGCTAACGCATTAAGTATTCCACCTGGGGAGTACGATCGCAAGGTTGAAACTCAAAGGAATTGACGGGGCCCGCACAAGCAGTGGAGCATGTGGTTTAATTCGATGNAACGCGAAGACTACCTGGGCTTGAAAGGCAAGCGACAGGGTATGAAAGTACCCT

>GQIS8NW03FSQJ2 rank=0183760 x=2260.5 y=2016.0 length=566
CTCGCGTGTCGTGCCAGCAGCGGCGGTAAGACGGAGGATGCAGGCGTTATCCGGAATTATTGGGCGTAAAGCGTCCGCAGGTGGTCAGACAAGTCTGCCGTTAAAGCGTGGGGCTTAACTCCATAAGGGCGGTGGAAACTGTGTGACTAGAGTGAGGTAGGGGTAGAGGGAATTCCCGGTGTAGCGGTGAAATGCGTAGATATCGGGAAGAACACCAGTGGCGAAAGCGCTCTACTGGGCCTTGACTGACACTGAGGGACGAAAGCTAGGGGAGCGAAAAGGGATTAGATACCCCTGTAGTCCTAGCCGTAAACGATGGATACTAGGTGTGGTTCGTATCGACCCGGGCCGTGCCGAAGCTAACGCGTTAAGTATCCCGCCTGGGGAGTACGCTCGCAAGAGTGAAACTCAAAGGAATTGACGGGGGCCCGCGACAAGCGGTGGAGTATGTGGTTTAATTCGATGCAACGCGAAGAACCTTACCAGGGTTTGACANCCCCGAATCTCTGTGAAAGCGGAGAGTGCCTACGGGAGCGGGGAGACAGGTGGTGCGATGGTTGTCGTCG

>GQIS8NW03GZ104 rank=0184100 x=2753.0 y=3766.0 length=518
CTCGCGTGTCGTGCCAGCCGCGGCGGTAATACGTATGTCGCAAGCGTTATCCGGAATTATTGGGCATAAAGCGCGTCTAGGCGGTTTACTAAGTCTGATGTGAAAATGCGGAGCTCAACTCCGTATTGCGTTGGAAACTGGTAGACTAGAGTATTGGAGAGGTAGGCGGAACTACAAGTGTAGAGGTGAAATTCGTAGATATTTGTAGGAATGCCAATGACGAAGGTAGCTTACTGGACAAATACTGACGCTGAAGCGCGAAAGCTAGGGGAGCAAACAGGATTAGATACCCTGGTAGTCCTAGCTGTAAACGATGATCACTGGGTGTGGGGGGTCGAACCTCTGTGCCGAAGTTAATGCGATAAGTGATCCGCCTGGGGAGTACGGCCGCAAGGCTGAAACTCAAAGGAATTGACGGGGACCCGCACAAGCGGTGGAGCATGTGGTTTAATTCGACGCAACGCGAGGAACCTTACCAGTTCTTGACATCCTACAAACTTAGCAGAGATGCTTTGGTG

>GQIS8NW03G59MN rank=0184512 x=2824.0 y=2733.0 length=551
CTCGCGTGTCGTGCCAGCAGCTGCGGTAAGACGGAGGATGCAAGCGTTATCCGGAATTATTGGGCGTAAAGCGTCCGCAGGTGGTCAGACAAGTCTGCCGTTAAAGCGTGGGGCTTAACTCCATAAGGGCGGTGGAAACTGTGTGACTAGAGTGAGGTAGGGGTAGAGGGAATTCCCGGTGTAGCGGTGAAATGCGTAGATATCGGGAAGAACACCAGTGGCGAAAGCGCTCTACTGGGCCTTGACTGACACTGAGGGACGAAAAGCTAGGGGAGCGAAAGGGATTAGATACCCCTGTAGTCCTAGCCGTAAACGATGGATACTAGGTGTGGTTCGTATCGACCCGGGCCGTGCCGAAGCTAACGCGTTAAGTATCCCGCCTGGGGAGTACGCTCGCAAGAGTGAAACTCAAAGGAATTGACGGGGCCGCACAAGCGGTGGAGTATGTGGTTTAATTCGATGCAACGCGAAGAACCTTACCAGGGTTTGACATCCCCCGAATCTCTGTGAAAGCGGAGAGTGCCTACGGGAGCGGGGAGACGGGTGGTGCA

>GQIS8NW03G4L1W rank=0185365 x=2805.0 y=3346.0 length=515
CTCGCGTGTCGTGCCAGCCGCTGCGGTAATACGTAGGAGGCGAGCGTTATCCGGATTCACTGGGCGTAAAGCGGGTGTAGACGGCTTTCTAAGTCGGGCGTGAAATCTCCTAACTCAATTAGGAGGGGTCGCTCGATACTGGAGAGCTTGAGGGCAGCAGAGGAAGGTGGAATTCCCGGTGTAGCGGTGAAATGCGTAGATATCGGGAGGAACACCAGTGGCGAAGGCGGCCTTCTGGGCTGCACCTGACGTTGAGACCCGAAAGCGTGGGGAGCGAAACGGATTAGATACCCGTGTAGTCCACGCCCTAAACGTTGGACACTAAGTATGGGGAGTATCGACCCTCTCCGTGCCGAAGCTAACGCTTTAAGTGTCCCGCCTGGGGACTACGGCCGCAAGGCTAAAACTCAAGGGAATTGACGGGGCCCGCACAAGCAGCGGAGCGTGTGGTTTAATTCGATGCAACGCGAAGAACCTTACCAGGGCTTGACATGCCGGAAGTAGGAACCCCGAAA

>GQIS8NW03GWGEK rank=0185653 x=2712.0 y=3706.0 length=547
CTCGCGTGTCGTGCCAGCAGCAGCGGTAATACGTAAGGAGCGAGCGTTGTCCGGATTCACTGGGCGTAAAGAGCTCGTAGGTGGCTTCCCAGGTCTCACGTGAAATCCTCCGGCTCAACCGGAGAAGGTCGTGGGAAACCAGGAAGCTGGAGGGCAGGAGAGGAGAGTGGAATTCCCGGTGTAGCGGTGAAATGCGTAGATATCGGGAGGAACACCAGTGGCGAAGGCGGCTCTCTGGTCTGTCCCTGACGCTGAGGAGCGAAAAGCCAGGGGAGCGAACCGGATTAGATACCCGGGTAGTCCTGGCCGTAAACGATGTCAACTGGCTGTTGGGCGGGAAACCGCTTGGTAGCGAAGCTAACGCGTGAAGTTGACCGCCTGGGGAGTACGGCCGCAAGGTTGAAACTCAAAGGAATTGACGGGGGCCCGCACAAGCGGTGGATGATGTGGATTAATTCGATGCAACGCGAAGAACCTTACCTACCCTTGACATGGCAGGAATCCTGGAGAGATCCGGGAGTGCCCGAAGGGAGCCTGCACACAGGTG

>GQIS8NW03GAITK rank=0185790 x=2463.0 y=310.0 length=466
CTCGCGTGTCGTGCCAGCCGCTGCGGTAAGACGGAGGATGCAAGCGTTATCCGGAATTATTGGGCGTAAAGGGCGTGCAGGCGGTCGGGTAAGTCAGATGTGAAAGCCTTCCGCTTAACGGAAGAAGTGCATTTGAAACTGCTCGGCTAGAGTACGGGAGAGGAGAGTGGAATTCCCCGGTGTAGAGGTGAAATTCGTAGATATCGGGAGGAACACCAGTGGCGAAGGCGGCTCTCTGGTCCGATACTGACGCTGAGACGCGAAAAGCGTGGGGAGCAAAACAGGATTAGATACCCCTGTAGTCCTAGCCGTAAACGATGGATACTAGGTGTGGTTCGTATCGACCCGGGCCGTGCCGAAGCTAACGCGTTAAGTATCCCGCCTGGGGAGTACGCTCGCAAGAGTGAAACTCAAAGGAATTGACGGGGCCGCGACAAGCGGTGGAGTATGTGGTTTAATTCGATGC

>GQIS8NW03FXLEI rank=0186423 x=2315.5 y=3336.0 length=567
CTCGCGTGTCGTGCCAGCCGCCGCGGTAAGACGGAGGATGCAAGCGTTATCCGGAATTATTGGGCGTAAAGCGTCCGCAGGTGGTCAGACAAGTCTGCCGTTAAAGCACGGGGCTTAACTCCATAAGGGCGGTGGAAACTGTGTGACTAGAGTGAGGTAGGGGTAGAGGGAACTCCCGGTGTAGCGGTGAAATGCGTAGATATCGGGAAGAACACCAGTGGCGAAAGCGCTCTACTGGGCCTTGACTGACACTGAGGGACGAAAGCTAGGGGAGCGAAAAGGGGATTAGATACCCCTGTAGTCCTAGCCGTAAACGATGGATACTAGGTGTGGTTCGTATCGACCCGGGCCGTGCCGAAGCTAACGCGTTAAGTATCCCGCCTGGGGAGTACGCTCGCAAGAATGAAACTCAAAGGAATTGACGGGGGCCCGCACAAGCGGTGGAGTATGTGGTTTAATTCGATGCAACGCGAAGAACCTTACCAGGGTTTGACATCCCCCGAATCTCTGTGAAAGCGGAGAGTGCCTACGGGAGCGGGGAGACAGGTGGTGCATGGTTGTCGTCAG

>GQIS8NW03F4F1B rank=0187120 x=2393.5 y=3485.0 length=526
CTCGCGTGTCGTGCCAGCAGCAGCGGTAATACAGAGGGTGCAAGCGTTAATCGGAATTACTGGGCGTAAAGCGCACGTAGGCGGTTTCTTAAGTCAGATGTGAAAGCCCCGGGCTCAACCTGGGAATTGCATTTGAAACTGGGAAACTAGAGTGTGTGAGAGGGGGGTAGAATTCCAAGTGTAGCGGTGAAATGCGTAGAGATTTGGAGGAATACCAGTGGCGAAGGCGGCCCCCTGGCACAACACTGACGCTCAGGTGCGAAAGCGTGGGGAGCAAACAGGATTAGATACCCTGGTAGTCCACGCCGTAAACGATGTCTACTAGATGTTCGTGGTCTTGTACCGTGAGTATCGCAGCTAACGCATTAAGTAGACCGCCTGGGGAGTACGGTCGCAAGATTAAAACTCAAATGAATTGACGGGGGCCCGCACAAGCGGTGGAGCATGTGGTTTAATTCGACGCAACGCGAAGAACCTTACCTACTCTTGACATCTAGCGAAGATTGTAGAGATACGATTGTGCCTT

>GQIS8NW03G9B7N rank=0188055 x=2859.5 y=2689.0 length=241
CTCGCGTGTCGTGCCAGCCGCGGCGGTAAGACGAAGGTGGCAAGCGTTGTTCGAAATCACTGGGCTTAAAGGGTGCGTAGGCGGATTCGCAAGTGTCTTGTGAAATCCCCCGGCTTAACCGGGGAATTGCTCGGCAAACTGCGAATCTTGAGGCAAGCAGGGGTGCGTGGAACTCTTGGTGGAGCGGTGGAATGCCGTAGATATCAAGAGGAACGCCGAAGGTGAAGACAGCGCACTGGGC

>GQIS8NW03G3M2J rank=0188091 x=2794.5 y=3065.0 length=544
CTCGCGTGTCGTGCCAGCCGCGGCGGTAATACAGAGGGTGCAAGCGTTAATCGGAATTACTGGGCGTAAAGCGCACGCAGGCGGTTGGTTAAGTCAGATGTGAAAGCCCCGGGCTCAACCCGGGAATTGCATTTGAAACTGGCCAACTAGAGTACGTGAGAGGGGGGTAGAATTCCAAGTGTAGCGGTGAAATGCGTAGAGATTTGGAGGAATACCAGTGGCGAAGGCGGCCCCCTGGCACGATACTGACGCTCAGGTGCGAAAGCGTGGGGAGCAAACAGGATTAGATACCCTGGTAGTCCACGCCGTAAACGATGTCTACTAGCTGTTCGTGGTCTTGTACTGTGAGTAGCGCAGCTAACGCACTAAGTAGACCGCCTGGGGAGTACGGTCGCAAGATTAAAACTCAAATGAATTGACGGGGGCCCGCACAAGCGGTGGAGCATGTGGTTTAATTCGACGCAACGCGAAGAACCTTACCTACTCTTGACATCTAGCGAAGATTGTAGAGATACGATTGTGCCTTGGGAACGCTAAGACTAGG

>GQIS8NW03G6IPA rank=0189195 x=2827.0 y=2204.0 length=128
CTCGCGTGTCGTGCCAGCCGCGGCGGTAATACGTAGGTGGCAAGCGTTGTCCGGATTTACTGGGCGTAAAGGATGCGTAGGCGGATATTTAAGTGGGATGTGAAATACCCGGGCTCAACCTGGGTGCT

>GQIS8NW03HD4BA rank=0189471 x=2914.5 y=452.5 length=294
CTCGCGTGTCGTGCCAGCAGCCGCGGTAAGACGGAGGATGCAAGCGTTATCCGGAATTATTGGACGTAAAGCGTCCGCAGGTGGTCAGACAAGTCTGCCGTTAAAGCGTGGGCTTAACTCCATAAGGGCGGTGGAAACTGTGTGACTAGAGTGAGGTAGGGTAGAGGGAATTCCCGGTGTAGCGGTGAAATGCGTAGACATTCGGGAAGAACACCAGTGGCGAAAGCGCTCTACTGGGCCTTGACTGACACTGAGGACGAAAGCTAGGGAGCGAAAGGGATTAGATACCCCTGT

>GQIS8NW03GDQ6N rank=0193704 x=2499.0 y=3661.0 length=517
CTCGCGTGTCGTGCCAGCCGCTGCGGTAATACGTAGGGTGCGAGCGTTAATCGGAATTACTGGGCGTAAAGCGTGCGCAGGCGGTTATGTAAGACAGATGTGAAATCCCCGGGCTCAACCTGGGAACTGCATTTGTGACTGCATGACTGGAGTGCGGCAGAGGGGGATGGAATTCCGCGTGTAGCAGTGAAATGCGTAGATATGCGGAGGAACACCGATGGCGAAGGCAATCCCCTGGGCCTGCACTGACGCTCATGCACGAAAGCGTGGGGAGCAAAACAGGATTAGATACCCTGGTAGTCCACGCCCTAAACGATGTCAACTGGTTGTTGGACGGCTTGCTGTTCAGTAACGAAGCTAACGCGTGAAGTCGACCGCCTGGGGAGTACGGCCGCAAGGTTGAAACTCAAGGAATTGACGGGGACCGCACAAGCGGTGGATGATGTGGATTAATCGATGCAACGCGAAGAACCTTACCTACCCTTGACATGGCAGGAATCCTGGAGAGATCGTGGGA

>GQIS8NW03G6BXB rank=0195367 x=2825.5 y=1613.0 length=542
CTCGCGTGTCGTGCCAGCCGCGGCGGTAATACGTATGTCGCAAGCGTTATCCGGAATTATTGGGCATAAAGCGCGTCTAGGCGGTTTACTAAGTCTGATGTGAAAACGCGGAGCTCAACTCCGTATTGCGTTGGAAACTGGTAGACTAGAGTATTGGAGAGGTAGGCGGAACTACAAGTGTAGAGGTGAAATTCGTAGATATTTGTAGGAATGCCAATGACGAAGGTAGCTTACTGGACAAATACTGACGCTGAAGCGCGAAAGCTAGGGGAGCAAACAGGATTAGATACCCTGGTAGTCCTAGCTGTAAACGATGATCACTGGGTGTGGGGGGTCGAACCTCTGTGCCGAAGTTAATGCGATAAGTGATCCGCCTGGGGAGTACGGCCGCAAGGCTGAAACTCAAAGGAATTGACGGGGACCCGCACAAGCGGTGGATGATGTGGATTAATTCGATGCAACGCGAAAAACCTTACCTACCCTTGACATGCCAGGAACTTGCCAGAGATGGCTTGGTGCCCGAAAGGGAACCTGGACACAGG

>GQIS8NW03G7KP1 rank=0195758 x=2839.0 y=2327.0 length=518
CTCGCGTGTCGTGCCAGCAGCGGCGGTAATACGTAGGGTGCGAGCGTTAATCGGAATTACTGGGCGTAAAGCGTGCGCAGGCGGTTTTTTAAGATAGGCGTGAAATCCCCGGGCTCAACCTGGGAACTGCGCTTATGACTGGAAGACTAGAGTATGGCAGAGGGGGTGGAATTCCACGTGGTAGCAGTGGAATGCGTAGAGATGTGGAGGAACACCGATGGCGAAGGCAGCCCCCTGGGCCAATACTGACGCTCATGCACGAAAGCGTGGGGAGCAAACAGGATTAGATACCCTGGTAGTCCACGCCCTAAACGAAGTCAACTAGTTGTTGGGAAGGTAAAACCTTTTAGTAACGTAGCTAACGCGTGAAGTTGACCGCCTGGGGAGTACGGCCGCAAGGTTAAAACTCAAAGGAATTGACGGGGACCCGCGACAAGCGGTGGATGATGTGGATTAATTCGATGCAACGCGAAAAACCTTACCTACCCTTGACATGCCAGGAACTTGCCAGAGATAGG

>GQIS8NW03F13K7 rank=0196553 x=2367.0 y=537.0 length=449
CTCGCGTGTCGTGCCAGCCGCTGCGGTTATACGTAGGGTGCAAGCGTTAATCGGAATTACTGGGCGTAAAGCGTGCGCAGGCGGTTATGCAAGACAGAGGTGAAATCCCCGGGCTCGACCTGGGAACTGCCTTTGTGACTGCATGACTAGAGTACGGCAGAGGGGGATGGAATTCCGCGTGTAGCAGTGAAATGCGTAGATATGCGGAGGAACACCGATGGCGAAGGCAATCCCCTGGGCCTGTACTGACGCTCATGCACGAAAAGCGTGGGGAGCAAACAGGATTAGATACCCTGGTAGTCCACGCCCTAAACGATGTCAACTGGTTGTTGGGAGGGTTTCTTCTCAGTAACGTAGCTAACGCGTGGAGTTGACCGCCTGGGGAGTACGGCCGCAAGGTTGAAACTCAAAGGATTGACGGGGACCCGCACAAGCGGTGGATGATGTGG

>GQIS8NW03GSLAQ rank=0197956 x=2668.0 y=3648.5 length=532
CTCGCGTGTCGTGCCAGCCGCGGCGGTAATACGTAGGGTGCGAGCGTTAATCGGAATTACTGGGCGTAAAGCGTGCGCAGGCGGTTTTGTAAGACAGGCGTGAAATCCCCGGGCTCAACCTGGGAATGGCGCTTGTGACTGCAAGGCTGAAGTGCGGCAGAGGGGGATGGAATTCCGCGTGTAGCAGTGAAATGCGTAGATATGCGGAGGAACACCGATGGCGAAGGCAATCCCCTGGGCCTGCACTGACGCTCATGCACGAAAGCGTGGGGAGCAAACAGGATTAGATACCCCTGGTAGTCCACGCCCTAAAACGATGTCAACTGGTTGTTGGGTCTTTGCTGACTCAGTAACGAAGCTAACGCGTGAAGTTGACCGCCTGGGGAGTACGGCCGCAAGGTTGAAACTCAAAGGAATTGACGGGGACCCGCACAAGCGGTGGATGATGTGGTTTAATTCGATGCAACGCGAAGAACCTTACCAGGGTTTGACATCCCCCGAATCTCTGTGAAAGCGGAGAGTGCCTACGGGA

>GQIS8NW03FWEP5 rank=0198240 x=2302.0 y=1275.0 length=291
CTCGCGTGTCGTGCCAGCAGCGGCGGTAATACGTAGGGTGCGAGCGTTAATCGGAATTACTGGGCGTAAAGCGTGCGCAGGCGGATGTTTAAGCCAGACGTGAAAGCCCCGGGCTTAACCTGGGAATTGCGTTTGGAACTGGACGTCTAGAGTGCGGCAGAGGGAGGTGGAATTCCACGTGTAGCAGTGAAATGCGTAGAGATGTGGAGGAACACCGATGGCGAAGGCAGCCTCCTGGGCTGACACTGACGCTCATGCACGTAAAGCGTGGGGAGCAAACAGGATTAGATA

>GQIS8NW03G5M8M rank=0198338 x=2817.5 y=2388.5 length=543
CTCGCGTGTCGTGCCAGCCGCCGCGGTAATACAGAGGTCTCAAGCGTTGTTCGGATTCATTGGGCGTAAAGGGTGCGTAGGTGGTGGCGCAAGTCTGGCGTGAAATCCCGGAGCTTAACTCCGGAATGGCGCCGGATACTGCGTCGCTTGAGGACTGTAGAGGAGAGAGGAATTCACGGTGTAGCAGTGAAATGCGTAGATATCGTGAGGAAGACCAGTTGCGAAGGCGTCTCTCTGGGCAGCTCCTGACACTGAGGCACGAAGGCCAGGGGAGCAAACGGGATTAGATACCCCGGTAGTCCTGGCAGTAAACGGTGCGCGCTTGGTGTGGGCGGGTTCAGACCCCGTCCGTGCCGGAGCTAACGCGTTAAGCGCGCCGCCTGGGGAAGTACGGTCGCAAGATTAAAAACTCAAAGAAATTGACGGGGGCCCGCACAAGCGGTGGAGTATGTGGCTTAATTCGATGCAACGCGAAGACCTTACCTGGTCTTGACATGCAGGGGATTATCTGGGGTGAAAAGCCCGGGGATTGCCGCAAGGCGT

>GQIS8NW03HBMK1 rank=0199730 x=2885.0 y=2947.0 length=161
CTCGCGTGTCGTGCCAGCCGCGGCGGTAACACGTAGGGTGCGAGCGTTAATCGGAATTACTGGGCGTAAAGCGTGCGCAGGCGGATGTTTAAGCCAGACGTGAAAGCCCCGGGCTTAACCTGGGAATTGCGTTTGGAACTGTCAGACTAAAGTGCGTCAGA

>GQIS8NW03GT84Y rank=0200100 x=2687.5 y=3376.0 length=529
CTCGCGTGTCGTGCCAGCCGCAGCGGTAAGACAGAGGTGGCGAGCGTTGTTCGGAATTACTGGGCTTAAAGGGCGCGTAGGTGGTGGTGCAAGTCTGAGGTGGAATTCTACAGCTTAACTGTGGGACTGCCTTGGAAACTGTGTTACTTGAGCCGGACAGGGGAAGGCGGAATTCCTGGTGTAGCGGTGAAATGCGTAGATATCAGGAGGAAGGCCTGTGGCGAAGGCGGCCTTCTGGGTCTTGACTGACACTGACGCTCAGGTGCGAAAGCGTGGGGAGCAAACAGGATTAGATACCCTGGTAGTCCACGCCGTAAACGATGTCTACTAGCTGTTCGTGACCTTGTGTCGTGAGTAGCGCAGCTAACGCACTAAGTAGACCGCCTGGGGATACGGTCGCAAGATTAAAACTCAAATGAATTGACGGGGGCCCGCACAAGCGGTGGAGCATGTGGTTTAATTCGGACGCAACGCGAAGAACCTTACCTACTCTTGACATCTAGCGAAGATTGTAGAGATACGATTGTGT

>GQIS8NW03GXH9P rank=0200141 x=2724.0 y=3627.0 length=139
CTCGCGTGTCGTGCCAGCCGCTGCGGTAATACGTAGGGTGCGAGCGTTAATCGGAATTACTGGGCGTAAAGCGTGCGCAGGCGGTTTTGTAAGACACGGCGTGAAATCCCCGGGACTCCCGAACCTGGGAATAGGTCGG

>GQIS8NW03GBXWG rank=0200429 x=2479.0 y=974.0 length=513
CTCGCGTGTCGTGCCAGCAGCGGCGGTAATACAGAGGTCTCAAGCGTTGTTCGGATTCATTGGGCGTAAAAGCGTCCGTAGGTGGTTCATCAAGTCAGTTGTCAAAGCATGGGGCTTAACCCCATAAAGGCGATTGAAACTGGTGGGCTAGAGTTTGGTAGGGGTCAGGGGAATTCCCAGTGTAGCGGTGAAATGCGTAGATATTGGGAAGAACACCGGTGGCGAAAGCGCCTGACTGGGCCTGAACTGACACTGAGGGACGAAAGCTAGGGGAGCGAAAGGGATTAGATACCCCTGTAGTCCTAGCTGTAAACGATGGGTACTAGGTGTTGCCCGTATCGACCCGGGCAGTGCCGTAGCTAACGCGTTAAGTATCCCGCCTGGGGAGTACGCTCGCAAGAGTGAAACTCAAAGGAATTGACGGGGCCGCACAAGCGGTGGAGTATGTGGTTTAATTCGATGCAACGCGAAGAACCTTACCAGGGTTGACATGTCCGGGACCTCGGTGAAAGC

>GQIS8NW03G11OP rank=0201042 x=2776.5 y=2423.0 length=490
CTCGCGTGTCGTGCCAGCAGCGGCGGTAAGACGGAGGATGCAAGCGTTATCCGGAATTACTGGGCGTAAAGCGTGCGCAGGCGGTTTGATAAGCCAGATGTGAAATCCCCGAGCTCAACTTGGGAACTGCGTTTGGAACTGTCAGACTAGAGTGCGTCAGAGGGGGTGGAATTCCGCGTGTAGCAGTGAAATGCGTAGAGATGCGGAGGAACACCGATGGCGAAGGCAGCCCCCTGGGATGACACTGACGCTCATGCACGAAAGCGTGGGGAGCAAACAGGATTAGATACCCTGGTAGTCCACGCCCTAAACGATGTCAATTAGCTGTTGGGGGTTAGAATCCCTGGTAGCGTAGCTAACGCGTGAAATTGACCGCCTGGGGAGTACGGCCGCAAGGTTAAAACTCAAAATGAATTGACGGGGGCCCGCACAAGCGGTGAGCATGTGGTTAATTCGACGCAACGCGAAGAACCTTACCTACTCTTGACAT

>GQIS8NW03FU37Z rank=0201369 x=2287.0 y=2445.0 length=186
CTCGCGTGTCGTGCCAGCAGCAGCGGTAAGACAGAGGGTGCAAGCGTTGTCCGGATTTATTGGGCGTAAAACGTCTGTAGGCGGTTTTATTAAGTCTGAAGTTAAATAGTTGAGCTCAACTCAATCTCTGCTCCAGATACTGATAAACTAGAGTGCGTTTAGGGGTTATTGGAATTCCCGGTGTAG

>GQIS8NW03G2FVX rank=0201557 x=2781.0 y=347.5 length=470
CTCGCGTGTCGTGCCAGCCGCCGCGGTAATACGTAGGGGGCAAGCGTTGTCCGGATTTACTGGGTGTAAAGGGCGCGCAGGCGGGTTAGCAAGTCAGAGGTGAAATCCTACAGCTTAACTGTAGAACTGCCTTTGAAACTGTTAATCTTGAGTGCGGAAGAGAGAGACGGAATTCCAGGTGTAGCGGTGAAATGCGTAGATATCTGGGAGAACACCAGTAGCGAAGGCGGTCTCTTGGTCCGTTACTGACGCTCAGGCGCGAAAGCGTGGGGAGCAAACAGGATTAGATACCCTGGTAGTCCACGCCCTAAACGATGAATACTAGGTGTTGTTCTTTTGATCAGCGCCGCAGCTAACGCATTAAGTATTCCACCTGGGGAGTACGATCGCAAGGTTGAAACTCAAAGGATTGACGGGGCCGCACAAGCAGTGGAGCATGTGGTTAATTCGATGCAACGCGAAGAACCTTA

>GQIS8NW03GCKTK rank=0201899 x=2486.0 y=2006.5 length=401
CTCGCGTGTCGTGCCAGCAGCAGCGGTAATACGTATGTCTCGAGCGTTATCCGGAATTACTGGGTGTAAAGAATGCGTAGGCGGATATTTAAGTGAGATGTGAAATTCCCGGGCTTAACTTGGGAGCTGCATTTCAAACTGGATATCTAGAGTGCGGGGAGAGGAAAGTGGAATTCCTAGTGTAGCGGTGAAAATGCGTAGAGATTAGGAAGAACACCAGTGGCGAAGGCGACTTTCTGGACCGTAACTGACGCTGAGGCATGAAAGCGTGGGGAGCAAACAGGATTAGATACCCTGGTAGTCCACGCCGTAAACGATGAATACTAGGTGTGGGGGTTATCATGACTTCCGTGCCGCAGTTAACACAATAAGTATTCCGCCTGGGGAGTACGGTCGCAAGA

>GQIS8NW03GZCCW rank=0202384 x=2745.0 y=3262.0 length=252
CTCGCGTGTCGTGCCAGCCGCGGCGGTAATACGTATGTCGCAAGCGTTATCCGGAATTATTGGGCATAAAGCGCGTCTAGGCGGTTTACTAAGTCTGATGTGAAAATGCGGAGCTCAACTCCGTATTGCGTTGGAAACTGGTAGACTAGAGTATTGGAGAGGTAGGCGGAACTACAAGTGTAGAGGTGAAATTCGTAGATATTTGTAGGAATGCCAATGACGAAGGTAGCTTACTGGACAAATACTGACGCT

>GQIS8NW03FPUUR rank=0202755 x=2227.5 y=2785.0 length=240
CTCGCGTGTCGTGCCAGCCGCCGCGGTAATACGTAGGGTGCAAGCGTTGTCCGGAATTACTGGGTGTAAAAGGGTCCGTAGGTGGGTAGACAAGTCAAAGGTGAAATCTTACAGCTCAACTGTGAAACTGCCTTTGATACTGTTTANCTTGAGTATGAGAGAGGATGACAGAATTCATGGTGTAGCGGTGAAAATGCGTAGATATCATGAAGAATACCGGTAGCGAAGGCGGTCATCTGG

>GQIS8NW03GODCU rank=0203146 x=2620.0 y=3340.0 length=398
CTCGCGTGTCGTGCCAGCCGCTGCGGTAAGACAGAGGTGGCGAGCGTTGTTCGGAATTACTGGCTTAAAGGGCGCGTAGGTGGTGATGCAAGTCTGAGGTGGAATTCTACAGCTTAACTGTGGGACTGCCGTTGGAAACTGTGTTACTTGAGTCGGACAGGGGAAGCGGAATTCCTGGTGTAGCGGTGAAATGCGTAGATATCAGGAGGAAGGCCTGTGGCGAAGGCGGCCTTCTGGGTCTTGACTGACACTGAGGCGCGAAAGCGTGGGGAGCAAACAGGATTAGATACCCTGGTAGTCCACGCCCTAAACGGTGGGCATTAGGTGTGGGATCTGTAAGGGTTCTGTGCCGTAGCGAAAGCGTTAAATGCCCGCCTGGGAGTACGGCCGCAAGGTTG

>GQIS8NW03F9VRG rank=0203456 x=2455.0 y=3194.0 length=172
CTCGCGTGTCGTGCCAGCCGCGGCGGTAACACGTAGGGTGCGAGCGTTAATCGGAATTACTGGGCGTAAAGCGTGCGCAGGCGGATGTTTAAGCCAGACGTGAAAGCCCCGGGCTTAACCTGGGAATTGCGTTTGGAACTGTCAGACTAAAGTGCGTCAGAGGGGTGGATTC

>GQIS8NW03FVR9I rank=0203987 x=2295.5 y=836.5 length=183
CTCGCGTGTCGTGCCAGCAGCGGCGGTAATACGTAGGGTGCGAGCGTTAATCGGAATTACCTGGGCGTAAAGCGTGCGCAGGCGGTTGTGCAAGACAGATGTGAAATCCCCGGGCTCAACCTGGGAACTGCATTTGTGACTGCACGGCTAGAGTACGGCAGAGCGGGCTGGCAAGGCGCATAG

>GQIS8NW03GJ7ZL rank=0204071 x=2573.0 y=2271.5 length=553
CTCGCGTGTCGTGCCAGCAGCTGCGGTAACGACAGAGGTGGCGAGCGTTGTTCGGAATTACTGGGCTTAAAGGGCGAGTAGGCGTCCTGGTAAGTCAGCTGTGGAATCTTTTCGCTTAACGAAAAAATTGCATCTGAAAACTACCGGGATTGAGTCAGTGAGGGGAGGGCGGAATTCCTGGTGTAGCGGTGAAATGCGTAGATATCAGGAGGAAGGCCTGTGGCGAAGGCGGCCCTCTGGCACTGTACTGACGCTGAGGCGCGAAAGCGTGGGGAGCAAACAGGACTAGATACCCTGGTAGTCCACGCCCCTAAACGGTGGGCATTAGGTNTAGGGGCTCGTAAGGGTTCTGTGCCGAAGGGAAACCATTAAATGCCCCGCCTGGGGGAGTGCGGCCGCAAGGTTGAAACTCAAAGGAATTTGACGGGGCCCGCACAAGCGGTGGAGCATGTGGTTTAATTCGACGCTACGCGAAGAACCTTACCTGGGCTTGACATGCAGGTGGTAAAAACCCGAAGGGCGATGACTTTGGGGTAACTCATTGAGCCTGCAC

>GQIS8NW03G6SOP rank=0204391 x=2830.0 y=2855.0 length=60
CTCGCGTGTCGTGCCAGCAGCTGCGGTAATACAGAGGGTGCAAGCGTTAATCGGAATTAC

>GQIS8NW03FSADG rank=0204430 x=2255.0 y=1522.5 length=526
CTCGCGTGTCGTGCCAGCCGCAGCGGTAAGACGGAGGATGCAAGCGTTATCCGGAATTATTGAGCGTAAAGCGTCCGCAGGTGGTCAGACAAGTCTGCCGTTAAAGCGTGGGGCTTAACTCCATAAGGGCGGTGGAAACTGTGTGACTAGAGTGAGGTAGGGGTAGAGGGAATTCCCGGTGTAGCGGTGAAATGCGTAGATATCGGGAAGAACACCAGTGGCGAAAGCGCTCTACTGGGCCTTGACTGACACTGAGGGACGAAAGCTAGGGGAGCGAAAGGGATTAGATACCCCCGTAGTCCTAGCCGTAAACGATGGATACTAGGTGTGGTTCGTATCGACCCGGGCCGTGCCGAAGCTAACGCGTTAAGTATCCCGCCTGGGGAGTACGGCTCGCAAGAGTGAAACTCAAAGGAATTGACGGGGGCCCGCACAAGCGGTGGAGTATGTGGTTTAATTCGATGCAACGCGAAGAACCTTACCAGGGTTTGACATCCCCCGAATCTCTGTGAAAGCGGAGAGTGCC

>GQIS8NW03GCNMF rank=0205248 x=2487.5 y=1541.5 length=514
CTCGCGTGTCGTGCCAGCAGCTGCGGTAATACGTATGTCGCAAGCGTTATCCGGAATTATTGGGCATAAAGCGCGTCTAGGCGGTTTACTAAGTCTGATGTGAAAATGCGGAGCTCAACTCCGTATTGCGTTGGAAAACTGGTAGACTAGAGTATTGGAGAGGTAGGCGGAACTACAAAGTGTAGAGGTGAAATTCGTAGATATTTGTAGGAATGCCAATGACGAAGGTAGCTTACTGGACAAATACTGACGCTGAAGCGCGAAAGCTAGGGGAGCAAACAGGATTAGATACCCTGGTAGTCCTAGCTGTAAACGATGATCACTGGGTAGTGGGGGGTCGAACCTCTGTGCCGAAGTTAATGCGATAAGTGATCCGCCTGGGGAGTACGGCCGCAAGGCTGAAACTCAAAGGAATTGACGGGGACCCGCACAAGCGGTGGAGCATGTGGTTTAATTCGACGCAACGCGAGGAACCTTACCAGTTCTTGACATCCTACAAACTTAGCAGAGATGC

>GQIS8NW03GJOYH rank=0205618 x=2567.0 y=2183.0 length=547
CTCGCGTGTCGTGCCAGCCGCTGCGGTAAGACGGAGGATGCAAGCGTTATCCGGAATTATTGGGCGTAAAGCGTCCGCAGGTGGTCAGACAAGTCTGCCGTTAAAGCGTGGGGCTTAACTTCATAAGGGCGGTGGAAACTGTGTGACTAGAGTGAGGTAGGGGTAGAGGGAATTCCCGGTGTAGCGGTGAAATGCGTAGATATCGGGAAGAACACCAGTGGCGAAAGCGCTCTACTGGGCCTTGACTGACACTGAGGGACGAAAGCTAGGGGAGCGAAAGGGATTAGATACCCCTGTAGTCCTAGCCGTAAACGATGGATACCAGGTGTGGTTCGTATCGACCCGGGCCGTGCCGAAGCTAACGCGTTAAGTATCCCGCCTGGGGAGTACGCTCGCAAGAGTGAAACTCAAAGGAGTTGACGGGGGCCCGCACAAGCGGTGGAGTATGTGGTTTAATTCGATGCAACGCGAAGAACCTTACCAGGGTTTGACATCCCCCGAATCTCTGTGAAAGCGGAGAGTGCCTACGGGAGCGGGGAGACGAGGT

>GQIS8NW03F3ZF2 rank=0205767 x=2388.0 y=2464.0 length=480
CTCGCGTGTCGTGCCAGCAGCGGCGGTAAGACAGAGGTGGCGAGCGTTGTTCGGAATTACTGGGCTTAAAGGGCGCGTAGGTGGTGATGCAAGTCTGAGGTGGAATTCTACAGCTTAACTGTGGGACTGCCTTGGAAACTGTGTTACTTGAGTCGGACAGGGGAAGGCGGAATTCCTGGTGTAGCGGTGAAATGCGTAGATATCAGGAGGAAGGCCTGTGGCGAAGGCGGCCTTCTGGGTCTTGACTGGCACTGAGGCGCGAAAGCGTGGGGGAGCAAACAGGATTAGATACCCTGGTAGTCCACGCCCTAAACGGTGGGCATTAGGTGTGGGATCTGTAAGGGTTCTGTGCCGTAGCGAAAGCGTTAAATGCCCCGCCTGGGGAGTACGGCCGCAAGGTTGAAACTCAAAGGAATTGACGGGGGCCCGCACAAGCGGTGGAGCATGTGGTTAATTCGACGCAACGCGAAGAACCTTACC

>GQIS8NW03HE4X2 rank=0205777 x=2925.0 y=2872.0 length=562
CTCGCGTGTCGTGCCAGCAGCGGCGGTAAGACGGAGGATGCAAGCGTTATCCGGAATTATTGGGCGTAAAGCGTCCGCAGGTGGTCAGACAAGTCTGCCGTTAAAGCGTGGGGCTTAACTCCATAAGGGCGGTGGAAACTGTGTGACTAGAGTGAGGTAGGGGTAGAGGGAATTCCCGGTGTAGCGGTGAAATGCGTAGATATCGGGAAGAACACCAGTGGCGAAAGCGCGCTACTGGGCTGAACCTGACACTGAGGGACGAAAGCTAGGGGAGCGAAAGGGGATTAGATACCCCTGTAGTCCTAGCCGTAAACGATGGATACTAGGTGTGGTTCGTATCGACCCGGGCCGTGCCGAAGCTAACGCGTTAAGTATCCCGCCTGGGGAGTACGCTCGCAAGAGTGAAACTCAAAGGAATTGACGGGGGCCCGCACAAGCGGTGGAGTATGTGGTTTAATTCGATGCAACGCGAAGAACTTTACCAGGGTTTGACATCCCCCGAATCTCTGTGAAAGCGGAGAGTGCCTACGGGAGCGGGGAGACAGGTGGTGCATGGCTGTCG

>GQIS8NW03GSFY3 rank=0205949 x=2667.5 y=845.0 length=325
CTCGCGTGTCGTGCCAGCAGCGGCGGTAATACGTAGGGTGCGAGCGTTAATCGGAATTACTGGGCGTAAAGCGTGCGCAGGCGGTTGTGTAAGACAGGCGTGAAATCCCCGGGCTTAACCTGGGAATGGCGCTTGTGACTGCACGGCTGGAGTACGGCAGAGGGGGATGGAATTCCGCGTGTAGCAGTGAAATGCGTAGATATGCGGAGGAACACCGATGGCGAAGGCAGTCCCCTGGGCCTGCACTGACGCTCATGCACGAAAGCGTGGGGANCAAACAGGATTAGATACCCTGGTAGTCCACGCCCTAAACGATGTCGACTGG

>GQIS8NW03GIYQU rank=0206505 x=2559.0 y=980.0 length=465
CTCGCGTGTCGTGCCAGCCGCAGCGGTAATACGTAGGGTGCAAGCGTTAATCGGAATTACTGGGCGTAAAGCGTGCGCAGGCGGTTATGCAAGACAGAGGTGAAATCCCCGGGCTCAACCTGGGAACTGCCTTTGTGACTGCATGACTAGAGTACGGCAGAGGGGGATGGAATTCCGCGTGTAGCAGTGAAATGCGTAGATATGCGGAGGAACACCGATGGCGAAGGCAATCCCCTGGGCCTGTACTGACGCTCATGCACGAAAGCGTGGGGAGCAAACAGGATTAGATACCCTGGTAGTCCACGCCGTAAACGATGTCTACTAGCTGTTCGTGACCTTGTGTCGTGAGTAGCGCAGCTAACGCACTAAGTAGACCGCCGTGGGGAGTACGGTCGCAAGATTAAAACTCAAATGAATTGACGGGGCCCGCACAAGCAGTGGAGCATGTGGTTCAATTCGATGCAA

>GQIS8NW03GH72T rank=0206669 x=2550.0 y=3283.5 length=519
CTCGCGTGTCGTGCCAGCAGCGGCGGTAATACGTAGGGTGCGAGCGTTAATCGGAATTACTGGGCGTAAAGCGTGCGCAGGCGGTTATGTAAGACAGATGTGAAATCCCCGGGCTCAACCTGGGAACTGCATTTGTGACTGCATGACTGGAGTGCGGCAGAGGGGGATGGAATTCCGCGTGTAGCAGTGAAATGCGTAGATATGCGGAGGAACACCGATGGCGAAGGCAATCCCCTGGGCCTGCACTGACGCTCATGCACGAAAGCGTGGGGAGCAAACAGGATTAGATACCCTGGTAGTCCACGCCCTAAACGATGTCAACTGGTTGTTGGACGGCTTGCTGTTCAGTAACGAAGCTAACGCGTGAAGTTGACCGCCTGGGGAGTACGGCCGCAAGGTTGAAACTCAAAGGAATTGACGGGGACCCGCACAAGCGGTGGATGATGTGGTTTAATTCGATGATACGCGAGGAACCTTACCTGGGCTAGAATGCATCAGGGAGGATGCTGAAAGGTGTCC

>GQIS8NW03G2H8K rank=0206740 x=2781.5 y=3394.0 length=562
CTCGCGTGTCGTGCCAGCCGCCGCGGTAAGACGGAGGATGCAAGCGTTATCCGGAATTATTGGGCGTAAAGCGTCCGCAGGTGGTCAGACAAGTCTGCCGTTAAAGCGTGGGGCTTAACTCCATAAGGGCGGTGGAAACTGTGTGACTAGAGTGAGGTAGGGGTAGAGGGAATTCCCGGTGTAGCGGTGAAATGCGTAGATATCGGGAAGAACACCAGTGGCGAAAGCGCTCTACTGGGCCTTGACTGACACTGAGGGACGAAAGCTAGGGGAGCGAAAGGGATTAGATACCCCTGTAGTCCTAGCCGTAAACGATGGATACTAGGTGTGGTTCGTATCGACCCGGACCGTGCCGAAGCTAACGCGTTAAGTATCCCGCCTGGGGAGTACGCTCGCAAGAGTGAAACTCAAAGGAATTGACGGGGCCCGCACAAGCGGTGGAGTATGTGGTTTAATTCGATGCAACGCGAAGAACCTTACCAGGGTTTGACATCCCCCGAATCTCTGTGAAAGCGGAGAGTGCCTACGGGAGCGGGAGACAGGTGTGCATGGTTGTCGTCAG

>GQIS8NW03GGPCJ rank=0206811 x=2533.0 y=1985.0 length=498
CTCGCGTGTCGTGCCAGCCGCTGCGGTAAAACGTAGGGTGCGAGCGTTATCCGGATTTACTGGGCGTAAAAGGGCATGCAGGCGGTTCTGCAAGTCGGACGTGAAATACCCTTGCTTAACGAGCGGAGTTGCGATTGATACTGTCGGGCTTGAATCGGAATGAGGCAGGCGGAATGTGGCGTGTAGCGGTGAAATGCATAGATATGCCATAGAACACCGATTGCGAAAGCAGCCTGCTGGGCCTGGATTGACGCTGAGGCACGAAAAGCGTGGGGAGCAAACAGGATTAGATACCTGTAGTCCACGCCGTAAACGATGTCTACTAGCTGTTCGTGACCTTGTGTCGTGAGTAGCGCAGCTAACGCACTAAGTAGACCGCCTGGGGAGTACGGTCGCAAGATTAAAACCCAAATGAATTGACGGGGCCCGCACAAGCGGTGGAGCATGTGGTTTAATCGACGCAACGCGAAGAACCTTACCTACTCTTGACATCCAGAG

>GQIS8NW03GVP5A rank=0207611 x=2704.0 y=2444.0 length=410
CTCGCGTGTCGTGCCAGCCGCGGCGGTAATACGGAGGATGCAAGCGTTATCCGGATTCATTGGGTTTAAAGGGTGCGTAGGCGGACTATTAAGTCAGAGGTGAAAGTCGACGGCTCAACCGTCGAACTGCCTTTGATACTGGTAGTCTAGAGTGCAGTTGAGGTGGGCGGAATGTGGCATGTAGCGGTGAAATGCTTAGATATGCCACAGAACACCGATTGCGAAGGCAGCTCGCTAAGCTGTAACTGACGCTGAGGCACGAAAGCGTGGGGAGCAAACAGGATTAGATACCCTGGTAGTCCACGCCCTAAACGATGATCACTCGCTGTTGGCGATACACTGTCAGCGGCTAAGCGAAAGCGTTAAGTGATCCACCTGGGGATACGGATCGCAAGGTTGAAACTCAAAGG

>GQIS8NW03F4NI4 rank=0209356 x=2396.5 y=910.0 length=566
CTCGCGTGTCGTGCCAGCAGCCGCGGTAAGACGGAGGATGCAAGCGTTATCCGGAATTATTGGGCGTAAAGCGTCCGCAGGTGGTCAGACAAGTCTGCCGTTAAAAGCGTGGGGCTTAACTCCATAAGGGCGGTGGAAACTGTGTGACTAGAGTGAGGTAGGGGTAGAGGGAATTCCCGGTGTAGCGGTGAAATGCGTAGATATCGGGAAGAACACCAGTGGCGAAAGCGCTCTACTGGGCCTTGACTGACACTGAGGGACGAAAAGCTAGGGGAGCGAAAAGGGGATTAGATACCCCTGTAGTCCTAGCCGTAAAACGATGGATACTAGGTGTGGTTCGTATCGACCCGGGCCGTGCCGAAGCTAACGCGTTAAGTATCCCGCCTGGGGAGTACGCTCGCAAGAGTGAAACTCAAAGGAATTGACGGGGCCGCACAAGCGGTGGAGTATGTGGTTTAATTCGATGCAACGCGAAGAACCTTACCAGGGTTTGACATCCCCCGAATCTCTGTGAAAAGCGGAGAGTGCCTACGGGAGCGGGGAGACAGGTGGTGCATGGCTGTACG

>GQIS8NW03GINGH rank=0209906 x=2555.5 y=2735.0 length=529
CTCGCGTGTCGTGCCAGCCGCTGCGGTAAGACGGAGGATGCAAGCGTTATCCGGAATTATTGGGCGTAAAGCGTCCGCAGGTGGTCAGACAAGTCTGCCGTTAAAGCGTGGGGCTTAACTCCATAAGGGCGGTGGAAACTGTGTGGCTAGAGTGCGGTAGGGGCAGAGGGAATTCCCGGTGTAGCGGTGAAATGCGTAGATATCGGGAAGAACACCAGTAGCGAAAGCGCTCTACTGGGCCTTGACTGACACTGAGGGACGAAAGCTAGGGGATCGAAAGGGATTAGATACCCCTGTAGTCCTAGCCGTAAACGATGGATACTAGGTGTGGTTCGTATCGACCCGGGCCGTGCCGAAGCTAACGCGTTAAGTATCCCGCCTGGGGAGTACGCTCGCAAGAGTGAAACTCAAAGGAATTGACGGGGGCCCGCACAAGCGGTGGAGTATGTGGTTTAATTCGATGCAACGCGAAGAACCTTACCAGGGGTTTGACATCCCCCGAATCTCTGTGAAAGCGGAGAGTGCCTAC

>GQIS8NW03GZDKI rank=0210469 x=2746.0 y=736.5 length=450
CTCGCGTGTCGTGCCAGCAGCTGCGGTAATACGTAGGGGGCAAGCGTTGTCCGGATTTACTGGGTGTAAAGGGCGCGCAGGCGGGTTAGCAAGTCAGAGGTGAAATCCTACAGCTTAACTGTAGAACTGCCTTTGAAACTGTTAATCTTGAGTGCGGAAGAGAGAGACGGAATTCCAGGTGTAGCGGTGAAATGCGTAGATATCTGGAAGAACACCAGTAGCGAAGGCGGTCTCTTGGTCCGTTACTGACGCTCAGGCGCGAAAGCGTGGGGAGCAAACAGGATTAGATACCCTGGTAGTCCACGCCCTAAACGATGTCAATTAGCTGTTGGGGGTTAGAATCCCTGGTAGCGTGGCTAACGCGTGAAATTGACCGCCTGGGGAGTACGGCCGCAAGGTTAAAACTCAAAGGAATTGGACGGGGGCCCNCACAGCGGTGGATGATGTGGA

>GQIS8NW03GISXH rank=0210675 x=2557.0 y=1635.0 length=516
CTCGCGTGTCGTGCCAGCAGCCGCGGTAATACAGAGGGTGCAAGCGTTAATCGGAATTACTGGGCGTAAAGCGCACGTAGGCGGTTTCTTAAGTCAGATGTGAAAGCCCCGGGCTCAACCTGGGAATTGCATTTGAAACTGGGAAACTAGAGTGTGTGAGAGGGGGTAGAATTCCAAGTGTAGCGGTGAAATGCGTAGAGATTTGGAGGAATACCAGTGGCGAAGGCGGCCCCCTGGCACAACACTGACGCTCAGGTGCGAAAGCGTGGGGAGCAAACAGGATTAGATACCCTGGTAGTCCACGCCGTAAACGATGTCTACTAGCTGTTCGTGACCTTGTGTCGTGAGTAGCGCAGCTAGCGCACTAAGTAGACCGCCTGGGGAGTACGGTCGCAAGATTAAAACTCAAATGAATTGACGGGGGCCGCACAAGCGGTGGAGCATGTGGTTTAATTCGACGCAACGCGAAGAACCTACCTACTCTTGACATCTAGCAAGATTGTAGAGATACGATTG

>GQIS8NW03GQTDS rank=0211410 x=2648.0 y=2734.0 length=519
CTCGCGTGTCGTGCCAGCAGCTGCGGTAAGACGGAGGATGCAAGCGTTATCCGGAATTATTGGGCGTAAAGCGTCCGCAGGTGGTCAGACAAGTCTGCCGTTAAAGCGTGGGGCTTAACTCCATAAGGGCGGTGGAAACTGTGCGACTAGAGTGAGGTAGGGGTAGAGGGAATTCCCGGTGTAGCGGTGAAATGCGTAGATATCGGGAAGAACACCAGTGGCGAAAGCGCTCTACTGGGCCTTGACTGACACTGAGGGACGAAAGCTAGGGGAGCGAAAGGGATTAGATACCCCTGTAGTCCTAGCCGTAAACGATGGATACTAGGTGTGGTTCGTATCGACCCGGCCGTGCCGAAGCTAACGCGTTAAGTATCCCGTCCTGGGGAGTACGCTCGCAAGAGTGAAACTCAAAGGAATTGACGGGGCCCGCACAAGCGGTGGAGTATGTGGTTTAATTCGATGCAACGCGAAGAACCTTACCAGGTTTGACATCCCCGAATCTCTGTGAAAGCGGAGAGT

>GQIS8NW03GPYDI rank=0212171 x=2638.0 y=3508.0 length=516
CTCGCGTGTCGTGCCAGCCGCAGCGGTAATACAGAGGGTGCAAGCGTTAATCGGAATTACTGGGCGTAAAGCGCACGTAGGCGGTTTCTTAAGTCAGATGTGAAAGCCCCGGGCTCAACCTGGGAATTGCATTTGAAACTGGGAAACTAGAGTGTGTGAGAGGGGGTAGAGTTCCAAGTGTAGCGGTGAAATGCGTAGAGATTTGGAGGAATACCAGTGGCGAAGGCGGCCCCCTGGCACAACACTGACGCTCAGGTGCGAAAGCGTGGGGAGCAAACAGGATTAGATACCCTGGTAGTCCACGCCGTAAACGATGTCTACTAGCTGTTCGTGACCTTGTGTCGTGAGTAGCGCAGCTAACGCACTAAGTAGACCGCCTGGGGAGTACGGTCGCAAGATTAAAACTCAAATGAATTGACGGGGGCCCGCACAAGCGGTGGAGCATGTGGTTTAATTCGACGCAACGCGAAGAACCTTACCTACTCTTGACATCTAGCGAAGATTGTAGAGATACGA

>GQIS8NW03HDJQV rank=0212783 x=2907.0 y=2469.0 length=496
CTCGCGTGTCGTGCCAGCAGCGGCGGTAAGACGGAGGATGCAAGCGTTATCCGGAATTATTGGGCGTAAAGCGCACGTAGGCGGTTTCTTAAGTCAGATGTGAAAGCCCCGGGCTCAACCTGGGAATTGCATTTGAAACTGGGAAACTAGAGTGTGTGAGAGGGGGGTAGAATTCCAAGTGTAGCGGTGAAATTCGTAGATATTCGCAAGAACACCAGTGGCGAAGGCGGCTCACTGGCCCGGTACTGACGCTGAGGTGCGAAAGCGTGGGGAGCAAACAGGATTAGATACCCTGGTAGTCCACGCCGTAAACGATGGATGCCAGCCGTTGGACAGCTTGCTAGTTCAGTGGCGCAGTTAACGCTTTAAGCGATCCCGCCTGGGGAGTACGGTCGCAAGATTAAAACTCAAAGGAATTGACGGGGCCCGCACAAGCGGTGAGCATGTGGTTTAATTCGAAGCAACGCGCAGAACCTTACCAGCCTTTGACATGTCG

>GQIS8NW03F1XAG rank=0214310 x=2365.0 y=566.5 length=290
CTCGCGTGTCGTGCCAGCAGCAGCGGTAATACGTGGGGGGCGAGCGTTGTCCGGAATCACTGGGCGTAAAGAGCGCGTAGGCGGCCGGTTAAGTCAGATGTGAAATCTCCAGGGCTCAACCCGGAAACTGCATTTTGATACTAGCCGGCTAGAGTGCAGTTGAGGTGGGCGGAATGTGGACATGTAGCGGTGAAATGCTTAGATATGCCACAGAACACCGATTGCGAAGGCAGCTCGGCTAAGCTGTAACTGACGCTGAGGCACGAAAAGCGTGGGGAGCAAACAGGATT

>GQIS8NW03FVDNE rank=0215330 x=2290.0 y=2376.5 length=144
CTCGCGTGTCGTGCCAGCAGCTGCGGTAATACGAAGGAGGCAAGCGTTATCCGGAATTATTGGGCGTAAAGCGTCCGCAGGTGGCTTTTTCAAGTCGGTGGTCAAAGCACAGGGCTCAACTCTGTAAAGGCCGGCGAAACTGAG

>GQIS8NW03GOIX8 rank=0215370 x=2622.5 y=2398.0 length=531
CTCGCGTGTCGTGCCAGCCGCTGCGGTAAGACGGAGGTTCCAAGCGTTGTTCGGATTGACTGGGCGTAAAGGGAGCGCAGGCGGTTGGGTAAGTCTAAAGTGGAAGCCTGGAGCTTAACTCCAGAAGTGCTTTAGATACTGCCTAGCTTGAGTGTGCCAGAGGAAAGCGGAATTCAGGGTGTAGCGGTGAAATGCTTAGATATCCTGAGGAACACCGGTGGCGAAAGCGGCTTTCTGGGGCATTACTGACGCTCAGGCTCGAAAGCGTGGGTAGCAAACAGGATTAGATACCCTGGTAGTCCACGCCCTAAACATTGTGCACTAGGTGTGGGAGGTATCGACCCCTTCTGTGCCGTAGCTAACGCATTAAGTGCACCACCTGGGGATACGGTCGCAAGGCTGAAACTCAAAGGAATTGACGGGGCCGCACAAGCGGTGGAGCATGTGGTTTAATTCGAGCAACGCGAAGAACCTTACCCAGGCTTGACATCTACTTGACAGCCTGTGAAAGCAGGTTTTCCCTTCGGGGAC

>GQIS8NW03GMZXS rank=0215419 x=2605.0 y=734.0 length=397
CTCGCGTGTCGTGCCAGCAGCTGCGGTAATACGTAGGGTGCAAGCGTTAATCGGAATTACTGGGCGTAAAGCGTGCGCAGGCGGTTATGTAAGACAGGTGTGAAATCCCCGAGCTCAACTTGGGAACTGCACTTGTGACTGCATAGCTGGAGTACGGTAGAGGGGAGTGGAATTCCGCGTGTAGCAGTGAAATGCGTAGATATGCGGAGGAACACCGATGGCGAAGGCAGCTCCCTGGACCTGTACTGACGCTCATGCACGAAAGCGTGGGGAGCAAACAGGATTAGATACCCTGGTAGTCCACGCCCTAAACGATGTCAACTGGTTGTTGGAGGGTTTCTCTCAGTAACGAAGCTAACGCGTGAAGTTGACCGCCTGGGGAGTACGGCCGCAAGTT

>GQIS8NW03HASPE rank=0216319 x=2876.5 y=1088.0 length=514
CTCGCGTGTCGTGCCAGCCGCTGCGGTAATACGTAGGGGGCAAGCGTTGTCCGGATTTACTGGGTGTAAAGGGCGCGCAGGCGGGTTAGCAAGTCAGAGGTGAAATACTACAGCTTAACTGTAGAACTGCCTTTGAAACTGTTAATCTTGAGTGCGGAAGAGAGAGACGGAATTCCAGGTGTAGCGGTGAAATGCGTAGATATCTGGAAGAACACCAGTAGCGAAGGCGGTCTCTTGGTCCGTTACTGACGCTCAGGCGCGAAAGCGTGGGGAGCAAACAGGATTAGATACCCTGGTAGTCCACGCCCTGAACGATGAATACTAGGTGTTGTTCTTTTAGATCAGCGCCGCAGCTAACGCATTAAGTATTCCACCTGGGGAGTACGATCGCAAGGTTGAAACTCAAAGGAATTGACGGGGCCGCACAAGCAGTGGAGCATGTGGTTTAATTCGATGCAACGCGAAGAACCTTACTGGGCTTGAAAGGCAAGCGACAGGGTATGAAAGTACCCCT

>GQIS8NW03F6MVY rank=0216470 x=2418.0 y=3276.0 length=106
CTCGCGTGTCGTGCCAGCAGCTGCGGTAATACGTAGGCAGCAAGCGTTGTTCGGAATTACTGGGCGTAAAGCGTGCGTAGGCGGCTGGCTAAGTTCGGTGTGAAAC

>GQIS8NW03GR0KP rank=0216545 x=2662.5 y=1367.5 length=519
CTCGCGTGTCGTGCCAGCCGCCGCGGTAATACGTATGTCGCAAGCGTTACCCGGAATTATTGGGCATAAAGCGCGTCTAGGCGGTTTACTAAGTCTGATGTGAAAATGCGGAGCTCAACTCCGTATTGCGTTGGAAACTGGTAGACCTAGAGTATTGGAGAGGTAGGCGGAACTACAAGTGTAGAGGTGAAATTCGTAGATATTTGTGGGAATGCCAATGACGAAGGTTAGCTTACTGGACAAATACTGACGCTGAAGCGCGAAAGCTAGGGGAGCAAACAGGATTAGATACCCTGGTAGTCCTTAGCTGTAAACGATGATCACTGGGTGTGGGGGTCGAACCTCTGCGCCGAAGTTAATGCGATAAGTGATCCGCCTGGGGAGTACGGCCGCAAGGCTGAAACTCAAAGGAATTGACGGGGACCGCACAAGCGGTGGAGCATGTGGTTTAATTCGACGCAACGCGAGGAACCTTACCAGTTCTTGACATCCTACAAACTTAGACAGAGATGCTTTGGT

>GQIS8NW03GUZEW rank=0217047 x=2696.5 y=566.0 length=487
CTCGCGTGTCGTGCCAGCAGCCGCGGTAATACGGAGGATGCAAGCGTTGTTCGGAATTACTGGTCGTAAAGCGCGTGTAGGGCGGGACCGCATGTCGGGTGTGAAAATCCCCCGGCTTACCCGGGGAATTGCGCCCGAAACTGCGGTTCTTGAGTTCGGGAGAGGGAAGCGGAATTCCCAGTGTAGAGGTGAAATTCGTAGATATTGGGAGGAACACCGGCGGCGAAAGCGGCTTCCTGGACCGACACTGACGCTGAAACGCGAGAGCGTGGGTAGCAAAACNGGATTAGATACCCTGGTAGTCCACGCTGTAAACGATGAGCACCAGGTGTTGCGGGTTGTCTACCCCTGCAGTGCCGTAGCTAACGCGTTAAGTGCTCCGACTGGGGTATTACGGTCGCAAGAGTGAAACTCAAAGGAATTGACGGGGCCCGCACAAGCGGTGGAGTATGGTGGTTTAATTCGATGCAACGCGAAGAACCTTACC

>GQIS8NW03GUBHC rank=0217051 x=2688.0 y=2318.5 length=551
CTCGCGTGTCGTGCCAGCAGCCGCGGTAAGACAGAGGTGGCGAGCGTTGTTCGGAATTACTGGGCTTAAAGGGCGCGTAGGTGGTGATGCAAGTCTGAGGTGGAATTCTACAGCTTAACTGTGGGACTGCCTTGGAAACTGTGTTACTTGAGTCGGACAGGGGAAGGCGGAATTCCTGGTGTAGCGGTGAAATGCGTAGATATCAGGAGGAAGGCCTGTGGCGAAGGCGGCCTTCTGGGTCTTGACTGACACTGAGGCGCGAAAGCGTGGGGAGCAAACAGGATTAGATACCCTGGTAGTCCACGCCCTAAACGGTGGGCATTAGGTGTGGGATCTGTAAGGGTTCTGTGCCGTAGCGAAAGCGTTAAATGCCCCGCCTGGGGAGTACGGCCGCAAGGTTGAAACTCAAAGGAATTGACGGGGGCCCGCACAAGCGGTGGAGCATGTGGTTTAATTCGATGCAACGCGAAGAACCTTACCAGGTTTGACATCCCCGAATCTCTGTGAAAGCGGAGAGTGCCGTACGGGAGCGGGGAGACAGGTGGTGCTAG

>GQIS8NW03HA2GK rank=0217549 x=2879.0 y=1442.0 length=159
CTCGCGTGTCGTGCCAGCCGCCGCGGTAATACGTAGGGTGCGAGCGTTAATCGGAATTACTGGGCGTAAAGCGTGCGCAGGCGGTTTTGTAAGACAGGCGTGAAATCCCCGGGCTCAACCTGGGAATGGCGCTTGTGACTGCAAGGCTGGAGTGCGGCA

>GQIS8NW03G78GN rank=0218558 x=2847.0 y=325.5 length=396
CTCGCGTGTCGTGCCAGCAGCAGCGGTAAAACGTAGGAGGCGAACGTTATCCGGATTTACTGGGTGTAGAGCGCGTGCAGGCGGGTTGGTAAGTTGCTTGTGAAAGCGCCCGGCTCAACCGGGCGAGGACGAGCGAGACTGCCGATCTAGAGGCAGGTAGAGGCGTATGGAATTCCGGGTGTAGTGGTGAAATGCGTAGAGATTCGGAGGAACACCAGTGGCGAAGGCGATACGCTGGGCCTGGCCTGACGCTAAGACGCGAAAGCATGGGGAGCGAACGGGATTACGAAACCCCGGTAGTCCATGCTGTAAACGATGTGAACTGGGTGTTGCGCGCGAGAAGTGTGCAGTGCCGAAGCCAACGCGATAAGTTCACCACCGTGGGGAGTACGGCCG

>GQIS8NW03GKY5P rank=0218580 x=2582.5 y=619.0 length=439
CTCGCGTGTCGTGCCAGCCGCAGCGGTAATACGGAGGGTGCAAGCGTTATCCGGAATCACTGGGTTTAAAGGGTGCGTAGGCGGCCTGATAAGTCAGAGGTGAAAGCTCGCAGCTTAACTGCGGAACTGCCTTTGATACTGTTGGGCTTGAAAGAGGACGAGGTTGGCGGAATGTGGCATGTAGCGGTGAAATGCATAGATATGCCATAGAACATCGATTGCGAAGGCAGCCAGCTAGACCTGCTTTGACGCTGAGGCACGAAAGCGTGGGGAGCAAACAGGATTAGATACCCTGGTAGTCCACGCCCTAAACGATGCTCACTCGACGTGTGGGAGCGATTTTGCGCGTCCAAGCGAAAGCGATAAGTGAGCCACCTGGGGATACGTCGGCAACGATGAAACTCAAAGGATTGACGGGGGTCCGCACAAGCGGTGGAGC

>GQIS8NW03G0RDC rank=0220512 x=2761.0 y=3838.0 length=469
CTCGCGTGTCGTGCCAGCCGCCGCGGTAATACGTAGGGTGCGAGCGTTAATCGGAATTACTGGGCGTAAAGCGTGCGCAGGCGGTTTTTGTAAGACAGGCGTGAAATCCCCGGGCTCAACCTGGGAATGGCGCTTGTGACTGCAAGGCTGGAGTGCGGCAGAGGGGGATGGAATTCCGCGTGTAGCAGTGAAATGCGTAGATATGCGGAGGAACACCGATGGCGAAGGCAATCCCCCTGGGCCTGCACTGACGCTCATGCACGAAAGCGTGGGGAGCAAACAGGATTAGATACCCTGGTAGTCCACGCCCTAAACGATGTCAACTGGTTGTTGGGTCTTTGCTGACTCAGTAACGAAGCTAACGCGTGAAGTTGACCGCCTGGGGAGTACGGCCGCAAGGTTGAAACTCAAGGAATTGACGGGGCCGCACAAGCGGTGGAGCATGTGGTTTAATTCGACGCAACGCGAA

>GQIS8NW03GA665 rank=0222192 x=2470.5 y=3231.5 length=264
CTCGCGTGTCGTGCCAGCAGCGGCGGTAATACGTAGGGTGCGAGCGTTAATCGGAATTACTGGGCGTAAAGCGTGCGCAGGCGGTTTTGTAAGACAGGCGTGAAATCCCCGGGCTCAACCTGGGAATGGCGCTTGTGACTGCAAGGCTGGAGTGCGGCAGAGGGGATGGAATTCCGCGTGTAGCAGTGAAATGCGTAGATATGCGGAGGAACACCGATGGCGAAGGCAATCCCTGGGCCTGCACTGAACGCTCATGCACGAAAG

>GQIS8NW03F4ACO rank=0222637 x=2392.5 y=214.0 length=414
CTCGCGTGTCGTGCCAGCCGCTGCGGTAATACGTAGGTGGCAAGCGTTGTTCGGATTTACTGGGCGTAAAGGGTCCGCAGGGGGCTCCGCAAGTCTGATGTGAAATACCAAGGCTCAACCTTGGAATTGCATTGGAAACTGCAGAGCTTGGGCATCGGAGAGGAGAATGGAATTCCAGGTGTAGCGGTGGAATGCGTAGATATCTGGAAGAACACCAAAGGCGAAGGCAGTTCTCTGGACGATCGCTGACCCTCAGGGACGAAAGCATGGGTAGCAAACAGGATTAGATACCCTGGTAGTCCATGCCGTAAACGTTGTGAACTTGACGTGGGATTACTCCGTGTCGAAGCTAACGCGATAAGTTCACGCCTGGAACTACGGCCGCAAAGCTAAAACTCAAAGGAATTGACGGGG

>GQIS8NW03GHHJ5 rank=0223354 x=2542.5 y=1683.0 length=507
CTCGCGTGTCGTGCCAGCAGCAGCGGTAATACGGAGGGTGCAAGCGTTAATCGGAATTACTGGGCGTAAAGCGCACGCAGGCGGCTTTTTAAGTCGGATGTGAAAGCCCCGGGCTCAACCTGGGAATTGCATCTGATACTGGGAAGCTAGAGTATGTGAGAGGGGGGTAGAATTCCAAGTGTAGCGGTGAAATGCGTAGAGATTTGGAGGAATACCAGTGGCGAAGGCGGCCCCCTGGCACAATACTGACGCTCAGGTGCGAAAGCGTGGGGAGCAAACAGGATTAGATACCCTGGTAGTCCACGCCGTAAACGATGTCTACTAGCTGTTCGCGGCCTTGTGTTGTGAGTAGCGCAGCTAACGCATTAAGTAGACCGCCTGGGGAGTACGGTCGCAAGATTAAAACTCAAATGAATTGACGGGGGCCCGCACAAGCGGTGGAGCATGTGGTTTAATTCGACGCAACGCGAAGAACCTTACTACTCTTGACATCTACAGAACTTGGTA

>GQIS8NW03GD5P9 rank=0224103 x=2504.0 y=2031.0 length=460
CTCGCGTGTCGTGCCAGCCGCGGCGGTAAGACGAACCGTCCAAACGTTATTCGGAATCACTGGGCTTAAAGGGTGCGTAGGCGGCTCGGAAAGTTGGGTGTGAAAGCCCTCGGCTCAATCGAGGAATTGCGCCCAAAACTACCGGGCTTGAGGAAGACAGAGGTGAGCGGAACTTAGGGTGGAGCGGTGAAATGCTTTGATATCCTAAGGAACACCGGTAGCGAAAGCGGCTCACTGGGTCTTTGCTGACGCTGAGGCACGAAAGCTAGGGGAGCGAACGGGATTAGATACCCCGGTAGTCCTAGCCCTAAACGATGAGCACTGGTTTGGTAGGGGTCCTCCACCAACCTTCCAGACGAAGCGAAAGTGTTAAGTGCTCCGCCTGGGGAGTATGGTCGCAAGGCTGAAACTCAAAGGAATTGTACGGGGCGTCACACAAGCGGTGGAGGATGTGGCTTAA

>GQIS8NW03HCMLH rank=0224341 x=2897.5 y=467.0 length=520
CTCGCGTGTCGTGCCAGCCGCAGCGGTAATACGTATGTCGCAAGCGTTATCCGGAATTATTGGGCATAAAAGCGCGTCTAGGCGGTTTACTAAGTCTGATGTGAAAATGCGGAGCTCAACTCCGTATTGCGTTGGAAACTGGTAGACTAGAGTATTGGAGAGGTAGGCGGAACTACAAGTGTAGAGGTGAAATTCGTAGATATTTGTAGGAATGCCAATGACGAAGGTAGCTTACTGGACAAATACTGACGCTGAAGCGCGAAAAGCTAGGGGAGCAAAACAGGATTAGATACCCTGGTAGTCCTAGCTGTAAACGATGATCACTGGGTGTGGGGGGTCGAACCTCTGTGCCGAAGTTAATGCGATAAGTGATCCGCCTGGGGAGTACGGCCGCAAGGCTGAAACTCAAAGGAATTGACGGGGACCCGCACAAGCGGTGGAGCATGGTGGTTTAATTCGACGCAACGCGAGGAACCTTACCAGTTCTTGACATCCTACAAACTTAGCAGAGATGCTTGGT

>GQIS8NW03F5SPM rank=0225354 x=2409.0 y=1032.0 length=509
CTCGCGTGTCGTGCCAGCCGCTGCGGTAATACGGAGGATGCAAGCGTTATCCGGAATTATTGGGCGTAAAGCGTCCGTAGGTGGTTCATCAAGTCAGTTGTCAAAGCGTGGGGACTTAACCCCATAAAGGCGATTGAAACTGGTGGGCTAGAGTCGTGGTAGGGGTCAGGGGAATTCCCAGTGTAGCGGTGAAATGCGTAGATATTGGGAAGAACACCGGTGGCGAAAGCGCCTGACTGGGCCTGAACTGACACTGAGGGACGAAAAGCTAGGGGAGCGAAAGGGATTAGATACCCCTGTAGTCCTAGCTGTAAACGATGGGTACTAGGTGTTGCCCGTATCGACCCGGGCAGTGCCGTAGCTAACGCGTTAAGTATCCCCGCCTGGGGAGTACGCTCGCAAGAGTGAAAACTCAAAGGAATTGACGGGGGCCCGCGACAAGCGGTGGAGTAGTGTGGTTTAATTCGATGCAACGCGAAGAACCTTACCTAGGGTTTGACATGTCCGGG

>GQIS8NW03G9R47 rank=0225827 x=2864.0 y=2857.0 length=452
CTCGCGTGTCGTGCCAGCAGCTGCGGTAATACGTAGGGTGCGAGCGTTGTCCGGAATTACTGGGTGTGAAGGGTCCGTAGGTGGGTGGATAAGTCAATGGTGAAATTTCTCGGCTTAACCGAGAAACTGCCATTGAAACTATTCATCTTGAGTGCGATAGAGGGTGATGGAATTCATGGTGTAGCGGTGAAATGCGTAGATATCATGAAGAACACCAGTTGCGAAGGCGATTACCTGGCTCGTTACTGACACTGAGGGACGAAAGCGTGGGGAGCAAACAGGATTAGATACCCTGGTAGTCCACGCCCTAAACGATGGATGCTCGGTGTTGGTCTCGTTAATTCGGGATCAGTACCTTAGCTAACGCGTTAAGCATCCCACCTGGGGAGTACGATCGCAGGTTGAACTCAAAGGAATTGACGGGGCCCGCACAAGCAGTGAGCATGTGGTAC

>GQIS8NW03F6EGX rank=0226349 x=2416.0 y=559.0 length=482
CTCGCGTGTCGTGCCAGCAGCTGCGGTAATACAGAGGGTGCAAGCGTTAATCGGAATTACTGGGCGTAAAAGCGCACGTAGGCGGTTTCTTAAGTCAGATGTGAAAGCCCCGGGCTCAACCTGGGAATTGCATTTGAAACTGGGAAACTAGAGTGTGTGAGAGGGGGTAGAATTCCAAGTGTAGCGGTGAAATGCGTAGAGATTTGGAGGAATACCAGTGGCGAAGGCGGCCCCCTGGCACAACACTGACGCTCAGGTGCGAAAGCGTGGGGAGCAAACAGGATTAGATACCCTGGTAGTCCACGCCGTAAACGATGTCTACTAGCTGTTCGTGACCTTGTGTCGTGAGTAGCGCAGCTAACGCACTAAGTAGACCGCCTGGGGAGTACGGTCGCAAGATAAAACTCAAATGAATTGACGGGGCCGCACAAGCGGTGGAGCATGTGGTTTAATTCGACGCAACGCGAAGAACCTTACTACTC

>GQIS8NW03G3Y09 rank=0227131 x=2798.5 y=2187.0 length=548
CTCGCGTGTCGTGCCAGCCGCTGCGGTAATACGGAGGATGCAAGCGTTATCCGGAATTATTGGGCGTAAAGCGTCCGTAGGTGGTTCATCAAGTCAGTTGTCAAAGCGTGGGGCTTAACCCCATAAAGGCGATCGAAACTGGTGGGCTAGAGTTTGGTAGGGGTCAGGGGAATTCCCAGTGTAGCGGTGAAATGCGTAGATATTGGGAAGAACACCGGTGGCGAAAGCGCCTGACTGGGCCTGAACTGACACTGAGGGACGAAAGCTAGGGGAGCGAAAGGGATTAGATACCCCTGTAGTCCTAGCTGTAAACGATGGGTACTAGGTGTTGCCCGTATCGACCCGGGCAGTGCCGTAGCTAACGCGTTAAGTATCCCGCCTGGGGAGTACGCTCGCAAGAGTGAAACTCAAAGGAATTGACGGGGGCCCGCACAAGCGGTGGAGTATGTGGTTTAATTCGATGCAACGCGAAGAACCTTACCAGGGTTTGACATGTCCGAGACCTCGGTGAAAGCTGAGGGTGCCTTCGGGAGCCGGAACACAGGTGC

>GQIS8NW03GGS2D rank=0227408 x=2534.0 y=2707.0 length=505
CTCGCGTGTCGTGCCAGCAGCTGCGGTAAGACGGAGGATGCAAGCGTTATCCGGAATTATTGGGCGTAAAGCGTCCGCAGGTGGTCAGACAAGTCTGCCGTTAAAAGCGTGGGGCTTAACTCCATAAGGGCGGTGGAAACTGTGTGACTAGAGTGAGGTAGGGGTAGAGGGAATTCCCGGTGTAGCGGTGAAATGCGTAGATATCGGGAAGAACACCAGTGGCGAAAGCGCTCTACTGGGCCTTGACTGACACTGAGGGACGAAAGCTAGGGGAGCGAAAGGGATTAGAGACCCCGGTAGTCCTAGCCGTAAACGATGCAAACTTGGCGTCGGTGGGTTAAAAACCATCGGTGCCGAAGCCAACGCGATAAGTTTGCCGCCTGGGGACTACGGCCGCAAGGTTAAAACTCAAAGGAATTGACGGGGGCCCGCACAAGCAGCGGAGCGTGTGGTTTAATTCGATGCTACACGAAGAACCTTCCAGGCTTGACATACAGGTGGTAGG

>GQIS8NW03F4P6Z rank=0227644 x=2397.0 y=265.0 length=435
CTCGCGTGTCGTGCCAGCCGCCGCGGTAAGGCAGAGGTGGCGAGCGTTGTTCGGAATTACTGGGCTTAAAGGGCGAGTAGGCGTCCTGGTAAGTCAGCTGTGGAATCTTTTCGCTTAACGAAAAAATTGCATCTGAAAACTACCGGGATTGAGTCAGTGAGGGGAGGGCGGAATTCCTGGTGTAGCGGTGAAATGCGTAGATATCAGGAGGAAGGCCTGTGGCGAAGGCGGCCCTCTGGCACTGTACTGACGCTGAGGCGCGAAAAGCGTGGGGAGCAAACAGGATTAGATACCCTGGTAGTCCACGCCCTAAACGGTGGGCATTAGGTGTAGGGCTCGTAAGGGTTCTGTGCCGAAGGGAAACCATTGAATGCCCCGCCTGGGGAGTACGGCCGCAAGGTTGAAACTCAAAGGAATTGACGGGGGCCGCACAAG

>GQIS8NW03G1O74 rank=0228051 x=2772.0 y=2658.0 length=150
CTCGCGTGTCGTGCCAGCAGCTGCGGTAAGACGGGAGGAGTGCAAGCGTTATCCGGAATTATTGGGCGTTAAAGCGTCCGCAGGTGGTCAGACAAGTCTGCCGTTAAAGCGTGGGGCTTAACTCCATAAGGGCGGTGGAAACTGTGTGAC

>GQIS8NW03GU81C rank=0228514 x=2699.0 y=750.0 length=557
CTCGCGTGTCGTGCCAGCCGCCGCGGTAGACAGAGGTGGCGAGCGTTGTTCGGAATTACTGGGCTTAAAGGGCGCGTAGGTGGTGATGCAAGTCTGAGGTGGAATTCTACAGCTTAACTGTGGGACTGCCTTGGAAACTGTGTTACTTGAGTCGGACAGGGGAAGGTGGAATTCCTGGTGTAGCGGTGAAATGCGTAGATATCAGGAGGAAGGCCTGTGGCGAAGGCGGCCTTCTGGGTCTTGACTGACACTGAGGCGCGAAAGCGTGGGGAGCAAACAGGATTAGATACCCTGGTAGTCCACGCCCTAAACGGTGGGCATTAGGTGTGGGGATCCGTAAGGGTTCTGTGCCGTAGCGAAAGCGTTAAATGCCCGCCTGGGGAGTGCGGCCGCAAGGTTGAAACTCAAAGGAATTGACGGGGCCGCACAAGCGGTGGAGCATGTGGTTTAATTCGACGCAACGCGAAGAACCTTACCTGGGTTTGACATGTTAGTGGTAAGAACCTAGAAAAGGGGATGACCTTAGGGTAACCTAAGGAGCTAANACAGGTGCTGCA

>GQIS8NW03GQ2CV rank=0229053 x=2651.0 y=2077.0 length=454
CTCGCGTGTCGTGCCAGCAGCTGCGGTAAAACGAACCGAGCGAACGTTGTTCGGAATCACTGGGCTTAAAGGGCGCGTAGGCGGGTGATCAAGTCCGGGGTGAAATCCTCCAGCTCAACTGGAGAACTGCCTCGGATACTGGTTGCCTCGAGGAAGGTAGGGGTGTGTGGAACGTTCAGTGGAGCGGTGAAATGCATTGATATTGAACGGAACTCCGGTGGCGAAGGCGACACACTGGACCTTTTCTGACGCTGAGGCGCGAAAGCTAGGGGAGCAAAACGGGATTAGATACCCCGGTAGTCCTAGCCCTAAAACGTTGGGTACTAGCTAGTAGGGTTCACATGACTTTACTGGCGAAGCAAAAGTGCTAAGTACCCCGCCTGGGGAGTATGGTCGCAAGGCTGGAAACTCAAAGAAATTGGACGGGGCGTCACACAAGCGGTGGAGCATGTGG

>GQIS8NW03F0EE6 rank=0230468 x=2347.5 y=3184.5 length=421
CTCGCGTGTCGTGCCAGCCGCAGCGGTAATACAGAGGGTGCAAGCGTTAATCGGAATTACTGGGCGTAAAGACGCACGTAGGCGGTTTCTTAAGTCAGATGTGAAAGCCCCGGGCTCAACCTGGGAATTGCATTTGAAACTGGGAAAACTAGAGTGTGTGAGAGGGGGTAGAATTCCAAGTGTAGCGGTGAAATGCGTAGAGATTGGAGGAATACCAGTGGCGAAGGCGGCCCCTGGCACAACACTGAACGCTCAGGTGCGAAAGCGTGGGGAAGCAAACAGGATTAAGATACCCTGGTAGTCCACGCCGTAAACGATGTCTACTAGCTGTTCGTGACCTTGTGTCGTGAGTAGCGCAGCTAACGCACTAAGTAGACCGCCTGGGGAGTACGGTCGCAAGATTAAAACTCAAATGAATTGA

>GQIS8NW03GV3TL rank=0233564 x=2708.0 y=3783.0 length=547
CTCGCGTGTCGTGCCAGCAGCTGCGGTAAGACGGAGGATGCAAGCGTTATCCGGAATTATTGGGCGTAAAAGCGTCCGCAGGTGGCATCTCAAGTCTGCTGTCAAAGACAGAAGCTTAACTTCTGAAAGGCGGTGGAAACTGAGAAGCTAGAGGTCGGTAGGGGTAGCGGGAATTCCCAGTGTAGCGGTGAAATGCGTAGAGATTGGGAAGAACATCGGTGGCGAAAGCGCGCTACTGGGCTGAACCTGACACTGAGGGACGAAAGCTAGGGGAGCGAAAGGGATTAGATACCCCTGTAGTCCTAGCCGTAAACGATGGAAACTAGGCGTGGCTTGTATCGACCCGAGCCGTGCCGAAGCTAACGCGTTAAGTTTCCCGCCTGGGGAGTACGCACGCAAGTGTGAAACTCAAAGGATTGACGGGGGCCCGCACAAGCGGTGGAGTATGTGGTTTAATTCGATGCAACGCGAAGACCTTACCAGGGCTTGACATGGCGCGAATCCTGCCCAAAGGTGGGAGTGCCGAAAGGAACGCGCACACAGGTGG

>GQIS8NW03GQZ2J rank=0234693 x=2650.5 y=3209.0 length=567
CTCGCGTGTCGTGCCAGCCGCGGCGGTAAGACGGAGGATGCAAGCGTCATCCGGAATTATTGGGCGTAAAGCGTCCGCAGGTGGTCAGACAAGTCTGCCGTTAAAGCGTGGGGCTTAACTCCATAAGGGCGGTGGAAACTGTGTGACTAGAGTGAGGTAGGGGTAGAGGGAATTCCCGGTGTAGCGGTGAAATGCGTAGATATCGGGAAGAACACCAGTGGCGAAAGCGCTCTACTGGGCCTTGACTGACACTGAGGGACGAAAGCTAGGGGAGCGAAAGGGATTAGATACCCCTGTAGTCCTAGCCGTAAACGATGGATACTAGGTGTGGTTCGTATCGACCCGGGCCGTGCCGAAGCTAACGCGTTAAGTATCCCGCCTGGGGATACGCTCGCAAGAGTGAAACTCAAAGGAATTGACGGGGGCCCGCACAAGCGGTGGAGTATGTGGTTTAATTCCGATGCAACGCGTAAGAACCTTACCAGGGTTTTGACATCCCCCGAATCTCTGTGAAAAGCGGAGAGTTGCCTACGGGGAGCGGGGAGACAGGTGGTGCATGGTTGTCGT

>GQIS8NW03GOOGU rank=0234868 x=2624.5 y=1356.0 length=276
CTCGCGTGTCGTGCCAGCCGCAGCGGTAAGACGGAGGATGCAAGCGTTATCCGGAATTATTGGGCGTAAAGCGTCCGCAGGTGGTCAGACAAGTCTGCCGTTAAAGCGTGGGGCTTAACTCCATAAGGGCGGTGGAAACTGTGTGACTAGAGTGAGGTAGGGGTAGAGGGAATTCCCGGTGTAGCGGTGAAATGCGTAGATATCGGGAAGAACACCAGTGGCGAAAGCGCTCTACTGGGCCTTGACTGACACTGAGGGACGAAAGCTAGGGGAGCG

>GQIS8NW03GF3I7 rank=0234963 x=2526.0 y=2385.0 length=453
CTCGCGTGTCGTGCCAGCCGCGGCGGTAATACGTAGGGTACAAGCGTTAATCGGAATTACTGGGCGTAAAGCGTGCGCAGGCGGTTTTTTAAGATAGGCGTGAAATCCCCGGGCTCAACCTGGGAACTGCGCTTATGACTGGAAGACTAGAGTATGGCAGAGGGGGGTGGAATTCCACGTGTAGCAGTGAAATGCGTAGAGATGTGGAGGAACACCGATGGCGAAGGCAGCCCCCTGGGCCAATACTGACGCTCATGCACGAAAGCGTGGGGAGCAAACAGGATTAGATACCCTGGTAGTCCACGCCCTAAACGATGTCAACTAGTTGTTGGGAGGGTAAAACCTTTAGTAACGTAGCTAACGCGTGAAGTTGACCGCCTGGGGAGTACGGCCGCAAGGTTAAAACTCAAAGGAATTGACGGGGACCCGCGACAAGCGGTGGGATGATGTGGA

>GQIS8NW03HDVXL rank=0235145 x=2911.5 y=1879.5 length=445
CTCGCGTGTCGTGCCAGCCGCTGCGGTAATACGTAGGGGGCAAGACGTTGTCCGGATTTACTGGGTGTAAAGGGCGCGCAGGCGGGTTAGCAAGTCAGAGGTGAAATCCTACAGCTTAACTGTAGAACTGCCTTTGAAACTGTTAATCTTGAGTGCGGAAGAGAGAGACGGAATTCCAGGTGTAGCGGTGAAATGCGTAGATATCTGGAGGAACACCAGTAGCGAAGGCGGTCTCTTGGTCCGTTAACTGACGCTAAGGCGCGAAAGCGTGGGGAGCAAACAGGATTAGATACCCTGGTAGTCCACGCCTAAACGATGAATACTAGGTGTTGTTCTTTTGATCAGCGCCGCAGCTAACGCATTAAGTATTCCACTGGGGAGTACGATCGCAAGGTTGAAACTCAAAGGAATTGACGGGGGCCCGCACAAGCAGTGGAGCATGTGG

>GQIS8NW03FNQ9Z rank=0235299 x=2203.0 y=3141.0 length=553
CTCGCGTGTCGTGCCAGCAGCCGCGGTAAGACAGAGGTGGCGAGCGTTGTTCGGAATTACTGGGCTTAAAAGGGCGCGTAGGTGGTGATGCAAGTCTGAGGTGGAATTCTACAGCTTAACTGTGGGACTGCCTTGGAAAACTGTGTTACTTGAGTCGGACAGGGGAAGGCGGAATTCCTGGTGTAGCGGTGAAATGCGTAGATATCAGGAGGAAGGCCTGTGGCGAAGGCGGCCTTCTGGGTCTTGACTGACACTGAGGCGCGAAAGCGTGGGGAGCAAACAGGATTAGATACCCTGGTAGTCCACGCCCTAAAACGGTGGGCATTAGGTGTGGGATCTGTAAGGGTTCTGTGCCGTAGCGAAAGCGTTAAATGCCCCGCCTGGGGAGTACGGCCGCAAGGTTGAAACTCAAAGGAATTGACGGGGCCCGCACAAGCGTGGAGCATGTGGTTTAATTCGACGCAACGCGAAGAACCTTACCTGGGTTTGACATGTTAGTGGTAAGAACCTGAAAAGGGATAGACCTTAGGTAACCTAAGGAGCTAACACAGGT

>GQIS8NW03FVQU2 rank=0235360 x=2294.5 y=3116.5 length=471
CTCGCGTGTCGTGCCAGCCGCCGCGGTAATACGTAGGGTGCGAGCGTTAATCGGAATTACTGGGCGTAAAGCGTGCGCAGGCGGTTTTTTAAGATAGGCGTGAAATCCCCGGGCTCAACCTGGGAACTGCGCTTATGACTGGAAGACTAGAGTATGGGCAGAGGGGGGTGGAATTCCACGTGTAGCAGTGAAATGCGTAGAGATGTGGAGGAACACCGATGGCGAAGGCAGCCCCCTGGGCCAATACTGACGCTCATGCACGAAAGCGTGGGGAGCAAACAGGATTAGATACCCTGGTAGTCCACGCCCTAAACGACGTCGACTAGTTGTTGGGAGGGTAAAACCTTTTAGTAACGTAGCTAACGCGTGAAGTTGACCGCCTGGGGAGTACGGCCGCAAGGTTAAAACTCAAAAGGAATTGACGGGGACCCGCACAAGCGGTGGATGATGTGGATAATTCGATGCAACGCG

>GQIS8NW03HEBMU rank=0236739 x=2916.0 y=1748.5 length=405
CTCGCGTGTCGTGCCAGCAGCTGCGGTAAGACGGAGGATGCAAGCGTTATCCGGAATTATTGGGCGTAAAGCGTCCGCAGGTGGTCAGACAAGTCTGCCGTTAAAGCGTGGGGCTTAACTCCATAAGGGCGGTGGAAACTGTGTAACTAGAGTGAGGTAGGGGTAGAGGGAATTCCCGGTGTAGCGGTGAAATGCGTAGATATCGGGAAGAACACCAGTGGCGAAAGCGCTCTACTGGGCCTTGACTGACACTGAGGGACGAAAGCTAGGGGAGCGAAAGGGATTAGATACCCCTGTAGTCCTAGCCGTAAACGATGGATACTAGGTGTGGTTCGTATCCCCCGACGGGCCGTGCCGAAGCTAACGCGTTAGGTATCCCGCCTGGGGAGTACGCTCGCAAGAGTG

>GQIS8NW03GEBIN rank=0236741 x=2506.5 y=1341.0 length=382
CTCGCGTGTCGTGCCAGCCGCAGCGGTAATACGGAGGGTGCAAGCGTTGTTCGGAATTATTGGGCGTAAAGCGCGTGTAGGCGGTTGGGTAAGTCAGATGTGAAAGCCTTCCGCTTAACGGAAGAAGTGCATTTGAAACTGCTCAGCTAGAGTACGGGAGAGGAGAGTGGAATTCCCGGTGTAGAGGTGAAATTCGTAGATATCGGGAGGAACACCAGTGGCGAAGGCGGCTCTCTGGTCCGATACTGACGCTGAGACGCGAAAGCGTGGGGAGCAAAACAGGATTAGATACCCTGGTAGTCCACGCCGTAAACGATGGGCACTAGGTGTAGGAGGTATTGACCCCTTCTGTGCCGAAGCTAACGCATTAAGTGCCCCGCCT

>GQIS8NW03GRXM2 rank=0237820 x=2661.5 y=1660.0 length=421
CTCGCGTGTCGTGCCAGCAGCCGCGGTAAGACGGAGGATGCAAGCGTTATCCGGAATTATTGGGCGTAAAGCGTCCGCAGGTGGTCAGACAAGTCTGCCGTTAAAGCGTGGGGGCTTAACTCCATAAGGGCGGTGGAAACTGTGTGACTAGAGTGAGGTAGGGGTAGAGGGAATTCCCCGGTGTAGCGGTGAAAATGCGTAGATATCGGGAAGAACACCAGTGGCGAAAGCGCTCTACTGGGCCTTGACTGACACTGAGGGACGAAAGCTAGGGGAGCGAAAGGGATTAGATACCCCTGTAGTCCTAGCCGTAAACGATGGATACTAGGTGTGGTTCGTATCGACCCGGGCCGTGCCGAAGCTAACGCGTTAAGTATCCCCGCCCTGGGGAGTACGCTCGCAAGAGTGAAACTCAAAGGAA

>GQIS8NW03GGVH9 rank=0239144 x=2535.0 y=1775.0 length=517
CTCGCGTGTCGTGCCAGCCGCCGCGGTAATACGGAGGGTGCAAGCGTTATCCGGAATCACTGGGTTTAAAGGGTGCGTAGGCGGCTTTGTAAGTCAGAGGTGAAAGCTCGCAGCTTAACTGCGGAACTGCCTTTGATACTGCAGAGCTTGAAACAGGACGAGGTTGGCGGAATGTGGCATGTAGCGGTGAAATGCATAGATATGCCATAGAACACCGATTGCGAAGGCAGCTGGCTAGACCTGGATTGACGCTGAGGCACGAAAGCGTGGGGAGCGAACAGGATTAGATACCCTGGTAGTCCACGCCCTAAACGATGCTCACTCGACGTATGGAGGAAACTTTGTGCGTCCAAGCGGAAGCGATAAGTGATCCGCCTGGGGAGTACGGCCGCAAGGCTGAAACTCAAAGGAATTGACGGGGACCCGCACAGCGGTGGAGCATGTGGTTTAATTCGACGCAACGCGAGGACCTTACAGTTCCTGACATCCTACAAACTTAGCAGAGATGCTTTGGTCG

>GQIS8NW03FVFWE rank=0240164 x=2291.0 y=1196.0 length=258
CTCGCGTGTCGTGCCAGCCGCTGCGGTAATACGTAGGGTGCAAGGCGTTGTCCGGATTCACTGGGGTGTAAAGGGGCGCGCAGGCGAGCTCTTAAGTCAAAGGTGAAATCTCACTGCTTAACGGTGAAACTGCCTTTGATACTGAGAGTCTTGAGTACGGAAGAGGGGAGATGGAATTCCAGGTGTAGCGGTGAAATGCGTAGATATCTGGAGGAACACCGGAGGCGAAGGCGGTCACCTGGGTCCGTAACTGACGCT

>GQIS8NW03FW2Q9 rank=0240349 x=2309.5 y=3747.0 length=551
CTCGCGTGTCGTGCCAGCCGCCGCGGTAATACGGAGGATGCAAGCGTTATCCGGAATTATTGGGCGTAAAGCGTCCGTAGGTGGTTCATCAAGTCAGTTGTCAAAGCGTGGGGCTTAACCCCATAAAGGCGATTGAAACTGGTGGGCTAGAGTTTGGTAGGGGTCAGGGGAATTCCCAGTGTAGCGGTGAAATGCGTAGATATTGGGAAGAACACCGGTGGCGAAAAGCGCCTGACTGGGCCTGAACTGACACTGAGGGACGAAAGCTAGGGGAGCGAAAAGGGATTAGATACCCCTGTAGTCCTAGCTGTAAAACGATGGGTACTAGGTGTTGCCCGTATCGACCCGGGCAGTGCCGTAGCTAACGCGTTAAGTATCCCGCCTGGGGACGTACGCTCGCAAGAGTGAAACTCAAAGGAATTGACGGGGCCGCACAAGCGGTGGAGTATGTGGTTTAATTCGATGCAACGCGAAGAACCTTACCAGGGTTTGATATGTCCGGGACTCGGTGAAAGCTGAGGTGCCTTCGGGAGCCGGAACACAGGTGCTGC

>GQIS8NW03FZAMX rank=0241316 x=2335.5 y=775.0 length=390
CTCGCGTGTCGTGCCAGCCGCTGCGGTAATACGGAGGGTGCGAGCGTTATCCGGAATCACTGGGTTTAAAGGGTGCGTAGGCGGCCCGGTAAGTCAGTTGTGAAATGCCCTTGCTTAACGAGCGGAGTTGCGATTGATACTGTCGGGCTTGAATCGGGATGAGGCAGGCGGAATGTGGCGTGTAGCGGTGAAATGCATAGATATGCCATAGAACACCGATTGCGAAGGCAGCCTGCTGGGCCTGGATTGACGCTGAGGCACGAAAGCGTGGGGAGCAAACAGGATTAGATACCCTGGTAGTCCACGCCCTAAACGATGCTTACTTGCTGTTTCTGGGCGACTGGGAGCGGCGGAGCGAAAAGCGTTAAAGTAAGCCACCGTGGGGAGTAC

>GQIS8NW03F7PA2 rank=0241387 x=2430.0 y=3916.5 length=563
CTCGCGTGTCGTGCCAGCCGCCGCGGTAAGACGGAGGATGCAAGCGTTATCCGGAATTATTGGGCGTAAAGCGTCCGCAGGTGGTCAGACAAGTCTGCCGTTAAAGCGTGGGGCTTAACTCCATAAGGGCGGTGGAAACTGTGTGACTAGAGTGAGGTAGGGGTAGAGGGAATTCCCGGTGTAGCGGTGAAATGCGTAGATATCGGGAAGAACACCAGTGGCGAAAGCGCTCTACTGGGCCTTGACTGACACTGAGGGACGAAAGCTAGGGGAGCGAAAGGGATTAGATACCCCTGTAGTCCTAGCCGTAAACGATGGATACTAGGTGTGGTTCGTATCGACCCGGGCCGTGCCGAAGCTAACGCGTTAAGTATCCCGCCTGGGGAGTACGCTCGCAAGAGTGAAACTCAAAGGAATTGACGGGGGCCCGCACAAGCGGTGGAGTATGTGGTTTAATTCGATGCGAACGCGAAGAACCTTACCAGGGTTTGACATCCCCCGAATCTCGTGTGAAAGCGGAGAGTGCCTACGGGAGCGGGGAGACGAGGTGGTGCATGGCTGTC

>GQIS8NW03GUW91 rank=0241429 x=2695.0 y=1895.5 length=546
CTCGCGTGTCGTGCCAGCAGCTGCGGTAATACGGAGGATGCAAGCGTTATCCGGAATTATTGGGCGTAAAGCGTCCGCAGGTGGCATCTCAAGTCTGCTGTCAAAAGACAGAAGCTTAACTTCTGAAAGGCGGTGGAAACTGAGAAGCTAGAGGTCGGTAGGGGTAGCGGGAATTCCCAGTGTAGCGGTGAAATGCGTAGAGATTGGGAAGAACATCGGTGGCGAAAGCGCGCTACTGGGCTGAACCTGACACTGAGGGACGAAAGCTAGGGGAGCGAAAGGGATTAGATACCCCTGTAGTCCTAGCCGTAAACGATGGAAACTAGGCGTGGCTTGTATCGACCCGAGCCGTGCCGAAGCTAACGCGTTAAGTTTCCCGCCTGGGGAGTACGCACGCAAGTGTGAAACTCAAAGGAATTGACGGGGCCCGCACAAGCGGTGGAGTATGTGGTTTAATCGATGCAACGCGAAGAACCTTACCAGGGCTTGACATGGCGCGAATCCTGCCCAAAGGTGGGAGTGCCGAAAGGACGCGCACACAGGTGG

>GQIS8NW03FTJIP rank=0242499 x=2269.0 y=2687.0 length=340
CTCGCGTGTCGTGCCAGCCGCCGCGGTAAGACGGAGGATGCAAGCGTTATCCGGAATTATTGGGCGTAAAGCGTCCGCAGGTGGTCAGACAAGTCTGCCGTTAAAGCGTGGGGCTTAACTCCATAAGGGCGGTGGAAACTGTGTGACTAGAGTGAGGTAGGGGTAGAGGGAATTCCCGGTGTAGCGGTGAAATGCGTAGATATCGGGAAGAACACCAAGTGGCGAAAGCGCTCTATTGGGCCTTGACTGACACTGAGGGACGAAAAGCTAGGGGAGCGAAAGGGATTAGATACCCCTGTAGTCCTAGCCGTAAACGATAGGATACTAGGTGTGGTTCGTA

>GQIS8NW03G404S rank=0242843 x=2810.0 y=2410.5 length=554
CTCGCGTGTCGTGCCAGCCGCTGCGGTATGACGGAGGGTGCAAGCGTTATCCGGAATTATTGGGCGTAAAGCGTCCGCAGGTGGTCAGACAAGTCTGCCGTTAAAGCGTGGGGCTTAACTCCATAAGGGCGGTGGAAACTGTGTGACTAGAGTGAGGTAGGGGTAGAGGGAATTCCCGGTGTAGCGGTGAAATGCGTAGATATCGGGAAGAACACCAGTGGCGAAAGCGCTCTACTGGGCCTTGACTGACACTGAGGGACGAAAGCTAGGGGAGCGAAAGGGATTAGATACCCCTGTAGTCCTAGCCGTAAACGATGGATACTAGGTGTGGTTCGTATCGACCCGGGCCGTGCCGAAGCTAACGCGTTAAGTATCCTGCCTGGGGAGTTACGTCTCGTCAAGAGTGAAACTCAAAGGAATTGACGGGGCCCGCACAAGCGGTGGAGTATGTGGTTTAATTCGATGCAACGCGAAGAACCTTACCAGGGTTTGACATCCCCGAATCTCTGTGAAAGCGGAGAGTGCCTACGGGAGCGGGGAGACGAGGTGGTGCA

>GQIS8NW03G79A7 rank=0242901 x=2847.0 y=1425.5 length=541
CTCGCGTGTCGTGCCAGCCGCCGCGGTAATACAGAGGGTGCAAGCGTTAATCGGAATTACTGGGCGTAAAGCGCACGTAGGCGGTTTCTTAAGTCAGATGTGAAAGCCCCGGGCTCAACCTGGGAATTGCACTTGAAACTGGGAAACTAGAGTGTGTGAGAGGGGGGTAGAATTCCAAGTGTAGCGGTGAAATGCGTAGAGATTTGGAGGAATACCAGTGGCGAAGGCGGCCCCCTGGCACAACACTGACGCTCAGGTGCGAAAGCGTGGGGAGCAAACAGGATTAGATACCCTGGTAGTCCACGCCGTAAACGATGTCTACTAGCTGTTCGTGACCTTGTGTCGTGAGTAGCGCAGCTAACGCACTAAGTAGACCGCCTGGGGAGTACGGTCGCAAGATTAAAACTCAAATGAATTGACGGGGCCCGCACAAGCGGTGGAGCATGTGGTTTAATTCGACGCAACGCGAAGAACCTTACCTACTCTTGACATCTAGCGAAGATTGTAGAGATACGATTGTGCCTTCGGGAGCGCTAAGACG

>GQIS8NW03FK5NI rank=0243196 x=2174.5 y=588.0 length=512
CTCGCGTGTCGTGCCAGCCGCCGCGGTAATACGGAGGGTGCGAGCGTTATCCGGGATCACTGGGTTTAAAGGGTGCGTAGGCGGCCCGGTAAGTCAGTTGTGAAATACCCTTGCTTAACGAGCGGAGTTGCGATTGATACTGTCGGGCTTGAATCGGGATGAGGCAGGCGGAATGTGGCGTGTAGCGGTGAAATGCATAGATATGCCATAGAACACCGATTGCGAAAGCAGCCTGCTGGGCCTGGATTGACGCTGAGGCACGAAAAGCGTGGGGAGCAAAACAGGATTAGATACCCTGGTAGTCCACGCCCTAAACGATGCTTACTTGCTGTTTCTGGGCGACTGGGAGCGGCGGAGCGAAAGCGTTAAGTAAGCCACCGTGGGGAGTACGCCGGCAACGGTGAAACTCAAAGGAATTGACGGGGGTCCGCACAAGCGGTGGAGCATGTGGTTTAATTCGATGATACGCGAGGAACCTTACCTGGGCTAGGAATGCATCAGGGAGGATGCTG

>GQIS8NW03GSWU7 rank=0243296 x=2672.5 y=2257.0 length=542
CTCGCGTGTCGTGCCAGCAGCGGCGGTAATACAGAGGGTGCAAGCGTTAATCGGAATTACTGGGCGTAAAGCGCACGTAGGCGGTTTCTTAAGTCAGATGTGAAAGCCCCGGGCTCAACCTGGGAATTGCATTTGAAAACTGGGAAACTAGAGTGTGTGAGAGGGGGGTAGAATTCCAAGTGTAGCGGTGAAATGCGTAGAGATTTGGAGGAATACCAGTGGCGGAGGCGGCCCCCTGGCACAACACTGACGCTCAGGTGCGAAAGCGTGGGGAGCAAACAGGATTAGATACCCTGGTAGTCCACGCCGTAAACGATGTCTACTAGCTGTTCGTGACCTTGTGTCGTGAGTAGCGCAGCTAACGCACTAAGTAGACCGCCTGGGGGAGTACGGTCGCAAGATTAAAACTCAAATGAATTGACGGGGCCCGCACAAGCGGTGGAGCATGTGGTTAATTCGACGCAACGCGAAGAACCTTACCTACTCTTGACATCTAGCGAAGATTGTAGAGATACGATTGTGCCTTCGGGAACGCTAAGACG

>GQIS8NW03FN3EV rank=0243834 x=2207.0 y=2485.0 length=451
CTCGCGTGTCGTGCCAGCCGCCGCGGTAATACGGAGGAGGCAAGCGTTATCCGGAATTATTGGGCGTAAAGCGTCCGCAGGTGGCTTTTCAAGTTGGTGGTCAAAGCACAGGGCTCAACTCTGTAAAGGCCGGCGAAACTGAGAGGCTAGAGTGCGGTAGGGGCAGAGGGAATTCCCGGTGTAGCGGTGAAATGCGTAGATATCGGGAAGAACACCAGTAGCGAAAGCGCTCTGCTGGACCGCAACTGACACTCAGGGACGAAAGCTAGGGGAGCGAATGGGATTAGATACCCCAGTAGTCCTAGCCGTAAACGATGGATACTAGGTGTTGTCTGTATCGACCGGACAGTGCCGGAGCTAACGCGTTAAGTATCCCGCCTGGGGAGTACGCACGCAACGTAGTGAAACTCAAACGGAATTGACGGGGGCCCCGTCACAAGCGGTGGAGTAT

>GQIS8NW03GKRET rank=0244139 x=2579.5 y=2867.0 length=543
CTCGCGTGTCGTGCCAGCAGCCGCGGTAATACGTAGGGTGCAAGCGTTGTCCGGAATTACTGGGTGTAAAGGGTCCGTAGGTGGGTAAACAAGTCAAAGGTGAAATCTTACAGCTCAACTGTGAAACTGCCTTTGATACTGTTTATCTTGAGTATGAGAGAGGACGACAGAATTCATGGTGTAGCGGTGAAATGCGTAGATATCATGAAGAATACCGGTAGCGAAGGCGGTCATCTGGCTCATTACTGACACTGAGGGACGAAAGCGTGGGGAGCAAAACAGGATTAGATACCCTGGTAGTCCACGCCCTAAACGATGGATACTAGGTGTCGGTCCCGTTCAGTGTTTGCGTGCAAACCTTGAACGGGATCGGTGCCAAAGCTAACGCATTAAGTATCCCACCTGGGGAGTACGATCGCAAGGTTGAAACTCAAAGGAATTGACGGGGCCGCACAAGCAGTGGAGCATGTGGTTCAATTCGATGCAACGCGAAGAACCTTACCTGGGTTTAGAAAAGCAAGTGAACAAACGATGAAAGTCGTT

>GQIS8NW03HBCHR rank=0244338 x=2882.5 y=2157.0 length=147
CTCGCGTGTCGTGCCAGCAGCTGCGGTAATACGTAGGGTGCGAGCGTTAATCGGAATTACTGGGCGTAAAGCGTGCGCAGGCGGTTTTGTAAGACAGGCGTGAAATCCCCCGGGCTCAACCTGGGAATGGCGCTTGTGACTGCAAGG

>GQIS8NW03G957I rank=0245035 x=2869.0 y=604.0 length=450
CTCGCGTGTCGTGCCAGCAGCGGCGGTAAGACAGAGGTGGCGAGCGTTGTTCGGAATTACTGGGCTTAAAGGGCGAGTAGGCGTCCTGGTAAGTCAGCTGTGGAATCTTTTCGCTTAACGAAAAAATTGCATCTGAAACTATCGGGATTGAGTCGGACAGGGGAAGGCGGAATTCCTGGTGTAGCGGTGAAATGCGTAGATATCAGGAGGAAGGCCTGTGGCGAAGGCGGCCTTCTGGGTCTTGACTGACACTGAGGCGCGAAAGCGTGGGGAGCAAACAGGATTAGATACCCTGGTAGTCCACGCCCTAAACGGTGGGCATTAGGTGTGGGATCTGTAAGGGTTCTGTGCCGTAGCGAAAGCGTTAAATGCCCCGCCTGGGGAGTACGGCCGCAAGGTTGAAACTCAAAGGAATTGACGGGGCCGCACAAGCGGTGGAGCATGTGGTTT

>GQIS8NW03GOY83 rank=0245180 x=2627.5 y=3045.0 length=565
CTCGCGTGTCGTGCCAGCCGCCGCGGTAAGACGGAGGATGCAAGCGTTATCCGGAATTATTGGGCGTAAAGCGTCCGCAGGTGGTCAGACAAGTCTGCCGTTAAAAGCGTGGGGCTTAACTCCATAAGGGCGGTGGAAACTGTGTGACTAGAGTGAGGTAGGGGTAGAGGGAATTCCCGGTGTAGCGGTGAAATGCGTAGATATCGGGAAGAACACCAGTGGCGAAAGCGCTCTACTGGGCCTTGACTGACACTGAGGGACGAAAGCTAGGGGAGCGAAAGGGGATTAGATACCCCTGTAGTCCTAGCCGTAAACGATGGATACTAGGTGTGGTTCGTATCGACCCGGGCCGTGCCGAAGCTAACGCGTTAAGTATCCCGCCTGGGGAGTACGCTCGCAAGAGTGAAACTCAAAGGAATTGACGGGGCCCGCACAAGCGGTGGAGTATGTGGTTAATCCGATGCAACGCGAAGAACCTTACCAGGGTTTGACATCCCCCGAATCTCTGTGAAAGCGGAGAGTGCCTACGGGGAGCGGGGGAGACGAGGTGGTGCATGGCTGTCGT

>GQIS8NW03GP9IV rank=0245363 x=2642.0 y=1573.5 length=370
CTCGCGTGTCGTGCCAGCAGCGGCGGTAATACGTAGGGTGCGAGCGTTAATCGGAATTACTGGGCGTAAAGCGTGCGCAGGCGGCTTTTTAAGTCGGATGTGAGAGCCCCGGGCTCAACCTGGGAATTGCATCTGATACTGGGAAGCTAGAGTATGTGAGAGGTAGGCGGAACTACAAGTGTAGAGGTGAAATTCGTAGATATTTGTAGGAATGCCAATGACGAAGGTAGCTTACTGGACAAATACTGACGCTGAAGCGCGAAAGCTAGGGGAGCAAACAGGATTAGATACCCTGGTAGTCCTAGCTGTAAACGATGATCACTGGGTGTGGGGGGTCGGAACCTCTGTGCCGAAGTTAATAGCGATAAGT

>GQIS8NW03GEX5U rank=0245881 x=2513.0 y=2016.0 length=394
CTCGCGTGTCGTGCCAGCAGCGGCGGTAATACGTAGGGTGCGAGCGTTAATCGGAATTACTGGGCGTAAAGCGTGCGCAGGCGGTTTTGTAAGACGGGCGTGAAATCCCCGGGCTCAACCTGGGAATGGCGCTTGTGACTGCAAGGCTGGAGTGCGGCAGAGGGGGATGGAATTCCGCGTGTAGCAGTGAAATGCGTAGATATGCGGAGGAACACCGATGGCGAAGGCAATCCCCTGGGCCTGCACTGACGCTCATGCACGAAAGCGTGGGGAGCAAACAGGATTAGATACCCTGGTAGTCCACGCCCTAAACGATGTCAACTGGTTGTTGGGTCTTTGCTGACTCAGTAACGAAGCTAACGCGTGAACGTTGACCGCCTGGGGAGTACGGCCG

>GQIS8NW03GL4UF rank=0246820 x=2595.5 y=1397.5 length=174
CTCGCGTGTCGTGCCAGCCGCCGCGGTAATACGTAGGGTGCGAGCGTTAATCGGAATTACTGGGCGTAAAGCGTGCGCAGGCGGTTTGATAAGCCAGATGTGAAATCCCCGAGCTCAAACTTGGGAACTGCGCTTGGAACTGTCAGACTAGAGTGCGTCAGAGGGGGTGGAATT

>GQIS8NW03HAME0 rank=0247325 x=2874.5 y=1130.0 length=518
CTCGCGTGTCGTGCCAGCAGCGGCGGTAATACGTATGTCGCAAGCGTTATCCGGAATTATTGGGCATAAAGCGCGTCTAGGCGGTTTACTAAGTCTGATGTGAAAATGCGGAGCTCAACTCCGTATTGCGTTGGAAACTGGTAGACTAGAGTATTGGAGAGGTAGGCGGAACTACAAGTGTAGAGGTGAAATTCATAGATATTTGTAGGAATGCCAATGACGAAGGTAGCTTACTGGACAAATACTGACGCTGAAGCGCGAAAGCTAGGGGAGCAAACAGGATTAGATACCCTGGTAGTCCTAGCTGTAAACGATGATCACTGGGTGTGGGGGGTCGAACCTCTGTGCCGAAGTTAGTGCGATAAGTGATCCGCCTGGGGAGTACGGCCGCAAGGCTGAACTCAAAGGAATTGACGGGGGCCCGCACAAGCGGTGGAGCATGTGGTTAATTCGACGCAACGCGAAGAACCTTACCTACTCTTGACATCCAGAGAAGACTGCAGAGATGCGGTTGTGCC

>GQIS8NW03G3O31 rank=0247411 x=2795.0 y=1615.0 length=486
CTCGCGTGTCGTGCCAGCAGCGGCGGTAATACGGAGGATGCAAGCGTTATCCGGAATTATTGGGCGTAAAGCGTCCGTAGGTGGTTCATCAAGTCAGTTGTCAAAGCGTGGGGCTTAACCCCATAAAGGCGATTGAAACTGGTGGGCTAGAGTTTTGGTAGGGGTCAGGGGAATTCCCAGTGTAGCGGTGAAATGCGTAGATATTGGGAAGAACACCGGTGGCGAAAGCGCCTGACTGGGCCTGAACTGACACTGAGGGACGAAAGCTAGGGGAGCGAAAGGGATTAGATACCCCTGTAGTCCTAGCTGTAAACGATGGGTACTAGGTGTTGCCCCGTATCGACCCCGGGCAGTGCCGTAGCTAACGCGTTAAGTATCCCGCCTGGGGAGTACGCTCGCAAGAGTGAAACTCAAAGGAATTGACGGGGGCCCGCACAAGCGGTGGAGTATGTGGTTTAATTCGTATGCAACGCGAAGAACCTTACC

>GQIS8NW03G8THU rank=0247740 x=2853.0 y=3008.0 length=565
CTCGCGTGTCGTGCCAGCCGCCGCGGTAAGACGGAGGATGCAAGCGTTATCCGGAATTATTGGGCGTAAAGCGTCCGCAGGTGGTCAGACAAGTCTGCCGTTAAAAGCGTGGGGCTTAACTCCATAAGGGCGGTGGAAACTGTGTGACTAGAGTGAGGTAGGGGTAGAGGGAATTCCCGGTGTAGCGGTGAAATGCGTAGATATCGGGAAGAACACCAGTGGCGAAAGCGCTCTACTGGGCCTTGACTGACACTGAGGGACGAAAGCTAGGGGAGCGAAAGGGATTAGATACCCCTGTAGTCCTAGCCGTAAACGATGGATACTAGGTGTGGTTCGTATCGACCCGGGCCGTGCCGAGGCTAACGCGTTAAGTATCCCGCCTGGGGAGTACGCTCACAAGAGTGAAACTCAAAGGAATTGACGGGGGCCCGCACAAGCGGTGGAGTATGTGGTTTAATTCGATGCAACGCGAAGAACCTTACCAGGTTGTACATCCCCCGAATCTCTGTGAAAGCGGAGAGTGCCTACGGGAGCGGGGAGACGAGGTGGTGCATGGTTGTCGTCA

>GQIS8NW03GAJ67 rank=0247945 x=2463.0 y=2097.0 length=473
CTCGCGTGTCGTGCCAGCCGCTGCGGTAATACGTAGGGTGCGAGCGTTAATCGGAATTACTGGGCGTAAAAGCGTGCGCAGGCGGATGTTTAAGCCAGACGTGAAAGCCCCGGGCTTAACCTGGGAATTGCGTTTGGAACTGGACGTCTAGAGTGCGGCAGAGGGAGGTGGAATTCCACGTGTAGCAGTGAAATGCGTAGAGATGTGGAGGAACACCGATGGCGAAGGCAGCCTCCTGGGCTGACACTGACGCTCATGCACGAAAGCGTGGGGAGCAAACAGGATTAGATACCCTGGTAGTCCACGCCCTAAACGATGTCGACTGGCTGTTGGGCGGGAAACCGCTTGGTAGCGAAGCTAACGCGTGAAGTCGACCGCCTGGGGAGTACGGCCGCAAGGTTGAAACTCAAAGGAATTGACGGGGGCCCGCGACAAGCGGTGGATGATGTGGATTAATTCGATGCAACGCGAAG

>GQIS8NW03F851Q rank=0248158 x=2447.5 y=2636.5 length=381
CTCGCGTGTCGTGCCAGCAGCCGCGGTAATACGTATGTCGCAAGCGTTATCCGGAATTATTAGGGCATAAAGCGCGTCTAGGCGGTTTACTAAGTCTGATGTGAAAATGCGGAGCTCAACTCCGTATTGCGTTGGAAAACTGGTAGACTAGAGTATTGGAGAGGTAGGCGGAACTACAAGTGTAGAGGTGAAATTCGTAGACATTTGTAGGAATGCCAATGACGAAGGTAGCTTACTGGACAAATACTGACGCTGAAGCGCGAAAGCGTGGGGAGCAAACAGGNTTAAATACCCTGGTAGTCCACGCCCTAAACGATGTCAACTAGTTGTTGGGAGGGTAAAACCTTTTAGTAACGTAGCTAACGCGTGAAGTTGACCGCC

>GQIS8NW03F1L8X rank=0248474 x=2361.0 y=2639.0 length=401
CTCGCGTGTCGTGCCAGCCGCTGCGGTAATACGGAGGATCCAAGCGTTATCCGGAATCATTGGGCTTAAAGGGTCCGTAGGCGGTCTTATAAGTCAGTGGTGAAAGCCCATCGCTCAACGATGGAACTGCCATTGATACTGTAGGACTTGAATGCTTAGGAAGTAACTAGAATATGTAGTGTAGCGGTGAAATGCTTAGATATTACATGGAATACCAATTGCGAAGGCAAGGTTACTACTAAGTGATTGACGCTGATGGACGAAAGCGTGGGGAGCGAACAGGNTTAGATACCCTGGTAGTCCACGCCGTAACGATGGATACTAGCTGTTCGGCGCAAGTTGAGTGGCTAAGCGAAAGTGATAAGTATCCCACCTGGGGAGTACGCACGCAAGTGTGAACT

>GQIS8NW03GRRB4 rank=0248873 x=2659.0 y=1682.0 length=461
CTCGCGTGTCGTGCCAGCAGCAGCGGTAATACGTAGGGGGCAAGCGTTGTCCGGATTTACTGGGTGTAAAGGGCGCGCAGGCGGGTTAGCAAGTCAGAGGTGAAATACTACAGCTTAACTGTAGAACTGCCTTTGAAACTGTTAATCTTGAGTGCGGAAGAGAGAGACGGAATTCCAGGTGTAGCGGTGAAATGCGTAGATATCTGGAAGAACACCAGTAGCGAAGGCGGTCTCTTGGTCCGTTACTGACGCTCAGGCGCGAAAGCGTGGGGAGCAAACAGGATTAGATACCCTGGTAGTCCACGCCCTAAACGATGAATACTAGGTGTTGTTCTTTTAGATCAGCGCCGCAGCTAACGCATTAAGTATTCCACCTGGGGAGTACGATCGCAAGGCTGAACTCAAAGGAATTGGACGGGGGCCCGCACAAGCAGTGGAGCATGTGGTTTAATTCGATGCAA

>GQIS8NW03HGVBE rank=0249566 x=2945.0 y=1784.0 length=402
CTCGCGTGTCGTGCCAGCCGCGGCGGTAAGACGGAGGATGCAAGCGTTATCCGGAATTATTGGGCGTAAAGCGTCCGCAGGTGGTCAGACAAGTCTGCCGTTAAAGCGTGGGGCTTAACTCCATAAGGGCGGTGGAAAACTGTGTGACTAGAGTGAGGTAGGGGTAGAGGGAATTCCCGGTGTAGCGGTGAAATGCGTAGATATCGGGAAGAACACCAGTGGCGAAAGCGCTCTACTGGGCCTTGACTGACACTGAGGGACGAAAAGCTAGGGGAGCGAAAGGGATTAGATACCCCTGTAGTCCTAGCCGTAAACGATGGATACTAGGTGTGGTTCGTATCGACCGGGCCGTGCCGAAGCTAACGCGTTAAGTATCCCGCCTGGGAGTACGCTCGCAAGAGT

>GQIS8NW03HFPEH rank=0249953 x=2932.0 y=711.5 length=518
CTCGCGTGTCGTGCCAGCCGCCGCGGTAATACAGAGGGTGCAAGCGTTAATCGGAATTACTGGGCGTAAAGCGCACGCAGGCGGTTGGTTAAGTCAGATGTGAAAGCCCCGGGCTCAACCTGGGAATTGCATTTGAAACTGGCCAACTAGAGTACGTGAGAGGGGGGTAGAATTCCAAGTGTAGCGGTGAAATGCGTAGAGATTTGGAGGAATACCAGTGGCGAAGGCGGCCCCCTGGCACGATACTGACGCTCAGGTGCGAAAGCGTGGGGAGCAAACAGGATTAGATACCCTGGTAGTCCACGCCGTAAACGATGTCTACTAGCTGTTCGTGGTCTTGTACTGTGAGTAGCGCAGCTAACGCACTAAGTAGACCGCCTGGGGAGTACGGTCGCAAGATTAAAACTCAAATGAATTGACGGAGCCGCACAAGCGGTGGAGCATGTGGTTAATTCGACGCAACGCGAAGAACCTTACCTACTCTTGACATCTAGCGAAGATTGTAGAGATACGATTGT

>GQIS8NW03G1KC0 rank=0250868 x=2771.5 y=450.0 length=547
CTCGCGTGTCGTGCCAGCCGCTGCGGTAAGACGGAGGATGCAAGCGTTATCCGGAATTATTGGGCGTAAAGCGTCCGCAGGTGGTCAGACAAGTCTGCCGTTAAAGCGTGGGGCTTAACTCCATAAGGGCGGTGGAAACTGTGTGACTAGAGTGAGGTAGGGGTAGAGGGAATTCCCGGTGTAGCGGTGAAATGCGTAGATATCAGGAAGAACACCAGTGGCGAAAGCGCTCTACTGGGCCTTGACTGACACTGAGGGACGAAAGCTAGGGGAGCGAAAGGGATTAGATACCCCTGTAGTCCTAGCCGTAAACGATGGATACTAGGTGTGGTTCGTATCGACCCGGGCCGTGCCGAAGCTAACGCGTTAAGTACCCCGCCTGGGGAGTACGCTCGCAAGAGTGAAACTCAAAGGAATTGACGGGGCCGCACAAGCGGTGGAGTATGTGGTTTAATTCGATGCAACGTGAAAAACCTTACCTACCCTTGACATGCCAGGGACTTGCCAGAGATGGCTTGGTGTCCCGAAAGGGAACCTGGACACAGGT

>GQIS8NW03FP1E4 rank=0251670 x=2229.0 y=3102.0 length=462
CTCGCGTGTCGTGCCAGCCGCGGCGGTAATACGGAGGAGGCAAGCGTTATCCGGAATTATTGGGCGTAAAGCGTCCGCAGGTGGCTTTTTCAAGTCGGTGGTCAAAGCACAGGGCTCAACTCTGTAAAGGCCGGCGAAACTGAGAGGCTAGAGTGCGGTAGGGGCAGAGGGAATTCCCGGTGTAGCGGTGAAATGCGTAGATATCGGGAAGAACACCAGTAGCGAAAGCGCTCTGCTGGACCGCAACTGACACTCAGGGACGAAAGCTAGGGGAGCGAATGGGATTAGATACCCCAGTAGTCCTAGCCGTAAACGATGGATACTAGGTGTTGTCTGTATCGACCCGGACAGTGCCGGAGCTAACGCGTTAAGTATCCCGCCTGGGAGTACGCACGCAAGTGTGAAACTCAAAGAATTGACGGGGCCCGNACAAGCGGTGGAGTATGTGGTTTAATTCGATGC

>GQIS8NW03FIFHS rank=0251815 x=2143.5 y=350.0 length=372
CTCGCGTGTCGTGCCAGCCGCGGCGGTAATACGGAGGGAGCTAGCGTTGTTCGGAATTACTGGGCGTAAAGCGCGCGTAGGCGGCTACTCAAGTCAGAGGTGAAAGCCCGGGGCTCAACCCCGGAACTGCCTTTGAAACTAGGTGGCTGGAATCTTGGAGAGGTCAGTGGAATTCCGAGTGTAGAGGTGAAATTCGTAGATATTCGGAAGAACACCAGTGGCGAAGGCGACTGAACTGGACAAGTATTGACGCTGAGGTGCGAAAGCGTGGGGAGCAAAACAGGGATTAGATACCCTGGTAGTCCACGCCGTAAACGATGATAACTAGCTGTCCGGGCACATGGTGTCGTGGGTGGCGCAGCTAACGCGATT

>GQIS8NW03GKZJK rank=0252094 x=2582.0 y=1118.0 length=485
CTCGCGTGTCGTGCCAGCAGCGGCGGTAAGACGGAGGATGCAAGCGTTATCCGGAATTATTGGGCGTAAAGCGTCCGCAGGTGGTCAGACAAGTCTGCCGTTAAAGCGTGGGGCTTAACTCCATAAGGGCGGTGGAAACTGTGTGACTAGAGTGAGGTAGGGGTAGAGGGAATTCCCGGTGTAGCGGTGAAATGCGTAGATATCGGGAAGAACACCAGTGGCGAAAGCGCTCTACTGGGCCTTGACTGACACTGAGGGACGAAAGCTAGGGGAGCGAAAGGGATTAGATACCCCTGTAGTCCTAGCCGTAAACGATGGATACTAGGTGTGGTTCGTATCGACCCGGGCCGTGCCGAAGCTGACGCGTTAAGTATCCCGCCTGGGGAGTACGCTCGCAAGAGTGAAACTCAAAGGAATTGACGGGGCCCGCACAAGCGGTGGAGTATGTGGTTTAATTCGATGCGAACGCGAAAGAACCGTTACCA

>GQIS8NW03HFHEU rank=0252298 x=2929.5 y=2644.0 length=526
CTCGCGTGTCGTGCCAGCAGCGGCGGTAAGACGGAGGATGCAAGCGTTATCCGGAATTATTGGGCGTAAAGCGTCCGCAGGTGGTCAGACAAGTCTGCCGTTAAAGCGTGGGGCTTAACTCCATAAGGGCGGTGGAAACTGTGTGACTAGAGTGAGGTAGGGGTAGAGGGAGTTCCCGGTGTAGCGGTGAAATGCGTAGATATCGGGAAGAACACCAGTGGCGAAAGCGCTCTACTGGGCCTTGACTGACACTGAGGGACGAAAGCTAGGGGAGCGAAAGGGATTAGATACCCCTGTAGTCCTAGCCGTAAACGATGGATACTAGGTGTGGTTCGTATCGACCCGGGCCGTGCCGAAGCTAACGCGTTAAGTATCCCGCCTGGGGAGTATGCTCGCAAGAGTGAAACTCAAAGGAATTGACGGGGCCCGCACAAGCGGTGGAGTATGTGGTTTAATTCGATGCAACGCGAAGAACCTTACCAGGGTTTGACATCCCCGAATCTCTGTGAAAGCGGAGAGTGCCTAC

>GQIS8NW03FXPX8 rank=0252832 x=2317.0 y=1038.0 length=445
CTCGCGTGTCGTGCCAGCAGCTGCGGTAAGACAGAGGTGGCGAGCGTTGTTCGGAATTACTGGGCTTAAAGGGCGCGTAGGTGGTGATGCAAGTCTGAGGTGGAATTCTACAGCTTAACTGTGGGACTGCCTTGGAAACTGTGTTACTTGAGTCGGACAGGGGAAGGCGGAATTCCTGGTGTAGCGGTGAAATGCGTAGATATCAGGAGGAAGGCCTGTGGCGAAGGCGGCCTTCTGGGTCTTGACTGACACTGAGGCGCGAAAGCGTGGGGAGCAAACAGGATTAGATACCCTGGTAGTCCACGCCCTAAACGGTGGCATTAGGTGTGGGATCTGTAAGGTTCTGTGCCGTAGCGAAAGCGTTAAATGCCCCGCCTGGGGAGTACGGCCGCAAGGTTGAAACTCAAAGGAAGTTGACGGGGCCCGCACAAGCGGTGGAGCATGT

>GQIS8NW03G4DK9 rank=0254550 x=2803.5 y=571.5 length=516
CTCGCGTGTCGTGCCAGCAGCAGCGGTAATACGGAGGGTGCAAGCGTTAATCGGAATCACTGGGCGTAAAGCGCACGCAGGCGGCTTTTTAAGTCGGATGTGAAAGCCCCGGGCTCAACCTGGGAATTGCATCTGATACTGGGAAGCTAGAGTACGTGAGAGGGGGGTAGAATTTCCAAGTGTAGCGGTGAAATGCGTAGAGATTTGGAGGAATACCAGTGGCGAAGGCGGCCCCCTGGCACAATACTGACGCTCAGGTGCGAAAGCGTGGGGAGCAAACAGGATTAGATACCCTGGTAGTCCACGCCGTAAGCGATGTCTACTAGCTGTTCGCGGCCTTGTGTTGTGAGTAGCGCAGCTAACGCATTAAGTAGACCGCCTGGGGAGTACGGTCGCAAGATTAAAACTCAAATGAAATTGACGGGGGCCGCACAAGCGGTGGAGCATGTGGTTAATTCGACGCAACGCGAAGAACCTTACCTACTCTTGACATCTACAGAACTTGGTAGAGATACC

>GQIS8NW03G4CE8 rank=0254608 x=2802.0 y=3154.0 length=325
CTCGCGTGTCGTGCCAGCAGCGGCGGTAATACGTATGTCGCAAGCGTTATCCGGAATTATTGGGCATAAAGCGCGTCTAGGCGGTTTACTAAGTCTGATGTGAAAATGCGGAGCTCAACTCCGTATTGCGTTGGAAACTGGTAGACTAGAGTATTGGAGAGGTAGGCGGAACTACAAGTGTAGAGGTGAAATTCGTAGATATTTGTAGGAATGCCAATGACGAGGTAGCTTACTGGACAAATACTGACGCTGAAGCGCGAAAGCTAGGGGAGCAAACAGGATTAGATACCCTGGTAGTCCTAGCTGTAAACGATGATCACTGGGT

>GQIS8NW03FH0OB rank=0255231 x=2138.0 y=1625.0 length=273
CTCGCGTGTCGTGCCAGCAGCTGCGGTAAGACGGAGGATGCAAGCGTTATCCGGAATTATTGGGCGTAAAGCGTCCGCAGGTGGTCAGACAAGTCTGCCGTTAAAGTGTGGGGCTTAACTCCATGAGGGCGGTGGAAACTGTGTGACTAGAGTGAGGTAGGGGTAGAGGGAATTCCCGGTGTAGCGGTGAAATGCGTAGATATCGGGAAGAACACCAGTGGCGAAAGCGCTCTACTGGGCCTTTGACTGACACTGAGGGACGAAAGCTAGGGG

>GQIS8NW03FN383 rank=0255233 x=2207.5 y=3573.0 length=511
CTCGCGTGTCGTGCCAGCAGCAGCGGTAATACGTAGGGTGCAAGCGTTGTCCGGAATTACTGGGTGTAAAGGGTCCGTAGGTGGGTAAACAAGCCAAAGGTGAAATCTTACAGCTCAACTGTGAAACTGCCTTTGATACTGTTTATCTTGAGTATGAGAGAGGATGACAGAATTCATGGTGTAGCGGTGAAATGCGTAGATATCATGAGGAATACCGGTAGCGAAGGCGGTCATCTGGCTCATTACTGACACTGAGGGACGAAAGCGTGGGGAGCAAAACAGGATTAGATACCCTGGTAGTCCACGCCCTAAACGATGGATACTAGGTGTCGGTCCCGTTCAGTGTTTGCGTGCAAACCTTGAACGGGATCGGTGCCAAAGCTAACGCATTAAGTATCCACCTGGGGAGTACGATCGCAAGGTTGAAACTCAAAGGAATTGACGGGGCCGCACAAGCAGTGGAGCATGTGGTTCAATTCGATGCAACGCGAAGAACTTTACCTGGGTTTAG

>GQIS8NW03F7PMT rank=0255779 x=2431.5 y=243.0 length=46
CTCGCGTGTCGTGCCAGCAGCTGCGGTAAAACGTTGGAGGCGAGCG

>GQIS8NW03GDDY0 rank=0256446 x=2495.0 y=2922.0 length=403
CTCGCGTGTCGTGCCAGCCGCAGCGGTAAGACAGAGGTGGCGAGCGTTGTTCGGAATTACTGGGCTTAAAAGGGCGCGTAGGTGGTGATGCAAGTCTGAGGTGGAATTCTACAGCTTAACTGTGGGACTGCCTTGGAAACTGTGTTACTCGAGTCGGACGGGGGAAGGCGGAATTCCTGGTGTAGCGGTGAAAATGCGTAGATATCAGGAGGAAGGCCTGTGGCGAAGGCGGCCTTCTGGGTCTTGACTGACACTGAGGCGCGAAAGCGTGGGGAGCAAACAGGATTAGATACCCTGGTAGCCCACGCCCTAAACGGTGGGCATTAGGTGTGGGATCTGTAAGGGTTCTGTGCCGTAGCGAAAGCGTTAAATGCCCCGCCTGGGGAGTACGGCCGCAAGGTTG

>GQIS8NW03GLSBC rank=0257180 x=2591.0 y=1542.0 length=468
CTCGCGTGTCGTGCCAGCAGCTGCGGTAATACGTAGGGTGCGAGCGTTAATCGGAATTACTGGGCGTAAAGCGTGCGCAGGCGGTTTTGTAAGACAGGCGTGAAATCCCCGGGCTCAACCTGGGAATGGCGCTTGTGACTGCAAGGCTGGAGTGCGGCAGAGGGGAGTGGAATTCCGCGTGTAGCAGTGAAAATGCGTAGATATGCGGAGGAACACCGATGGCGAAGGCAACTCCCTGGACCTGTACTGACGCTCATGCACGAAAGCGTGGGGAGCAAACAGGATTAGATACCCTGGTAGTCCACGCCCTAAACGATGTCAACTGGTTGTTGGGAGGGTTTCTTCTCAGTAACGTAGCTAACGCGTGAAGTTGACCGCCTGGGAGTACGGCCGCAAGGTTGAAACTCAAAGGAATTGACGGGGACCCGCACAAGCGGTGGATGATGTGGTTTAATTCGATGCAACGCG

>GQIS8NW03G32XF rank=0257256 x=2799.5 y=3137.0 length=538
CTCGCGTGTCGTGCCAGCCGCCGCGGTAATACGGAGGGTGCAAGCGTTAATCGGAATTACTGGGCGTAAAGCGCACGCAGGCGGCTTTTTAAGTCGGATGTGAAAGCCCCGGGCTCAACCTGGGAATTGCATCTGATACTGGGAAGCTAGAGTATGTGAGAGGGGGGTAGAATTCCAAGTGTAGCGGTGAAATGCGTAGAGATTTGGAGGAATACCAGTGGCGAAGGCGGCCCCCTGGCACAATACTGACGCTCAGGTGCGAAAAGCGTGGGGAGCAAACAGGATTAGATACCCTGGTAGTCCACGCCGTAAACGATGTCTACTAGCTGTTCGCGGCCTTGTGTTGTGAGTAGCGCAGCTAACGCATTAAGTAGACCGCCTGGGGGAGTAACGGTCGCAAGATTAAAACTCAAATGAATTGACGGGGGCCCGCACAAGCGGTGGAGCATGCGGTTTAATTCGAACGCAACGCGAAGAACCTTACCTACTCTTGACATCTACAGAACTTGGTAGAGATACCTTGGTGCCTTCGGGAACT

>GQIS8NW03GYTE2 rank=0257824 x=2739.5 y=3292.0 length=513
CTCGCGTGTCGTGCCAGCAGCTGCGGTAATACGGAGGATGCAAGCGTTATCCGGATTCATTGGGTTTAAAGGGTGCGTAGGCGGAATAGTAAGTCAGTGGTGAAAGCCTACAGCTTAACTGTAGAACTGCCATTGATACTGCTATTCTTGAGTGCAGTTGAGGTAGCTGGAATGTGTGGTGTAGCGGTGAAATGCTTAGATATCACACAGAACACCGATTGCGAAGGCAGGTTGCTAAACCGTAACTGACGCTGAGGCACGAAAGCGTGGGGATCAAACAGGATTAGATACCCTGGTAGTCCACGCCCTAAACGTTGATAACTCGCTGTTGGCGATATATTGTCAGTGGCTAAGCGAGAGCGTTAAGTCATCCACCTGGGGAATACGACCGCAAGATTGAAACTCAAAGGAATTGACGGGGCCGCACAAGCGGAGGAACATGTGGTTTAATTCGATGGTACGCGAGGAACCTTACCTGGGTTTGAACGTAGGACGATGATTGCCGAAAGGTGA

>GQIS8NW03G1OSA rank=0257884 x=2772.0 y=2088.0 length=343
CTCGCGTGTCGTGCCAGCAGCGGCGGTAATACAGAGGGTGCAAGCGTTAATCGGAATTACTGGGCGTAAAGCGCACGTAGGCGGTTTCTTAAGTCAGATGTGAAAAGCCCCGGGCTCAACCTGGGAATTGCATTTGAAACTGGGAAACTAGAGTGTGTGAGAGGGGGGTAGAATTCCAAGTGTAAGCGGTGAAATGCGTAGAGATTTTGGAGGAATACCAGTGGCGAAGGCGGCCCCCTGGCACAACACTGACGCTCAGGTGCGAAAGCGTGGGGAGCAAACAGGATTAGATACCCTGGTAGTCCACGCCGTAAACGATGTCTACTAGCTGTTCGTGACCTTG

>GQIS8NW03FJV8V rank=0258096 x=2159.0 y=3181.0 length=388
CTCGCGTGTCGTGCCAGCAGCGGCGGTAATACGGAGGGTGCAAGCGTTATCCGGAATCACTGGGTTTAAAGGGTGCGTAGGCGGCCTGATAAGTCAGAGGTGAAAGCTCGCAGCTTAACTGCGGAACTGCCTTTGATACTGTTGGGCTTGAAAGAGGACGAGGTTGGCGGAATGTGGCATGTAGCGGTGAAATGCATAGATATGCCATAGAACATCGATGGCGAAGGCAATCCCCTGGGCCTGCACTGACGCTCATGCACGAAAGCGTGGGGAGCAAACAGGATTAGATACCCTGGTAGTCCACGCCCTAAACGATGTCAACTGGTTGTTGGGTCTTTGCTGACTCAGTAAGAAGCTAACGCGTGAAGTTGACCGCCGTGGGGAGTAC

>GQIS8NW03FOOB6 rank=0258306 x=2214.5 y=932.0 length=553
CTCGCGTGTCGTGCCAGCCGCTGCGGTAATACGGAGGATGCAAGCGTTATCCGGAATTATTGGGCGTAAAGCGTCCGTAGGTGGTCAGACAAGTCTGCCGTTAAAGCGTGGGGCTTAACTCCATAAGGGCGGTGGAAACTGTGTGACTAGAGTGAGGTAGGGGTAGAGGGAATTCCCGGTGTAGCGGTGAAATGCGTAGATATCGGGAAGAACACCAGTGGCGAAAGCGCTCTACTGGGCCTTGACTGACACTGAGGGACGAAAGCTAGGGGAGCGAAAGGGNTTAGATACCCCTGTAGTCCTAGCCGTAAACGATGGATACTAGGTGTGGTTCGTATCGACCCGGGCCGTGCCGAAGCTAACGCGTTAAGTATCCCGCCTGGGGAGTACGCTCGCAAGAGTGAAACTCAAAGGAATTGACGGGGCCCGCGACAAGCGGTGGAGTATGTGGTTAATTCGATGCAACGCGAAGAACCTTACCAGGGTTTGACATCCCCCGAATCTCTGCGAAAGCGGAGAGTGCCTACGGGAGCGGGGAGACGAGGTGGTGCAT

>GQIS8NW03FRFHZ rank=0258348 x=2245.0 y=2469.0 length=476
CTCGCGTGTCGTGCCAGCCGCTGCGGTAAGACGGAGGATGCAAGCGTTATCCGGAATTATTGGGCGTAAAGCGTCCGCAGGTGGTCGGACAAGTCTGCCGTTAAAGCGTGGGGCTTAACTCCATAAGGGCGGTGGAAACTGTGTGACTAGAGTGAGGTAGGGGTAGAGGGAATTCCAGGTGTAGCGGTGAAATGCGTAGATATCTGGAAGAACACCAGTAGCGAAGGCGGTCTCTTGGTCCGTTACTGACGCTCAAGCGCGAAAGCGTGGGGAGCAAACAGGATTAGATACCCTGGTAGTCCACGCCCTAAACGATGAATACTAGGTGTTGTCCTTTTGATCAGCGCCGCAGCTAACGCATTAAGTATTCCACCTGGGGAGTACGATCGCAAGGTTGAAACTCAAAGGAATTGACGGGGCCCGCACAAGCAGTGGAGCATGTGGTTTAATTCGATGCAACGCGAAGAACCTTACCT

>GQIS8NW03FNWGU rank=0258579 x=2205.0 y=1676.0 length=461
CTCGCGTGTCGTGCCAGCCGCCGCGGTAATGCGTAGGGGGCAAGCGTTGTCCGGATTTACTGGGTGTAAAGGGCGCGCAGGCGGGTTAGCAAGTCAGAGGTGAAAATCCTACAGCTTAACTGTAGAACTGCCTTTGAAACTGTTAATCTTGAGTGCGGAAGAGAGAGACGGAATTCCAGGTGTAGCGGTGAAAATGCGTAGATATCTGGAAGAACACCAGTAGCGAAGGCGGTCTCTTGGTCCGTTACTGACGCTCAAGCGCGAAAAGCGTGGGGAGCAAACAGGATTAGATACCCTGGTAGTCCACGCCCTAAACGATGAATACTAGGTGTTGTTCTTTTGATCAGCGCCGCAGCTAACGCATTAAGTATTCCACCTGGGGAGTACGATCGCAAGGTTGAAACTCAAGGAATTGACGGGGCCCGCACAAGCAGTGGAGCATGTGTTTAATCGATGCAACG

>GQIS8NW03G2H0M rank=0258989 x=2781.0 y=3108.0 length=569
CTCGCGTGTCGTGCCAGCAGCGGCGGTAATACGGAGGATGCAAGCGTTATCCGGAATTATTGGGCGTAAAGCGTCCGTAGGTGGTTCATCAAGTCAGTTGTCAAAGCGTGGGGCTTAACCCCATAAAAGGCGATTGAAAACTGGTGGGCTAGAGTTTGGTAGGGGTCAGGGGAATTCCCAGTGTAGCGGTGAAATGCGTAGATATTGGGAAGAACACCGGTGGCGAAAGCGCCTGACTGGGCCTGAACTGACACTGAGGGACGAAAGCTAGGGGAGCGAAAGGGATTAGATACCCCTGTAGTCCTAGCTGTAAACGATGGGTACTAGGTGTTGCCCGTATCGACCCGGGCAGTGCCGTAGCTAACGCGTTAAGTATCCCGCCTGGGGAGTACGCTCGCAAGAGTGAAACTCAAAGGAATTGACGGGGGCCCGCACAAGCGGTGGAGTATGTGGTTTAATTCGATGCAACGCGAAGAACCTTACCAGGGTTTGACATGTCCGGGACCTCGGTGAAAGCTGAGGGTGGCCTTCGGGGAGCCGGAACACAGGTGCTGCATGGTTGTCGTCAG

>GQIS8NW03GO7NZ rank=0259234 x=2630.0 y=1661.5 length=475
CTCGCGTGTCGTGCCAGCCGCGGCGGTAATACGTAGGGTGCGAGCGTTAATCGGAATTACTGGGCGTAAAGCGTGCGCAGGCGGATGTTTAAGCCAGATGTGAAATCCCCCGGGCTTAACCTGGGAATGGCATTTGGAACTGGACGTCTAGAGTGTGGCAGAGGGGGGTGGAATTCCACGTGTAGCAGTGAAATGCGTAGAGATGTGGAGGAACACCGATGGCGAAGGCAGCCCCCTGGGCTGACACTGACGCTCATGCACGAAAGCGTGGGGAGCAAACAGGATTAGATACCCCGGTAGTCCACGCCGTAAACGATGAGCGCTAGGTGTTGGTGGTCTCCGACCCCACCAGTGCCGCAGCTAACGCATTAAGCGCTCCGCCTGGGGAGTACGGCCGCAAGGTTGAAACTCAAAGGAATTGGACGGGGCCCGCACAAGCGGTGGAGCATGTGGATTAATTCGATACTAACCGAAG

>GQIS8NW03GCQPP rank=0259438 x=2488.0 y=1451.0 length=439
CTCGCGTGTCGTGCCAGCAGCGGCGGTAATACGTAGGGTGCAAGCGTTGTCCGGATTCACTGGGTGTAAAGGGCGCGCAGGCGGGCTCTTAAAGTCAGTTGTCAAAAGCGTGGGGCTTAACCCCATAAAGGCGATTGAAACTGGTGGGCTAGAGTTTGGTAGGGGTCAGGGGAATTCCCAGTGTAGCGGTGAAATGCGTAGATATTGGGAAGAACACCGGTGGTCGAAAGCGCCTGACTGGGCCTGAACTGACACTGAGGGACGAAAGCTAGGGGAGCGAAAGGGATTAGATAACCCCTGTAGTCCTAGCTGTAAACGATGGGTACTAGGTGTTGCCCGTATCGACCCGGGCAGTGCCGTAGCTAAACGCGTTAAGTATCCCGCCTGGGGAGTACGCTCGCAAGAGTGAAACTCAAAAGGAATTGACGGGGGCCCGCAC

>GQIS8NW03G1P2P rank=0259978 x=2772.0 y=3759.0 length=561
CTCGCGTGTCGTGCCAGCAGCGGCGGTAAAACGTAGGAGGCGAGCGTTATCCGGATTTACTGGGCGTAAAGCGCGTGCAGGTGGTTTGGAAAGTTGGATGTGAAAGCTCCCGGCTTAACTGGGAGAGGTCGTTCAATACTTCTGAACTAGAGGATGGGAGAGGGAGGTGGAATCCCGTGTGTAGTGGTGAAATGCGTAGATATACGGAGGAACACCAGTGGCGAAAGCGGCCTCCTGGCCCATTTCTGACACTCAGACGCGAAAGCTAGGGTAGCAAACGGGATTAGAGACCCCGGTAGTCCTAGCTGTAAACGATGCGGACTTGGCGTCGGTGAGGTAAAATCTATCGGTGTCGAAGCTAACGCGGTAAGTCCGCCGCCTGGGGACTACGGCCGCAAGGTTAAAACTCAAAGGAATTGACGGGGGCCCGCACAAGCAGCGGAGCGTGTGGTTTAATTCGATGTAACACGAAGAACCTTACCAGGGTTTGACATGCTGGTGGTAGGGATCCGAAAGGTGACCGACCGCAAGGGAGCCAGCACAGGTGCTGCATGGCTGTCG

>GQIS8NW03HEQHZ rank=0261343 x=2921.0 y=533.0 length=442
CTCGCGTGTCGTGCCAGCAGCTGCGGTAATACGGAGGATGCAAGCGTTATCCGGAATTATTGGGCGTAAAGCGTCCGTAGGTGGTTCATCAAGTCAGTTGTCAAAGCGTGGGGCTTAACCCCATAAAGGCGATTGAAACTGGTGGGCTAGAGTTTGGTAGGGGTCAGGGGAATTCCCAGTGTAGCGGTGAAATGCGTAGATATTGGGAAGAACACCGGTGGCGAAAGCGCCTGACTGGGCCTGAACTGACACTGAGGACGAAAGCTAGGGGAGCGAAAGGGATTAGATACCCCTGTAGTCCTAGCTGTAAACGATGGGTACTAGGTGTTGCCCGTATCGACCCGGGCAGTGCCGTAGCTAACGCGTTAAGTACTCCCGCCTGGGGAGTACGCTCGCAAGAGTGAAACTCAAAGGAATGACGGGGCCGCACAGCGGTGGAGTA

>GQIS8NW03FN6SU rank=0261658 x=2208.0 y=2780.0 length=464
CTCGCGTGTCGTGCCAGCCGCTGCGGTAATACGTAGGGTGCGAGCGTTGTCCGGAATTACTGGGTGTGAAGGGTCCGTAGGTGGGTGGATAAGTCAATGGTGAAATTTCTCGGCTTAACCGAGAAACTGCCATTGAAACTATTCATCTCGAGTGCGATAGAGGGTGATGGAATTCATGGTGTAGCGGTGAAATGCGTAGATATCATGAAGAACACCAGTTGCGAAGGCGATTACCTGGCTCGTTACTGACACTGAGGGACGAAAGCGTGGGGAGCAAACAGGATTAGATACCCTGGTAGTCCACGCCCTAAACGATGGATGCTCGGTGTTGGTCTCGTTAATTCGGGATCAGTACCTTAGCTAACGGCGTTAAGCATCCCACCTGGGGAGTACGATCGCAAGGTTGAAACTCAAGGAATTGACGGGGGCCGCACAAGCAGTGGAGCATGTGGTTCAATCGATGC

>GQIS8NW03GKME8 rank=0261662 x=2578.0 y=498.0 length=446
CTCGCGTGTCGTGCCAGCAGCTGCGGTAATACGTAGGGTGCGAGCGTTAATCGGAATTACTGGGCGTAAAGCGTGCGCAGGCGGTTTTTTAAGATAGGCGTGAAATCCCCGGGCTCAACCTGGGAACTGCGCTTATGACTGGAAGACTAGAGTATGGCAGAGGGGGGTGGAATTCCACGTGTAGCAGTGAAATGCGTAGAGATGTGGAGGAACACCGATGGCGAAGGCAGCCCCCTGGGCCAATACTGACGCTCATGCACGAAAGCGTGGGGAGCAAACAGGATTAGATACCCTGGTAGTCCACGCCCTAAACGATGTCAACTAGTTGTTGGGAGGTAAAACCTTTTAGTAACGGGGCTAACGCGTGAAGTTGACCGCCTGGGGAGTACGGCCGCAAGGTTAAAACTACAAGGAATTGACGGGACCGCACAAGCGGTGGATGATGT

>GQIS8NW03G441O rank=0261883 x=2811.0 y=3386.0 length=521
CTCGCGTGTCGTGCCAGCCGCGGCGGTAATACGGAGGGTGCGAGCGTTAATCGGAATTACTGGGCGTAAAGCGTGCGTAGGCGGCTTGTTGAGTCAGATGTGAAAGCCCTGGACTTAACCTGGGAACGGCATATGATACTGGCAAGCTTGAGTTGAGTAGAGGAGGGTGGAATTTCCGGTGTAGCGGTGAAATGCGTAGAGATCGGAAGGAACACCAGTGGCGAAGGCGGCTCTCTGGACTCAAACTGACGCTGAGGTACGAAAGCGTGGGGGAGCAAACAGGATTAGATACCCTGGTAGTCCACGCCGTAAACGATGTCTACTAGCTGTTCGTGACCTTGTGTCGTGAGTAGCGCAGCTAACGCACTAAGTAGACCGCCTGGGGAGTACGGTCGCAAGATTAAAACTCAATGAATTGACGGGGGCCCGCACAAGCGGTGGAGCATGTGGTTTAATTCGACGCAACGCGAAGAACCTTACCTACTCTTGACATCTATCGAAGATTGTAGAGATACGATTGT

>GQIS8NW03GC20E rank=0263031 x=2492.0 y=1004.0 length=260
CTCGCGTGTCGTGCCAGCAGCGGCGGTAAGACAGAGGTGGCGAGCGTTGTTCGGGATTACTGGGCTTAAAGGGCGAGTAGGCGTCCTGGTAAGTCAGCTGTGGAATCTTTTCGCTTAAACGAAAAAATTGCATCTGAAACTACCGGGATTGAGTCAGTGAGGGGAGGGCGGAATTCCTGGTGTAGCGGTGAAATGCGTAGATATCAGGAGGAAGGCCTGTGGCGAAGGCGGCCCTCTGGCACTGTACTGACGCTGAGGCG

>GQIS8NW03HA4TZ rank=0263579 x=2880.0 y=421.0 length=537
CTCGCGTGTCGTGCCAGCCGCAGCGGTAATACGTAGGGTGCGAGCGTTAATCGGAATTACTGGGCGTAAAGCGTGCGCAGGCGGTTTTTTAAGATAGGCGTGAAATCCCCGGGCTCAACCTGGGAACTGCGCTTATGACTGGAAGACTAGAGTATGGCAGAGGGGGGTGGAATTCCACGTGTAGCAGTGAAATGCGTAGAGATGTGGAGGAACACCGATGGCGAAGGCAGCCCCCTGGGCCAATACTGACGCTCATGCACGAAAGCGTGGGGAGCAAACAGGATTAGATACCCTGGTAGTCCACGCCCTAAACGATGTCAACTAGTTGTTGGGAGGGTAAAACCTTTTAGTAACGTAGCTAACGCGTGAAGTTGACCGCCTGGGGAGTACGGCCGCAAGGTTAAAACTCAAAGGAATTGACGGGGACCCGCACAAGCGGTGGATGATGTGGATTAATTCGATGCAACGACGAAAAACCTTACCTACCTTGACATGCCAGGAACTTGCCAGAGATGGCTTGGGTCGACCCGGAAAGGG

>GQIS8NW03G9R8X rank=0263762 x=2864.0 y=2991.5 length=410
CTCGCGTGTCGTGCCAGCAGCTGCGGTAATACGTAGGGTGCGAGCGTTAATCGGAATTACTGGGCGTAAAGCGTGCGCAGGCGGATGTTTAAGCCAGACGTGAAAAGCCCCGGGCTTAACCTGGGAATTGCGTTTGGAACTGGACGTTCTAGAGTGCGGCAGAGGGAGGTGGAATTCCACGTGTAGCAGTGAAATGCGTAGAGATGTGGAGGAACACCGATGGCGAAGGCAGCCTCCTGGGCTGACACTGACGCTCATGCACGAAAGCGTGGGGAGCAAACAGGATTAGATACCCTGGTAGTTCCACGCCCTAAACGATGTCGACTGGCTGTTGGGCGGGAAACCGCTTGGTAGCGAAGCTAACGCGTGAAGTCGACCGCCTGGGGAGTACGGCCGCAAGGTTGAAACTC

>GQIS8NW03F2EYJ rank=0263899 x=2370.5 y=2985.0 length=472
CTCGCGTGTCGTGCCAGCCGCAGCGGTAAGACAGAGGTGGCGAGCGTTGTTCGGAATTACTGGGCTTAAAGGGCGCGTAGGTGGTGATGCAAGTCTGAGGTGGAATTCTACAGCTTAACTGTAGGACTGCCTTGGAAACTGTGTTACTTGAGTCGGACAGGGGAAGGCGGAATTCCTGGTGTAGCGGTGAAATGCGTGGATATCAGGAGGAAGGCCTGTGGCGAAGGCGGCCTTCTGGGTCTTGACTGACACTGAGGGACGAAAGCGTGGGGAGCAAACAGGATTAGATACCCTGGTAGTCCACGCCCTAAACGATGGATACTAGGTGTCGGTCCGTTCAGTGTTTGCGTGCAAACCTTGAACGGGATCGGTGCCAAAGCTAACGCATTAAGTATCCCACCTGGGGAGTACGATCGCAAGGTTGAAACTCAAGGAATTGACGGGGCCGCACAAGCAGTGGAGCATGTGGTTC

>GQIS8NW03FS761 rank=0264256 x=2266.0 y=299.5 length=460
CTCGCGTGTCGTGCCAGCAGCGGCGGTAATACGTAGGGTGCGAGCGTTAATCGGAATTACTGGGCGTAAAGCGTGCGCAGGCGGTTTGATAAGCCAGATGTGAAATCCCCGGGCTCAACCTGGGACGTGCATTGGAAACTGGCGATCTAGAGTACGGTAGAGGGTGGTGGAATTCCCGGTGTAGCAGTGAAATGCGTAGAGATCAGGAGGAACACTCGTGGCGAAGGCGGCCACCTGGACCAGTACTGACGCTGAGGCACGAAAGCGTGGGGAGCAAACAGGATTAGATACCCTGGTAGTCCACGCCCTAAACGATGCGAACTGGATGTTGGGCTCACTTCGGAGCTCAGTATCGAAGCTAACGCGTTAAGTTCGCCGCCTGGGGAGTACGGTCGCAAGACTGAAACTCAAAGGAATTGGACGGGGCCCGCACAAGCGGTGGAGTATGTGGTTTAATTCG

>GQIS8NW03FM9FD rank=0264304 x=2198.5 y=487.0 length=385
CTCGCGTGTCGTGCCAGCAGCGGCGGTAATACGTAGGCAGCAAGCGTTGTTCGGAATTACTGGGCGTAAAGCGTGCGTAGGCGGCTGGCTAAGTTCGGTGTGAAATCTCCCGGCTCAACTGGGAGGGTGCGCCGAAAACTGGCCAGCTAGAGTGCGGGAGAGGGAAGTGGAATTCCTGGTGTAGCGGTGAAATGCGTAGATATCAGGAGGAACACCTGTGGTGTAGACGGCTTCCTGGACCGTGACTGACGCTGAGGCACGAAAGCGTGGGGAGCAAACAGGATTAGATACCCTGGTAGTCCACGCCCTAAACGATGCAGACTTGGTGTGCGCCCTTCATTGGGTGCGTGCCGTAGCTAACGCGTTAAGTCTGCCGCCGTGGGGA

>GQIS8NW03HAGYK rank=0264720 x=2872.5 y=2250.0 length=108
CTCGCGTGTCGTGCCAGCAGCGGCGGTAATACGTAGGGTGCGAGCGTTAATCGGAATTACTGGGCGTAAAGACGTGCGCAGGCGGTTTTTTAAGATAGGCGTGGAAAT

>GQIS8NW03GNDMI rank=0265350 x=2609.0 y=2088.0 length=383
CTCGCGTGTCGTGCCAGCAGCAGCGGTAATACGGAGGGTTGCGAGCGTTATCCGGAATCACTGGGTTTAAAGGGTGCGTAGGCGGCCCGGTAAGTCAGTTGTGAAATACCCTTGCTTAACGAGCGGAGTTGCGACTGATACTGTCGGGCTTGAATCGGGATGAGGCAGGCGGAATGTGGCGTGTAGCGGTGAAATGCATAGATATCGGGAAGAACACCAGTGGCGAAAAGCGCTCTACTGGGCCTTGACTGACACTGAGGGACGAAAGCTAGGGGAGCGAAAGGGATTAGATACCCCTGTAGTCCTAGCCGTAAACGATGGATACTAGGTGTGGTTCGTATCGACCCGGGCGTGCCGAAGCTAACGCGTTAAGTATCCCGCCT

>GQIS8NW03GM2D0 rank=0265446 x=2605.0 y=3910.0 length=370
CTCGCGTGTCGTGCCAGCAGCAGCGGTAATACGTAGGGTGCGAGCGTTAATCGGAATTACTGGGCGTAAAGCGTGCGCAGGCGGTTTGATAAGCCAGATGTGAAATCCCCGAGCTCAACTTGGGAACTGCGTTTGGAACTGTCAGACTAGAGTGCGTCAGAGGGGGTGGAATTCCGCGTGTAGCAGTGAAATGCGTAGAGATGCGGAGGAACACCGATGGCGAAGGCAGCCCCCTGGGATGACACTGACGCTCATGCACGAAAGCGTGGGGAGCAAACAGGATTAGATACCCTGGTAGTCCACGCCCTAAACGATGTCAATTAGCTGTTGGGGGTTANAATCCCTGGTAGCGTAGCTAACGCGTGAAATT

>GQIS8NW03HBSG1 rank=0265639 x=2887.0 y=2387.0 length=221
CTCGCGTGTCGTGCCAGCCGCTGCGGTAATACAGAGGGTGCAAGCGTTAATCGGAATTACTGGGCGTAAAGCACACGTAGGCGGTTTCTTAAGTCAGATGTGAAAGCCCCGGGCTCAACCTGGGAATTGCATTTGAAACTGGGAAACTAGAGTGTGTGAGGAGGGGGTAGAATTCCAAGTGTAGCGGTGAATGCGTAGAGATTTGGAGGAATACCAGTGGC

>GQIS8NW03G5LXS rank=0265927 x=2817.5 y=702.5 length=425
CTCGCGTGTCGTGCCAGCAGCGGCGGTAATACGTAGGGTGCGAGCGTTAATCGGAATTACTGGGCGTAAAGCGTGCGCAAGGCGGTTGTGTAAGACAGGTGTGAAATCCCCGGGCTTAACCTGGGAACTGCGCTTGTGACTGCACGGCTAGAGTACGGCAGAGGGGGTGGAATTCCTGGTGTAGCAGTGAAATGCGTAGATATCAGGAGGAACACCGATGGCGAAGGCAGCCCCCTGGGCCTGTACTGACGCTCATGCACGAAAGCGTGGGGAGCAAAACAGGATTAGATACCCTGGTAGTCCACGCCCTAAACGATGTCAACTAGTTGTTCGTAGAGGTAACTCTGTGAGTAACGCAGCTAACGCGTGAAGTTGACCGCCTGGGGATCGGCCGCAAGGTTAAAACTCAAAGGAATTGACGGGGA

>GQIS8NW03GIO9D rank=0266648 x=2556.0 y=975.0 length=445
CTCGCGTGTCGTGCCAGCCGCTGCGGTAATACGTAGGTGGCAAGCGTTGTCCGGATTTACTGGGCGTAAAGGGAGCGTAGGTGGATATTTAAGTGGGATGTGAAATACTCGGGCTTAACCTGAGTGCTGCATTCCAAACTGAATATCTAGAGTGCAGGAGAGAAAAGTAGAATTCCTAGTGTAGCGGTGAAATGCGTAGAGATTAGGAAGAATACCAGTGGCGAAGGCGGCCCCCTGGCCAGAGACTGACGCTCAGATGCGAAAGCGTGGGGAGCAAACGGGATTAGATACCCTGGTAGTCCACGCTGTAAACGATGTCAACTAGCTGCTTGTGTCTTCGTGACGTGGGTAGCGCAGCTAACGCACTAAGTTGACCGTCCNGGGGAGTACGGCCGCAAGGTTAAAACTACAAATGAATTGACGGGGCCCGCACAAGCGGTGGAGC

>GQIS8NW03FZ6G1 rank=0266736 x=2345.0 y=1075.5 length=417
CTCGCGTGTCGTGCCAGCAGCGGCGGTAATACGTATGTCGCAAGCGTTATCCGGAGTTATTGGGCATAAAGCGCGTCTAGGCGGTTTACTAAGTCTGATGTGAAAATGCGGAGCTCAACTCCGTATTGCGTTGGAAACTGGTAGACTAGAGTATTGGAGAGGTAGGCGGAACTACAAGTGTAGAGGTGAAATTCGTAGATATTTGTAGGAATGCCAATGACGAAGGTAGCTTACTGGACAAATACTGACGCTGAAGCGCGAAAGCTAGGGGAGCAAACAGGATTAGATACCCTGGTAGTCCTAGCTGTAACGATGATCACTGGGTGTGGGGGTCGAACCTCTGTGCCGAAGTTAATGCGATAAGTGATCCGCCTGGGAGTACGGCCGCAAGGCTGAAACTCAAGGAATTGACGGGGA

>GQIS8NW03GF17B rank=0266824 x=2526.0 y=661.0 length=443
CTCGCGTGTCGTGCCAGCCGCTGCGGTAATACGTAGGGTGCGAGCGTTAATCGGAATTACTGGGCGTAAAGCGTGCGCAGGCGGATGTTTAAGCCAGACGTGAAAGCCCCGGGCTTAACCTGGGAATTGCGTTTGGAACTGGACGTCTAGAGTGCGGCAGAGGGAGGTGGAATTCCACGTGTAGCAGTGAAAATGCGTAGAGATGTGGAGGAACACCGATGGCGAAGGCAGCCCCCTGGGCTGACACTGACGCTCATGCACGAAAGCGTGGGGAGCAAACAGGATTAGATACCCCTGGTGGTCCACGCCCCAAACGATGTCAACTGGCTGTTGGGCGGGAAACCGCTTGGTAGCGAAGCTAACGCGTGAAGTTGACCGCCTGGGGAGTACGGCCGCAAGGTTGAAACTCAAAGGAATTGACGGGGCCCGCACAAGCGGTGGAT

>GQIS8NW03FPQ6S rank=0266994 x=2226.0 y=2130.0 length=224
CTCGCGTGTCGTGCCAGCCGCTGCGGTAATACAGAGGTGCAAGCGTTAATCGGAATTACTGGGCGTAAAGCGCACGTAGGCGGTTTCTTAAGTCAGATGTGAAAGCCCCGGGCTCAACCTGGGAATTGCATTTGAAACTGGGAAACTAGAGTGTGTGAGAGGGGGTAGAATTCCAAGTGTAGCGGTGAAAGTGCGTAGAGATTTGGAGGAATACCAGTGGCGAA

>GQIS8NW03GU0V6 rank=0267459 x=2696.0 y=2484.0 length=486
CTCGCGTGTCGTGCCAGCAGCGGCGGTAATACGTAGGGTGCGAGCGTTAATCGGAATTACTGGGCGTAAAGCGTGCGCAGGCGGATGTTTAAGCCAGACGTGAAAGCCCCGGGCTTAACCTGGGAATTGCGTTTGGAACTGGACGTCTAGAGTGCGGCAGAGGGAGGTGGAATTCCACGTGTAGCAGTGAAATGCGTAGAGATGTGGAGGAACACCGATGGCGAAGGCAGCCTCCTGGGCTGACACTGACGCTCATGCACGAAAGCGTGGGGAGCAAACAGGATTAGATACCCTGGTAGTCCACGCCCTAAACGATGTCAACTGGCTGTTGGGCGGGAAACCGCTTGGTAGCGAAGCTAACGCGTGAAGTTGACCGCCTGGGGAGTACGGCCGCAAGGTTGAAACTCAAAGGAATTGACGGGGCCCGCACAAGCGGTAGGGTGATGTGGATTAATTCGATGCAACGCGAAGAACCTTACCTACCTT

>GQIS8NW03F3ZGE rank=0268338 x=2388.0 y=2476.0 length=519
CTCGCGTGTCGTGCCAGCCGCGGCGGTAATACAGAGGGTGCAAGCGTTAATCGGAATTACTGGGCGTAAAGCGCACGTAGGCGGTTTCTTAAGTCAGATGTGAAAGCCCCGGGCTCAACCTGGGAATTGCATTTGAAACTGGGAAACTAGAGTGTGTGAGAGGGGGGTAGAATTCCAAGTGTAGCGGTGAAATGCGTAGAGATTTGGAGGAATACCAGTGGCGAAGGCGGCCCCCTGGCACAACACTGACGCTCAGGTGCGAAAGCGTGGGGAGCAAACAGGATTAGATACCCTGGTAGTCCACGCCGTAAACGATGTCTACTAGCTGTTCGTGACCTTGTGTCGTGAGTAGCGCAGCTAACGCACTAAGTAGACCGCCTGGGGAGTACGGTCGCAAGATTAAAACTCAAATGAATTGACGGGGGCCCGCACAAGCGGTGGAGCATGTGGTTTAATTCGACGCAACCGCGAAGAACCTTACCTACTCTTAGACATCTAGCGAAGATTGTAGAGATACGA

>GQIS8NW03GC4HV rank=0269257 x=2492.0 y=2929.5 length=541
CTCGCGTGTCGTGCCAGCAGCAGCGGTAAGACAGAGGTGGCGAGCGTTGTTCGGAATTACTGGGCTTAAAGGGCGCGTAGGTGGTGATGCAAGTCTGAGGTGGAATTCTACAGCTTAACTGTGGGACTGCCTTGGAAACTGTGTTACTTGAGTCGGACGGGGGAAGGCGGAATTCCTGGTGTAGCGGTGAAATGCGTAGAGATTTGGAGGAATACCAGTGGCGAAGGCGGCCCCCTGGCACGATACTGACGCTCAGGTGCGAAAGCGTGGGGAGCAAACAGGATTAGATACCCTGGTAGTCCACGCCGTAAACGATGTCTACTAGCTGTTCGTGGTCTTGTACTGTGAGTAGCGCAGCTAACGCACTAAGTAGACCGCCTGGGGAGTACGGTCGCAAGATTAAAACTCAAATGAATTGACGGGGGCCCGCACAAGCGGTGGAGCATGTGGTTTAATTCGACGCAACGCGAAGACCTTACCTGGGTTTGACATGTTAGTGGTAAGAACCTGAAAAGGGATGACCTTAGGGTAACCTAAGGAG

>GQIS8NW03FPL1D rank=0270283 x=2224.0 y=3647.5 length=371
CTCGCGTGTCGTGCCAGCCGCCGCGGTAAGACGGAGGATGCAAGCGTTATCCGGAATTATTGGGCGTAAAGCGTCCGCAGGTGGTCAGACAAGTCTGCCGTTAAAAGCGTGGGGCTTAACTCCATAAGGGCGGTGGAAACTGTGTGACTAGAGTGAGGTAGGGGTAGAGGGAATTCCCGGTGTAGCGGTGAAATGCGTAGATATCGGGAAGAACACCAGTGGCGAAAGCGCTCTACTGGGCCTTGACTGACACTGAGGGACGAAAGCTAGGGGAGCGAAAGGGATTAGATACCCCTGTAGTCCTAGCCGTAAACGATGGATACTAGGTGTGGTTCGTATCGACCCGGGCCGTGCCGAAGCTAACGCGTTAG

>GQIS8NW03G7P3M rank=0270804 x=2841.0 y=1104.0 length=84
CTCGCGTGTCGTGCCAGCCGCCGCGGTAATACGTAGGGTGCGAGCGTTAATCGGAATTTACTGGCGTAAAGGCGTGCGTCAGGC

>GQIS8NW03G7AVB rank=0270888 x=2836.5 y=1845.0 length=543
CTCGCGTGTCGTGCCAGCCGCCGCGGTAATACGTATGTCGCAAGCGTTATCCGGAATTATTGGGCATAAAGCGCGTCTAGGCGGTTTACTAAGTCTGATGTGAAAATGCGGAGCTCAACTCCGTATTGCGTTGGAAACTGGTAGACTAGAGTATTGGAGAGGTAGGCGGAACTACAAGTGTAGAGGTGAAATTCGTAGATATTTGTAGGAATGCCAATGACGAAGGTAGCTTACTGGACAAATACTGACGCTGAAGCGCGAAAGCTAGGGGAGCAAACAGGATTAGATACCCTGGTAGTCCTAGCTGTAAACGATGATCACTGGGTGTGGGGGGTCGGAACCTCTGTGCCGAAGTTAATGCGATAAGTGATCCGCCTGGGGAGTACGGCCGCAAGGCTGAAACTCAAAGGAATTGACGGGGACCCGCACAAGCGGTGGAGCATGTGGTTTAATTCGACGCAACGCGAGGAACCTTACCAGTTCTTGACATCCTACAAACTTAGCAGAGATGCTTTGGNGCCCTTTCGGGGGAATGTAGTGACG

>GQIS8NW03F33BA rank=0270962 x=2389.0 y=3380.0 length=441
CTCGCGTGTCGTGCCAGCCGCGGCGGTAATACGGAGGGTGCAAGCGTTAATCGGAATTACTGGGCGTAAAGCGCATGCAGGCGGTCTGTTAAGTCAGATGTGAAATCCCCGGGCTTAACCTGGGAACTGCATTTGAAACTGGCAGACTGGAGTCCTGGAGAGGGGGGTAGAATTTCCGGTGTAGCGGTGAAATGCGTAGATATCGGAAGGAATACCAGTGGCGAAGGCGGCCCCCTGGCCAGAGACTGACGCTCAGATGCGAAAGCGTGGGGAGCAAACAGGATTAGATACCCTGGTAGTCCACGCTGTAAACGATGCCAACTAGCTGCTTGTGTCTTCGTGACGTGGGTAGCGCAGCTAACGCACTAAGTTGACCGCCTGGGGAGTACGGCCGCAGGTTAAAACTCAAATGAATTGACGGGGCCGCACAAGCGGTGGAGC

>GQIS8NW03FN2D8 rank=0271453 x=2207.5 y=1166.0 length=523
CTCGCGTGTCGTGCCAGCCGCCGCGGTAAGACAGAGGGTGCAAGCGTTGTCCGGATTTATTGGGCGTAAAACGTCTGTAGGCGGTTTATTAAGTCTGAAGTTAAATAGTTGAGCTCAACTCAATCTCTGCTCCAGATACTGATAAACTAGAGTGCGTTAGGGGTTATTGGAATTCCCGGTGTAGTGGTGAAATACGTAGATATCGGGAGGAACTCCAGTGGCGAAAGCGAATAACTGGGGCGTAACTGACGCTGAGAGACGAAAGCGTGGGGAGCAAAAAGGATTAGATACCCTTGTAGTCCACGCTGTAAACGATGAATACTGGATGTTGCAGGTATCGACCCCTGCAGTATCGAAGCTAACGCGTTAAGTATTCTGCCTGGGAAGTACACTCGCAAGAGTGAAACTCAAAGGAATTGACGGGGACCCGCACAAGAGGTGGAACATGTGGTTTAATTCGATGCAACGCGAAAAACCTCACCTGGACTTGACATGCAAGGAATCGAGTGAAAGCTTAGAAGTG

>GQIS8NW03HHEF5 rank=0271608 x=2951.0 y=2003.5 length=205
CTCGCGTGTCGTGCCAGCAGCGGCGGTAAGTACGGAGGATGCAAGCGTTATCCGGAATTATTGGGCGTAAAGTCGTCCGCAGGTGGTCAGACAAGTCTGCCGTTAAAGCGTGGGGCTTAACTCCATAAGGGCGGTGGAAACTGTGTGACTAGAGTGAGGTAGGGGTAGAGGGAATTCCCGGTGTAGTCGGTGAAATGCGTAGATA

>GQIS8NW03GU07R rank=0271651 x=2696.5 y=2901.0 length=472
CTCGCGTGTCGTGCCAGCCGCTGCGGTAATACGGAGGGTGCAAGCGTTAATCGGAATTACTGGGCGTAAAGCGCACGCAGGCGGCTTTTTAAGTCGGATGTGAAAGCCCCGGGCTCAACCTGGGAATTGCATCTGATACTGGGAAGCTAGAGTATGTGAGAGGGGGGTAGGAATTCCAAGTGTAGCGGTGAAATGCGTAGAGATTTGGAGGAATACCAGTGGCGAAGGCGGCCCCCTGGCACAATACTGACACTCAGGTGCGAAAGCGTGGGGAGCAAACAGGATTAGATACCCTGGTAGTCCACGCCGTAAACGATGTCTACTAGATGTTCGTGGTCTTGTACCGTGAGTATCGCAGCTAACGCATTAAGTAGACCGCCTGGGGGAGTACGGGTCGCAAGATTAAAACTCAAATGAATTGACGGGGGCCCGCACAAGCGGTGGAGCATGTGGTTTAATTCGACGCAACGCG

>GQIS8NW03F2U6Z rank=0271778 x=2375.0 y=3545.0 length=563
CTCGCGTGTCGTGCCAGCCGCAGCGGTAAGACGGAGGATGCAAGCGTTATCCGGAATTATTGGGCGTAAAGCGTCCGCAGGTGGTCAGACAAGTCTGCCGTTAAAGCGTGGGGCTTAACTCCATAAGGGCGGTGGAAAACTGTGTGACTAGAGTGAGGTAGGGGTAGAGGGAATTCCCGGTGTAGCGGTGAAATGCGTAGATATCGGGAAGAACACCAGTGGCGAAAGCGCTCTACTGGGCCTTGACTGACACTGAGGGACGAAAGCTAGGGGAGCGAAAGGGATTAGATACCCCTGTAGTCCTAGCCGTAAACGATGGATACTAGGTGTGGTTCGTATCGACCCGGGCCGTGCCGAAGCTAACGCGTTAAGTATCCCGCCTGGGGAGTACGCTCGCAAGAGTGAAACCCAAAGGAATTGACGGGGGCCCGCACAAGCGGTGGAGTATGTGGTTAATTCGATGCAACGCGAAGAACCTTACCAGGTTTGACATCCCCCGAATCTCTGTGAAAGCGGAGAGTGCCTACGGGAGCGGGGAGACGAGGTGGTGCATGGCTGTCGTC

>GQIS8NW03GI1U6 rank=0272053 x=2560.0 y=928.0 length=229
CTCGCGTGTCGTGCCAGCCGCAGCGGTAATACGGAGGATGCAAGCGTTATCCGGAATTATTGGGCGTAAAGCGTCCGCAGGTTGGCATCTCAAGTCTGCTGTCAAAGACAGAAGCTTAACTTCTGAAAAGGCGGTGGAAAACTGAGAAGCTAGAGGTCGGTAGGGGTAGCGGGATTCCAGTGTAGCGGTGAAATGCGTAGAGATTGGGAAGACATCGGTGGCGAAAGCG

>GQIS8NW03GJ90Z rank=0272217 x=2574.5 y=817.5 length=180
CTCGCGTGTCGTGCCAGCAGCTGCGGTAAGACGGAGGATGCAAGCGTTATCCGGAATTATTGGGCGTAAAGCGTCCGCAGGTGGTCAGACAAGTCTGCCGTTAAAGCGTGGGGCTTAACTTCATAAGGGCGGTGGAAACTGTGTGACTAGAGTGAGGTAGGGGTAGAGGGAATTCCCGGT

>GQIS8NW03GIFQ4 rank=0272257 x=2553.0 y=942.5 length=334
CTCGCGTGTCGTGCCAGCAGCGGCGGTAATACAGAGGTCTCAAGCGTTGTTCGGATTCATTGGGCGTAAAGGGTGCGTAGGTGGTGGCGCAAGTCTGGCGTGAAATCCCGGAGCTTAACTCCGGAATGGCGCCGGATACTGCGTCGCTTGAGGACTGTAGAGGAGAGAGGAATTCACGGTGTAGCAGTGAAATGCGTAGACATCGTGAGGAAGACCAGTTGCGAAGGCGTCTCTCTGGGCAGGCTCCTGACACTGAGGTACGAAGGCCAGGGGAGCAAACGGGATTAGATACCCCGGTAGTCCTGGCAGTAAACGGTGCGCGCTTGGTGTGGGC

>GQIS8NW03GRJ4Y rank=0272599 x=2657.5 y=544.0 length=301
CTCGCGTGTCGTGCCAGCCGCCGCGGTAAGACGGAGGATGCAAGCGTTATCCGGAATTATTGGGCGTAAAGCGTCCGCAGGTGGTCAGACAAGTCTGCCGTTAAAGCGTGGGGCTTAACTCCATAAGGGCGGTGGAAAACTGTGTGACTAGAGTGAGGTAGGGGTAGAGGGAATTCCCGGTGTAGCGGTGAAATGCGTAGATATCGGGAAGAACACCAGTGGCGAAAAGCGCTACTACTGGGCCTTGACTGACACTGAGGGACGAAAGCTAGGGGAGCGAAAGGGGATTAAGGATACCCCT

>GQIS8NW03F2GN2 rank=0272941 x=2371.0 y=1104.0 length=402
CTCGCGTGTCGTGCCAGCAGCTGCGGTAATACAGAGGGTGCAAGCGTTAATCGGAATTACTGGGCGTAAAGCGTCCGCAGGTGGTCAGACAAGTCTGCCGTTAAAGCGTGGGGCTTAACTCCATAAGGGCGGTGGAAACTGTGTGACTAGAGTGAGGTAGGGGTAGAGGGAATTCCCGGTGTAGCGGTGAAATGCGTAGATATCGGGAAGAACACCAGTGGCGAAAGCGCTCTACTGGGCCTTGACTGACACTGAGGGACGAAAGCTAGGGGAGCGAAAAGGGATTAGATACCCCTGTAGTCCTAGCCGTAAACGATGGATACTAGGTGTGGTTCGTATCGACCCGGCCGTGCCGAAGCTAACGCGTTAAGTATCCGCTTGGGGAGTACGCTCGCAAGAGTG

>GQIS8NW03GVJMZ rank=0273538 x=2702.5 y=2201.5 length=415
CTCGCGTGTCGTGCCAGCAGCCGCGGTAAGACGGAGGATGCAAGCGTTATCCGGAATTATTGGGCGTAAAGCGTCCGCAGGTGGTCAGACAAGTCTGCCGTTAAAGCGTGGGGCTTAACTCCATAAGGGCGGTGGAAACTGTGTGACTAGAGTGAGGTAGGGGTAGAGGGAATTCCCGGTGTAGCGGTGAAATGCGTAGATATCGGGAAGAACACCAGTGGCGAAAAGCGCTCTACTGGGCCTTGACTGACACTGAGGGACGAAAGCTAGGGGAGCGAAAGGGATTAGATACCCCTGTAGTCCTAGCCGTAAACGATGGATACTAGGTGTGGTTCGTATCGACCCGGGCCGTGCCGAAGCTAACGCGTTAAGTATCCCGCCTGGGGAGTACGCTCGCAAGAGTGAAACTCAAAGG

>GQIS8NW03GIBI9 rank=0273900 x=2551.5 y=3667.0 length=428
CTCGCGTGTCGTGCCAGCCGCGGCGGTAATACGGAGGGTGCAAGCGTTATCCGGAATCACTGGGTTTAAAAGGGTGCGTAGGCGGCCTGATAAGTCAGAGGTGAAAGCTCGCAGCTTAACTGCGGAACTGCCTTTGATACTGTTGGGCTTGAAAGAGGACGAGGTTGGCGGAATGTGGCATGTAGCGGTGAAAATGCATAGATATGCCATAGAACACCGATTGCGAAGGCAGCCAGCTAGACCTGCTTTGGCGCTGAGGCACGAAAGCGTGGGGAGCAAACAGGATTAGATACCCTGGTAGTCCACGCCCTAAACGATGCTCACTCGACGTGTGGGAGCGGTTTTGCGCGTCCAAGCGAAAGCGATAAGTGAGCCACCTGGGGAGTACGTCGGCAACGATGAAACTCAAAGGAATTGACGGGGGTCCG

>GQIS8NW03GSPO1 rank=0273914 x=2670.0 y=1155.0 length=387
CTCGCGTGTCGTGCCAGCCGCCGCGGTAATACGTAGGGTGCGAGCGTTAATCGGAATTACTGGGCGTAAAGCGTGCGCAGGCGGATGTTTAAGCCAGACGTGAAAGCCCCGGGCTTAACCTGGGAATTGCGTTTGGAACTGGACGTCTAGAGTGTGGCAGAGGGAGGTGGAATTCCACGTGTAGCAGTGAAATGCGTAGAGATGTGGAGGAACACCGATGGCGAAGGCAGCCTCCTGGGCTGACACTGACGCTCATGCACGAAAGCGTGGGGAGCAAACAGGATTAGATACCCCTGTAGTCCTAGCTGTAAACGATGGGTACTAGGTGTTGCCCGTTATCGACCCGGGCAGTGCCGTAGCTAACGCGTTAAGTATCCCGCCTGGGGA

>GQIS8NW03HDE7S rank=0273925 x=2906.5 y=694.0 length=371
CTCGCGTGTCGTGCCAGCCGCTGCGGTAATACGGAGGGTGCAAGCGTTAATCGGAATTACTGGGCGTAAAGCGCATGCAGGCGGTCTGTTAAGTCAGATGTGAAATCCCCGGGCTTAACCTGGGAACTGCATTTGAAACTGGCAGACTGGAGTCCTGGAGAGGGGGGTAGAATTTCCGGTGTAGTGGTGAAATGCGTAGATATCGGAAGGAATACCAGTGGCGAAGGCGGCCCCTGGCCAGAGACTGACGCTCAGATGCGAAAGCGTGGGGAGCAAACAGGATTAGATACCCTGGTAGTCCACGCTGTAAACGATGTCAACTAGCTGCTTGTGTCTTCGTGACGTGGGTAGCGCAGCTAACGCACTAAGTT

>GQIS8NW03GXRBH rank=0274067 x=2727.0 y=3067.0 length=181
CTCGCGTGTCGTGCCAGCAGCCGCGGTAATACGTAGGTGCGAGCGTTAATCGGAATTACTGGGCGTAGAGCGTGCGCAGGCGGTTTTTTAAGATAGGCGTGAAATCCCCGGGCTCAACCTGGGAACTGCGCTTATGACTGGAAGACTAGAGTATGGCAGAGCGGGCTGGCAAGGCGCATAG

>GQIS8NW03FZWPT rank=0274882 x=2342.5 y=719.0 length=441
CTCGCGTGTCGTGCCAGCCGCTGCGGTAATACGTAGGGTGCAAGCGTTATCCGGAATCACTGGGCGTAAAGGGTGCGTAGGCGGTCTGACAAGTCAGGAGTGAAAGGCAGTGGCTCAACCATTGTAAGCTTTTGAAACTGTTGGACTTGAATGCAGGAGGGGCAAGTGGAATTCCTAGTGTAGCGGTGAAATGCGTAGATATTAGGAGGAACACCAGTGGCGAAGGCGACTTGCTGGACTGTAATTGACGCTGAGGCACGAAAGCCAGGGGAGTGAACGGGATTAGATACCCCGGTAATCCTGGCCGTAAACACTGAGCACTGGAGGGGAGGGGCCTCGTGTCTTTTCCCTCGCAGCGAAAGCGTTAAGTGCTCCGCCTGGGGAGTATGGTCGCAAGGCTGAACTCAAAGGATTGACGGGGCTCACACAAGCGGTGGAGCA

>GQIS8NW03FSVRS rank=0275106 x=2262.0 y=582.5 length=410
CTCGCGTGTCGTGCCAGCAGCTGCGGTAATACGTAGGTGGCAAGCGTTGTTCGGATTTACTGGGCGTAAAGGGTCCGCAGGGGGCTCCGCAAGTCTGATGTGAAATACCAAGGCTCAACCTTGGGATTGCATTGGAAACTGCAGAGCTTGAGCATCGGAGAGGAGAAAGGAATTCCAGGTGTAGCGGTGGAATGCGTAGATATCTGGAAGAACACCAAAGGCGAAGGCAGTTCTCTGGACGATCGCTGACCCTCAGGGACGAAAGCATGGGTAGCAAACNGGATTAGATACCCTGGTAGTCCATGCCGTAAACGTTGTGAACTTGACGTGGGGATTACCCCGTGTCGAAGCTAACGCGATAAGTTCACCGCCTGGGAACTACGGCCGCAAGGCTAAAACTCAAAGGAATT

>GQIS8NW03HG697 rank=0275217 x=2949.0 y=909.0 length=158
CTCGCGTGTCGTGCCAGCCGCAGCGGTAAGACAGAGGTGGCGAGCGTTGTTCGGAATTACTGGGCTTAAAGGGCGCGTAGGTGGTGATGCAAGTCTGAGGTGGAATTCTACAGCTTAACTGTAGGACTGCCTTGGAAACTGTGTTACTTGAGTCGGAC

>GQIS8NW03G6OIZ rank=0275536 x=2829.0 y=1561.0 length=83
CTCGCGTGTCGTGCCAGCAGCTGCGGTAAGACGGAGGATGCAAGACGTTAATCGGAATTACTGGGCGTAAAGCGCATGCAGGC

>GQIS8NW03FRXJ5 rank=0276307 x=2251.5 y=1299.5 length=568
CTCGCGTGTCGTGCCAGCCGCCGCGGTAATACGGAGGATGCAAGCGTTATCCGGAATTATTGGGCGTAAAGCGTCCGTAGGTGGTTCATCAAGTCAGTTGTCAAAGCGTGGGGCTTAACCCCATAAAGGCGATTGAAACTGGTGGGCTAGAGTTTGGTAGGGGTCAGGGGAATTCCCAGTGTAGCGGTGAAATGCGTAGATATTGGGAAGAACACCGGTGGCGAAAGCGCCTGACTGGGCCTGAACTGACACTGAGGGACGAAAGCTAGGGGAGCGAAAGGGATTAGATACCCCTGTAGTCCTAGCTGTAAACGATGGGTACTAGGTGTTGCCCGTATCGACCCGGGCAGTGCCGTAGCTAACGCGTTAAGTATCCCGCCTGGGGAGTACGCTCGCAAGAGTGAAACTCAAAGGAATTGACGGGGGCCCGCACAAGCGGTGGAGTATGTGGTTTAATTCGATGCAACGCGAAGAACCTTACCAGGGTTTGACATGTCCGGGACCTCGGTGAAAGCTGAGGGTGCCTTCGGGGANCCGGGAACACGAGGTGCTGCATGGCTGTCGTCAG

>GQIS8NW03GE2HM rank=0277046 x=2514.0 y=3528.0 length=317
CTCGCGTGTCGTGCCAGCAGCAGCGGTAAGACGGAGGATGCAAGCGTTATCCGGAATTATTGGGCGTAAAGCGTCCGCAGGTGGCCAGACAAGTCTGCCGTTAAAGCGTGGGGCTTAACTCCATAAGGGCGGTGGAAACTGTGTGACTAGAGTGAGGTAGGGGTAGAGGGAATTCCCGGTGTAGCGGTGAAATGCGTAGATATCGGGAAGAACACCAGTGGCGAAAGCGCTCTATGGGCCTTGACTGACACTGAGGGACGAAAGCTAGGGGAGCGAAAAGGGATTAGATACCCCTGTAGTCCTAGCCGTAAACGACG

>GQIS8NW03GEIN6 rank=0277051 x=2508.0 y=2420.0 length=554
CTCGCGTGTCGTGCCAGCCGCTGCGGTAATACGGAGGGTGTGAGCGTTAATCGGAATTACTGGGTGTAAAGTGTCCGTAGGTGGTCTGCTAAGTCTGATGTGAAAGCCCTGGGCTTAACCTGGGAATGGCATTGGATACTGGTGGGCTAGAGTCTGGTAGAGGGTGGTGGAATTCCCGGTGTAGCGGTGAAATGCGTAGATATCGGGAGGAACACCGGTGGCGAAGGCGGCCACCTGGACTGAGACTGACGCTGAGGGGACGAAAGCGTGGGGAGCAAACAGGATTAGATACCCTGGTAGTCCACGCCCTAAACGATGTCGACTGGCCGTTGGGGGGGAACCCTTTAGTGGCGAAGCTAACGCGTTAAGTCGACCGCCTGGGGAGTACGGCCGCAAGGTTAAAACTCAAATGAATTGACGGGGCCCGCACAAGCGGTGGAGCATGTGGTTTAATTCGATGCAACGCGAAGAACCTTACCTCGCCCTTGACATCTGGGGAACCCTCTGAGAGATTGGAGGGTGCCTTTGGGAGCCTCAAGACAGGTGCTGCATGG

>GQIS8NW03GHFSV rank=0277237 x=2541.0 y=3501.0 length=520
CTCGCGTGTCGTGCCAGCCGCTGCGGTAAGACGGAGGATGCAAGCGTTATCCGGAATTATTGGGCGTAAAGCGTCCGCAGGTGGTCAGACAAGTCTGCCGTTAAAGCGTGGGGCTTAACTCCATTAGGGCGGTGGAAACTGTGTGACTAGAGTGAGGTAGGGGTAGAGGGAATTCCCGGTGTAGCGGTGAAATGCGTAGATATCGGGAAGAACACCAGTGGCGAAAGCGCTCTACTGGGCCTTGACTGACACTGAGGGACGAAAGCTAGGGGAGCGAAAAGGGATTAGATACCCCTGTAGTCCTAGCCGTAAACGATGGATACTAGGTGTGGTTCGTATCGACCCGGGCCGTGCCGAAGCTAACGCGTTAAGTATCCCGCCTGGGGAGTACGCTCGCAAGAGTGAAGCTCAAAAGGATTGACGGGGCCCGCACAAGCGGTGGAGTATGTTGGTTTAATTCGATGCAACGCGAAGAACCTTACCGAGGTTTGACACTCCCCGAATCTCTGTGAAAGCGGAG

>GQIS8NW03GF6QN rank=0277310 x=2527.0 y=2445.0 length=388
CTCGCGTGTCGTGCCAGCCGCTGCGGTAATACGTAGGGTGCGAGCGTTAATCGGAATTACTGGGCGTAAAGCGTGCGCAGGCGGTTTTGTAAGACAGGCGTGAAATCCCCGGGCTCAACCTGGGAATGGCGCTTGTGACTGCAAGGCTGGAGTGCGGCAGAGGGGGATGGAATTCCGCGTGTAGCAGTGAAATGCGTAGATATGCGGAGGAACACCGATGGCGAAGGCAATCCCCTGGGCCTGCACTGACGCTCATGCACGAAAGCGTGGGGAGCAAACAGGATTAGATACCCTGGTAGTCCACGCCCTAAACGATGTCAACTGGTTGTTGGGTCTTTGCTGACTCAGTAACGAAGCTAATGCGTGAAGTTGACCGCCTGGGGAGTAC

>GQIS8NW03G9B5J rank=0277559 x=2859.0 y=2613.0 length=102
CTCGCGTGTCGTGCCAGCCGCGGCGGTAATACGGAGGAGGCAAGCGTTATCCGGAATTATTGGGCGTAAAGCGTCCGCAGGTGGCTTTTCAAGTCGGTGGTC

>GQIS8NW03FZYWD rank=0278127 x=2342.0 y=3547.0 length=447
CTCGCGTGTCGTGCCAGCCGCGGCGGTAAGACGGAGGATGCAAGCGTTATCCGGAATTATTGGGCGTAAAGCGTCCGCAGGTGGTCAGACAAGTCAGCCGTTAAAGCGTGGGGCTTAACTCCATAAGGGCGGTGGAAACTGTGTGACTAGAGTGAGGTAGGGGTAGAGGGAATTCCCGGTGTAGCGGTGAAATGCGTAGATATCGGGAAGAACACCAGTGGCGAAAGCGCTCTACTGGGCCTTGACTGACACTGAGAGACGAAAGCTAGGGGAGCGAAAGGGATTAGATACCCCTGTAGTCCTAGCCGTAAACGATGGATACTAGGTGTGGTTCGTATCGACCCGGGCCGTGCCGAAGCTAACGCGTTAAGTATCCCGCCTGGGGAGTACGCTCGCAAGAGTGAAACTCAAAGGAATTGACGGGGCCCGCACAAGCGGTGGAGTATG

>GQIS8NW03HEY24 rank=0278464 x=2923.0 y=3470.0 length=225
CTCGCGTGTCGTGCCAGCCGCCGCGGTAATACGGAGGGTGCAAGCGTTGTTCGGAATTATTGGGCGTAAAGCGCGTGTAGGCGGTTGGGTAAGTCAGATGTGAAAGCCTTCCGCTTAACGGAAGAAGTGCATTTGAAACTGCTCAGCTAGAGTACGGGAGAGGAGAGTGGAATTCCCAGTGTTAGAGGTGAAAATTCGTAGATATCGGGAGGAACACCAGTGGCG

>GQIS8NW03GWKM3 rank=0278582 x=2714.5 y=1005.5 length=469
CTCGCGTGTCGTGCCAGCCGCAGCGGTAAGACAGAGGTGGCGAGCGTTGTTCGGAATTACTGGGCTTAAAGGGCGCGTAGGTGGTAGATGCAAGTCTGAGGTGGAATTCTACAGCTTAACTGTGGGACTGCCTTGGAAACTGTGTTACTTGAGTCGGACAGGGGAAGGCGGAATTCCTGGTGTAGCGGTGAAATGCGTAGACATCAGGAGGAAGGCCTGTGGCGAAGGCGGCCTTCTGGGTCTTGACTGACACTGAGGCGCGAAAGCGTGGGGAGCAAACAGGATTAGATACCCTGGTAGTCCACGCCTAAACGGTGGGCATTAGGTGTGGGATCTGTAAGGGTTCTGTGCCGTAGCGAAAGCGTTAAATGCCCCGCTGGGGATACGGCCGCAAGGTTGAAACTCAAAGGAATTGGACGGGGCCCGCACAAGCGGTGGAGCATGTGGTTTAATCGACGCAACGGCGAAG

>GQIS8NW03GNHOA rank=0278595 x=2610.5 y=3240.0 length=54
CTCGCGTGTCGTGCCAGCCGCTGCGGTAATACGGAGGATGCAAGCGTTATCCGG

>GQIS8NW03GE5K8 rank=0278654 x=2515.0 y=3450.0 length=467
CTCGCGTGTCGTGCCAGCCGCTGCGGTAATACGGAGGATGCAAGCGTTATCCGGAATTATTGGGCGTAAAACGCACGTAGGCGGTTTCTTAAGTCAGATGTGAAAGCCCCGGGCTCAACCTGGGAATTGCATTTGAAACTGGGAAACTAGAGTGTGTGAGAGGGGGGTAGGATTCCAAGTGTAGCGGTGAAATGCGTAGAGATTTGGAGGAATACCAGTGGCGAAGGCGGCCCCCTGGCACAACACTGACGCTCAGGTGCGAAAGCGTGGGGAGGCAAACAGGATTAGATACCCTGGTAGTCCACGCCGTAACGATGTCTACTAGCTGTTCGTGACCTTGTGTCGTGAGTAGCGCAGCTAACGCACTAAGTAGACCGCCTGGGGAGTACGGTCGCAGATTAAAACTCAAATGAATTGACGGGGGCCCGCGACAAGCGGTGGAGCATGTGGTTTAATTCGACGCAACG

>GQIS8NW03FQH9Q rank=0278803 x=2235.0 y=364.0 length=297
CTCGCGTGTCGTGCCAGCAGCGGCGGTAATACAGAGGGTGCAAGCGTTAATCGGAATTACTGGGCGTAAAGCGCACGTAGGCGGTTTCTTAAGTCAGATGTGAAAGCCCCGGGCTCAACCTGGGAATTGCATTTGAAACTGGGAAACTAGAGTGTGTGAGAGGGGGGTAGAATTCCAAGTGTAGCGGTGAAATGCGTAGAGATTTGGAGGAATACCAGTGGCGAAGGCGGCCCCCTGGCACAACACTGACGCTCAGGTGCGAAAGCGTGGGGAGCAAACGAGGATTAGATACCCTGG

>GQIS8NW03G0KVQ rank=0278883 x=2759.0 y=3620.0 length=442
CTCGCGTGTCGTGCCAGCCGCGGCGGTAATACGGAGGATGCAAGCGTTATCCGGAATTATTGGGCGTAAAGCGTCCGTAGGTGGTTCATCAAGTCAGTTGTCAAAGCGTGGGGCTTAACCCCATAAAGGCGATTGAAACTGGTGGGCTAGAGTTTGGTAGGGGTCAGGGGAATTCCCAGTGTAGCGGTGAAATGCGTAGATATTGGGAAGAACACCGGTGGCGAAAGCGCCTGACTGGGCCTGAACTGACACTGAGGGACGAAAGCTAGGGGAGCGAAAGGGATTAGATACCCCTGTAGTCCTAGCTGTAAAACGATGGGTACTAGGTGTTGCCCGTATCGACCCGGGCAGTGCCGTAGCTAACGCGTTAAGTATCCCGCCTGGGGAGTACGCTCGCAAAGAGTGAAAACTCAAAGGAATTGACGGGGCCCGNACAAGCGGT

>GQIS8NW03GKMR7 rank=0279824 x=2578.0 y=965.5 length=468
CTCGCGTGTCGTGCCAGCAGCGGCGGTAATACGTATGTCGCAAGCGTTATCCGGAATTATTGGGCATAAAGCGCGTCTAGGCGGTTTACTAAGTCTGATGTGAAAATGCGGAGCTCAACTCCGTATTGCGTTGGAAACTGGTAGACTAGAGTATTGGAGAGGTAGGCGGAACTACAAGTGTAGAGGTGAAATTCGTAGATATTTGTAGGAATGCCAATGACGAAGGTAGCTTACTGGACAAAATACTGACGCTGAAGCGCGAAAGCTAGGGGAGCAAACAGGATTAGATACCCTGGTAGTCCTAGCTGTAAACGATGATCACTGGGTGTGGGGGTCGAACCTCTGTGCCGAGTTAATGCGATAAGTGATCCGCCTGGGGAGTACGGCCGCGAGGCTGAAACTCAAAGGAATTGACGGGGACCCGCACGAAGCGGTGGAGCATGTGGTTAATTCGACGTCAACGCGAGG

>GQIS8NW03GRM7Y rank=0280351 x=2658.5 y=444.5 length=443
CTCGCGTGTCGTGCCAGCAGCGGCGGTAATACGTATGTCGCAAGCGTTATCCGGAATTATTGGGCATAAAAGCGCGTCTAGGCGGTTTACTAAGTCTGATGTGAAAATGCGGAGCTCAACTCCGTATTGCGTTGGAAACTGGTAGACTAGAGTATTGGAGAGGTAGGCGGAACTACAAGTGTAGAGGTGAAATTCGTAGATATTTGTAGGAATGCCAATGACGAAGGTAGCTTACTGGACAAATACTGACGCTGAAGCGCGAAAGCTAGGGGAGCAAACAGGATTAGATACCCTGGTAGTCCTAGCTGTAAACGATGATCACTGGGTGTGGGGGTCGAACCTCTGTGCCAAAGTTAATGCGATAAGTGATCCGCCTGGGGAGTACGGCCGCAAGGCTGAAACTCAAAGGAATTGACGGGGACCGCACAAGCGGTGGAGCATGT

>GQIS8NW03G3MRQ rank=0280447 x=2794.0 y=2676.0 length=262
CTCGCGTGTCGTGCCAGCAGCTGCGGTAATACAGAGGTCGTCAGCGTTGTTCGGATTCATTGGGCGTAAAGGGTGCGTAGGTGATGGCGCAAGTCTGGCGTGAAATCCCGGAGCTTAACTCCGGAATGGCGCCGGATACTGCGTCGCTTGAGGACTGTAGAGGAGAGAGGAATTCACGGTGTAGCAGGTGAAATGCGTAGATATCGTGAGGAAGACCAGTTGCGAAGGCGTCTCTCTGGGCAGCTCCTGACACTGAGGCACG

>GQIS8NW03GX5LK rank=0280740 x=2732.5 y=1094.0 length=330
CTCGCGTGTCGTGCCAGCCGCCGCGGCAATACGTAGGGTGCGAGCGTTAACCGGAATTACTGGGCGTAAAGCGTGCGCAGGCGGATGTTTAAGCCAGACGTGAAAGCCCCGGGCTTAACCTGGGAATTGCGTTTGGAACTGGACGTCTAGAGTGCGGCAGAGGGAGGTTGGAATTCCACGTGTAGCAGTGAAATGCGTAGAGATGTGGAGGAACACCGATGGCGAAGGCAGCCTCCTGGGCTGACACTGACGCTCATGCACGAAAGCGTGGGGAGCAAACAGGATTAGATACCCTGGTAGTCCACGCCCGTAAACGATGTCAACTGGCTG

>GQIS8NW03FZDTA rank=0282340 x=2336.5 y=796.0 length=521
CTCGCGTGTCGTGCCAGCAGCGGCGGTAATACGTATGTCGCAAGCGTTACCCGGAATTATTGGGCATAAAGCGCGTCTAGGCGGTTTACTAAGTCTGATGTGAAAATGCGGAGCTCAACTCCGTATTGCGTTGGAAAACTGGTAGACTAGAGTATTGGAGAGGTAGGCGGAACTACAAGTGTAGAGGTGAAATTCGTAGATATTTGTAGGAATGCCAATGACGAAGGTAGCTTACTGGACAAATACTGACGTTGAAGCGCGAAAGCTAGGGGAGCAAACAGGATTAGATACCCTGGTAGTCCTAGCTGTAAACGATGATCACTGGGTGTGGGGGGTCGAACCTCTGTGCCGAAGTTAATGCGATAAGTGATCCGCCTGGGGAGTACGGCCGCAAGGCTGAAACTCAAAGGAGTTGACGGGGACCCGCACCAAGCGGTGGAGGCATGTGGTTAATTCGACGCAACGCGAGGAACCTTACCAGTTCTTGACATCCTACAAACTTAGACAGAGATGCTTTGGTG

>GQIS8NW03HA4AB rank=0282468 x=2879.0 y=3809.0 length=411
CTCGCGTGTCGTGCCAGCCGCAGCGGTAATACGTAGGGTGCAAGCGTTATCCGGAATCACTGGGCGTAAAGGGTGCGTAGGCGGCCTGACAAGTCAGGAGTGAAAAGGCAGTGGCTCAACCATTGTAAGCTTTTGAAACTGTCGGACTTGAATGCAGGAGGGGCAAGTGGAATTCCTAGTGTAGCGGTGAAATGCGTAGATATTAGGAGGAACACCAGTGGCGAAGGCGACTTGCTGGACTGTAATTGACGCTGAGGCACGAAAAGCGTGGGGAGCAAACAGGATTAGATACCCTGGTAGTCCACGCCGTAAACGATGAGGACTAGGTGTCGGACCGCAGGTTCGGTGCCGCAGCTAACGCATTAAGTCCTCCACCTGGGGAATACGGCCGCAAGTTGAAACTCAAAGGAA

>GQIS8NW03FL6J5 rank=0283370 x=2185.0 y=3363.0 length=469
CTCGCGTGTCGTGCCAGCAGCTGCGGTAATACGGAGGGTGCAAGCGTTGTTCGGAATTATTGGGCGTAAAGCGCGTGTAGGCGGTTGGGTAAGTCAGATGTGAAAGCCTTCCGCTTAACGGAAGAAGTGCATTTGAAACTGCTCAGCTAGAGTACGGGAGAGGAGAGTGGAATTCCCGGTGTAGAGGTGAAATTCGTAGATATCGGGAGGAACACCAGTGGCGAAGGCGGCCCCCTGGCACAACACTGACGCTCAGGTGCGAAAGCGTGGGGAGCAAACAGGATTAGATACCCTGGTAGTCCACGCCGTAAACGATGTCTACTAGCTGTTCGTGACCTTGTGTCGTGAGTAGCGCAGCTAACGCACTAACGTAGACCGCCTGGGGAGTACGGTCGCAAGATTAAAACTCAAATGAATTGACGGGGCCGCACAAGCGGTGAGGCATGTGGTTTAATTCGACGCAACGACG

>GQIS8NW03FYNOR rank=0283586 x=2327.0 y=3801.0 length=413
CTCGCGTGTCGTGCCAGCCGCGGCGGTAATACGTAGGGTGCGAGCGTTAATCGGAATTACTGGGCGTAAAGCGTGCGCAGGCGGTTTTGTAAGACAGGCGTGAAATCCCCGGGCTCAACCTGGGAATGGCGCTTGTGACTGCAAGGCTGGAGTGCGGCAGAGGGGGATGGAATTCCGCGTGTAGCAGTGAAATGCGTAGATATGCGGAGGAACACCGATGGCGAAGGCAATCCCCTGGGCCTGCACTGACGCTCATGCACGAAAAGCGTAGGGGAGCAAACAGGATTAGATACCCTGGTAGTCCACGCCCTAAACGATGTCAACTGTTGTTGGGTCTTTGCTGACCCAGTAACGAAGCTAACGCGTGAAGTTGACCGCCTGGGGAGTACGGCGCGAAGGTTGAAACTCAAAGG

>GQIS8NW03G7BR6 rank=0283803 x=2836.0 y=3028.0 length=511
CTCGCGTGTCGTGCCAGCAGCAGCGGTAATACGGAGGATGCAAGCGTTATCCGGAATTATTGGGCGTAAAGCGTCCGTAGGTGGTTCATCAAGTCAGTTGTCAAAGCGTGGGGCTTAACCCCATAAAGGCGATTGAAACTGGTGGGCTAGAGTTTGGTAGGGGTCAGGGGAATTCCCAGTGTAGCGGTGAAATGCGTAGATATTGGGAAGAACACCGGTGGCGAAAGCGCCTGACTGGGCCTGAACTGACACTGAGGGACGAAAGCTAGGGGAGCGAAAGGGATTAGATACCCCTGTAGTCCTAGCTGTAAACGATGGGTACTAGGTGTTGCCCGTATCGACCCGGGCAGTGCCGTAGCTAACGCGTTAAGTATCCCGCCTGGGGAGTACGCTCGCAAGAGTGAAACTCAAGGGATTGACGGGGCCCGCACAAGCGGTGGAGTATGTGGTTTAATTCGATGCAACGCGAAGAACCTTACCAGGGTTTGACATGTCCGGGACCTCGGTGAAA

>GQIS8NW03GO94S rank=0283816 x=2631.5 y=762.0 length=375
CTCGCGTGTCGTGCCAGCCGCCGCGGTAATACGGAGGATGCAAGCGTTATCCGGAAATTATTGGGCGTAAAGCGTCCGTAGGTGGTTCATCAAGTCAGTTGTCAAAAGCGTGGGGCTTAACCCCATAAAGGCGATTGAAACTGGTGGGCTAGAGTTTGGTAGGGGTCAGGGGAATTCCCAGTGTAGCGGTGAAATGCGTAGATATTGGGAAGAACACCGGTGGCGAAAGCGCCTGACTGGGCCTGAACTGACACTGAGGGACGAAAAGCTAGGGGAAGCGAAAAGGGATTAGATACCCCTGTAGTCCTAGCTGTAAACGATGGGGTACTAGGTGTTGCCCGTATCGACCCGGGCAGTGCCGTAGCTAAACGCGTT

>GQIS8NW03GRK7R rank=0283935 x=2657.5 y=1941.0 length=359
CTCGCGTGTCGTGCCAGCCGCAGCGGTAATACGTAGGGTGCGAGCGTTAATCGGAATTACTGGGCGTAAAGCGTGCGCAGGCGGTTTTGTAAGACAGGCGTGAAATCCCCGGGCTCAACCTGGGAATGGCGCTTGTGACTGCAAGGCTGGAGTGCGGCAGAGGGGGATGGAATTCCGCGTGTAGCAGTGAAATGCGTAGATATGCGGAGGAACACCGATGGCGAAGGCAATCCCCTGGGCCTGCACTGACGCTCATGCACGAAAGCGTGGGGAGCAAACAGGATTAGATACCCTGGTAGTCCACGCCGTAAACGATGTCTACTAGCTGTTCGTGACCTTGTGTCGTGAGTAGCGCAGCT

>GQIS8NW03FX2Q7 rank=0284136 x=2321.5 y=1249.0 length=87
CTCGCGTGTCGTGCCAGCCGCTGCGGTAAGACGGAGGATGCAAGCGTTATCCGGAATTATTGGGCGTAAAGCGTCCGCGAGGTGGTC

>GQIS8NW03FWA7X rank=0284297 x=2301.0 y=827.0 length=448
CTCGCGTGTCGTGCCAGCCGCGGCGGTAAGACAGAGGTGGCGAGCGTTGTTCGGAATTACTGGGCTTAAAGGGCGCGTAGGTGGTGATGCAAGTCTGAGGTGGAATTCTACAGCTTAACTGTGGGACTGCCTTGGAAACTGTGTTACTTGAGTCGGACAGGGGAAGGCGGAATTCCTGGTGTAGCGGTGAAATGCGTAGATATCAGGAGGAAGGCCTGTGGCGAAGGCGGCCTTCTGGGTCTTGACTGACACTGAGGCGCGAAAGCGTGGGGAGCAAACAGGATTAGATACCCTGGTAGTCCACGCCCTAAACGGTGGGCATTAGGTGTGGGATCTGTAAGGGTTCTGTGCCGTAGCGAAAGCGTTAAATGCCCCGCCTGGGGAGTACGGCCGCAAGGTTGAAACTCAAAGGATTGACGGGGGCCCGCACAAGCGGTGGAGCATGTGG

>GQIS8NW03FXNVW rank=0284964 x=2316.0 y=2458.0 length=270
CTCGCGTGTCGTGCCAGCAGCCGCGGTAATACAGGGGTGGCAAGCGTTGTCCGGAATTACTGGGTGTAAAGGGTGCGTAGGCGGGTGGATAAGTCAGTGGTAAAATCCTACAGACTTAACTGTAGACTCACCATTGATACTGTTCATCTTGAGTGCAAAGAAAGAAGATTGGAATTCCCAGTGTAGCGGTGAAATGCGTAGAGATTGGGAAGAACACCAGTAGCGAAGGCGGATCTTTGGCTTGTAACTGACGCTGATGCACGAAAGCGC

>GQIS8NW03FSP4P rank=0285088 x=2260.0 y=1463.0 length=379
CTCGCGTGTCGTGCCAGCAGCCGCGGTAATACGTAGGGTGCAAGCGTTGTCCGGAATTACTGGGTGTAAAGGGTCCGTAGGTGGGTAAACAAGTCAAAGGTGAAATCTTACAGCTCAACTGTGAAACTGCCTTTTGATACTGTTTATCTTGAGTATGAGAGAGGATGACAGAATTCATGGTGTAGCGGTGAAATGCGTAGATATCATGAAGAATACCGGTAGCGAAGGCGGTCACCTGGCTCATTACTGACACTGAGGACGAAAGCGTGGGGAGCAAACAGGATTAGATACCCTGGTAGTCCACGCCCTAAACGATGGATACTAGGTGTCGGTCCCGTTCAGTGTTTGCGTCGCAACCTTGAACGGGATCGGTGCCAAA

>GQIS8NW03FKULY rank=0286592 x=2170.0 y=2660.0 length=447
CTCGCGTGTCGTGCCAGCAGCGGCGGTAAGACGGAGGATGCAAGCGTTATCCGGAATTATTGGGCGTAAAGCGTCCGCAGGTGGTCAGACAAGTCTGCCGTTAAAGCGTGGGGCTTAACTCCATAAGGGCGGTGGAAACTGTGTGACTAGAGTGAGGTAGGGGTAGAGGGAATTCCCGGTGTAGCGGTGAAATGCGTAGATATCGGGAAGAACACCAGTGGCGAAAGCGCTCTACTGGGCCTTGACTGACACTGAGGGACGAAAGCTAGGGGAGCGAAAGGGATTAGATACCCCTGTAGTCCTAGCCGTAAACGATGGATACTAGGTGTGGTTCGTATCGACCCGGGCCGTGCCGAAGCTAACGCGTTAAGTATCCCGCCTGGGGAGTACGCTCGCAAGAGTAGAAACTCAAAGGAATTGACGGGGGCCCGCACAAGCGGTGGAGTA

>GQIS8NW03FUZJ9 rank=0286628 x=2286.5 y=503.0 length=90
CTCGCGTGTCGTGCCAGCAGCTGCGGTAAGACGGAGGATGCAAGCGTTATCCGGAATTATTGGGCGTAAAGCGTCCGCTAGGTGGTCAGA

>GQIS8NW03FZUXL rank=0286858 x=2341.5 y=2503.0 length=269
CTCGCGTGTCGTGCCAGCCGCAGCGGTAATACGTAGGGTGCAAGCGTTGTCCGGAATTAACTGGGTGTAAAGGGTCCGTAGGTGGGTAAACAAGTCAAAAGGTGAAATCTTACAGCTCAACTGTGAAAACTTGCCTTTGATACTGTTTATCTTGAGTATGAGAGAGGATTGACAGGAATTTCATGGTGTAGCGGTGAAATGCGTAGATATCATGAAGAATACCGGTAGCGTAAGGCGGTCATCTGGACTCATTACTGACACTGAGGGGA

>GQIS8NW03GHSD0 rank=0287040 x=2545.0 y=3430.0 length=469
CTCGCGTGTCGTGCCAGCAGCTGCGGTAATACGGAGGAGGCAAGCGTTATCCGGAATTATTGGGCGTAAAGCGTCCGCAGGTGGCTTTTCAAGTCGGTGGTCAAAAGCACAGGGCTCAACTCTGTAAAAGGCCGGCAAAACTGAGAGGCTAGAGTGCGGCAGGGGCAGAGGGAATTCCCGGTGTAGCGGTGAAAATGCGTAGATATCGGGAAGAACACCAGTAGCGAAAGCGCTCTGCTGGACCGCAACTGACACTCAGGGACGAAAGTTAGGGGAGCGAAATGGGGATTAGGTACCCCAGTAGTCCTAGCCGTAAACGATGGATACTAGGTGTTGTCTGTATCGACCCGGACAGTGCCGGAGCTAACGCGTTAAGTATCCGCCTGGGGAGTACGCACGCAAGTGTGAAACTCAAAAGGATTAGAACGGGGGCCCGCACAAGCGGTGGAGTATGTGGTTTAATCGATGC

>GQIS8NW03FQP1T rank=0287179 x=2237.0 y=2255.0 length=336
CTCGCGTGTCGTGCCAGCAGCGGCGGTAATACGTAGGAGGCGAGCGTTATCCGGATTCACTGGGCGTAAAGCGGGTGTAGACGGCTTTCTAAGTCGGGCGTGAAATCTCCTAACTCAATTAGGAGGGGTCGCTCGATACTGGAGAGCTTGAGGGCAGCAGAGGAAGGTGGAATTCCCGGTGTAGCGGTGAAATGCGTAGATATCGGGAGGAACACCAGTGGCGAAGGCGGCCTTCTGGGCTGCACCTGACGTTGAGACCCGAAAGCGTGGGGAGCGAAACGGATTAGATACCCGTGTAGTCCACGCCCTAAACGTTGACACTAGGTATGGGGAGTA

>GQIS8NW03GGTCA rank=0287478 x=2534.5 y=3064.0 length=513
CTCGCGTGTCGTGCCAGCAGCCGCGGTAATACGGAGGTTGCAAGCGTTGTTCGGAATAACTGGGCGTAAAGGGAGCGCAGGCGGTCGGGTAAGTCCGGAGTGAAAGCCCGGAGCTCAACTCCGGAAGGGCTTTGGATACTGCCTGACTTGAGTGCGTCAGAGGAGAGCGGGAATTCCAGGTGTAGCGGTGAAATGCGTAGATATCTGGAGGAACACCGGTGGCGAAAGCGGCTCTCTGGGACGCAACTGACGCTGAGGCTCGAAAGCGTGGGGAGCAAACGGGATTAGATACCCCGGTAGTCCACGCTGTAAACGTTGCGCACTAGGTGTGGGAGGTGTCGACCCCTTCCGTGCCGCAGCTAACGCACTAAGTGCGCCGCCTGGGGAGTACGGTCGCAAGGCTGAAACTCAAAGGAATTGACGGGGGCCCGCACAAGCGGTGGAGCATGTGGTTCAATTCGAGGCAACGCGAAGAACCTACCAGGCTTGACATCCAGGACTGCCCACGAAAGT

>GQIS8NW03FKB4O rank=0287524 x=2164.5 y=3286.0 length=446
CTCGCGTGTCGTGCCAGCAGCAGCGGTAATACGTGGGGGGCGAGCGTTGTCCGGAATCACTGGGCGTAAAGAGCGCGTAGGCGGCCGGTTAAGTCAGATGTGAAATCTCCAGGGCTCAACCCGGAAACTGTCATTTGATACTAGCCGGCTAGAGAGATGAAAGGGCAGATGGAATTCCTGGTGTAGCGGTGGAATGCATTGATATCAGGAGGAACACCCGTAGCGAAGGCGGTCTGCTGGGCATCTTCTGACGCTGAGGCGCGAAAGCAGGGGGAGCAAACGGGATTAGATACCCCGGTAGTCCCTGCCCTAAACGATGGATGCTAGGTGTGAGCGGTATCAATCCCGTTGTGCCGGCGCTAAACGCATTAAGCATCCCGCCTGGGGAGTACGGCCGCAAGGTTGAAACTCAAAATGAATTGACGGGGACCCGCACAAGCGGTGGA

>GQIS8NW03G49OX rank=0287988 x=2813.0 y=1215.5 length=409
CTCGCGTGTCGTGCCAGCCGCTGCGGTAATACGGAGGAGGCAAGCGTTATCCGGAATTATTGGGCGTAAAGCGTCCGCAGGTGGCTTTTCAAGTCGGTGGTCAAAGCACAGGGCTCAACTCTGTAAAGGCCGGCGAAACTGAGAGGCTAGAGTGAGGTAGGGGTAGAGGGGAATTCCCGGTGTAGCGGTGAAATGCGTAGATATCGGGAAGAACACCAGTGGCGAAAGCGCTCTACTGGGCCTTGACTGACACTGAGGGACGAAAGCTAGGGGAGCGAAAGGGATTAGATACCCCTGTAGTCCTAGCCGTAAACGATGGATACTAGGTGTGGTTCGTATCGACCCGGGCCGTGCCGAAGCTAACGCGTTAAGTATCCCGCCTGGGGAGTACGCTCGCAAGAGTGAACTC

>GQIS8NW03FPTUA rank=0288560 x=2227.0 y=1472.0 length=302
CTCGCGTGTCGTGCCAGCAGCGGCGGTAAATACGGAGGGTGCGAGCGTTATCCGGAATCACTGGGTTTAAAGGGTGCGTAGGCGGCCCCGGTAAGTCAGTTGTGAAATACCCTTGCTTAACGAGCGGAGTTGCGATTGATACTGTCGGGCTTGAATCGGGATGAGGCAGGCGGAATGTGGCGTGTAGCGGTGAAATGCATAGATATGCCATAGAACACCGATTGCGAAAGCAGCCTGCTGGGCCTGGATTGACGCTGAGGCACGAAAGCGTGGGGTAGCAAACAGGATTAGATGCCCTGGTA

>GQIS8NW03HGPNP rank=0288679 x=2943.0 y=2643.0 length=503
CTCGCGTGTCGTGCCAGCAGCTGCGGTAATACGAAGGTGGCAAGCGTTGTTCGGATTTACTGGGCGTACGGGGAGCGTAGGCGGTTGGGTAAGCCCTCCGTGAAATCTCCGGGCCTAACCCGGAAAGTGCGGAGGGGACTGCTTGGCTAGAGGATGGGAGAGGAGCGCGGAATTCCCGGTGTAGCGGTGAAATGCGTAGAGATCGGGAGGAAGGCCGGTGGCGAAGGCGGCGCTCTGGAACATTTCTGACGCTGAGGCTCGAAAGCGTGGGGAGCAAACAGGATTAGATACCCTGGTAGTCCACGCCCTAAACGATGGATACTAAGTGTCGGCGGGTTACCGCCGGTGCCGCAGCTAACGCAGTAAGTATCCCGCCTGGGAAGTACGGCCGCAAGGTTGAAACTCAAGGAATTGACGGGGCCGCACAAGCGGTGGAGCATGTGGTTAATTCGACGCAACGCGAAGAACCTTACCCAGGCTGGACATGCAGGTAGTAGGAGGGT

>GQIS8NW03GPNP1 rank=0288709 x=2635.0 y=1991.0 length=415
CTCGCGTGTCGTGCCAGCAGCTGCGGTAAGACGGAGGATGCAAGCGTTATCCGGAATTATTGGGCGTAAAGCGTCCGCAGGTGGTCAGACAAGTCTGCCGTTAAAGCGTGGGGCTTAACTCCATAAGGGCGGTGGAAACTGTGTGACTAGAGTGAGGTAGGGGTAGAGGGAATTCCCGGTGTAGCGGTGAAATGCGTAGATATCGGGAAGAACACCAGTGGCGAAAGCGCTCTACTGGGCCTTGACTGACACTGAGGGACGAAAGCTAGGGGAGCGAAAGGGATTAGATACCCCTGTAGTCCTAGCCGTAAACGATGGATACTAGGTGTGGTTCGTATCGACCCGGGCCGTGCCGAAGCTAACGCGTTAAGTATCCGCCTGGGGAGTGCGCTCGCAAGAGTGAAACTCAAAGGAA

>GQIS8NW03G51LK rank=0289210 x=2822.0 y=518.5 length=461
CTCGCGTGTCGTGCCAGCCGCAGCGGTAATACGTATGTCGCAAGCGTTATCCGGAATTATTGGGCATAAAGCGCGTCTAGGCGGTTTACTAAGTCTGATGTGAAAATGCGGAGCTCAACTCCGTATTGCGTTGGAAACTGGTAGACTAGAGTATTGGAGAGGTAGGCGGAACTACAAGTGTAGAGGTGAAATTCGTAGATATTTGTAGGAATGCCAATGACGAAGGTAGCTTACTGGACAAATACTGACGCTGAAGCGCGAAAGCTAGGGGAGCAAAACAGGATTAGATACCCTGGTAGTCCTAGCTGTAAACGATGATCACTGGGTGTGGGGGGTCGAACCTCTGTGCCGAAGTTAATGCGATAAGTGATCCGCCTGGGGAGTACGGCCGCAAGGCTGAAACTACAAAAGGAATTGACGGGGACCCGCGACAAGCGGTGGAGCATGTGGTTAATTCGACG

>GQIS8NW03F08ZD rank=0289472 x=2357.5 y=1831.5 length=124
CTCGCGTGTCGTGCCAGCAGCTGCGGTAAGACGGAGGATGCAAAGCGTTATCCGGAATTATTGGGCGTAAAGCGTCCGCAGGTGGTCAGACAAGTCTGCCGTTTAAAGCGTGGGGCTTAACTCC

>GQIS8NW03G1RLA rank=0289854 x=2773.5 y=1628.0 length=552
CTCGCGTGTCGTGCCAGCAGCGGCGGTAAGACAGAGGTGGCGAGCGTTGTTCGGAATTACTGGGCTTAAAGGGCGAGTAGGCGTCCTGGTAAGTCAGCTGTGGAATCTTTTCGCTTAACGAAAAAATTGCATCTGAAACTACCGGGATTGAGTCAGTGAGGGGAGGGCGGAATTCCTGGTGTAGCGGTGAAATGCGTAGATATCAGGAGGAAGGCCTGTGGCGAAGGCGGCCCTCTGGCACTGTACTGGCGCTGGAGGCGCGAAAGCGTGGGGAGCAAACAGGATTAGATACCCTGGTAGTCCACGCCCTAAACGGTGGGCATTAGGTGTAGGGCTCGTAAGGGTTCTGTGCCGAAGGGAAACCNTTAAATGCCCCGCTGGGGAGTACGGCCGCAAGGTTGAAACTCAAAGGAATTGACGGGGCCGCACAAGCGGTGGAGCATGTGGTTTAATCGACGCTACGCGAAGACCTACCTGGGCTTGACATGCAGGTGGTAAAAACCCGAAGGGCGATGACTTTGGGGTAACTCGATTGAGCCTGCACAGGTGCTG

>GQIS8NW03G8W51 rank=0290338 x=2854.0 y=3671.5 length=504
CTCGCGTGTCGTGCCAGCAGCGGCGGTAATACGGAGGGTGCAAGCGTTATCCGGATTCACTGGGTTTAAAGGGTGCGTAGGTGGGTCGCCAAGTCCGTGGTGAAATCTCTGAGCTTAACTCAGAAACTGCCGTGGATACTGGTAATCTTGAATGCCGTGGAGGTTAGCGGAATATGTCATGTAGCGGTGAAATGCTTAGATATGACATAGAACACCGATTGCGAAGGCAGCTGACTACACGGTGATTGGCGCTGAGGCACGAAAGCGTGGGGAGCAAACAGGATTAGATACCCTGGTAGTCCACGCCCTAAACGATGTCAATTAGCTGTTGGGGTTAGAATCCCTGGTAGCGTAGCTAACGCGTGAAATTGACCGCCTGAGGAGTACGGCCGCAAGGTTAAAACTCAAAGGAATTGACGGGGGCCCGCACAAGCGGTGGATGATGTGGATTAATTCGATGCAACGCGAAGAACCTTACTGCTCTTGACATGTACGGAACTTGCC

>GQIS8NW03G5M5J rank=0290635 x=2817.5 y=2277.0 length=454
CTCGCGTGTCGTGCCAGCAGCGGCGGTAATACGTAGGGGGCAAGCGTTGTCCGGATTTACTGGGTGTAAAGGGCGCGCAGGCGGGTTAGCAAGTCAGAGGTGAAATCCTACAGCTTAACTGTAGAACTGCCTTTGAAACTGTTAATCTTGAGTGCGGAAGAGAGAGACGGAATTCCAGGTGTAGCGGTGAAATGCGTAGATATCTGGAAGAACACCAGTAGCGAAGGCGGTCTCTTGGTCCGTTACTGACGCTCAGGCGCGAAAGCGTGGGGAGCAAACAGGATTAGATACCCTGGTAGTCCACGCCCTAAACGATGAATACTAGGTGTTGTTCTTTTGATCAGCGCCGCAGCTAACGCATTAAGTATTCCACCTGGGGAGTACGATCGCAAGGTTGAAACTCAAAGGAATTGACGGGGCCCGCACAAGCAGTGGGANCTAGTGGTTAGTTTAC

>GQIS8NW03GBRJ1 rank=0290845 x=2477.0 y=943.0 length=372
CTCGCGTGTCGTGCCAGCAGCGGCGGTAAGACGGAGGATGCAAGCGTTATCCGGAATTATTGGGCGTAAAGCGTCCGCAGGTGGTCAGACAAGTCTGCCGTTAAAGCGTGGGGCTTAACTCCATAAGGGCGGTGGAAACTGTGTGACTAGAGTGAGGTAGGGGTAGAGGGAATTCCCGGTGTAGCGGTGAGACGCGTAGATATCGGGAAGAACACCAGTGGCGAAAGCGCTCTACTGGGCCTTGACTGACACTGAGGGACGAAAGCTAGGGGAGCGAAAAGGGATTAGATACCCCTGTAGTCCTAGCCGTAAACGATGGATACTAGGTGTGGTTCGTATCGACCCGGGCCGTGCCGAAGCTAGCGCGTTAAG

>GQIS8NW03HEBDJ rank=0291109 x=2916.0 y=1413.0 length=392
CTCGCGTGTCGTGCCAGCCGCCGCGGTAATACAGAGGGTGCAAGCGTTAATCGGAATTACTGGGCGTAAAGCGTGCGCAGGCGGTTTTTTAAGATAGGCGTGAAATCCCCGGGCTCAACCTGGGAACTGCGCTTATGACTGGAAGACTAGATTATGGCAGAGGGGGTGGAATTCCACGTGTAGCAGTGAAAATGCGTAGAGATGTGGAGGAACACCGATGGCGAAGGCAGCCCCCTGGGCCAATACTGACGCTCATGCACGAAAGCGTGGGGAGCAAACAGGATTAGATACCCTGGTAGTCCACGCCCTAAACGATGTCAACTAGTTGTTGGGAGGGTAAAACCTTTTAGTAACGTAGCTAACGCGTGAAGTTGACCGCCTGGGGAGTACGG

>GQIS8NW03GP1HC rank=0291454 x=2639.0 y=3438.5 length=403
CTCGCGTGTCGTGCCAGCAGCTGCGGTAAGACGGAGGATGCAAGCGTTATCCGGAATTATTGGGCGTAAAGCGTCCGCAGGTGGTCAGACAAGTCTGCCGTTAAAGCGTGGGGCTTAACTCCATAAGGGCGGTGGAAAACTGTGTGACTAGAGTGAGGTAGGGGTAGAGGGAATTCCCGGTGTAGCGGTGAAATGCGTAGATATCGGGAAGAACACCAGTGGCGAAAGCGCTCTACTGGGCCTTGACTGACACTGAGGGACGAAAGCTAGGGGAGCGAAAGGGATTAGATACCCCTGTAGTCCTAGCCGTAAACGATGGATACTAGGTGTGGTTCGTATCGACCCGGCCGTGCCGAAGCTAACGCGTTAAGTATCCCGCCTGGGGAGTACGCTCGCAAGAGTG

>GQIS8NW03FP51O rank=0292973 x=2231.0 y=906.0 length=513
CTCGCGTGTCGTGCCAGCAGCGGCGGTAATACGGAGGGTGCGAGCGTTACCCGGATTTTACTGGGTGTAAAGGGCGTGTAGGCGGTCTCTCAAGTCCGATGCTAAAGACCGAAGCTCAACTTCGGAGCTGCGTTGGATACTGTTAGGCTAGACGGTCGGAGAGGGTAGCGGAATTTCCTGAGTAGCGGTGAAATGCGCAGATACAGGAAGGAACGCCAATAGCGAAAGCAGCTACCTGGACGACTTGTGACGCTGAGGCGCGAAAGCGTGGGGAGCAAACCGGATTAGATACCCGGGTAGTCCACGCCCCTAAACGTTGAGTGCTGGGTGTCCGACATCTGTTGGGTGCCGTAGCTAACGCGCTAAGCACTCCACCTGGGAAGTACGGTCGCAAGACTGAAACTCAAAGGAATTGACGGGGGCCCGCACAAGCGGTGGAGGCATGTGGTTTAATTCGAAGCAACGCGCAGAACCGTTACCAGGTACTTGACATGTAGGGAATCTCGCTGAAGG

>GQIS8NW03F0M3Q rank=0293082 x=2350.0 y=2148.5 length=81
CTCGCGTGTCGTGCCAGCCGCTGCGGTAAGACAGAGGTGGCGAGCGTTGTTCGGAATTACTGGGCTTAAAGGGCGAGTAGG

>GQIS8NW03FO2M9 rank=0293186 x=2218.0 y=3091.0 length=136
CTCGCGTGTCGTGCCAGCAGCGGCGGTAAGACGGAGGATGCAAGCGTTATCCGGAATTATTGGGCGTAAAGCGTCCGCAGGTGGTCAGACAAGTCTGCCGTTAAAGTCGTGGGGCTTAACTCCATAAGGGCGGTGG

>GQIS8NW03GON66 rank=0293661 x=2624.5 y=1008.0 length=554
CTCGCGTGTCGTGCCAGCCGCTGCGGTAAGACGGAGGATGCAAGCGTTATCCGGAATTATTGGGCGTAAAGCGTCCGCAGGTGGTCAGACAAGTCTGCCGTTAAAGCGTGGGGCTTAACTTCATAAGGGCGGTGGAGACTGTGTGACTAGAGTGAGGTAGGGGTAGAGGGAATTCCCGGTGTAGCGGTGAAATGCGTAGATATCGGGAAGAACACCAGTGGCGAAAGCGCTCTACTGGGCCTTGACTGACACTGAGGGACGAAAGCTAGGGGAGCGAAAGGGATTAGATACCCCTGTAGTCCTAGCCGTAAACGATGGATACTAGGTGTGGTTCGTATCGACCCGGGCCGTGCCGAAGCTAACGCGTTAAGTATCCCGCCTGGGGAGTACGCTCGCAAGAGTGAAACTCAAAGGATTGACGGGGCCCGCACAAGCGGTGGAGTATGTGGTTTAATTCGATGCAACGCGAAGAACCTTACCAGGGTTGACATCCCCGAATCTCTGTGAAGTCGGAGAGTGCCTACGGAGCGGGAGACAGGTGTGCAGTGGTTGTC

>GQIS8NW03FM7BT rank=0294350 x=2197.5 y=1863.0 length=379
CTCGCGTGTCGTGCCAGCAGCTGCGGTAATACGTAGGGTGCGAGCGTTAATCGGAATTACTGGGCGTAAAGCGTGCGCAGGCGGATGTTTAAGCCAGACGTGAAAGCCCCGGGCTTAACCTGGGAATTGCGTTTTGGAACTGGACGTCCAGAGTGCGGCAGAGGGAGGTGGAATTCCACGTGTAGTAGTGAAATGCGTAGAGATGTGGAGGAACACCGATGGCGAAGGCAGCCTCCTGGGCTGACACTGACGCTCATGCACGAAAGCGTGGGGAGCAAACAGGATTAGATACCCTGGTAGTCCACGCCCTAAACGATGTCGACTGGCTGTTGGGCGGGAAACCGCTTGGTAGCGAAGCTAACGCGTGAAGTCGACCGCC

>GQIS8NW03GK61K rank=0294380 x=2584.0 y=2646.0 length=369
CTCGCGTGTCGTGCCAGCAGCAGCGGTAATACGGAGGGTGCAAGCGTTGTTCGGAATTATTGGGCGTAAAGCGCGTGTAGGCGGTTGGGTAAGTCAGATGTGAAAGCCTTCCGCTTAACGGAAGAAGTGCATTTGAAACTGCTCAGCTAGAGTACGGGAGAGGAGAGTGGAATTCCCGGTGTAGAGGTGAAATTCGTAGATATCGGGAGGAACACCAGTGGCGAAGGCGGCTCTCTGGTCCGATACTGACGCTGAGACGCGAAGCGTGGGAGTAAACAGGATTAGATACCCTGGTAGTCCACGCCGTAAACGATGGGCACTAGGTGTAGGAGGTATTGACCCTTCTGTGCCGAAGCTAACGCATTAAGT

>GQIS8NW03GAKX6 rank=0294589 x=2463.5 y=3068.0 length=455
CTCGCGTGTCGTGCCAGCAGCAGCGGTAAGACGGAGGATGCAAGCGTTATCCGGAATTATTGGGCGTAAAGCGTCCGCAGGTGGTCAGACAAGTCTGCCGTTAAAGCGTGGGGCTTAACTCCATAAGGGCGGTGGAAACTGTGTGACTAGAGTGAGGTAGGGGTAGAGGGAATTCCCGGTGTAGCGGTGAAATGCGTAGATATCGGGAAGAACACCAGTGGCGAAAGCGCTCTACTGGGCCTTGACTGACACTGAGGGACGAAAAGCTAGGGGAGCGAAAAGGGGATTAGATACCCCCTGTAGTCCTAGCCGTAAACGATGGATACTAGGTGTGGTTCGTATCGACCCGGGCCGTGCCGAAGCTAACGCGTTAAGTATCCCGCCTGGGGAGTACGCTCGGCAAGAGTGAAACTCAAAGGAATTGACGGGGCCCGCACAAGCGGTGGAGTATGTGG

>GQIS8NW03GVGQP rank=0294858 x=2701.0 y=2543.0 length=424
CTCGCGTGTCGTGCCAGCAGCGGCGGTAATACGGAGGGTGCGAGCGTTATCCGGAATCACTGGGTTTAAAGGGTGCGTAGGCGGCCCGGTAAGTCAGTTGTGAAATACCCTTGCTCAACGAGCGGAGTTGCGATTGATACTGTCGGGCTTGAATCGGGATGAGGCAGGCGGAATGTGGCGTGTAGCGGTGAAATGCATAGATATGCCATAGAACACCGATTGCGAAAGCAGCCTGCTGGGCCTGGATTGACGCTGAGGCACGAAAGCGTGGGGAGCAAACAGGATTAGATACCCTGGTAGTCCACGCCGTAAACGATGTCTACTAGCTGTTCGTGACCTTGTGTCGTGAGTAGCGCAGCTAACGCACTAAGTAGACCGCCTGGGAGTACGGTCGCAAGATTAAAACTCAAATGAATTGACGGGG

>GQIS8NW03FN2JK rank=0295081 x=2207.0 y=1358.5 length=222
CTCGCGTGTCGTGCCAGCCGCTGCGGTAATACAGAGGGTGCAAGCGTTAATCGGAATTACTGGGCGTAAAGCGCACGTAGGCGGTTTCTTAAGTCAGATGTGAAAGCCCCGGGCTCAACCTGGGATTGCATTTGAAACTGGGAAACTAGAGTGTGTGAGGAGGGGGGTAGAATTCCAAGTGTAGCGGTGAAATGCGTAGAGATTTGGAGGAATACCAGTGGC

>GQIS8NW03G5QMN rank=0296418 x=2818.5 y=2685.0 length=546
CTCGCGTGTCGTGCCAGCAGCGGCGGTAATACGGAGGATGCAAGCGTTATCCGGAATTATTGGGCGTAAAGCGTCCGCAGGTGGCATCTCAAGTCTGCTGTCAAAGACAGAAGCTTAACTTCTGAAAGGCGGTGGAAACTGAGAAGCTAGAGGTCGGTAGGGGTAGCGGGGAATTCCCAGTGTAGCGGTAGAAAATGCGTAGAGATTGGGAAGAACATCGGTGGCGAAAGCGCGCTACTGGGCTGAACCTGACACTGAGGGACGAAAGCTAGGGGGAGCGAAAAGGGGATTAGATACCCCTGTAGTCCTAGCCGTAAACGATGGAAACTAGGCGTGGCTTGTATCGACCCGAGCCGTGCCGAAGCTAACGCGTTAAGTTTCCCGCCTGGGGAGTACGCACGCAAGTATGAAACTCAAAGGAATTGACGGGGCCCGCACAAGCGGTGGAGTATGTGGTTTAATTCGATGCAACGCGAAGAACCTTACCAGGGCTTGACATGGCGCGAATCCTGCCCAAAGGTGGGAGTGCCGAAGGAACGCGCACAC

>GQIS8NW03F7DKQ rank=0296610 x=2427.0 y=1000.5 length=452
CTCGCGTGTCGTGCCAGCCGCAGCGGTAATACGGAGGATGCAAGCGTTATCCGGAATTATTGGGCGTAAAGCGTCCGCAGGTGGCATCTCAAGTCTGCTGTCAAAGACAGAAGCTTAACTTCTGAAAAGGCGGTGGAAAACTAGAGAAGCTAGAGGTCGGTAGGGGTAGCGGGAATTCCCAGTGTAGCGGTGAAATGCGTAGAGATTGGGGAAGAACATCGGTGGCGAAAGCGCGCTACTGGGCTGAACCTGACACTGAGGACGAAAGCTAGGGGAGCGAAAGGGATTAGATACCCCTGTAGTCCTAGCCGTAAACGATGGAAACTAGGCGTGGCTTGGTATCGACCCGAGCCGTGCCGAAGCTAACGCGTTAAGTTTCCCGCCTGGGGAGTACGCACGCAAGTGTGAAACTCAAAGGATTGACGGGGCCGCACAAGCGGTGGAGTATGTGG

>GQIS8NW03FTFJ6 rank=0297151 x=2268.0 y=1652.5 length=510
CTCGCGTGTCGTGCCAGCAGCGGCGGTAATACGTAAGGGGCTAGCGTTGCTCGGAATTACTGGGCGTAAAGGGCGTGTAGGCGGTCTTGTAAGTCAAATGTCAAAGACCACGGCTCAACTGTGGGGGGGCATTTGAAACTGCGAGGCTAGAGTATGGTGGAAGGCGATGGAATTCCCGGCGTAGCGGTGGAATGCGTAGATATCGGGAGGAACACCGAAGGCGAAGGCAGTCGTCTATGCTGATACTGACGCTGAGGCGCGAAAGCATGGGGATCAAACAGGATTAGATACCCTGGTAGTCCATGCTGTAAACGATGCACACTAGGAGTTGGCGGTTTCCGTTGGCTCCGCAGCAAACGCGTTAAGTGTGCCGCCTGGGGAGTACGGCCGCAAGGCTGAAACTCAAAGAAATTGACGGGGGCCGCACAAGCAGTGGAGTATGTGGTTTAATTCGATGCAAACGAAGAACTTTACCAGGGCTTGACATGTACTGGACTGGTGGTGAGAGCC

>GQIS8NW03G207L rank=0297259 x=2787.0 y=3407.0 length=474
CTCGCGTGTCGTGCCAGCAGCCGCGGTAAGACAGAGGTGGCGAGCGTTGTTCGGAATTACTGGGCTTAAAGGGCGCGTAGGTGGTGATGCAAGTCTGAGGTGGAATTCTACAGCTTAACTGTGGGACTGCCTTGGAAACTGTGTTACTTGAGTCGGACAGGGGAAGGCGGAATTCCTGGTGTAGCGGTGAAATGCGTAGATATCAGGAGGAAGGCCTGTGGCGAAGGCGGCCTTCTGGGTCTTGACTGACACTGAGGCGCGAAAGCGTGGGGAGCAAACAGGATTAGATACCCTGGTAGTCCACGCCCTAAAACGGTGGGCATTAGGTGTGGGATCTGTAAGGGCTCTGTGCGTAGCGAAAGCGTTAAATGCCCCGCCTGGGGAGTACGGCCGCAAGGTTGAAACTCAAGGAATGACGGGGCCGCACAAGCAGCGAGCATGTGGTTTAATTCGAAGCAACGCGAAGAACCTTAC

>GQIS8NW03GF8U5 rank=0297576 x=2528.0 y=1103.0 length=429
CTCGCGTGTCGTGCCAGCAGCTGCGGTAAGACGGAGGATGCAAGCGTTATCCGGAATTATTGGGCGTAAAGTGTCCGCGGTGGTCAGACAAGTCTGCCGTTAAAGCGTGGGGCTTAACTCCATAAGGGCGGTGGAAACTGTGTGACTAGAGTGAGGTAGGGGTAGAGGGAATTCCCGGTGTAGCGGTGAAATGCGTAGATATCGGGAAGAACACCAGTGGCGAAAGCGCTCTACTGGGCCTTGACTGACACTGAGGGACGAAAGCTAGGGGAGCGAAAGGGATTAGATACCCCTGTAGTCCTAGCCGTAAACGATGGATACTAAGGTGTGGTTCGTATCGACCCGGCCGTGCCGAGCTAACGCGTTAAGTATCCCGCCTGGGGAGTACGCTCGCAAGAGTGAAAACTCGAAGGAATTGACGGGGCCCGC

>GQIS8NW03F0GUT rank=0298154 x=2348.5 y=2243.0 length=216
CTCGCGTGTCGTGCCAGCAGCAGCGGTAATAACGGAGGGTGCAAGTCGTTGTTCGGAATTATTGGGCGTAAAGACGCGTGTAGGCGGTTGGGTAAGTCAGATGTGAAAGCCTTCCGCTTAACGGAAGAAGTGCATTTGAAACTGCTCAGCTAGAGTACGGGAGAGGAGAGTGGAATTCCCGGTGTAAGAGGTGAAAATTCGTAGAATATCGGGAGG

>GQIS8NW03FNJLV rank=0298236 x=2201.0 y=1393.0 length=349
CTCGCGTGTCGTGCCAGCAGCTGCGGTAATACGTATGTCGCAAGCGTTATCCGGAATTATTGGGCATAAAGCGCGTCTAGGCGGTTTACTAAGTCTGATGTGAAAATGCGGAGCTCAACTCCGTATTGCGTTGGAAACTGGTTGACTAGAGTATTGGAGAGGTAGGCGGAACTACAAGTGTAGAGGTGAAATTCGTAGATATTTGTAGGAATGCCAATGACGAAGGTAGCTTACTGGACAAATACTGACGCTGAAGCGCGAAAGCTAGGGGAGCAAACAGGATTAGATACCCCTGTAGTCCTAGCCGTAGACGAATGGACACTAGGTNTTGTCTGGTATCCACTCCAGC

>GQIS8NW03G1NM4 rank=0298378 x=2772.0 y=606.0 length=410
CTCGCGTGTCGTGCCAGCAGCCGCGGTAATACGTAGGGTGCGAGCGTTAATCGGAATTACTGGGCGTAAAGCGTGCGCAGGCGGTTTTTTAAGATAGGCGTGAAAATCCCCGGGCTCAACCTGGGAACTGCGCTTATGACTGGAAGACTAGAGTATGGCAGAGGGGGTGGAATTCCACGTGTAGCAGTGAAATGCGTAGAGATGTGGAGGAACACCGATGGCGAAGGCAGCCCCCTGGGCCAATACTGACGCTCATGCACGAAAGCGTGGGGAGCAAACAGGATTAGATACCCTGGTAGTCCACGCCCTAAAACGATGTCAACTAGTTGTTGGAGGGTAAAACCTTTTAGTAACGTAGCTAACGCGTGAAGTTGACCGCCTGGGGAGTACGGCCGCAAAGGTTAAAACTC

>GQIS8NW03G8MO1 rank=0298441 x=2851.0 y=2387.0 length=505
CTCGCGTGTCGTGCCAGCAGCAGCGGTAACACGTAGGAGACGAGCGTTATCCGGATTTACTGGGCGTAAAGCGCGTGCAGGCGGTCCAGCAAGTTGGATGTGAAAGCTCCCGGCTTAACTGGGAGAGGTCGTTCAATACTACTGGACTTGAGAGTGGTAGAGGGAGGTGGAATTCCGGGTGTAGTGGTGAAATGCGTAGATATCCGGAGGAACACCAGTGGCGAAAGCGGCCTCCTGGACCACTTCTGACGCTCAGACGCGAAAGCTAGGGTAGCGAACGGGATTAGAGACCCCGGTAGTCCTAGCCGTAAACGATGTAGACTTGGCGTTGGTGGGTTCAAATCCATCAGTGCCGAAGCTAACGCGATAAGTCTACCGCCTGGGGACTACGGCCGCAAGGTTAAAACTCAAAGGAATTGACGGGGCCCGCGACAAGCAGCGGAGCGTGTGGTTTAATTCGATGATACACGAAGAACCTTACCAGGGTTTGACGATGCAAGTGGTA

>GQIS8NW03F80B6 rank=0298676 x=2445.0 y=3428.0 length=535
CTCGCGTGTCGTGCCAGCAGCTGCGGTAATACAGAGGGTGCAAGCGTTAATCGGAATTACTGGGCGTAAAGCGCACGTAGGCGGTTTCTTAAGTCAGATGTGAAAGCCCCGGGCTCAACCTGGGAATTGCATTTGAAACTGGGAAACTAGAGTGTGTGAGAGGGGGGTAGAATTCCAAGTGTAGCGGTGAAATGCGTAGAGATTTGGAGGAATACCAGTGGCGAAGGCGGCCCCCTGGCACAACACTGACGCTCAGGTGCGAAAGCGTGGGGAGCAACAGGATTAGATACCCTGGTAGTCCACGCCGTAAACGATGTCTACTAGCTGTTCGTGACCTTGTGTCGTGAGTAGCGCAGCTAACGCACTAAGTAGACCGCCTGGGGAGTACGGTCGCAAGATTAAAACTCAAATGAATTGACGGGGCCCGCACAAGCGGTGGAGTATGTGGTTAATTCGATGCAACGCGAAGAACCTTACCAGGTTTGACATCCCCGAATCTCTGTGAAGCGGAGAGTGCCTACGGGAGCGGGGAGAC

>GQIS8NW03FPA89 rank=0298809 x=2221.5 y=1963.5 length=405
CTCGCGTGTCGTGCCAGCAGCCGCGGTAAGACAGAGGTGGCGAGCGTTGTTCGGAATTACTGGGCTTAAAGGGCGCGTAGGTGGTGATGCAAGTCTGAGGTGGAATTCTACAGCTTAACTGTGGGACTGCCTTGGAAACTGTGTTACTTGAGTCGGACAGGGAAAGGCGGAATTCCTGGTGTAGCGGTGAAATGCGTAGATATCAGGAGGAAGGCCTGTGGCGAAGGCGGCCTTCTGGGTCTTGACTGACACTGAGGCGCGAAAGCGTGGGGAGCAAACAGGATTAGATACCCTGGTAGTCCACGCCCTAAACGGTAGGCATTAGGTGTGGGATCTGTAAGGGTTCTGTGCCGTAGCGAAAGCGTTAAATGCCCCGCTGGGGATACGGCCGCAAGGTTGAAACTC

>GQIS8NW03F96J2 rank=0299233 x=2459.0 y=800.5 length=521
CTCGCGTGTCGTGCCAGCCGCTGCGGTAATACGTAGGGGGCAAGCGTTGTCCGGATTTACTGGGTGTAAAGGGCGCGCAGGCGGGTTAGCAAGTCAGAGGTGAAATCCTACAGCTTAACTGTAGAACTGCCTTTGAAACTGTTAGTCTTGAGTGCGGAAGAGAGAGACGGAATTCCAGGTGTAGCGGTGAAATGCGTAGATATCTGGAAGAACACCAGTAGCGAAGGCGGTCTCTTGGTCCGTTACTGACGCTCAGGCGCGAAAGCGTGGGGAGCAAAACAGGATTAGATACCCTGGTAGTCCACGCCCTAAAACGATGAATACTAGGTGTTGTTCTTTTGATCAGCGCCGCAGCTAACGCATTAAGTATTCCACCTGGGGGGTACGATCGCAAGGTTGAAACTCAAAGAATTGACGGGGCCGCACAAGCAGTGGAGCATGTGGTTAATTCGATGCAACGCGAAGAACCTACCTGGGCTTGAAAGGCAAGCGACAGGGTATGAAAGCACCCCTCACGCAAT

>GQIS8NW03GED2R rank=0299476 x=2507.0 y=561.0 length=370
CTCGCGTGTCGTGCCAGCCGCGGCGGTAAGACAGAGGTGGCGAGCGTTGTTCGGAATTACTGGGCTTAAAGGGCGCGTAGGTGGTGATGCAAGTCTGAGGTAGAATTCTACAGCTTAACTGTGGGACTGCCTTGGAAACTGTGTTACTTGAGTCGGACAGGGGAAGGCGGAATTCCTGGTGTAGCGGTGAAATGCGTAGATATCAGGAGGAAGGCCTGTGGCGAAGGCGGCCTTCTGGGTCTTGACTGACACTGAGGCGCGAAAGCGTGGGGAGCAAACAGGATTAGATACCCTGGTAGTCCACGCCCTAAACGGNGGCATTAGGCGTGGGATCTGTAAGAGTTCTGTGCCGTAGCGAAAGCGTTAAATG

>GQIS8NW03FMUL0 rank=0299647 x=2193.5 y=1766.5 length=447
CTCGCGTGTCGTGCCAGCAGCTGCGGTAAGACGGAGGATGCAAGCGTTATCCGGAATTATTGGGCGTAAAGCGTCCGCAGCTGGTCAGACAAGTCTGCCGTTAAAGCGTGGGGCTTAACTCCATAAGGGCGGTGGAAACTGTGTGACTAGAGTGAGGTAGGGGTAGAGGGAATTCCCGGTGTAGCGGTGAAATGCGTAGATATCGGGAAGAACACCAGTGGCGAAAGCGCTCTACTGGGCCTTGACTGACACTGAGGGACGAAAGCTAGGGGAGCGAAAGGGATTAGATACCCCTGTAGTCCTAGCCGTAAACGATGGATACTAGGTGTGGTTCGTATCGACCCGGGCCGTGCCGAAGCTAACGCGTTAAGTATCCCGCCTGGGGATACGCTCGCAAGAGTGAAACTCAAAGGAATTGGACGGGGGCCCGCACCAAGCGGTGGAGTA

>GQIS8NW03G1UQQ rank=0299695 x=2774.0 y=1616.5 length=444
CTCGCGTGTCGTGCCAGCCGCAGCGGTAATACGGAGGTGGCAAGCGTTGTTCGGAATTACTGGGCGTAAAGGGCGCGTAGGCGGCTTGGCAAGTCAGATGTGAAAGCCCCGAGCTCAACTCGGGGAATTGCATCTGAAACTGCTTTGCTTGAGTCCTGGAGGGGATAGTGGAATTCCCCAGTGTAGCGGTGAAATGCGTAGATATTGGGAGGAACACCTGTGGCGAAGGCGGCTATCTGGACAGTGACTGACGCTGAGGCGCGAAAAGCTAGGGGAGCGAACGGGATTAGATACCCCGGTAGTCCTAGCTGCAAACGATGGGCACTTGGTGTTGGGGGTATTGAGTCCCTCGGTGCCGGAGTTAACACGATAAGTGCCCCGCCTGGGGGAGTACGGTCGCAGGACTGAAACTCAAAGGAATTGACGGGGCCCGCACGAAGCGGT

>GQIS8NW03GEHQ4 rank=0299877 x=2508.0 y=1230.0 length=383
CTCGCGTGTCGTGCCAGCAGCGGCGGTAAGACGGAGGATGCAAGCGTTATCCGGAATTATTGGGCGTAAAGCGTCCGCAGGTGGTCAGACAAGTCTGCCGTTAAAGCGTGGGGCTTAACTCCATAAGGGCGGTGGAAACTGTGTGACTAGAGTGAGGTAGGGGTAGAGGGAATTCCCGGTGTAGCGGTGAAATGCGTAGATATCGGGAAGAACACCAGTGGCGAAAAGCGCTCTACTGGGCCTTGACTGACACTGAGGGACGAAAGCTAGGGGAGCGAAAGGGATTAGATACCCCTGTAGTCCTAGCCGTAAACGATGGATACTAGGTGTGGTTCGTATCGACCCGGGGCCGTGCCGAAGCTAACGCGTTAAGTATCCCGCCT

>GQIS8NW03GTKZ9 rank=0300712 x=2680.5 y=775.0 length=145
CTCGCGTGTCGTGCCAGCCGCTGCGGTAAGACGGAGGATGCAAGCGTTATCCGGAATTATTGGGCGTAAAGCGTCCGCAGGTGGTCAGACAAGTCTGCCGTTAAAGCGTGGGGCTTAACTCCATAAGGGCGGTGGAAACTGTGGT

>GQIS8NW03FSCXR rank=0300749 x=2256.0 y=749.0 length=155
CTCGCGTGTCGTGCCAGCCGCGGCGGTAATACGTAGGGTGCGAGCGTTAATCGGAATTACTGGGCGTAAAGCGTGCGCGGGCGGTTGTGTAAGACAGGCGTGAAATCCTCGGGCTTAACCTGGGAATGGCGCTTGTGACTGCACGGCTGGAGTAC

>GQIS8NW03F9Z69 rank=0300881 x=2457.5 y=755.5 length=503
CTCGCGTGTCGTGCCAGCCGCCGCGGTAATACGTATGTCGCAAGCGTTACCCGGAATTATTGGGCATAAAGCGCGTCTAGGCGGTTTACTAAGTCTGATGTGAAAATGCGGAGCTCAACTCCGTATTGCGTTGGAAACTGGTAGACTAGAGTATTGGAGAGGTAGGCGGAACTACAAGTGTAGAGGTGAAATTCGTAGATATTTGTGGGAATGCCAATGACGAAGGTAGCTTACTGGACAAATACTGACGCTGAAGCGCGAAAAGCTAGGGGAGCAAACAGGATTAGATACCCTGGTAGTCCTAGCTGTAAACGATGATCACTGGGTGTGGGGGGTCGAACCTCTGCGCCGAAGTTAATGCGATAAGTGATCCGCCTGGGGAGTACGGCCGCAAGGCTGAAACTCAAAGGAATTGACGGGGACCCGCACAAGCGGTGGAGCATGTGGTTTAATTCGACGCAACGCGAGGAACCTTACCAGTTCTTGACATCCTACAAACTTAG

>GQIS8NW03FJ8P0 rank=0301056 x=2163.5 y=2966.5 length=453
CTCGCGTGTCGTGCCAGCAGCAGCGGTAAGACAGAGGGTGCAAGCGTTGTCCGGATTTATTGGGCGTAAAACGTCTGTAGGCGGTTTATTAAGTCTGAAGTTAAATAGTTGAGCTCAACTCAATCTCTGCTCCAGATACTGATAAACTAGAGTGCGTTAGGGGTTATTGGAATTCCCGGTGTAGTGGTGAAATACGTAGATATCGGGAGGAACTCCAGTGGCGAAAGCGAATAACTGGGGCGTAACTGACGCTGAGAGACGAAAAGCGTGGGGAGCAAAAAAGGATTAGATACCCTTGTAGTCCACGCTGTAAACGATGAATACTGGATGTTGCAGGTATCGACCCCTGCAGTATCGAAGCTAACGCGTTAAGTATTCTGCCTGGGAAGTACACTCGCAAGAGTGAAACTCAAAGGAATTGACGGGGACCCGCACAAGAGGTGGAACATGTGG

>GQIS8NW03G3LEI rank=0301105 x=2794.0 y=904.0 length=443
CTCGCGTGTCGTGCCAGCAGCTGCGGTAAGACGAACCGTGCAAACGTTGTTCGGAATCACTGGGCTTAAAGGGCGCGTAGGCGGGCACGCAAGTCAGGGGTGAAATCCCACGGCTCAACCGTGGAAGTGCCTTTGATACTGCGTGCCTCGAGGGAGGTAGGGGCGTGCGGAACTTCCGGTGGAGCGGTGAAATGCGTAGATATCGGAAGGAACACCGGTGGCGAAAGCGGCGCGCTGGATCTCTACTGACGCTGAGGCGCGAAAGCCAGGGGAGCAAACGGGATTAGATACCCCGGTAGTCCTGGCCCTAAACGATGGGTACTAGGTAGTGGACTTACATGGGTTCACTGCCGAAGCGAAAGTGATAAGTACCCCGCCTGGGGAGTATGGTCGCAAGGCTAGGAAACTCAAAGGAATTGACGGGGCTCACACAAGCGGTGGAG

>GQIS8NW03FLTG0 rank=0301143 x=2181.0 y=2786.0 length=369
CTCGCGTGTCGTGCCAGCAGCTGCGGTAAGACGGAGGATGCAAGCGTTATCCGGAATTATTGGGCGTAAAGCGTCCGCAGGTGGTCAGACAAGTCTGCCGTTAAAGCGTGGGGCTTAACTCCATAAGGGCGGTGGAAACTGTGTGACTAGAGTGAGGTAGGGGTAGAGGGAATTCCCGGTGTAGCGGTGAAATGCGTAGATATCGGGAAGACACCAGTGGCGAAAGCGCTCTACTGGGCCTTAGACTGACACTGAGGGACGAAAAGCTAGGGGAGCGAAAGGGATTAGATACCCCTGTAGTCCTAGCCGTAAACGATGGATACTAGGTGTGGTTCGTATCGACCCGGGCCGTGCCGAAGCTAACGCGTT

>GQIS8NW03G66JP rank=0301181 x=2835.0 y=339.0 length=478
CTCGCGTGTCGTGCCAGCCGCGGCGGTAAGACGGAGGATGCAAGCGTTATCCGGAATTATTGGGCGTAAAGCGTCCGCAGGTGGTCAGACAAGTCTGCCGTTAAAAGCGTGGGGCTTAACTCCATAAGGGCGGTGGAAACTGCGTGACTAGAGTGAGGTAGGGGTAGAGGGAATTCCCGGTGTAGCGGTGAAATGCGTAGATATCGGGAAGAACACCAGTGGCGAAAGCGCTCTACTGGGCCTTGACTGACACTGAGGGACGAAAGCTAGGGGAGCGAAAGGGATTAGATACCCCTGTAGTCCTAGCCGTAAACGATGGATACTAGGTGTGGTTCGTATCGGACCCGGGCCGTGCCGAAGCTAACGCGTTAAGTATCCCGCCTGGGGAGTACGCTCGCAAGAGTGAAACTCAAAGGAATTGACGGGGGCCGCACAAGCGGTGGAGTATGTGGTTTAATTCGATGCAACGCGAAGAACC

>GQIS8NW03GTP8C rank=0301345 x=2681.0 y=3450.0 length=89
CTCGCGTGTCGTGCCAGCCGCCGCGGTAAGACGGAGGATGCAAGCGTTATCCGGAATTATTGGGCGTAAAGCGTCCGCAGGTGGTCAGA

>GQIS8NW03F68J4 rank=0301560 x=2425.0 y=2690.0 length=430
CTCGCGTGTCGTGCCAGCAGCAGCGGTAAGACAGAGGTGGCGAGCGTTGTTCGGAATTACTGGGCTTAAAGGGCGCGTAGGTGGTGATGCAAGTCTGAGGTGGAATTCTACAGCTTAACTGTGGGACTGCCTTGGAAACTGTGTTACTTGAGTCGGACAGGGGAAGGCGGAATTCCGGGTGTAGCGGTGGAATGCGTTGATATCCGGGAGAACGCCAAAGGCGAAGGCAGCTTGCTGGGTCGCCACTGACGCTGAGGCACGAAAGCTAGGGGAGCAAACAGGATTAGATACCCTGGTAGTCCTAGCCGTAAACGATGGGCACTTTGTTCCGGGTGGTCCTGACCATTCGGAGCCGGAGCAAATGCATTAAGTGCCCCGCCGTGGGGAGTACGGTCGCAAGATTAAAACTACAAAGGAATTAGGACGGGGC

>GQIS8NW03G0CT1 rank=0301857 x=2757.0 y=1383.0 length=375
CTCGCGTGTCGTGCCAGCAGCGGCGGTAATACAGAGGGTGCAAGCGTTAATCGGAATTACTGGGCGTAAAAGCGCACGTAGGCGGTTTCTTAAGTCAGATGTGAAAGCCCCGGGCTTAACCTGGGAATTGCGTTTGGAACTGGACGTCTAGAGTGCGGCAGAGGGAGGTGGAATTCCACGTGTAGCAGTGAAATGCGTAGAGATGTGGAGGAACACCGATGGCGAAGGCAGCCTCCTGGGCTGACACTGACGCTCATGCACGAAAAGCGTGGGGAGCAAACAGGATTAGATACCCTGGTAGTCCACGCCCTAAACGATGTCGACTGGCTGTTGGGCGGGAAACCGGCGTTGGTAGCGAAGCTAACGCGTGAAGTC

>GQIS8NW03HGEPT rank=0302056 x=2940.5 y=751.5 length=75
CTCGCGTGTCGTGCCAGCAGCGGCGGTAATACGTAGGGTGCGAGCGTTAATCGGAGTTACTGGGCGTAAAGCGTG

>GQIS8NW03FMWZP rank=0302156 x=2194.5 y=755.0 length=259
CTCGCGTGTCGTGCCAGCAGCAGCGGTAATACGGAGGGTGCAAGCGTTAATCGGAATTACTGGGCGTAAAAGACGCACGCAGGCGGCTTTCTAAGTCGGATGTGAAAGCCCGGGGCTCAACCTGGGAATTGCATCTGATACTGGGAAGCTAGAGTATGTGAGAGGGGGGTAGAATTCCAAGTGTAGCGGTGAAATGCGTAGAGATTTAGGGAGGAATACCAGTGGCGAAGGCAGCCTCCTGGGCTGACACTGACGCTCA

>GQIS8NW03GBP6H rank=0302335 x=2476.0 y=3255.5 length=537
CTCGCGTGTCGTGCCAGCCGCCGCGGTAAAACGTAGGAGGCGAGCGTTATCCGGATTTACTGGGCGTAAAGCGCACGCAGGCGGCTTCGTTAGTCGGACGTGAAAGCTCCCTGGCTTAACTCGGGAGAGGCCGTTCGATACTGCGAGGCTTGAGGTTGGGAGAGGGGTGTGGAATTCCCGGTGTAGCGGTGGAATGCGTAGATATCGGGAGGAACACCTGTGGCGAAGGCGGCACCCTGGCCCCACACCTGACGCTGAGGTGCGAAAGCGTGGGGAGTAAACAGGATTAGATACCCTGGTAATCCGCGCTGTAAACGATGTCAACTGGGTGTCGGTGGTTTTATACTATCGGTGCCGAAGCTAACGCGTTAAGTTGACCGCCTGGGGACTACGGCCGCAAGGCTAAAACTCAAAGGAATTGACGGGGGCCCGCACAAGCAGCGGAGCGTGTGGTTTAATTCGGATGCAACACGAAGAACCTTACCTGGGTTTGACATGTGCGTAGTAGTGAACCGAAAGGGGAACGAGCCGCAAGGC

>GQIS8NW03GRNE0 rank=0302521 x=2658.0 y=698.0 length=463
CTCGCGTGTCGTGCCAGCAGCCGCGGTAATACAGAGGGTGCAAGCGTTAATCGGAATTACTGGGCGTAAAGCGCACGTAGGCGGTTTCTTAAGTCAGATGTGAAAGCCCCGGGCTCAACCTGGGAATTGCATTTGAAACTGGGAAACTAGAGTGTGTGAGAGGGGGTAGAATTCCAAGTGTAGCGGTGAAATGCGTAGAGATTTGGAGGAATACCAGTGGCGAAGGCGGCCCCCTGGCACAACACTGACGCTCAGGTGCGAAAGCGTGGGGAGCAAACAGGATTGGATACCCTGGTAGTCCACGCCGTAAACGATGTCTACTAGCTGTTCGTGACCTTGTGTCGTGAGTAGCGCAGCTAACGCACTAAGTAGACCGCCGTGGGGAGTACGGTCGCAAGATTAAAAACTCAAATGAATTGACGGGGGCCCGCACAAGCGGTGGAGCATGTGGTTTAATTCGACG

>GQIS8NW03HC3AI rank=0302703 x=2902.0 y=1624.5 length=318
CTCGCGTGTCGTGCCAGCAGCTGCGGTAAGACGGAGGATGCAAGCGTTATCCGGAATTATTGGGCGTAAAGCGTCCGCAGGTGGTCAGACAAGTCTGCCGTTAAAAGCGTGGGGCTTAACTCCATAAGGGCGGTGGAAACTGTGTGACTAGAGTGAGGTAGGGGTAGAGGGAATTCCCGGTGTAGCGGTGAAATGCGTTAGATATCGGGAAGAACACCAGTGGCGAAAGCGCTCTACTGGGCCTTGACTGACACTGAGACGCGAAAGCGTGGGGAGCAAACAGGATTAGATACCCGTGGTAGTCCACGCCGTAAAACG

>GQIS8NW03GSRSS rank=0302830 x=2670.0 y=3882.0 length=448
CTCGCGTGTCGTGCCAGCAGCTGCGGTAAGACGGAGGATGCAAGCGTTATCCGGAATTATTGGGCGTAAAGCGTCCGCAGGTGGTCAGACAAGTCTGCCGTTAAAGCGTGGGGCTTAACTCCATAAGGGCGGTGGAAACTGTGTGACTAGAGTGAGGTAGGGGTAGAGGGAATTCCCGGTGTAGCGGTGAAATGCGTAGATATCGGGAAGAACACCAGTGGCGAAAGCGCTCTACTGGGCCTTGACTGACACTGAGGGGACGAAAGCTAGGGGAGCGAAAGGGATTAGATACCCCTGTAGTCCTAGCCGTAAACGATGGATACTAGGTGTGGTTCGTATCGACCCGGGCCGTACCGAAGCTAACGCGTTAAGTATCCCGCCTGGGGAGTACGCTCGCAAGAGTGAAACTCAAGGAATTGACGGGGCCCGCACAAGCGGTGGAGTATGT

>GQIS8NW03G4Z1Q rank=0303032 x=2810.0 y=1004.0 length=394
CTCGCGTGTCGTGCCAGCAGCAGCGGTAATACGGAGGGTGCAAGCGTTGTTCGGAATTATTGGGCGTAAAGCGCGTGTAGGCGGTTGGGTAAGTCAGATGTGAAAGCCTTCCGCTTAACGGAAGAAGTGCATTTGAAACTGCTCAGCTAGAGTACGGGAGAGGAGAGTGGAATTCCCGGTGTAGAGGTGAAATTCGTAGATATCGGGAGGAACACCAGTGGCGAAGGCGGCTCTCTGGTCCGATACTGACGCTGAGACGCGAAAGCGTGGGGAGCAAACAGGATTAGATACCCTGGTAGTCCACGCCGTAAACGATGGGCACTAGGTGTAGGAGGTATTGACCCCTTCTGTGCCGAAGCTAACGCATTAAGTCGCCCCGCCGTCGGGGAGTACC

>GQIS8NW03G7K5T rank=0303071 x=2839.0 y=2895.5 length=477
CTCGCGTGTCGTGCCAGCCGCGGCGGTAATACAGAGGGTGCAAGCGTTAATCGGAATTACTGGGCATAAAGCGCACGTAGGCGGTTTCTTAAGTCAGATGTGAAAGCCCCGGGCTCAACCTGGGAATTGCATTTGAAACTGGGAAACTAGAGTGTGTGAGAGGGGGGTAGGAATTCCAAGTGTAGCGGTGAAATGCGTAGAGATTTGGAGGAATACCAGTGGCGAAGGCGGCCCCCTGGCACAACACTGACGCTCAGGTGCGAAAGCGTGGGGAGCAAACAGGATTAGATACCCTGGTAGTCCACGCCGTAAACGATGTCTACTAGCTGTTCGTGACCTTGTGTCGTGAGTAGCGCAGCTAACGCACTAAGTAGACCGCCTGGGGAGTACGGTCGCAAGATTAAAACTCAAATGAATTGACGGGGCCCGCACAGCGGTGGAGCATGTGGTTTAATTCGACGCTACGCGAAGAACCTT

>GQIS8NW03GS3JN rank=0303206 x=2674.5 y=2721.5 length=451
CTCGCGTGTCGTGCCAGCCGCCGCGGTAATACGAAGGGTGCAAGCGTTAATCGGAATTACTGGGCGTAAAGCGCGCGTAGGTGGTTTTGTAAGTTGGAGGTGAAATCCCCGGGCTCAACCTGGGAACTGCCTCCAAAACTGCATGACTAGAGTACGGTAGAGGGTGGTGGAATTTCCTGTGTAGCGGTGAAATGCGTAGATATAGGAAGGAACACCAGTGGCGAAGGCGACCACCTGGACTGATACTGACACTGAGGTGCGAAAGCGTGGGGAGCAAACAGGATTAGATACCCAGGTAGTCCACGCCGTAAACGATGTCAACTAGCCGTTGGAATCCTTGAGTATTTTAGTGGCGCAGCTAACGCATTAAGTTGACCGCCTGGGGAGTACGGCCGCAAGGTTGAAACTCAAAGGAATTGACGGGGACCCGCACAAGCGGTGGATGATGTGG

>GQIS8NW03GRAPA rank=0303442 x=2654.0 y=604.0 length=393
CTCGCGTGTCGTGCCAGCCGCGGCGGTAATACGTATGTCGCAAGCGTTATCCGGAATTATTGGGCATAAAAGCGCGTCTAGGCGGTTTACTAAGTCTGATGTGAAAATGCGGAGCTCAACTCCGTATTGCGTTGGAAAACTGGTAGACTAGAGTATTGGAGAGGTAGGCGGAACCACAAGTGTAGAGGTGAAATTCGTAGATATTTGTAGGAATGCCAATGACGAAGGTAGCTTACTGGACAAATACTGACGCTGAAGCGCGAAAGCTAGGGGAGGCAAACAGGATTAGATACCCTGGTAGTCCTAGCTGTAAACGATGATCACTGGTGTGGGGGTCGAACCTCTGTGCGAAGTAATGCGATAAGTGATCGCCTGGGGAGTACGGCCGCAAGG

>GQIS8NW03FZATL rank=0303716 x=2335.0 y=1015.5 length=273
CTCGCGTGTCGTGCCAGCCGCCGCGGTAAGACGGAGGATGCAAGCGTTATCCGGAATTATTGGGCGTAAAAGCGTCCGCAGGTGGTCAGACAAGTCTGCCGTTAAAGCGTGGGGCTTAACTCCATAAGGGCGGTGGAAACTGTGTGACTAGAGTGAGGTAGGGGTAGAGGGAATTCCCGGTGTAGCGGTGAAATGCGTAGATATCGGGAAGAACACCAGTGGCGAAAGCGCTCTACTGGGCCTTGACTGACACTGAGGGACGAAAGCTAGGGG

>GQIS8NW03F01K4 rank=0303798 x=2355.0 y=438.0 length=381
CTCGCGTGTCGTGCCAGCCGCCGCGGTAATACGTAGGGTGCGAGCGTTAATCGGAATTACTGGGCGTAAAGGGTGCGCAGGCGGCCATGTAAGACAGATGTGAAAGCCCCGGGCTCAACCTGGGAATTGCATTTGAAACTGGGAAACTAGAGTGTGTGAGAGGGGGTAGAATTCCAAGTGTAGCGGTGAAATGCGTAGAGATTTGGAGGAATACCAGTGGCGAAGGCGGCCCCCTGGCACAACACTGACGCTCAGGTGCGAAAGCGTGGGGAGCAAACAGGATTAGATACCTGTAGTCCACGCCGTAAACGATGTCTACTAGCTGTTCGTGACCTTGTGTCGTGAGTAGCGCAGCTAACGCACTAAGTAGACCGCCGTGGG

>GQIS8NW03GAYOO rank=0303980 x=2468.0 y=390.0 length=386
CTCGCGTGTCGTGCCAGCCGCAGCGGTAATACGGAGGGTGCAAGCGTTAATCGGAATTACTGGGCGTAAAGCGCACGCAGGCGGCTTTTTAAGTCGGATGTGAAAGCCCCGGGCTCAACCTGGGAATTGCATCTGATACTGGGAAGCTAGAGTATGTGAGAGGGGGGTAGAATTCCAAGTGTAGCGGTGAAATGCGTAGAGATTTGGAGGAATACCAGTGGCGAAGGCGGCCCCCTGGCACAATACTGACGCTCAGGTGCGAAAGCGTGGGGAGCAAACAGGATTAGATACCCTGGTAGTCCACGCCGTAAACGATGTCTACTAGTCTGTTCGCGGCCTTGTGTTGTGAGTAGCGCAGCTAACGCATTAAGTAGACCGCCGTGGGG

>GQIS8NW03FIOY7 rank=0304420 x=2146.0 y=353.5 length=132
CTCGCGTGTCGTGCCAGCAGCGGCGGTAATACGTAGGGTGCGAGCGTTAATCGGAATTACTGGGCGTAAAGCGTGCGCAGGCGGTTTTTGTAAGACAGGCGTGAAATCCCCGGGCTCAACCTGGGAATGGCG

>GQIS8NW03FZQDH rank=0304811 x=2340.0 y=691.0 length=472
CTCGCGTGTCGTGCCAGCCGCTGCGGTAAGACGGAGGATGCAAGCGTTATCCGGAATTATTGGGCGTAAAGCGTCCGCAGGTGGTCAGACAAGTCTGCCGTTAAAGCGTGGGGCTTAACTCCATAAGGGCGGTGGAAACTGTGTGACTAGAGTGAGGTAGGGGTAGAGGGAATTCCCGGTGTAGCGGTGAAATGCGTAGATATCGGGAAGAACACCAGTGGCGAAAGCGCTCTACTGGGCCTTGACTGACACTGAGGGACGAAAGCTAGGGGAGCGAAAGGGATTAGATACCCCTGTAGTCCTAGCCGTAAACGATGGATACTAGGTGTGGTTCGTATCGACCCGGGCCGTGCCGAAGCTAACGCGTTAAGTATCCCGCCTGGGGAGTACGCTCGCAAGAGTGAAACTCAAAGGAATTGACGGGGCCCGCACAAGCGGTGGAGTATGTGGTTTAATTCGATGCAACGCGAAG

>GQIS8NW03GI66R rank=0304853 x=2561.5 y=3729.0 length=417
CTCGCGTGTCGTGCCAGCCGCCGCGGTAAGGCGGAGGATGCAAAGCGTTATCCGGAATTATTGGGCGTAAAAGCGTCCGCAGGTGGTCAGACAAGTCTGCCGTTAAAGCGTGGGGCTTAAACTCCATAAGGGCGGTGGAAACTGTGTGACTAGAGTGAGGTAGGGGTAGAGGGAATTCCCGGTGTAGCGGTGAAATGCGTAGATATCGGGAAGAACACCAGTGGCGAAAGCGCTCTACTGGGCCTTGACTGACACTGAGGGACGAAAGCTAGGGGAGCGAAAGGGATTAGATACCCCTGTAGTCCTAGCCGTAAACGATGGATACTAGGTGTGGTTCGTATCGTACCCGGGCCGTGCCGAAGCTAACGCGTTAAGTATCCCGCCTGGGGAGTACGCTCGCAAGGTTGAAACTCAAAG

>GQIS8NW03GUHIU rank=0305013 x=2690.0 y=1956.0 length=483
CTCGCGTGTCGTGCCAGCAGCGGCGGTAATACGGAGGATGCAAGCGTTATCCGGAATTATTGGGCGTAAAGCGTCCGTAGGTGGTTCATCAAGTCAGTTGTCAAAGCGTGGGGCTTAACCCCATAAAAGGCGATTGAAACTGGTGGGCTAGAGTTTGGTAGGGGTCAGGGGAATTCCCAGTGTAGCGGTGAAATGCGTAGATATTGGGAAGAACACCGGTGGCGAAAGCGCCTGACTGGGCCTGAACTGACACTGAGGGACGAAAGCTAGGGGAGCGAAAGGGATTAGATACCCCTGTAGTCCTAGCTGTAAACGATGGGTACTAGGTGTTGCCCGTATCGACCCGGGCAGTGCCGTAGCTAACGCGTTAAGTATCCCGCCTGGGGAGTACGCTCGCAAGAGTGAAACTCAAAGGAATTGACGGGGCCCGCACAAGCGGTGGAGTATGTGGTTTAATTCGATGCAACGCGAAGAACCTTACCA

>GQIS8NW03GMJ5U rank=0305188 x=2600.5 y=768.0 length=499
CTCGCGTGTCGTGCCAGCCGCGGCGGTAATACGGAGGGTGCAAGCGTTGTTCGGAATTATTGGGCGTAAAGCGCGTGTAGGCGGTTGGGTAAGTCAGATGTGAAAGCCTTCCGCTTAACGGAAGAAGTGCATTTGAAACTGCTCAGCTAGAGTACGGGAGAGGAGAGTGGAATTCCCCGGTGTAGAGGTGAAAATTCGTAGATATCGGGAGGAACACCAGTGGCGAAGGCGGCTCTCTGGTCCGATACTGACGCTGAGACGCGAAAGCGTGGGGAGCGAACAGGATTAGATACCCTGGTAGTCCACGCCGTAAAACGATGGGCACTAGGTGTAGGAGGTATTGACCCCTTCTGTGCCGAAGCTAACGCATTAAGTGCCCCGCCTGGGGAGTACGGCCGCAAGGTTAAAACTCAAAAGGAATTGAACGGGGCCNCACAAGCGGTGGAGCATGTGGTTCAATTCGACGCAACGCGAAGAAACCTCCTAGGCTTGACATCCG

>GQIS8NW03FR6KY rank=0305447 x=2254.0 y=704.0 length=276
CTCGCGTGTCGTGCCAGCAGCCGCGGTAAGACGGAGGATGCAAGCGTTATCCGGAATTATTGGGCGTAAAGCGTCCGCAGGTGGTCAGACAAGTCTGCCGTTAAAGCCGTGGGGCTTAACTCCATAAGGGCGGTGGAAACTGTGTGACTAGAGTGAGGTAGGGGTAGAGGGAATTCCCGGTGTAGCGGTGAAATGCGTAGATATCGGGAAGAACACCAGTGGCGAAAGCGCTCTACTGGGCCTTGACTGACACTGAGGGACGAAAGCTAGGGGAGC

>GQIS8NW03GKEO1 rank=0305879 x=2575.5 y=2771.0 length=448
CTCGCGTGTCGTGCCAGCCGCAGCGGTAATACGTAGGGTGCAAGCGTTAAATCGGAATTACTGGGCGTAAAGCGTGCGCAGGCGGTTATGCAAGACAGAGGTGAAATCCCCGGGCTCAACCTGGGAACTGCCTTTGTGACTGCATGACTAGAGTACGGCAGAGGGGGATGGAATTCCGCGTGTAGCAGTGAAATGCGTAGATATGCGGAGGAACACCGATGGCGAAGGCAATCCCCTGGGCCTGCACTGACGCTCATGCACGAAAGCGTGGGGAGCAAACAGGATTAGATACCCTGGTAGTCCACGCCCTAAACGATGTCAACTGGTTGTTGGACGGCTGCTGTTCAGTAACCGAAGCAAACGCGTGAAGTTGACCGCCTGGGGAGTACGGCCGCAAGGTTGAAACTCAAAGGAATTGACGGGGACCCGCACAAGCGGTGGATGATGT

>GQIS8NW03G4EI3 rank=0305953 x=2803.0 y=1789.5 length=525
CTCGCGTGTCGTGCCAGCCGCTGCGGTAATACGTAGGGTGCGAGCGTTAATCGGAATTACTGGGCGTAAAGCGTGCGCAGGCGGTTTTGTAAGACAGGCGTGAAATCCCCGGGCTCAACCTGGGAATGGCGCTTGTGACTGCAAGGCTGGAGTGCGGCAGAGGGGGATGGAATTCCGCGTGTAGCAGTGAAATGCGTAGATATGCGGAGGAACACCGATGGCGAAGGCAATCCCCTGGGCCTGCACTGACGCTCATGCACGAAAGCGTGGGAGCAAACAGGATTAGATACCCTGGTAGTCCACGCCCTAAACGATGTCAACTGGTTGTTGGGTCTTTGCTGACTCAGTAACGAAGCTAACGCGTGAAGTTGACCGCCTGGGGGAGTACGGCCGCAAGGTTGAAACTCAAAGGAATTGACGGGGACCCGCACAAGCGGTGGATGATGTGGTCTAATTCGATGCAACGCGAAAAACCTTACTCACCTTTGACATGTAACGGAGGTTGCCAGAGATGGCTTCGTGCTC

>GQIS8NW03F2K0H rank=0306407 x=2372.5 y=2639.0 length=545
CTCGCGTGTCGTGCCAGCAGCCGCGGTAAGACGGAGGATGCAAGCGTTATCCGGAATTATTGGGCGTAAAGCGTCCGCAGGTGGTCAGACAAGTCTGCCGTTAAAGCGTGGGGCTTAACTCCATAAGGGCGGTGGAAACTGTGTGACTAGAGTGAGGTAGGGGTAGAGGGAATTCCCGGTGTAGCGGTGAAATGCGTAGATATCGGGAAGAACACCAGTGGCGAAAGCGCTCTACTGGGCCTTGACTGACACTGAGGGACGAAAGCTAGGGGAGCGAAAGGGATTAGATACCCCTGTAGTCCTAGCCGTAAACGATGGATACTAGGTGTGGTTCGTATCGACCCGGGCCGTGCCGAAGCTAACGCGTTAAGTATCCCGCCTGGGGAGTACGCTCGCAAGAGTGAAACTCAAAGGAATTGACGGGGCGTCACACAAGCGGTGGAGGATGTGGCTTAATTCGAGGCTACGCGAAGAACCTTATCCTAGGCTTGACATGCAGTGTTCAGGCGATGAAAGTCGCTGGCGTAGCAATACGCGAACTGCAC

>GQIS8NW03G5PRY rank=0306576 x=2818.5 y=1580.0 length=450
CTCGCGTGTCGTGCCAGCCGCTGCGGTAATACGTAGGGGGCGAGCGTTGTCCGGATTTACTGGGTGTAAAGGGTGCTCAGGCGGGTTCGTAAGTCAGGGGTGAAACCCCGGAGCTTAACTCCGGAACTGCCCTTGATACTGCGTCCCTAGAGTTTGAAAGAGGCGAGTGGAATATCTGGTGTAGCAGTGAAATGCGTAGATATCAGATAGAACACCAATGGCGAAGGCAGCTCGCTGGTTCAATACTGACGCTAAAAGCACGAAAGTGTGGGGAGCAAACNGGATTAGATACCCTGGTAGTCCACACCCTAAACGATGAATACTAGATGTTGGCCCTTTTAAGGGTCAGTATCTCAGCTAACGCATTAAGTATTCCACCTGGGAAGTACGATCGCAAGGTTGAAACTCAAAGGATGACGGGGCCGCACAAGCAGTGGAGCATGTGGTTAA

>GQIS8NW03FI873 rank=0306910 x=2152.0 y=2017.5 length=338
CTCGCGTGTCGTGCCAGCAGCTGCGGTAAGACGGAGGATGCAAGCGTTATCCGGAATTATTGGGCGTAAAGCGTCCGCAGGTGGTCAGACAAGTCTGCCGTTAAAGCGTGGGGCTTAACTCCATAAGGGCGGTGGAAACTGTGTGACTAGAGTGAGGTAGGGGTAGAGGGAATTCCCGGTGTAGCGGTGAAATGCGTAGATATCGGGAAGAACACCAGTGGCGAAAGCGCTCTACTGGGCCTTGACTGACACTGAGGGACGAAAGCTAGGGGAGCGAAAGGGATTAGATACCCTGGTAGTCCACGCCCTAAAACGATGTCAACTAGTGTTGGGAGGGT

>GQIS8NW03GXLE8 rank=0306943 x=2725.5 y=3618.0 length=549
CTCGCGTGTCGTGCCAGCAGCCGCGGTAATACAGAGGGTGCAAGCGTTAATCGGAATTACTGGGCGTAAAGCGCACGTAGGCGGTTTCTTAAGTCAGATGTGAAAGCCCCGGGCTCAACCTAGGGAATTGCATTTGAAACTGGGAAACTAGAGTGTGTGAGAGGGGGTAGAATTCCAAGTGTAGCGGTGAAATGCGTAGAGATTTGGAGGAATACCAGTGGCGAAGGCGGCCCCTGGCACAACACTGACGCTCAGGTGCGAAAGCGTGGGGAGCAAACAGGATTAGATACCCTGGTAGTCCACGCCGTAAACGATGTCTACTAGCTGTTCGTGACCTTGTGTCGTGAGTAGCGCAGCTAACGCACTAAGTAGACCGCCTGGGGAGTACGGTCGCAAGATTAAAACTCAAATGAATTGACGGGGGCCCGCGACAAGCGGTGGAGCATGTGGTTTAATTCGACGCAACGCGAAGAACCTTACCTGGGTTTGACATGTTAGTGGTAAGAACCTGAAAAGGGATGACCTTACGGGTAACTAAGGAGCTAGCAC

>GQIS8NW03F5Q2D rank=0307369 x=2408.0 y=2995.5 length=333
CTCGCGTGTCGTGCCAGCAGCGGCGGTAATACGGAGGATGCAAGCGTTATCCGGAATTATTGGGCGTAAAGCGTCCGCAGGTGGCATCTCAAGTCTGCTGTCAAAGACAGAAGCTTAACTTCTGAAAGGCGGTGGAAACTGAGAAGCTAGAGGTCGGTAGGGGTAGCGGGGAATTCCCAGTGTAGCGGTGAAATGCGTAGAGATTGGGAAGAACATCGGTGGCGAAAGCGCGCTACTGGGCTGAACCTGACACTGAGGGACGAAAGCTAGGGGAGCGAAAGGGATTAGATACCCCTGTAGTCCTAGCCGTAAACGATGGAAACTAGGCGTGGC

>GQIS8NW03FH3KC rank=0307427 x=2139.5 y=1274.5 length=77
CTCGCGTGTCGTGCCAGCAGCCGCGGTAAATACGTAGGTGGCAAGCGTTGTCCGGAATTATTGGGACATAAAGCGCG

>GQIS8NW03GKCY1 rank=0307428 x=2575.0 y=539.0 length=341
CTCGCGTGTCGTGCCAGCCGCTGCGGTAAGACGGAGGATGCAAGCGTTATCCGGAATTATTGGGCGTAAAGCGTCCGCAGGTGGTCAGACAAGTCTGCCGTTAAAGCGTGGGGCTTAACTCCATAAGGGCGGTGGAAACTGTGTGACTAGAGTGAGGTAGGGGTAGAGGGAATTCCCGGTGTAGCGGTGAAGTGCGTAGATATCGGGAAGAACACCAGTGGCGAAAGCGCTCTACTGGGCCTTGACTGACACTGAGGGACGAAAGCTAGGGGAGCGAAAGGGATTAGATACCCCTGTAGTCCTAGCCGTAAACGATGGATACTAGGTGTGGTTCGTATCGA

>GQIS8NW03GCHK6 rank=0307470 x=2485.0 y=1912.5 length=533
CTCGCGTGTCGTGCCAGCAGCTGCGGTAAGACGGAGGATGCAAGCGTTATCCGGAATTATTGGGCGTAAAGCGTCCGCAGGTGGTCAGACAAGTCTGCCGTTAAAGCGTGGGGCTTAACTCCATAAGGGCGGTGGAAACTGTGTGACTAGAGTGAGGTAGGGGTAGAGGGAATTCCCGGTGTAGCGGTGAAATGCGTAGATATCGGGAAGAACACCAGTAGCGAAAGCGCTCTACTGGGCCTTGACTGACACTGAGGGATGAAAGCTAGGGGAGCGAAAGGGATTAGATACCCCTGTAGTCCTAGCCGTAAACGATGGATACTAGGTGTGGTTCGTATCGACCCGGGCCGTGCCGAAGCTAACGCGTTAAGTATCCCGCCTGGGGAGTACGCTCGCAAGAGTGAAACTCAAAGGAATTGGACGGGGCCCGCACAAGCGGTGGAGTATGTGGTTTAATTCGATGCAACGCGAAGAACCTTACCAGGGTTTGACATCCCCCGAATCTCTGTGAAAGCGGAGAGTGCCGTACGGGA

>GQIS8NW03GW1FS rank=0307783 x=2719.0 y=2294.5 length=465
CTCGCGTGTCGTGCCAGCAGCAGCGGTAATACGTAGGGTGCGAGCGTTAATCGGAATTACTGGGCGTAAAGCGTGCGCAGGCGGATGTTTAAGCCAGACGTGAAAGCCCCGGGCTTAACCTGGGAATTGCGTTTGGAACTGGACGTCTAGAGTGCGGCGGAGGGAGGTGGAATTCCACGTGTAGCAGTGAAATGCGTAGAGATGTGGAGGAACACCGATGGCGAAGGCAGCCTCCTGGGCTGACACTGACGCTCATGCACGAAAGCGTGGGGAGCAAACAGGATTAGATACCCTGGTAGTCCACGCCCTAAACGATGTCAACTGGCTGTTGGGCGGGAAACCGCTTGGTAGCGAAGCTAACGCGTGAAGTTGACCGCCTGGGGAGTACGGCCGCAAGGTTGAAACTCAAAGGAATTGACGGGGCCCGCACAAGCGGTGGATGATGTGGATTAATTCGATGCACGC

>GQIS8NW03GLYUU rank=0308142 x=2593.0 y=1828.0 length=46
CTCGCGTGTCGTGCCAGCAGCAGCGGTAAGACAGAGGTGGCGAGCG

>GQIS8NW03GLCZG rank=0308197 x=2586.5 y=2154.0 length=423
CTCGCGTGTCGTGCCAGCCGCTGCGGTAAGACGGAGGATGCAAGCGTTATCCGGAATTATTGGGCGTAAAGCGTCCGCAGGTGGTCAGACAAGTCTCGCCGTTAAAAGCGTGGGGCTTAACTCCATAAGGGCGGTGGAAACTGTGTGACTAGAGTGAGGTAGGGGTAGAGGGAATTCCCGGTGTAGCGGTGAAATGCATAGATATCGGGAAGAACACCAGTGGCGAAAGCGCTCTACTGGGCCTTGACTGACACTGAGGGACGAAAGCTAGGGGAGCGAAAGGGATTAGATACCCCTGTAGTCCTAGCCGTAAACGATGGATACTAGGTGTGGTTCGTATCGACCCGGGCCGTGCCGAAGCTAACGCGTTAAGTATCCCGCCTGGGGAGTACGCTCGCAAGAGTGAAACTCAAAGGAATTGAC

>GQIS8NW03HAGL9 rank=0308422 x=2872.5 y=1807.5 length=460
CTCGCGTGTCGTGCCAGCAGCGGCGGTAAGACGGAGGATGCAAGCGTTATCCGGAATTATTGGGCGTAAAGCGTCCGCAGGTGGTCAGACAAGTCTGCCGTTAAAGCGTGGGGCTTAACTCCATAAGGGCGGTGGAAACTGTGTGACTAGAGTGAGGTAGGGGTAGAGGGAATTCCCGGTGTAGCGGTGAAATGCGTAGATATCGGGAAGAACACCAGTGGCGAAAGCGCTCTACTGGGCCTTGACTGACACTGAGGGACGAAAGCTAGGGGAGCGAAAGGGATTAGATACCCCTGTAGTCCTAGCCGTAAACGATGGATACTAGGTGTGGTTCCTATCGACCCGGGCCGTGCCGAAGCTAACGCGTTAAGTATCCCGCCTGGGGAGTACGCTCGCAAGAGTGAAACTCAAAGGAATTGACGGGGCCGCACAAGCGGTGAGTATGTGGTTAATTCGATGC

>GQIS8NW03FLSPY rank=0309030 x=2181.0 y=1812.5 length=296
CTCGCGTGTCGTGCCAGCCGCAGCGGTAATACGTAGGGTGCGAGCGTTAATCGGAATTACTGGGCGTAAAGCGTGCGCAGGCGGTTTGATAAGCCAGATGTGAAATCCCCGAGCTCAACTTGGGAACTGCGTTTGGAACTGTCAGACTAGAGTGCGTCAGAGGGGGTGGAATTCGCGTAGTAGCAGTGAATGCGTAGAGATGCGGAGGAACACCGATGGCGAAGGCAGCCCCCTGGGATGACACTGACGCTCATGCACGAAAGCGTGGGGAGCAAACAGGATTAGATACCCTGGTA

>GQIS8NW03GAZ3M rank=0310309 x=2468.5 y=2224.0 length=442
CTCGCGTGTCGTGCCAGCAGCGGCGGTAATACGTGGGGGGCGAGCGTTGTCCGGAATCACTGGGCGTAAAGAGCGCGTAGGCGGCCGGTTAAGTCAGATGTGAAATCTCCAGGGCTCAACCCGGAAACTGCATTTTGATACTAGCCGGCTAGAGAGATGAAAGGGCAGATGGAATTCCTGGTGTAGCGGTGGAATGCATTGATATCAGGAGGAACACCCGTAGCGAAGGCGGTCTGCTGGGCATCTTCTGACGCTGAGGCGCGAAAAGCAGGGGGAGCAAACGGGATTAGATACCCCGGTAGTCCCTGCCCTAAACGATGGATGCTAGGTGTGAGCGGTATCAATCCCGTTCGTGCCGGCGCTAACGCATTAAGCATCCCGCCTGGGAGTACGCCGCAGTTGAAACTCAAATGAATTGACGGGGACCCGCGACAAGCGGTGA

>GQIS8NW03HDATC rank=0310371 x=2904.5 y=3182.0 length=475
CTCGCGTGTCGTGCCAGCAGCGGCGGTAAGACAGAGGTGGCGAGCGTTGTTCGGAATTACTGGGCTTAAAGGGCGCGTAGGTGGTGATGCAAGTCTGAGGTGGAATTCTACAGCTTAACTGTGGGACTGCCTTGGAAACTGTGTTACTTGAGTCGGACAGGGGAAGGCGGAATTCCTGGTGTAGCGGTGAAATGCGTAGATATCAGGAGGAAGGCCTGTGGCGAAGGCGGCCTTCTGGGTCTTGACTGACACTGAGGCGCGAAAGCGTGGGGAGCAAACAGGATTAGATACCCTGGTAGTCCACGCCTAAACGGTGGCATTAGGTGTGGGATCTGTAAGGGTTCTGTGCCGTAGCGAAAGCGTTAAATGCCCCGCCTGGGGAGTACGGCCGCAAGGTTGAAACTCAAAGGATTGACGGGGCCGCACAAGCGGTGGAGCATGTGGTTTAATTCGACGCAACGCGAAGAACCTTACC

>GQIS8NW03GH9YF rank=0310771 x=2551.5 y=1621.0 length=548
CTCGCGTGTCGTGCCAGCCGCAGCGGTAAGACAGAGGTGGCGAGCGTTGTTCGGAATTACTGGGCTTAAAGGGCGAGTAGGCGTCCTGGTAAGTCAGCTGTGGAATCTTTTCGCTTAACGAAAAAATTGCATCTGAAACTACCGGGATTGAGTCAGTGAGGGGAGGGCGGAATTCCTGGTGTAGCGGTGAAATGCGTAGATATCAGGAGGAAGGCCTGTGGCGAAGGCGGCCCTCTGGCACTGTACTGACGCTGAGGCGCGAAAGCGTGGGGAGCAAACAGGATTAGATACCCTGGTAGTCCACGCCCTAAACGGTGGGCATTAGGTGTAGGGCTCGTAAGGGTTCTGTGCCGAAGGGAAACCATTAAATGCCCCGCCTGGGGAGTACGGCCGCAAGGTTGAAACTCAAAGGAATTGACGGGGCACGCACAAGCGGTGGAGCATGTGGTTTAATTCGGCGCAACGCGAAGAACCTTACCTACTCTTGACATCTACAGAACTTGGTAGAGATACCTTGGTGCCTTCGGGAACTGTAAGACAGGTGCTGC

>GQIS8NW03FLW62 rank=0310982 x=2182.0 y=3516.5 length=207
CTCGCGTGTCGTGCCAGCAGCCGCGGTAATACGTAGGGTGCGAGCGTTAATCGGAATTACTGGGTCGTAAAGCGTGCGCAGGCGGTTTTTTAAAGATAGGCGTGAAATCCCCGGGCTCAACCTGGGAACTTGCGCTTAGTGACTTGGAAGACTAGAGTATGGTAGAGGGGGGTGAATTCCAGTGTAGCAGTGAAATGCGTAGAGATT

>GQIS8NW03GT0TK rank=0311013 x=2685.0 y=790.0 length=352
CTCGCGTGTCGTGCCAGCCGCGGCGGTAAGACAGAGGTGGCGAGCGTTGTTCGGAATTACTGGGCTTAAAGGGCGCGTAGGTGGTGATGCAAGTCTGAGGTGGAATTCTACAGCTTAACTGTGGGACTGCCTTGGAAACTGTGTTACTTGAGTCGGACAGGGGAAGGCGGAATTCCTGGTGTGGCGGTGAAATGCGTAGATATCAGGAGGAAGGCCTGTGGCGAAGGCGGCCTTCTGGGTCTTGACTGACACTGAGGCGCGAAGGCGTGGGGAGCAAACAGGATTAGATACCCTGGTAGTCCACGCCCTAAACGGTGGGCATTAGGTGTGGGATCTGTAAGGGTTCTGTGCC

>GQIS8NW03FYZY3 rank=0311480 x=2331.0 y=3341.5 length=301
CTCGCGTGTCGTGCCAGCAGCTGCGGTAATATGGAGGGTGCGAGCGTTACCCGGATTTACTGGGTGTAAAAGGGCGTGTAGGCGGTCTCTCAAGTCCGATGCTAAAGACCGAAGCTCAACTTCGGGAGTGCGTTGGATACTGTGAGGCTAGACGGTCGGAGAGGGTAGCGGAATTTCCTGAGTAGCGGTGAAATGCGCAGATACAGGAAGGAACGCCAATAGCGAAAGCAGCTACCGTGGACGATTTGTGACGCTGAGGCGCGAAAGCGGTGGGGAGCAAACCGGATTAGATACCCGGGTA

>GQIS8NW03FPRHC rank=0311797 x=2226.0 y=2510.0 length=364
CTCGCGTGTCGTGCCAGCCGCTGCGGTAATACGGAGGGTGCAAGCGTTAATCGGAACTACTGGGCGTAAAGCGCACGCAGGCGGCTTTTTAAGTCGGATGTGAAAGCCCCGGGCTCAACCTGGGAATTGCATCTGATACTGGGAAGCTAGAGTATGTGAGAGGGGGGTAGAATTCCAAGTGTAGCGGTGAAATGCGTAGAGATTTGGAGGAATACCAGTGGCGAAGGCGGCCCCCTGGCACAATACTGACGCTCAGGTGCGAAAGCGTGGGGAGCAAACAGGATTAGATACCCTGGTAGTCCACGCCGTAAACGATGTCTACTAGCTGTTCGCGGCCTTGTGTTGTGAGTAGCGCAGCTAACGC

>GQIS8NW03GO3TG rank=0312619 x=2629.5 y=770.0 length=422
CTCGCGTGTCGTGCCAGCAGCGGCGGTAATACAGAGGGTGCAAGCGTTAGTCGGAATTACTGGGCGTAAAGCGCACGTAGGCGGTTTCTTAAGTCAGATGTGAAAGCCCCGGGCTCAACCTGGGAATTGCATTTGAAACTGGGAAACTAGAGTGTGTGAGAGGGGGGTAGAATTCCAAGTGTAGCGGTGAAATGCGTAGAGATTTGGAGGAATACCAGTGGCGAAGGCGGCCCCCTGGCACAACACTGACGCTCAGGTGCGAAAGCGTGGGGAGCAAAACAGGATTAGATGCCCTGGTAGTCCACGCCGTAAACGATGTCTACTAGCTGTTCGTGACCTTGTGTCGTGAGTAGCGCAGCTAACGCACTAAGCAGACCGCCGTGGGGAGTACGGTCGCAAGATTAAAACTCAAATGAATTGGA

>GQIS8NW03F0QGK rank=0312673 x=2351.0 y=2402.5 length=53
CTCGCGTGTCGTGCCAGCAGCTGCGGTAATACGTTAGGGTGCGAGCGTTAATC

>GQIS8NW03F8S1P rank=0312952 x=2443.5 y=2171.0 length=396
CTCGCGTGTCGTGCCAGCCGCCGCGGTAATACGGAGGATGCAAGCGTTATCCGGATTCATTGGGTTTAAAGGGTGCGTAGGCGGACTATTAAGTCAGAGGTGAAAGTCGACGGCTCAACCGTCGAACTGCCTTTGATACTGGTAGTCTAGAGTGCAGTTGAGGTGGGCGGAATGTGGCATGTAGCGGTGAAATGCTTAGATATGCCACAGAACACCGATTGCGAAGGCAGCTCGCTAAGCTGTAACTGACGCTGAGGCACGAAAGCGTGGGGAGCAAACAGGATTAGATACCCTGGTAGTCCACGCCCTAAACGATGATCACTCGCTGTTGGCGATACACTGTCAGCGGCTAAGCGAAAGCGTTAAGTGATCCACCTGGGGAGTACGATCGCAAGG

>GQIS8NW03HG2MZ rank=0313438 x=2947.5 y=3081.0 length=292
CTCGCGTGTCGTGCCAGCAGCTGCGGTAATACAGAGGGTGCAAGCGTTAATCGGAATTACTGGGCGTAAAGCGCACGTAGGCGGTTTCTTAAGTCAGATGTGAAAGCCCCGGGCTCAACCTGGGAATTGCATTTGAAACTGGGAAACTAGAGTGTGTGAGAGGGGGGTAGAATTCCAAGTGTAGCGGTGAAAATGCGTAGAGATTTGGAGGAATACCAGTGGCGAAGGCGGCCCCCTGGCACAACACTGACGCTCAAGGTGCGAAAGCGTGGGGAGCAAACAGGATTAGATA

>GQIS8NW03GCUKT rank=0313950 x=2489.0 y=2363.0 length=459
CTCGCGTGTCGTGCCAGCAGCAGCGGTAAGACGGAGGATGCAAGCGTTATCCGGAATTATTGGGCGTAAAGCGTCCGCAGGTGGTCAGACAAGTCTGCCGTTAAAGCGTGGGGCTTAACTCCATAAGGGCGGTGGAAACTGTGTGACTAGAGTGAGGTAGGGGTAGAGGGAATTCCCGGTGTAGCGGTGAAATGCGTAGATATCGGGAAGAACACCAGTGGCGAAAGCGCTCTACTGGGCCTTGACTGACACTGAGGGACGAAAGCTAGGGGAGCGAAAGGGATTAGATACCCCTGTAGTCCTAGCCGTAAACGATGGATACTAGGTGTGGTTCGTATCGACCCGGGCCGTGCCGAAGCTAACGCGTTAAGTATCCCGCCTGGGGAGTACGCTCGCAAGAGTGAACCTCAAAGGAATTGACGGGGCCCGCACAAGCGGTGGAGTATGTGGTTTAATTCG

>GQIS8NW03F73A4 rank=0314378 x=2435.0 y=1582.0 length=200
CTCGCGTGTCGTGCCAGCAGCTGCGGTAATACGTATGTCGCAAGCGTTATCCGGAATTATTGGGCATAAAGCGCGTCTAGGCGGTTTACTAAGTCTGATGTGAAAATGCGGAGCTCAACTCCGTATTGCGTTGGAAACTGGTAGACTAGAGTATTGGAGAGGTAGGCGGAACTACAAGTGAGAGGTGAAATTCGTAGATA

>GQIS8NW03GYIOO rank=0314976 x=2736.0 y=1670.0 length=418
CTCGCGTGTCGTGCCAGCAGCTGCGGTAAGACGGAGGAGGCAAGCGTTATCCGGAATTATTGGGCGTAAAAGCGTCCGCAGGTGGCTTTTCCAAGTCTGCTGTTAAAGCCCCGAGGCTCAACCTCGGATCGGCGGTGGAAACTGGATCGCTAGAGTGCGGCAGAGGGAGGTGGAATTCCACGTGTAGCAGTGAAATGCGTAGAGATGTGGAGGAACACCGATGGCGAAGGCAGCCTCCTGGGCTGACACTGACGCTCATGCACGAAAGCGTGGGGAGCAAACAGGGATTAGATACCCTGGTAGTCCACGCCCCTAAACGATGTCAACTGGCTGTTGGGCGGGGAAACCGCTTGGTAGCGAAGCTAACGCGTGAAGTTGACCGCCTGGGGAGTACGGCCGCAAGGTTGAAACTCAAAGG

>GQIS8NW03G0I96 rank=0315064 x=2759.0 y=1548.5 length=450
CTCGCGTGTCGTGCCAGCAGCTGCGGTAAAACGTAGGAGGCGAGCGTTATACCGGATTTACTGGGCGTAAAGCGCACGCAGGCGGCTTCGTTAGTCGGACGTGAAAGCTCCTGGCTTAACTGGGAGAGGCCGTTCGATACTGCGAGGCTTGAGGTTGGGAGAGGGGTGTGGAATTCCCGGTGTAGCGGTGGAATGCGTAGATATCGGGAGGAACACCTGTGGCGAAGGCGGCACCCTGGCCCACACCTGACGCTGAGGTGCGAAAGCGTGGGGAGTAAACAGGATTAGATACCCTGGTAATCCACGCTGTAAACGATGTCAACTGGGTGTCGGTGGTTTTATACTATCGGTGCCGAAGCTAACGCGTTAAGTTGACCGCCTGGGGACTACGGCCGCAAGGCTAAAACTCAAAGGAATTGGACGGGGCCGCACAAGCAGCGGAGCGTGTGG

>GQIS8NW03GI2V1 rank=0315279 x=2560.5 y=2255.0 length=395
CTCGCGTGTCGTGCCAGCAGCTGCGGTAATACGTAGGGTGCGAGCGTTAATCGGAGTTACTGGGCGTAAAGCGTGCGCAGGCGGTCCGTTAAGACAGTCGTGAAAGCCCCGGGCTTAACCTGGGAACTGCGATTGTGACTGGCGGGCTAGAGTGTGGCAGAGGGGGGTGGAATTCCACGTGTAGCAGTGAAATGCGTAGAGATGTGGAGGAACACCGATGGCGAAGGCAGCCCCCTGGGTCAACACTGACGCTCATGCACGAAAGCGTGGGGAGACAAACAGGATTAGATACCCTGGTAGTCCACGCCCTAAACGATGTCGACTGGTTGTTGGGGGGGTAACCTCTTAGTAACGAAGCTAACGCGTGAAGTCGACCGCCTGGGGAGTACGGTCGC

>GQIS8NW03FIYUM rank=0315339 x=2149.5 y=860.0 length=437
CTCGCGTGTCGTGCCAGCCGCTGCGGTAATACGTAGGGTGCGAGCGTTAATCGGAATTACTGGGCGTAAAGCGTGCGCAGGCGGATGTTTAAGCCAGACGTGAAAGCCCCGGGCTTAACCTGGGAATTGCGTTTGGAACTGGACGTCTAGGGTGCGGCAGAGGGAGGTGGAATTCCACGTGTAGCAGTGAAATGCGTAGAGATGTGGAGGAACACCGATGGCGAAGGCAGCCTCCTGGGCTGACACTGACGCTCATGCACGAAAGCGTGGGGAGCAAGCAGGATTAGATACCCTGGTAGTCCACGCCCTAAACGATGTCGACTGGCTGTTGGGCGGGAAACGCTTGGTAGCGAAGCTAACGCGTGAAGTCGACCGCCTGGGGAGTACGGCCGCAAGGTTGAAACTCAAAGGAATTGACGGGGCCGCACAAGCGGTGA

>GQIS8NW03FVW1C rank=0315416 x=2296.0 y=2926.0 length=362
CTCGCGTGTCGTGCCAGCAGCGGCGGTAATACGTAGGGTGCGAGCGTTAATCGGAATTACTGGGCGTAAAGCGTGCGCAGGCGGTTTTTTAAGATAGGCGTGAAATCCCCGGGCTCAACCTGGGAACTGCGCTTATGACTGGAAGACTAGAGTATGGCAGAGGGGGGTGGAATTCCAGGTGTAGCGGTGAAATGCGTAGATATCTGGAAGAACACCAGTAGCGAAGGCGGTCTCTTGGTCCGTTACTGACGCTCAGGCGCGAAAGCGTGGGGAGCAAACAGGATTAGATACCCTGGTAGTCCACGCCCTAAACGATGAATACTAGGTGTTGTTCTTTTAGTATCAGCGCCGCAGCTAACGCA

>GQIS8NW03FI9S6 rank=0315847 x=2152.0 y=2776.0 length=190
CTCGCGTGTCGTGCCAGCCGCTGCGGTAATACGTATGTCGCAAGCGTTATCCGGAATTATTGGGCATAAAGCGCGTCTAGGCGGTTTACTAAGTCTGATGTGAAAATGCGAGCTCAACTCCGTATTGCGTTGGAAACTGGTAGACTAGAGTATTGGAGAGGTAGGCGGAACTACAAGTGTAGAGGTGAAA

>GQIS8NW03GJ17V rank=0316067 x=2571.0 y=2985.0 length=136
CTCGCGTGTCGTGCCAGCAGCGGCGGTAATACGTAGGATGCGAGCGTTGTCCGGATTTACTGGGTGTAAAGGGAGCGCAGGCGGGTTGGTAAGTCGGTGGTGAAATTCTCAGGCTTAACCTGAGGACTGCCATCGA

>GQIS8NW03HETX7 rank=0316125 x=2922.0 y=909.0 length=362
CTCGCGTGTCGTGCCAGCCGCCGCGGTAATACGTATGTCGCAAGCGTTATCCGGAATTATTGGGCATAAAGCGCGTCTAGGCGGTTTACTAAGTCTGACGTGAAAATGCGGAGCTCAACTCCGTATTGCGTTGGAAACTGGTAGACTAGAGTATTGGAGGGGTAGGCGGAACTACAAGTGTAGAGGTGAAATTCGTAGATATTTGTAGGAATGCCAATGACGAAGGTAGCTTACTGGACAAATACTGACGCTGAAGCGCGAAAGCTAGGGGAGCAAACAGGATTAGATACCCTGGTAGTCCTAGCTGTAAACGATGATCACTGGGTGTGGGGGTCGAACCGTCTGTGCCGAAGTTAATGCGA

>GQIS8NW03G097H rank=0316429 x=2767.5 y=3675.0 length=375
CTCGCGTGTCGTGCCAGCAGCGGCGGTAAAACGTAGGAGGCAAGCGTTATCCGGATTTACTGGGCGTAAAGCGCGTGCAGGCGGTTCGGCAAGTTAAGTTTGATGTCGAAAGCTCAGGGCTCAACCCTGAAATGGCATTGAATACTAGCGTGCTGGAGGTTTGGAGGGGGGACTGGAATTCTCGGTGTAGCAGTGAAATGCGTAGATATCGAGAGGAACACCAGTGGCGAAGGCGAGTCCCTGGACAACACCTGACACTGAGGCACGAAAGCTAGGGGAGCAAACAGGATTAGATACCCTGGTAGTCCTAGCCCTAAACGGTGCGCATTTGCTGTAAGAGGTAATCGACCCCTTTTGTGGCGAAGCTAACGCGAT

>GQIS8NW03GT1M5 rank=0316532 x=2685.0 y=1855.5 length=536
CTCGCGTGTCGTGCCAGCAGCTGCGGTAATACGTAGGGTGCGAGCGTTAATCGGAACTACTGGGCGTAAAGCGTGCGCAGGCGGTTTTTTAAGATAGGCGTGAAATCCCCGGGCTCAACCTGGGAACTGCGCTTATGACTGGAAGACTAGAGTATGGCAGAGGGGGGTGGAATTCCACGTGTAGCAGTGAAATGCGTAGAGATGTGGAGGAACACCGATGGCGAAGGCAGCCCCCTGGGCCAATACTGACGCTCATGCACGAAAGCGTGGGGAGCAAACAGGATTAGATACCCTGGTAGTCCACGCCCTAAACGATGTCAACTAGTTGTTGGGAGGTAAAACCTTTTAGTAACGTAGCTAACGCGTGAAGTTGACCGCCTGGGGAGTACGGCCGCAAGGTTAAAACCTCAAAGGAATTGACGGGACCGCACAAGCGGTGGATGATGTGGATTAATTCGATGCAACGTGAAAACCTTACTACCCTTGACATGCCAGGACTTGCCAGAGATGGCTTGGTGCCGAAAGGGAGCCTGGAC

>GQIS8NW03G2J3J rank=0316660 x=2782.5 y=1709.0 length=357
CTCGCGTGTCGTGCCAGCAGCAGCGGTAAGACGGAGGATGCAAGCGTTATCCGGAATTATTGGGCGTAAAGCGTCCGCAGGTGGTCAGACAAGTCTGCCGTTAAAGCGTGGGGCTTAACTCCATAAGGGCGGTGGAAACTGTGTGACTAGAGTGAGGTAGGGGTAGAGGGGAATTCCCGGTGTAGCGGTGAAATGCGTAGATATCGGGAAGAACACCAGTGGCGAAAGCGCTCTACTGGGCCTTGACTGACACTGAGGGACGAAAGCTAGGGGAGCGAAAGGGGATTAGATACCCCTGTAGTCCTAGCCGTAAACGATGGTTACTAGGTGTGGTTCGTATCGACCCGGGCCGTGCCG

>GQIS8NW03GVHDF rank=0317035 x=2701.0 y=3361.5 length=355
CTCGCGTGTCGTGCCAGCAGCAGCGGTAATACGTAGGGTGCGAGCGTTAATCGGAATTACTGGGCGTAAAGACGTGCGCAGGCGGTTTTTTTAAGATAGGCGTGTAAATCCCCGGGCTCAACCTGGGAACTGCGTCTTATGACTGGAAGACTAGAGTATGGCAGAGGGGGTGGAATTCCACGTGTAGCAGTGAAATGCGTAGAGATGTGGAGGAACACCGATGGCGAAGGCAGCCCCCTGGGCCAATACTGACGCTCATGCACGAAAGCGTGGGGAGCAAACAGGATTAGATACCCTGGTAGTCCACGCCCTAACGATGTCAACTGGTTGTTGGACGGCTTGCTGTTCAGTAACG

>GQIS8NW03GMEGG rank=0317151 x=2598.0 y=1566.0 length=385
CTCGCGTGTCGTGCCAGCCGCGGCGGTAATACGGAGGGTGCAAGCGTTAATCGGAATTACTGGGCGTAAAGCGCATGCAGGCGGTCTGTTAAGTCAGATGTGAAATCCCCGGGCTTAACCTGGGAACTGCATTTGAAACTGGCAGACTGGAGTCCTGGAGAGGGGGGTAGAATTTCCGGTGTAGCGGTGAAATGCGTAGATATCGGAAGGAATACCAGTGGCGAAGGCGGCCCCCTGGCCAGAGACTGACGCTCAGATGCGAAAGCGTGGGGAGCAAACAGGATTAGATACCCTGGTAGTCCACGCTGTAAACGATGCCAACTAGCTGCTTGTGTCTTCGTGACGTGGGTAGCGCAGCTAACGCACTAAGTTGACCGCCTGGGGA

>GQIS8NW03HAKY7 rank=0317553 x=2873.5 y=3361.0 length=315
CTCGCGTGTCGTGCCAGCAGCGGCGGTAATACAGAGGGTGACAAGCGTTAATCGGAATTACTGGGCGTAAAGCGCAACGTAGGCGGTTTCTTAAGTCAGATGTTGAAAGCCCCGGGCTCGAACCTGGGAATTGCATTTTGAAAACTGGGAAACTAGAGTGTGTGAGAGGGGGGTAGAATTCCAAGTGTAGCGGTGAAATGCGTAGAGATTTGGAGGAATACCAGTGGCGAAGGCGGCCCCCTGGCACAACACTGACGCTCAGGTGCGAAAGCGTGGGGAGCAAACAGGATTAGATACCCTGGTAGTCCACGCCGT

>GQIS8NW03GL5BH rank=0318078 x=2595.0 y=2011.0 length=402
CTCGCGTGTCGTGCCAGCCGCGGCGGTAAGACGGAGGATGCAAGCGTTATCCGGAATTATTGGGCGTAAAGCGTCCGCAGGTGGTCAGGCAAGTCTGCCGTTAAAAGCGTGGGGCTTAACTCCATAAGGGCGGTGGAAACTGTGTGACTAGAGTGAGGTAGGGGTAGAGGGAATTCCCGGTGTAGCGGTGAAATGCGTAGATATCGGGAAGAACACCAGTGGCGAAAGCGCTCTACTGGGCCTTGACTGACACTGAGGGACGAAAGCTAGGGGAGCGAAAGGGATTAGATACCCCTGTAGTCCTAGCCGTAAACGATGGATACTAGGTGTGGTTCGTATCGACCCGGGCCGTGCCGAAGCTAACGCGTTAAGTATCCCGCCTGGGGAGTACGCTCGCAAGAG

>GQIS8NW03GHHMR rank=0318248 x=2542.5 y=1777.5 length=475
CTCGCGTGTCGTGCCAGCAGCAGCGGTAATACGTAGGAGGCGAACGTTATTCGGATTTACTGGGCGTAAAGCGGGTGTAGATGGCTTCTTAAGTCGGATGTGAAATCTCCTGACTTAATTAGGAGGGGACATTCGATACTAAGAGGCTGGAGGACGGTAGAAGAAAGCGGAACTCCCGGTGTAGCGGTGATATGCGTAGATAATCGGGAGGAACACCAGTTGGCGAAAGCGGCTTTCTAGGCCGTTCCTGACGTTGAGGCCCAAAAGCGTGGGGAGCGAAACGGATTAGATACCCGTGTAGTCCACGCCCCTAAACGTTGGACACTAGGTATAGGGGGTATCGACCCTCTCTGTGCCGAAGCTAACGCTTTAAGTGTCCCGCTGGGGACTACGGCCGCAGGCTAAAACTCAAAGGATTGACGGGGGCCCGCACAAGCAGCGGAGCGTGTGGTTTTAACTTCGTATGTCAACCGCG

>GQIS8NW03HCX71 rank=0318253 x=2900.5 y=3247.0 length=461
CTCGCGTGTCGTGCCAGCAGCGGCGGTAATACGTAGGGTGCGAGCGTTAATCGGAATTACTGGGCGTAGAGCGTGCGCAGGCGGATGTTTAAGCCAGACGTGAAAGCCCCGGGCTTAACCTGGGAATTGCGTTTGGAACTGGACGTCTAGAGTGCGGCAGAGGGAGGTGGAATTCCACGTGTAGCAGTGAAATGCGTAGAGATGTGGAGGAACACCGATGGCGAAGGCAGCCTCCTGGGCTGACACTGACGCGTCATGCACGAAAGCGTGGGGAGCAAACAGGATTAGATACCCTGGTAGTCCACGCCCTAAACGATGTCGACTGGCTGTTGGCGGGAAACCGCTTGGTAGCGAAGCTAACGCGTGAAGTCGACCGCCTGGGGAGTACGGCCGCAAGGTTGAAACGTCAAAGGAATTGACGGGGGCCCGCACAAGCGGTGGATGATGTGGATTAATTCGAT

>GQIS8NW03FS3XH rank=0318465 x=2264.0 y=2963.0 length=163
CTCGCGTGTCGTGCCAGCAGCAGCGGTAATACAGGGGTGGCAAGCGTTGTCCGGAATTACTGGGTGTAAAGGGTGCGTAGGCGGGTGGATAAAGTCAGTGGTAAAATCCTACAGCTTAACTGTAGACTCACCATTGATACTGTTCATCTTGAGTGCAAGAAAG

>GQIS8NW03F39LK rank=0318531 x=2391.5 y=3334.0 length=445
CTCGCGTGTCGTGCCAGCCGCAGCGGTAATACAGAGGGTGCAAGCGTTAATCGGAATTACTGGGCGTAAAGCGCACGTAGGCGGTTTCTTAAGTCAGATGTGAAAGCCCCGGGCTCAACCTGGGAATTGCATTTGAAACTGGGAAACTAGAGTGTGTGAGAGGGGGGTAGAGTTCCAAGTGTAGCGGTGAAATGCGTAGAGATTTGGAGGAATACCAGTGGCGAAGGCGGCCCCTGGCACAACACTGACGCTCAGGTGCGAAAGCGTGGGGAGCAAACAGGATTAGATACCCTGGTAGTCCACGCCGTAAACGATGTCTACTAGCTGTTCGTGACCTTGCGTCGTGAGTAGCGCAGCTAACGCACTAAGTAGACCGCCTGGGGAGTACGGTCGCAAGATTAAAACGCAAATGAATTGACGGGGCCGCACAAGCGGTGGAGTATGT

>GQIS8NW03FO22Y rank=0319144 x=2218.0 y=3656.0 length=152
CTCGCGTGTCGTGCCAGCCGCCGCGGTAATACGTATGTCTCGAGCGTTATCCGGAATTACTGGGTGTAAAGGGTTTGTAGGTTAGTTGGTTAAGTAGGGTATGAAAGACCGGGGCTCAACTCCGTGTTTGTATTCTAAACTGGCCGGCTAGA

>GQIS8NW03F2MBP rank=0319194 x=2373.0 y=243.0 length=293
CTCGCGTGTCGTGCCAGCAGCCGCGGTAATACGTAGGGTGCGAGCGTTAATCGGAATTACTGGGCGTAAAGCGTGCGCAGGCGGTTTGATAAGCCAGATGTGAAATCCCCGAGCTCAACTTGGGAACTGCGTTTGGAACTGTCAGACTAGAGTGCGTCAGAGGGGGTGGAATTCCGCGTGTAGCAGTGAAATGCGTAGAGATGCGGAGGAACACCGATGGCGAAGGCAGCCCCCTGGGATGACACTGACGCTCATGCACGAAAGCGTGGGGAGCAAACAGGATTAGATACCCT

>GQIS8NW03FYRTD rank=0319764 x=2329.0 y=959.0 length=274
CTCGCGTGTCGTGCCAGCCGCCGCGGTAATACGGAGGGTGCGAGCGTTATCCGGAATCACTGGGTTTAAAAGGGTGCGTAGGCGGCCCGGTAAGTCAGTTGTGAAATACCCTTGCTTAACGAGCGGAGTTGCGTATTGATACTGTCGGGCTTGAATCGGGATGAGGCAGGCGGAATGTGGCGTGTAGCGGTGAAATGCATAGATATGACCATAAGAACACCGATTGCGAAAGCAGCCTGCTGGGCCTGGATTGACGACTGAGGCACGAAAGCGT

>GQIS8NW03G9Q5Z rank=0320205 x=2864.0 y=1589.0 length=478
CTCGCGTGTCGTGCCAGCAGCGGCGGTAATACGTAGGGGGCAAGCGTTGTCCGGATTTACTGGGTGTAAAGGGCGCGCAGGCGGGTTAGCAAGTCAGAGGTGAAATCCTACAGCTTAACTGTAGAACTGCCTTTGAAACTGTTAATCTTGAGTGCGGAAGAGAGAGACGGAATTCCAGGTGTAGCGGTGAAATGCGTAGATATCTGGAAGAACACCAGTAGCGAAGGCGGTCTCTTGGTCCGTTACTGACGCTCAGGCGCGGAAGCGTGGGGAGCAAACAGGATTAGATACCCTGGTAGTCCACGCCCTAAACGATGAATACTAGGTGTTGTTCTTTTGATCAGCGCCGCAGCTAACGCATTAAGTATTCCACCTGGGGAGTACGATCGCAAGGTTGAAACTCAAAGGAATTGGACGGGGCCGCGACAAGCAGTGGAGCATGTTGGTTAATTCGATGCAACGCGAACGAACTTACCGT

>GQIS8NW03G6RVC rank=0320593 x=2830.0 y=1798.0 length=409
CTCGCGTGTCGTGCCAGCCGCTGCGGTAAGACGGAGGATGCAAGCGTTATCCGGAATTATTGGGCGTAAAGCGTCCGCAGGTGGTCAGACAAGTCTGCCGTTAAAGCGTGGGGCTTAACTCCATAAGGGCGGTGGAAACTGTGTGACTAGAGTGAGGTAGGGGTAGAGGGAATTCCCGGTGTAGCGGTGAAATGCGTAGATATCGGGAAGAACACCAGTGGCGAAAGCGCTCTACTGGGCCTTGACTGACACTGAGGGACGAAAGCTAGGGGAGCGAAAGGGATTAGATACCCCTGTAGTCCTAGCCGTAAAACGATGGATACTAGGTGTGGTTCGTATCGACCCGGGCCGTGCCGAAGCTAACGCGTTAAGATCCCGCCTGGGGAGTACGCTCGCAAGAGTGAAGCTC

>GQIS8NW03GZNI8 rank=0320697 x=2749.0 y=1362.0 length=391
CTCGCGTGTCGTGCCAGCCGCTGCGGTAATACAGAGGGTGCAAGCGTTAATCGGAATTACTGGGCGTAAAGCGCACGTAGGCGGTTTCTTAAGTCAGATGTGAAAGCCCCGGGCTCAACCTGGGAATTGCATTTTGAAACTGGGAAACTAGAGTGTGTGAGAGGGGGGTAGAATTCCAAGTGTAGCGGTGAAATGCGTAGAGATTTTGGAGGAATACCAGTGGCGAAGGCGGCCCCCTGGCACAACACTGACGCTCAGGTGCGAAAGCGTGGGGAGGCAAACAGGATTAGATACCCTGGTAGTCCACGCCGTAAACGATGCCTACTAGCTGTTCGTGACCTTCGTGTCGTCGAGTAGCGCAGCTAACGCGACTAAGTAGACCGCCGTGGGG

>GQIS8NW03GIVTO rank=0321272 x=2558.5 y=1290.0 length=382
CTCGCGTGTCGTGCCAGCAGCCGCGGTAAAACGTAGGGGGCGAGCGTTGCCCGGATTTACTGGGCGTAAAGCGCGCGTAGGCGGCTGCGTAAGTGGGGAGTTAAAGCCCTCGGCTCAACCGAGGAAATGCTCCTCAAACTGCGCGGCTTGGGTGTAGGAGAGGGGAGTGGAATTCCCGGTGTAGCGGTGAAATGCGTTGATATCGGGGAGGAACACCGGTGGCGAAGGCGGCTCCCTGGCCTACTACTGACGCTGAGGCGCGAAAGCGTGGGGAGCGAACGGGATTAGATACCCCGGTAGTCCACGCCGTAAACGATGAGCGCTAGGTGTTGGTGGTCTCGACCCCACCAGTGCCGCAGCTAACGCATTAAGCGCTCCGCCA

>GQIS8NW03FZ12P rank=0322136 x=2343.5 y=3567.5 length=454
CTCGCGTGTCGTGCCAGCAGCAGCGGTAATACGGAGGGTGCGAGCGTTATCCGGAATCACTGGGTTTTAAAGGGTGCGTAGGCGGCCCGGTAAGTCAGTTGTGAAATACCCTTGCTTAACGAGCGGAGTCGCGATTGATACTGTCGGGCTTGAATCGGGATGAGGCAGGCGGAATGTGGCGTGTAGCGGTGAAATGCATAGATATGCCATAGAACACCGATTGCGAAAGCAGCCTGCTAGGCCTGGATTGACGCTGAGGCACGAAAGCGTGGGGAGCAAAACAGGATTAGATGCCCTGGTAGTCCACGCCCTAAACGATGCTTACTTGCTGTTTCTGGGCGACTGGGAGCGGCGGAGCGAAAGCGTTAAGTAAGCCACCTGGGGAGTACGCCGGCAACGGTGAAACTCAAAGGAATTGACGGGGTCCNCACAAGCAGTGGAGCATGTGGTTTAA

>GQIS8NW03HGYDC rank=0322699 x=2946.0 y=1646.0 length=103
CTCGCGTGTCGTGCCAGCAGCAGCGGTAATACGTAGGATGCGAGCGTTGTCCGGATTTACTGGGTAGTAAAGGGAGCGCAGGCGGGTTGGTAAGTCGGTGGTG

>GQIS8NW03GOKUE rank=0323354 x=2623.5 y=756.5 length=304
CTCGCGTGTCGTGCCAGCAGCTGCGGTAAGTACGTAGGGGGCAAGCGTTGTCCGGATTTTACTGGGTGTAAAGGGCGCGCAGGTGGGCTTGATAGTTAGAGGTGAAATCCTGTGGCTTAACTGCAGAACTTGCCTTTAATACTTCAAGTCTTGAGTACGGAAGAGAGAGACGGAATTCCAGGTGTAGTGGTGAAATACGTAGATATCTGGAAGAACACCAGTTAGCGAAGGCGGTCTCTTGGTCCGTAACTGACACTCAGGCGACGAAAAGCGTGGGGAGCAAAACAGGATTAGATACCCTGGT

>GQIS8NW03GRIJL rank=0323362 x=2656.0 y=2575.5 length=474
CTCGCGTGTCGTGCCAGCCGCGGCGGTAATACAGAGGGTGCAAGCGTTAATCGGAATTACTGGGCGTAAAGCGCACGCAGGCGGTTGGTTAAGTCAGATGTGAAAGCCCCGGGCTCAACCTGGGAATTGCATTTGAAACTGGCCAACTAGAGTACGTGAGAGGGGGGTAGAATTCCAAGTGTAGCGGTGAAATGCGTAGAGATTTGGAGGAATACCAGTGGCGAAGGCGGCCCCCTGGCACGATACTGACGCTCAGGTGCGAAAGCGTGGGGAGCAAACAGGGATTAGATACCCTGGTAGTCCACGCCGTAAACGATGTCTACTAGCTGTTCGTGGTCTTGTACTGTGAGTAGCGCAGCTAACGCACTAAGTAGACCGCCTGGGGAGTACGGTCGCAAGATTAAAACTCAAATGAATTGACGGGGGTCCCGCACAAGCGGTGGAGCATGTGGTTTAATTCGACGCAACGCGAAA

>GQIS8NW03GEHSG rank=0323511 x=2508.5 y=1278.5 length=434
CTCGCGTGTCGTGCCAGCAGCAGCGGTAAGACGGAGGATGCAAGCGTTATCCGGAATTATTGGGCGTAAAGCGTCCGCAGGTGGTCAGACAAGTCTGCCGTTAAAGCGTGGGGCTTAACTCCATAAGGGCGGTGGAAACTGTGTGACTAGAGTGAGGTAGGGGTAGAGGGAATTCCCGGTGTAGCGGTGAAATGCGTAGATATCGGGAAGAACACCAGTGGCGAAAGCGCTCTACTGGGCCTTGACTGACACTGAGGGACGAAAGCTAGGGGAGCGAAAGGGATTAGATACCCCTGTAGTCCTAGCCGTAAACGATGGATACTAGGTGTGGTTCGTATCGACCCGGCCGTGCCGAAGCTAACGCGTTTAGTATCCCGCCTGGGGAGTACGCTCGCAAGAGTGGAACTCAAAGGAATTGACGGGGCCCGCACAAG

>GQIS8NW03G3D5G rank=0324228 x=2791.0 y=3794.0 length=404
CTCGCGTGTCGTGCCAGCCGCGGCGGTAAGACGGTGGATGCAAGCGTTATCCGGAATTATTGGGCGTAAAGCGTCCGCAGGTGGTCAGACAAGTCTGCCGTTAAAGCGTGGGGCTTAACTCCATAAGGGCGGTGGAAACTGTGTGACTAGAGTGAGGTAGGGGTAGAGGGAATTCCCGGTGTAGCGGTGAAATGCGTAGATATCGGGAAGAACACCAGTGGCGAAAGCGCTCTACTGGGCCTTGACTGACACTGAGGGACGAAAGCTAGGGGAGCGAAAGGGATTAGATACCCCTGTAGTCCTAGTCCGTTAAACGATGGATACTAGGTGTGGTTCGTATCGACCCGGGCCGTGCCGAAGCTAACGCGTTAAGTATCCCGCCTGGGAGTACGCTCGCAAGAGTG

>GQIS8NW03F7PYH rank=0324539 x=2431.5 y=663.0 length=505
CTCGCGTGTCGTGCCAGCCGCAGCGGTAATACGTAGGGTGCGAGCGTTAATCGGAATTACTGGGCGTAAAGCGTGCGCAGGCGGTTTTTAAGATAGGCGTGAAATCCCCGGGCTCAACCTGGGAACTGCGCTTATGACTGGAAGACTAGAGTATGGCAGAGGGGGTGGAATTCCACGTGTAGCAGTGAAATGCGTAGAGATGTGGAGGAACACCGATGGCGAAGGCAGCCCCCTGGGCCAATACTGACGCTCATGCACGAAAGCGTGGGGAGCAAACAGGATTAGATACCCTGGTAGTCCACGCCCTAAACGATGTCAACTTAGTTGTTGGGAGGGTAAAAACCTTTTGTAACGTAGCTAACGCGTGAAGTTGACCGCCTGGGGAGTACGGCCGCAAGGTTAAAACTCAAAGGAATTGACGGGGACCCGCACAAGCGGTGGATGATGTGGATTAATTCGATGCAACGCGAAAAACCTTACCTACCCTTGACATCGCCAGGAACTT

>GQIS8NW03HA8SP rank=0324670 x=2881.0 y=1463.0 length=282
CTCGCGTGTCGTGCCAGCAGCCGCGGTAATACGGAGGATCCAAGCGTTATCCGGAATCATTGGGTTTAAAGGGTCCGTAGGCGGCCTTATAAGTCAGTGGTGAAATCTCCCAGCTCAACTGGGGAAACTGCCATTGATACTGTAGGGCTTGAATGCTTAGGAAGTAACTAGAATATGTAGTGTAGCGGTGAAATGCTTAGATATTACATGGAATACCAATTGCGAAGGCAGGTTACTACTAAGTGATTGACGCTGATGGACGAAGCGTGGGGAGCGAACAGG

>GQIS8NW03GTILY rank=0324690 x=2679.5 y=1764.0 length=466
CTCGCGTGTCGTGCCAGCCGCAGCGGTAATACAGAGGGTGCAAGCGTTAATCGGAATTACTGGGCGTAAAGCGCACGTAGGCGGTTTCTTAAGTCAGATGTGAAATCCCCGGGCTTAACCTGGGAACTGCATTTGAAACTGGCAGACTGGAGTCCTGGAGAGGGGGGTAGAATTTCCGGTGTAGCGGTGAAATGCGTAGATATCGGAAGGAATACCAGTGGCGAAGGCGGCCCCCTGGCCAGAGACTGACGCTCAGGTGCGAAAGCGTGGGGAGCAAACAGGATTAGATACCCTGGTAGTCCACGCCGTAAACGATGTCTACTAGCTGTTCGTGACCTTGTGTCGTGAGTAGCGCAGCTAACGCACTAAGTAGACCGCCTGGGGAGTACGGTCGCAAGATTAAAACTCAAATGAATTGACGGGGCCCGCACAAGCGGTGGAGCATGTGGTTTAATTCGACGCAACG

>GQIS8NW03GTUWH rank=0324837 x=2683.0 y=1311.0 length=56
CTCGCGTGTCGTGCCAGCAGCCGCGGTAAGACGGAGGATGCAAGCGTTATCCGGAA

>GQIS8NW03HFMB7 rank=0324928 x=2931.0 y=837.5 length=307
CTCGCGTGTCGTGCCAGCCGCAGCGGTAAATACGTATTGTCGCAAGCGTTATCCGGAATTATTGGGCATAAAGCGCGTCTAGGCGGTTTACTAAGTCTTGATGTGAAAATGCGGAGCTCAACTCCGTATTGCGTTGGAAACTGGTAGACTAGAGTATTGGAGAGGTAGGCGGAACTACAAGTGTAGAGGTGAAATTCGTAGATATTTGTAGGAATGCCAATGACGAAGGTAGCTTACTGGACAAATACTGACGCTGAAGCGCGAAAGCTAGGGGAGCAAACAGGATTAGATACCCTGGTAGTCCTAG

>GQIS8NW03GFI1C rank=0325303 x=2520.0 y=398.0 length=394
CTCGCGTGTCGTGCCAGCCGCTGCGGTAATACGTAGGGTGCGAGCGTTTAATCGGAATTACTGGGCGTAAAGCGTGCGCAGGCGGTTTTGTAAGACAGGCGTGAAATCCCCGGGCTCAACCTGGGAATGGCGCTTGTGACTGCAGGGCTGGAGTGCGGCAGGAGGGGGATGGAATTCCGCGTGTAGCAGTGAAATGCGTAGATATGCGGAGGAATACCAGTGGCGAAGGCGGCCCCCCTGGCACGATACTGACGCTCAGGTGCGAAAGCGTGGGGAGCAAACAGGATTAGATACCTGGTAGTCCACGCCCTAAACGATGTCAACTGGTTGTTGGACGGCTTGCTGTTCAGTAACGAAGCTAACGCGTAGAAGTTGACCGCCGTGGGGAGTACGG

>GQIS8NW03GDJF5 rank=0325754 x=2497.5 y=1827.0 length=343
CTCGCGTGTCGTGCCAGCAGCCGCGGTAAGACGGAGGATGCAAGCGTTATCCGGAATTATTGGGCGTAAAGCGTCCGCAGGTGGTCAGACAAGTCTGCCGTTAAAGCGTGGGGCTTAACTCCATAAAGGGCGGTGGAAACTGTGTGACTTAGAGTGAGGTAGGGGTAGAGGGAATTCCCGGTGTAGCGGTGAAATGCGTAGATATCGGGAAGAACACCAGTGGCGAAAGCGCTCTACTGGGCCTTGACTGACACTGAGGACGAAAGCTAGGGGAGCGAAAGGGATTAGGTACCCCTGTAGTCCTAGCCGTAAACGATGGATACTAAGGTGTGGTTCGTATCGA

>GQIS8NW03GHNT3 rank=0326112 x=2544.5 y=1625.0 length=40
CTCGCGTGTCGTGCCAGCAGCGGCGGTAATAACAGAGGGT

>GQIS8NW03FSRYJ rank=0326352 x=2260.0 y=3833.5 length=538
CTCGCGTGTCGTGCCAGCCGCCGCGGTAAGACAGAGGTGGCGAGCGTTGTTCGGAATTACTGGGCTTAAAGGGCGCGTAGGTGGTGATGCAAGTCTGAGGTGGAATTCTACAGCTTAACTGTGGGACTGCCTTGGAAACTGTGCTACTTGAGTCGGACAGGGGAAGGCGGAATTCCTGGTGTAGCGGTGAAATGCGTAGATATCAGGAGGAAGGCCTGTGGCGAAGGCGGCCTTCTGGGTCTTGACTGACACTGAGGCGCGAAAGCGTGGGGAGCAAACAGGATTAGATACCCTGGTAGTCCACGCCCTAAACGGTGGGCATTAGGTGTGGGATCTGTAAGGGTTCTGTGCCGTAGCGAAAGCGTTAAATGCCCCGCCTGGGGAGTACGGCCGCAAGGTTGAAACTCAAAGGAATTGACGGGGCCCGCACAAGCGGTGGAGCATGTGGTTTAATTCGACGCAAACGCGAAGAACCTTACCTGGGTTTGACATGTTAGTGGTAAGAGCCTAGAAAGGGATGACCTTAGGGTAACCTAGG

>GQIS8NW03GTLRZ rank=0326488 x=2680.5 y=1773.0 length=159
CTCGCGTGTCGTGCCAGCCGCGGCGGTAATACAGAGGGTGCAAGCGTTAATCGGAATTACTGGGCGTAAAGCGCACGTAGGCGGTTTCTTAAGTCAGATGTGAAAGCCCCGGGCTCAACCTGGGAATTGCATTTGAAACTGGGAAACTAGAGTGTGTGA

>GQIS8NW03HGRX8 rank=0326643 x=2944.5 y=1518.0 length=228
CTCGCGTGTCGTGCCAGCCGCAGCGGTAATACGTAGGGTGCGAGCGTTAATCGGAATTACTGGGCGTAAAGCGTGCGCAGGCGGTTTTTTAAGATAGGCGTGAAATCCCCGGGCTCAACCTGGGAACTGCGCTTATGACTGGAAGACTAGAGTATGGCAGAGGGGGGTGGAATTCCACGTGTAGCAGTGAAATGCGTAGAGATGTGGAGGAACACCGATGGACGAAGG

>GQIS8NW03FTY3G rank=0326967 x=2274.5 y=2394.0 length=440
CTCGCGTGTCGTGCCAGCCGCCGCGGTAAGACAGAGGTGGCGAGCGTTGTTCGGAATTACTGGGCTTAAAGGGCGCGTAGGTGGTGATGCAAGTCTGAGGTGGAATTCTACAGCTTAAACTGTGGGACTGCCTTGGAAAACTGTGTTACTTGAGTCGGACAGGGGAAGGCGGAATTCCTGGTGTAGCGGTGAAATGCGTAGATATCAGGAGGAAGGCCTGTGGCGAAGGCGGCCTTCTGGGTCTTGAACTGACACTGAGGCGCGAAAGCGTGGGGAGCAAACAGGATTAGATACCCTGGTGGTCCACGCCCTAAAACGGTGGGGCATTAGGTGTGGGATCTGTGAGGGTTCTGTGCCGTAGCGAAAGCGTTAAATGCCCCGCCTGGGGAGTACGGCCGCAAGGTTGAAACTCAAAGGATTGACGGGGCCGCACAAGCGGT

>GQIS8NW03GD0AU rank=0327404 x=2502.0 y=3188.0 length=429
CTCGCGTGTCGTGCCAGCCGCAGCGGTAATACGGAGGGTGCAAGCGTTAATCGGAATTACTGGGCGTAAAGCGCATGCAGGCGGTCTGTTAAGTCAGATGTGAAATCCCCGGGCTTAACCTGGGAACTGCATTTGAAACTGGCAGACTGGAGTCCTGGAGAGGGGGGTAGAATTTCCGGTGTAGCGGTGAAATGCGTAGATATCGGAAGGAATACCAGTGGCGAAGGCGGCCCCCTGGCCAGAGACTGACGCTACAGATGCGAAAGCGTGGGGAGCAAACAGGATTAGATACCCTGGTAGTCCACGCTGTAAACGATGTCAACTAGCTGCTTGTGTCTTCGTGACGTGGGTAGCGCAGCTAACGCACTAAGTTGACCGCCTGGGGAGTACGGCCGCAAGGTTAAAACTCAAATGAATTGACGGGGCCGC

>GQIS8NW03GSUA8 rank=0327927 x=2671.0 y=3042.0 length=502
CTCGCGTGTCGTGCCAGCCGCTGCGGTAATACGGAGGATGCAAGCGTTATCCGGAATTATTGGGCGTAAAGCGTCCGCAGGTGGCATCTCAAGTCTGCTGTCAAAGACAGAAGCTTAACTTCTGAAAGGCGGTGGAAACTGAGAAGCTAGAGGTCGGTAGGGGTAGCGGGAATTCCCAGTGTAGCGGTGAAATGCGTAGAGATTGGGAAGAACATCGGTGGCGAAAGCGCGCTACTGGGCTGAACCTGACACTGAGGGACGAAAGCTAGGGGAGCGAAAGGGATTAGATACCCCTGTAGTCCTAGCCGTAAACGATGGAAACTAGGCGTGGCTTGTATCGACCCGAGCCGTGCTGAAGCTAACGCGTTAAGTTTCCCGCCTGGGGAGTACGCACGCAAGTGTGAAACTCAAAGGAATTGACGAGGGCCCGCACAAGCGGTGGAGTATGTGGTTTAATTCGATGCAACGCGAAGAACCTTACCAGGGCTTGACATGGCGCGAA

>GQIS8NW03FRDXU rank=0328131 x=2245.0 y=448.0 length=361
CTCGCGTGTCGTGCCAGCCGCTGCGGTAAGACGGAGGATGCAAGCGTTATCCGGAATTATTGGGCGTAAAGCGTCCGCAGGTGGTCAGACAAGTCTGCCGTTAAAGTGTGGGGCTTAACTCCATAAGGGCGGTGGAAACTGTGTGACTAGAGTGAGGTAGGGGTAGAGGGAATTCCCGGTGTAGCGGTGAAATGCGTAGATATCGGGAAGAACACCAGTGGCGAAAGCGCTCTACTGGGCCTTGACTGACACTGAGGGACGAAAGCTAGGGGAGCGAAAAGGGATTAGATACCCCTGTAGTCCTAGCCGTAAAACGATGGATACTAGGTGTGGTTCGTATCGACCCGGGCCGTGCCGAAGC

>GQIS8NW03FRIZQ rank=0328155 x=2246.0 y=2900.0 length=145
CTCGCGTGTCGTGCCAGCCGCAGCGGTAATACGTAGGGTGCGAGCGCTAATCGGAATTACTGGGCGTAAAGCGTGCGCAGGCGGTTTTTTAAGATAGGCGTGAAATCCCCGGGCTCAACCTGGGAACTGCGCTTTATGACTGGAA

>GQIS8NW03FJ163 rank=0328452 x=2161.5 y=2701.0 length=385
CTCGCGTGTCGTGCCAGCAGCAGCGGTAATACGTAGGGTGCGAGCGTTAATCGGAATTACTGGGCGTAAAGCGTGCGCAGGCGGTTTTGTAAGACAGGCGTGAAATCCCCGGGCTCAACCTGGGAATGGCGCTTGTGACTGCAAGGCTGGAGTGCGGCAGAGGGGGATGGAGTTCCGCGTGTAGCAGTGAAATGCGTAGATATGCGGAGGAACACCGATGGCGAAGACAATCCCCTGGGCCTGCACTGACGCTCATGCACGAAAGCGTGGGGAGCAAACAGGATTAGATACCCTGGTAGTCCACGCCTAAACGATGTCAACTGGTGTTGGGTCTTTGCTGACTCAGTAACGAAGCTAAACGCGTGAAGTTGACCGCCTGGGGAGT

>GQIS8NW03GF5ZO rank=0328611 x=2527.0 y=1474.0 length=318
CTCGCGTGTCGTGCCAGCCGCGGCGGTAATACAGAGGTCTCAAGCGTTGTTCGGATTCATTGGGCGTAAAAGGGTGCGTAGGTGGTGGCGCAAGTCTGGCGTGAAATCCCGGAGCTTAACTCCGGAATGGCGCCGGATACTGCGTCGCTTGAGGACTGTAGAGGAGAGAGGAATTCACGGTGTAGCAGTGAAATGCGTAGATATCGTGAGGAAGACCAGTTGCGAAGGCGTCTCTCTGGGCAGCTCCTGACACTGAGGCACGAAGGCCAGGGGAGCAAACGGGATTAGATACCCCGGTAGTCCTGGCAGTAAACGGTG

>GQIS8NW03GS5WE rank=0328650 x=2675.5 y=1676.0 length=290
CTCGCGTGTCGTGCCAGCCGCGGCGGTAATACAGAGGGTGCAAGCGTTAATCGGAATTACTGGGCGTAAAAGCGCACGTAGGCGGTCTCTTAAGTCAGATGTGAAAAGCCCCGGGCTCAACCTGGGAATTGCATTTGAAACTGGGAAACTAGAGTGTGTGAGAGGGGGTAGAGTTCCAAGTGTAGCGGTGAATGCGTAGAGATTTGGAGGAATACCAGTGGCGAAGGCGGCCCCCTGGCACAACACTGACGCTCAGGTGCGAAAGCGTGGGGAGGCAAACAGGATTAGAT

>GQIS8NW03F1CHS rank=0329060 x=2358.0 y=2286.5 length=270
CTCGCGTGTCGTGCCAGCCGCAGCGGTAAGACGGAGGATGCAAGCGTTATCCGGAATTATTGGGCGTAAAGCGTCCGCAGGTGGTCAGACAAGTCTGCCGTTAAAGCGTGGGGGCTTAACTCCATAAGGGCGGTGGAAAACCTGTGTGACTAGGAGTGAGGTAGGGGGTAGAGGGGAATTCCCGGTGTAGCGGTGAAATGCGTAGATATCGGGAAGAACACCAGTGGCGAAAGCGCTCTACTGGGCCTTGACTGACACTGAGGGACGAAA

>GQIS8NW03GWRX2 rank=0329103 x=2716.0 y=2280.0 length=414
CTCGCGTGTCGTGCCAGCCGCTGCGGTAAGACGGAGGATGCAAGCGTTATCCGGAATTATTGGGCGTAAAGCGTCCGCAGGTGGTCAGACAAGTCTGCCGTTAAAGCGTGGGGCTTAACTCCATAAGGGCGGTGGAAACTGTGTGACTAGAGTGAGGTAGGGGTAGAGGGAATTCCCGGTGTAGCGGTGAAATGCGTAGATATCGGGAAGAACACCAGTGGCGAAAGCGCTCTACTGGGCCTTGACTGACACTGAGGGACGAAAGCTAGGGGAGCGAAAGGGATTAGATACCCCTGTAGTCCTAGCCGTAAACGATGGATACTAGGTGTGGTTCGTATCGACCCGGGCCGTGCCGAAGCTAACGCGTTAAGGATCCCGCCTGGGGAGTACGCTCGCAGAGTGAAACTCAAAGGA

>GQIS8NW03FUABO rank=0329425 x=2278.0 y=562.0 length=206
CTCGCGTGTCGTGCCAGCCGCGGCGGTAATACGTAGGGTGCGAGCGTTAATCGGAATTACTGGGCGTAAAGCGTGCGCAGGCGGATGTTTAAGCCAGACGTGAAAGCCCCGGGCTTAACCTGGGAATTGCGTTTGGAACTGGACGTCTAGAGTGTCGGCAGAGGGAGGTGGAATTCCACGTGTAGCAGTGAAATGCGTAGAGATGT

>GQIS8NW03HASMA rank=0329643 x=2876.5 y=976.0 length=450
CTCGCGTGTCGTGCCAGCAGCTGCGGTAAAACGTAGGAGGCAAGCGTTATCCGAATTTACTGGGCGTAAAGCGCGTGCAGGCGGTTCGGTAAGTTGGATGTGAAAGCTCCTGGCTCAACTGGGAGAGGTCGTTCAATACTGTCGAACTCGAGGATGGTAGAGGGAGGTGGAATTCCCGGTGTAGTGGTGAAATGCGTAGATATCGGGAGGAACACCAGTGGCGAAGGCGGCCTCCTGGGCCATTCCTGACGCTCAGACGCGAAAGCTAGGGGAGCGAACGGGATTAGAAACCCCGGTAGTCCTAGCCGTAAACGATGTGGACTTGGCGTCGGTGGGGTAAAACCTGTCGGTGCCGGAGCTAACGCGTTAACGTCCACCGCCTGGGGACTACGGCCGCAAGGTTAAAACTCAAAGGAATTGACCGGTCCCCGCACAAGCAGCGGAGCGTGT

>GQIS8NW03F6GXS rank=0330010 x=2416.0 y=3758.0 length=406
CTCGCGTGTCGTGCCAGCCGCTGCGGTAATACGTAGGGTGCGAGCGTTAATCGGAATTACTGGGCGTAAAGCGTGCGCAGGCGGATGTTTAAGCCAGACGTGAAAGCCCCGGGCTTAACCTGGGAATTGCGTTTGGAACTGGACGTCTAGAGTGTGGCAGAGGGAGGTGGAATTCCACGTGTAGCAGTGAAATGCGTAGAGATGTGGGGGAACACCGATGGCGAAGGCAGCCTCCTGGGCTGACACTGACGCTCATGCACGAAAGCGTGGGGAGCAAAACAGGATTAGATACCCTGGTAGTCCACGCCCTAAACGATGTCAACTGGCTGTTGGGCGGAAACCGCTTGGTAGCGAAGCTAACGCGTGAAGTTGACCGCCTGGGGAGTACGGCCGCAAGGTTGAAACT

>GQIS8NW03FYM83 rank=0330517 x=2327.0 y=3237.0 length=84
CTCGCGTGTCGTGCCAGCCGCAGCGGTAAGACGGAGGATGCAAGCGTTATCCGGAATTATTGGGCGTAAAGCGTCCGCAGGTGG

>GQIS8NW03FIMBE rank=0330620 x=2145.0 y=1000.0 length=418
CTCGCGTGTCGTGCCAGCAGCTGCGGTAACACGTAGGGGGCGAGCGTTGTCCGGATTCATTGGGCGTAAAGAGCTCGTAGGCGGCTCGGTAAGTCGGGTGTGAAACCTCCAGGCTCAACCTGGAGACGCCACCTGATACTGCCGTGGCTAGAGTCCGGTAGGGGAGCACGGAATTCCTGGTGTAGCGGTGAAATGCGCAGATATCAGGAGGAGCACCAGCGGCGAAGGCGGTGCTCTGGGCCGGTACTGACGCTGAGGAGCGAAAGCGTGGGGAGCAAACAGGATTAGATACCCTGGTAGTCCACGCCGTAAACGTTGGGCACTAGGTGTGGGTCCTAACCAACGGGATCCGTGCCGTAGCTAACGCATTAAGTGCCCCGCCTGGGGAGTACGGCGCAAGGCTAAAACCCAAGGAATT

>GQIS8NW03GY2TY rank=0330710 x=2742.5 y=3204.0 length=49
CTCGCGTGTCGTGCCAGCAGCGGCGGTAATACGTAGGGGTGCGAGCGTT

>GQIS8NW03FL17C rank=0330791 x=2184.5 y=1814.0 length=268
CTCGCGTGTCGTGCCAGCAGCTGCGGTAAGACGGAGGATGCAAGCGTTATCCGGAATTATTGGGCGTAAAGCGTCCGCAGGTGGTCAGACAAGTCTGCCGTTAAAGCGTGGGGCTTAACTCCATAAGGGCGGTGGAAACTGTGTGACTAGAGTGAGGTAGGGGTAGAGGGAATTCCCGGTGTAGCGGTGAAATGCGTAGATATCGGGAAGAACACCAGTGGCGAAAGCGCTNTACTGGGCCTTGACTGACACTGAGGGACGAAAGCTA

>GQIS8NW03FYHFC rank=0331469 x=2325.0 y=3878.0 length=403
CTCGCGTGTCGTGCCAGCCGCGGCGGTAATACGTAGGGGGCAAGCGTTGTCCGGATTTACTGGGTGTAAAGGGCGCGCAGGCGGGTTAGCAAGTCAGAGGTGAAATCCTACAGCTTAACTGTAGAACTGCCTTTGAAACTGTTAATCTTGAGTGCGGAAGAGAGAGACGGAATTCCAGGTGTAGCGGTGAAATGCGTAGATATCTGGAAGAACACCAGTAGCGAAGGCGGTCTCTTGGTCCGTTACTGACGCTCAGGCGCGAAAGCGTGAGGAGCAAACAGGATTAGATACCCCTGTAGTCCTAGCCGTAAACGATGGACACTAGGTGTTGCTGGTATCCACTCCAGCAGTGCCGTAGCCCAACGCGTTAAGTGTCCCGCCTGGGGAGTACGCACGCAAGTGT

>GQIS8NW03GM1O7 rank=0331538 x=2605.0 y=3017.5 length=501
CTCGCGTGTCGTGCCAGCCGCGGCGGTAATACGTAGGGTGCGAGCGTTAATCGGAATTACTGGGCGTAAAGCGTGCGCAGGCGGTTTTTTAAGATAGGCGTGAAATCCCCGGGCTCAACCTGGGAACTGCGCTTATGACTGGAAGACTAGAGTATGGCAGAGGGGGGTGGAATTCCACGTGTAGCAGTGAAATGCGTAGAGATGTGGAGGAACACCGATGGCGAAGGCAGCCCCCTGGGCCAATACTGACGCTCATGCACGAAAGCGTGGGGAGCAAACAGGATTAGATACCCTGGTAGTCCTAGCTGTAAACGATGATCACTGGGTGTGGGGGGTCGAACCTCTGTGCCGAAGTTAATGCGATAAGTGATCCGCCTGGGGAGTACGGCCGCAAGGCTGAAACTCAAAGGATTGACGGGGACCCGCACAAGCGGTGGAGCATGTGTTAATTCGGCGCACGCGAGGAACCTTACCAGTTCTGACATCCTACAAACTTAGCAG

>GQIS8NW03FOWDC rank=0332173 x=2216.0 y=3150.0 length=323
CTCGCGTGTCGTGCCAGCAGCGGCGGTAATACGTATGTCGCAAGCGTTATCCGGAATTATTGGGCATAAAGCGCGTCTAGGCGGTTTACTAAGTCTGATGTGAAAATGCGGAGCTCAACCCCGTATTGCGTTGGAAACTGGTAGACTAGAGTATTGGAGAGGTAGGCGGAACTACAAGTGTAGAGGTGAAATTCGTAGATATTTGTAGGAATGCCAATGACGAAGGTAGCTTACTGGACAAATACTGACGCTGAAGCGCGAAAGCTAGGGGAGGCAAACAGGATTAGATACCCCGGTAGTCCTAGCTGTAGACGATGATCACT

>GQIS8NW03HBKTZ rank=0332352 x=2885.5 y=677.5 length=104
CTCGCGTGTCGTGCCAGCAGCTGCGGTAAGACGAGGTGGCGAGCGCTGTTCGGAATTACTGGGCTTAAAGGGCGCGTAGGTGGTGATGCAAGTCTGAGGTTCGG

>GQIS8NW03F43Z3 rank=0332485 x=2401.0 y=1777.5 length=425
CTCGCGTGTCGTGCCAGCAGCTGCGGTAAGGCGGAGGATGCAAGCGTTATCCGGAATTATTGGGCGTAAAGCGTCCGCAGGTGGTCAGACAAGTCTGCCGTTAAAGCGTGGGGCTTAACTCCATAAGGGCGGTGGAAACTGTGTGACTAGAGTGAGGTAGGGGTAGAGGGAATTCCCGGTGTAGCGGTGAAATGCGTAGATATCGGGAAGAACACCAGTGGCGAAAGCGCTCTACTGGGCCTTGACTGACACTGAGGGACGAAAGCTAGGGGAGCGAAAGGGATTAGATACCCCTGTAGTCCTAGCCGTAAACGATGGATACTAGGTGTGGTTCGTATCGACCCGGGCCGTGCCGAAGCTAACGCGTTAAGTATCCCGCCTGGGGAGTACGCTCGCAAGAGTGAAACTCAAAGGAATTGACGGGG

>GQIS8NW03G7KM6 rank=0332820 x=2839.5 y=2224.5 length=456
CTCGCGTGTCGTGCCAGCAGCAGCGGTAAGACGGAGGATGCAAGCGTTATCCGGAATTATTGGGCGTAAAGCGTCCGCAGGTGGTCAGACAAGTCTGCCGTTAAAGCGTTGGGGCTTAACTCCATAAGGGCGGTGGAAACTGTGTGACTAGAGTGAGGTAGGGGTAGAGGGAATTCCCGGTGTAGCGGTGAAATGCGTAGATATCGGGAAGAACTACCAGTGGCGAAAGCGCTCTACTGGGCCTTGACTGACACTGAGGGACGAAAAGCTAGGGGAGCGAAAGGGATTAGATACCCCTGTAGTCCTAGCCGTAAACGATGGATACTAGGTGTGGTTCGTATCGACCCGGGCCGTGCCGAAGCTAACGCGTTAAGTATCCCGCCTGGGGAGTACGCTCGCAAGAGTGAAACTCAAAGGATTGACGGGGACCGCACAAGCGGTGGAGTATGTGGTTAA

>GQIS8NW03F6ZNH rank=0332987 x=2422.0 y=3435.0 length=54
CTCGCGTGTCGTGCCAGCCGCTGCGGTAATACGGAGGGTGCGAGCGTTATCCGG

>GQIS8NW03GM4MT rank=0333139 x=2606.0 y=2723.0 length=529
CTCGCGTGTCGTGCCAGCAGCCGCGGTAATACGTATGTCGCAAGCGTTATCCGGAATTATTGGGCATAAAGCGCGTCTAGGCGGTTTACTAAGTCTGATGTGAAAATGCGGAGCTCAACTCCGTATTGCGTTGGAAACTGGTAGACTAGAGTATTGGAGAGGTAGGCGGAACTACAAGTGTAGAGGTGAAATTCGTAGATATTTGTTAGGAATGCCAATGACGAAGGTAGCTTACTGGACAATACTGACGCTGAAGCGCGAAAGCTAGGGGAGCAAACAGGATTAGATACCCTGGTAGTCCTAGCTGTAAACGATGATCACTGGGTGTGGGGGGTCGGAACCTCTGTGCCGAAGTTATGCGATAAGTGATCCGCCTGGGAGTACGGCCGCAAGGCTGAAACTCAAAGGAATTGACGGAGACCCGCACAAGCGGTGGAGCATGTGGTTTAATTCGACGCAACGCGAGAACCTTACCTACTCTTGACATCTAGCGAAGATTGTAGAGATACGATTGTGCCGTCGGGAGGCG

>GQIS8NW03GXUTK rank=0333147 x=2728.5 y=3510.0 length=491
CTCGCGTGTCGTGCCAGCAGCTGCGGTAATACGGAGGGTGCGAGCGTTATCCGGAATCACTGGGTTTAAAGGGTGCGTAGGCGGCCCGGTAAGTCAGTTGTGAAATGCCCTTGCTTAACGAGCGGAGTTGCGATTGATACTGTCGGGCTTGAATCGGGATGAGGCAGGCGGAATGTGGCGTGTAGCGGTGAAATGCATAGATATGCCATAGAACACCGATTGCGAAGGCAGCCTGCTGGCCTGGATTGACGCTGAGGCACGAAAGCGTGGGGAGCAAACAGGATTAGATACCCTGGTAGTCCACGCCCTAAACGATGCTTACTTGCTGTTTCTGGGCGACTGGGAGCGGCGGAGCGAAAGCGTTAAGTAAGCCACCTGGGGAGTACGCCGGCAACGGTGAAACTCAAAGGATTGGACGGGGTCCGCACAAGCGGTGGAGCATGTGGTTTAATTCGGATGATACGCGAGGAACCTTACCTGGGCTAGAATGC

>GQIS8NW03GMSE0 rank=0333423 x=2602.0 y=3274.0 length=395
CTCGCGTGTCGTGCCAGCCGCCGCGGTAATACGTAGGGTGCGAGCGTTAATCGGAATTACTGGGCGTAAAGCGTGCGCAGGCGGTTTTGTAAGCTTGATGTGAAATCCCCGGGCTTAACCTGGGAACGGCATTGAGGACTGCGAGACTCGAGTGTGTCAGAGGGAGGTGGGATTCCACGTGTAGCAGTGAAATGCGTAGAGATGTGGAGGAACACCGATGGCGAAGGCAGCCCCCTGGGATGACACTGACGCTCATGCACGAAAGCGTGGGGAGCAAACAGGATTAGATACCCTGGTAGTCCACGCCCTAAACGATGTCAATTAGCTGTTGGGGGTTTAGAATCCCTGGTAGCGTAGCTAACGCGTAGAAATTGACCGCCTGGGGAGTACGGCCG

>GQIS8NW03GIL5O rank=0333626 x=2555.0 y=1050.0 length=89
CTCGCGTGTCGTGCCAGCAGCCGCGGTAATACAGAGGGGTGCAAGCGTTAATCGGAATTACTGGGCGTAAAGCGCACGTAGGCGGTTTC

>GQIS8NW03FXEN6 rank=0334245 x=2313.0 y=2804.0 length=387
CTCGCGTGTCGTGCCAGCCGCGGCGGTAATACAGAGGGTGCAAGCGTTAATCGGAATTACTGGGCGTAAAGCGCACGTAGGCGGTTTCTTAAGTCAGATGTGAAAGCCCCGGGCTCAACCTGGGAATTGCATTTTGAAACTGGGAAACTAGAGTGTGTGAGAGGGGGGTAGAATTCCAAGTGTAGCGGTGAAATGCATAGAGATTTGGAGGAATACCAGTGGCGAAGGCGGCCCCTGGCACAACACTGACGCTCAGGTGCGAAAGCGTGGGGAGCAAACAGGATTAGATACCCTGGTAGTCCACGCCGTAAACGATGTCTACTAGCTGTTCGTGACCTTGTGTCGTGAGTAGCGCAGCTAACGCTACTAAGTAGACCGCCGTGGGGA

>GQIS8NW03G8NDH rank=0334275 x=2851.0 y=3267.5 length=446
CTCGCGTGTCGTGCCAGCCGCGGCGGTAATACGTAGGGTGCGAGCGTTAATCGGAATTACTGGGCGTAAAGCGTGCGCAGGCGGATGTTTAAGCCAGACGTGAAAGCCCCGGGCTTAACCTGGGAATTGCGTTTGGAACTGGACGTCTAGAGTGCGGCAGAGGGAGGTGGAATTCCACGTGTAGCAGTGAAATGCGTAGAGATGTGGAGGAACACCGATGGCGAAGGCAGCCTCCCGGGCTGACACTGACGCTCATGCACGAAAAGCGTGGGGAACAAACAGGATTAGATACCCTGGTAGTCCACGCCCTAAACGATGTCGACTGGCTGTTGGGCGGGAAACCGCTTGGTAGCGAAGCTAACGCGTGAAGTCGACCGCCTGGGGAGTACGGCCGCAAGGTTGAAACTCAAAGGAATTGACGGGGCCGCACAAGCGGTGGATGATGT

>GQIS8NW03HG71M rank=0334411 x=2949.0 y=1896.0 length=373
CTCGCGTGTCGTGCCAGCCGCAGCGGTAAGACGGAGGATGCAAGCGTTATCCGGAATTATTGGGCGTAAAGCGTCCGCAGGTGGTCAGACAAGTCTGCCGTTAAAGCGTGGGGCTTAACTCCATAAGGGCGGTGGAAAACTGTGTGACTAGAGTGAGGTAGGGGTAGAGGGAATTCCCGGTGTAGCGGTGAAATGCGCAGATATCGGGAAGAACACCAGTGGCGAAAGCGCTCTACTGGGCCTTGATTGACGCTGAGGCACGAAAGCGTGGGGAGCAAAGCAGGATTAGATACCCTGGTAGTCCACGCCCTAAACGATGACCTACTTGCTGTTTCTGGGCGACTGGGAGCGGCGGAGCGAAAGCGTTAAGTAA

>GQIS8NW03F60Q7 rank=0335988 x=2423.0 y=769.0 length=284
CTCGCGTGTCGTGCCAGCCGCGGCGGTAAAACGTAGGAGGCAAGCGTTATCCGAATTTACTAGGCGTAAAGCGCGTGCAGGCGGTTCGGTAAGTTGGATGTAGAAAGCTCCTGGCTCAACTGGGAGAGGTCGTTCAATACTGTCGAACTCGAGGATGGTAGAGGGAGGTGGAATTCCCGGTGTAGTGGTGAAATGCGTAGATATCGGGAGGAACACCAGTGGCGAAGGCGGCCTCCTGGGCCATTCCTGACGCTCAGACGCGAAAGCTAGGGGAGCGAACGGGA

>GQIS8NW03GN9WF rank=0336082 x=2619.0 y=2957.5 length=451
CTCGCGTGTCGTGCCAGCCGCAGCGGCGGTAATACGGAGGGTGCAAGCGTTAATCGGAATTACTGGGCGTAAAGCGCACGCAGGCGGCTTTTTAAGTCGGATGTGAAAGCCCCGGGCTCAACCTGGGAATTGCATCTGATACTGGGAAGCTAGAGTATGTGAGAGGGGGGTAGAATTCCAAGTGTAGCGGTGAAATGCGTAGAGATTTGGAGGAATACCAGTGGCGAAGGCGGCCCCCTGGCACAATACTGACGCTCAGGTGCGAAAGCGTGGGGAGCAAACAGGATTAGATACCCTGGTAGTCCACGCCGTAAACGATGTCTACTAGCTGTTCGCGGCCTTGTGTTGTGAGTAGCGCAGCTAACGCATTAAGTAGACCGCCTGGGGAGTACGGTCGCAAGATAAAACTCAAATGAATTGACGGGGCCCGCACAAGCGGTGGAGCATGTGG

>GQIS8NW03FZ026 rank=0336622 x=2343.5 y=2288.0 length=466
CTCGCGTGTCGTGCCAGCAGCCGCGGTAAGACGGAGGATGCAAGCGTTATCCGGAATTATTGGGCGTAAAAGCGTCCGCAGGTGGTCAGACAAGTCTGCCGTTAAAAGCGTGGGGCTTAACTCCATAAGGGCGGTGGAAACTGTGTGACTAGAGTGAGGTAGGGGTAGAGGGAATTCCCGGTGTAGCGGTGAAATGCGTAGATATCGGGAAGAACACCAGTGGCGAAAGCGCTCTACTGGGCCTTGACTGACACTGAGGGACGAAAGCTAGGGGAGCGAAAAGGGATTAGATACCCCTGTAGTCCTAGCCGTAAACGATGGATACTAGGTGTGGTTCGTATCGACCCGGGCCGTGCCGAAGCTAACGCGTTAAGTATCCCGCCTGGGGAGTACGCTCGCAAGAGTGAAACTCAAAGGAATTGACGGGGCCCGNACAAGCGGTGGAGTATGTGGTTTAATTCGTATG

>GQIS8NW03HEIN4 rank=0336763 x=2918.0 y=2674.0 length=380
CTCGCGTGTCGTGCCAGCCGCAGCGGTAATACGGAGGGTGCAAGCGTTAATCGGAATTACTGGGCGTAAAGCGCACGCAGGCGGCTTTTTAAGTCGGATGTGAAGCCCCGGGCTCAACCTGGGAATTGCATCTGATACTGGGAAGCTAGAGTATGTGAGAGGGGGGTAGAATTCCAAGTGTAGCGGTGAAATGCGTAGAGATTTGGAGGAATACCAGTGGCGAAGGCGGCCCCTGGCACAATACTGACGCTCAGGTGCGAAAGCGTGGGGAGCAAACAGGATTAGATACTCTGGTAGTCCACGCCGTAAACGATGTCTACTAGCTGTTCGCGGCCTTGGGTTGTGAGTAGCGCAGCTAACGCATTAACGTAGACCGCCGT

>GQIS8NW03FJJMG rank=0337192 x=2155.5 y=3206.0 length=397
CTCGCGTGTCGTGCCAGCAGCCGCGGTAATACGTAGGGGGCAAGCGTTGTCCGGATTTACTGGGTGTAAAGGGCGCGCAGGCGGGTTAGCAAGTCAGAGGCGAAATCCTACAGCTTAACTGTAGAACTGCCTTTGAAACTGTTAATCTTGAGTGCGGAAGAGAGAGACGGAATTCCAGGTGTAGCGGTGAAATGCGTAGATATCTGGAAGAACACCAGTAGCGAAGGCGGTCTCTTGGTCCGTTACTGACGCTCAGGCGCGAAAGCGTGGGGAGCAAACAGGATTAGATACCCTGGTAGTCCTAGCTGTAAACGATGATCACTGGTGTGGGGGGTCGAACCTCTGTGCCGAAGTTAATGCGATAAGTGATCCGCCTGGGGAGTACGGCCGCAAGGCT

>GQIS8NW03G6WLU rank=0337261 x=2831.0 y=3840.0 length=450
CTCGCGTGTCGTGCCAGCAGCTGCGGTAATACGTAGGGTGCGAGCGTTAATCGGAATTACCGGGCGTAAAGCGTGCGCAGGCGGTTATGTAAGACAGATGTGAAATCCCCGGGCTCAACCTGGGAACTGCATTTGTGACTGCATGACTGGAGTGCGGCAGAGGGGGATGGAATTCCGCGTGTAGCAGTGAAATGCGTAGATATGCGGAGGAACACCGATAGGCGAAGGCAATCCCCTGGGCCTGCACTGACGCTCATGCACGAAAGCGTGGGGAGCAAACAGGATTAGATACCCTGGTAGTCCACGCCCTAACGATGTCAACTGGTTGTTGGACGGCTTGCTGTTCAGTAACGAAGCTAACGCGTGAAGTTGACCGCCTGGGGAGTACGGCCGCAAGGTTGAAAACTCGAAAGGAATTGACGGGGACCCGCGACAAGCGGTGGATGATGT

>GQIS8NW03FQ5TX rank=0337436 x=2242.0 y=2227.5 length=401
CTCGCGTGTCGTGCCAGCAGCAGCGGTAAGACGGAGGATGCAAGCGTTATCCGGAATTATTGGGCGTAAAGCGTCCGCAGGTGGTCAGACAAGTCTGCCGTTAAAGCGTGGGGCTTAACTCCATAAGGGCGGTGGAAACTGTGTGACTAGAGTGAGGTAGGGGTAGAGGGAATTCCCGGTGTAGCGGTGAAATGCGTAGATATCGGGAAGAACACCAGTGGCGAAAGCGCTCTACTAGGCCTTGACTGACACTGAGGGACGAAAGCTAGGGGAGCGAAAGGGATTAGATACCCCTGTAGTCCTAGCCGTAAACGATGGATACTAGGTGTGGTTCGTATCGACCGGGCCGTGCCGAAGCTAACGCGTTAAGTATCCCGCCTGGGGAGTACGCTCGCAAGAGT

>GQIS8NW03HED4I rank=0337951 x=2917.0 y=880.5 length=414
CTCGCGTGTCGTGCCAGCAGCAGCGGTAAGACGGAGGATGCAAGCGTTATCCGGAATTATTGGGCGTAAAAGCGTCCGCAGGTGGTCAGACAAGTCTGCCGTTAAAGCGTGGGGCTTAACTCCATAAGGGCGGTGGAAACTGTGTGACTAGAGTGAGGTAGGGGTAGAGGGAATTCCCGGTGTAGCGGTGAAATGACGTAGGTATCTGGAAGAACACCAGTAGCGAAGGCGGTCTCTTGGTCCGTTACTGACGCTCAGGCGCGAAAGCGTGGGGAGCAAACAGGATTAGATACCCTGGTAGTCCACGCCCTAAACGATGTCAACTGGCTGTTGGGCGGGAACCGCTTGGTAGCGAAGCTAACGCGTGAAGTTGACCGCCTGAGGAGTACGGCCGCAAGGTTGAAACTCAAAGGA

>GQIS8NW03HGE9Y rank=0338124 x=2940.0 y=1476.0 length=257
CTCGCGTGTCGTGCCAGCCGCTGCGGTAAGACGGAGGATGCAAGCGTTATCCGGAATTATTGGGCGTAAAGCGTCCGCAGGTGGTCAGACAAGTCTGCCGTTAAAGCGTGGGGCTTAACTCCATAAGGGCGGTGGAAACTGTGTGACTAGAGTGAGGTAGGGGTAGAGGGAATTCCCGGTGTAGCGGTGAAATGCGTAGATATCGGGAAGAACNCCAGTGGCGAAGCGCTCTACNGGGCCTTGACTGGCACTGAGGG

>GQIS8NW03FN2K2 rank=0338421 x=2207.5 y=1412.5 length=460
CTCGCGTGTCGTGCCAGCCGCGGCGGTAAGACGGAGGATGCAAGCGTTATCCGGAATTATTGGGCGTAAAGCGTCCGCAGGTGGTCAGACAAGTCTGCCGTTAAAAGCGTGGGGCTTAACTCCATAAGGGCGGTGGAAACTGTGCGACTAGAGTGAGGTAGGGGTAGAGGGAATTCCCGGTGTAGCGGTGAGATGCGTAGATATCGGGAAGAACACCAGTGGCGAAAGCGCTCTACTGGGCCTTGACTGACACTGAGGGACGAAAGCTAGGGGAGCGAAAAGGGATTAGATACCCCTGTAGTCCTAGCCGTAAACGATGGATACTAGGTGTGGTTCGTATCGACCCGGGCCGTGCCGAAGCTAACGCGTTAAGATCCCGCCTGGAGAGTACGCTCGCAAGAGTGAAACTCAAAGGAATTGACGGGGCCCGCACAAGCGGTGGAGTATGTGGTTTAATTCG

>GQIS8NW03HBMH7 rank=0338492 x=2885.5 y=2845.0 length=417
CTCGCGTGTCGTGCCAGCCGCTGCGGTAAGACGGAGGATGCAAGCGTTATCCGGAATTATTGGGCGTAAAGCGTCCGCAGGTGGTCAGACAAGTCTGCCGTTAAAGCGTGGGGCTTAACTCCATAAGGGCGGTGGAAACTGTGTGACTAGAGTGAGGTAGGGGTAGAGGGAATTCCCGGTGTAGCGGTGAAATGCGTAGATATCGGGAAGAACACCAGTGGCGAAAGCGCTCTACTGGGCCTTGACTGACACTGAGGGACGAAAGCTAGGGGAGCGAAAGGGATTAGATACCCCTGTAGTCCTAGCCGTAAACGATGGATACTAGGTGTGGTTCGTATCGACCCGGGCCGTGCCGAAGCTAACGCGTTAAGTATCCCGCCTGGGGAGTACGCTCGCAAGAGTGAAACTCAAAGGATT

>GQIS8NW03GCQOS rank=0338801 x=2488.0 y=1418.0 length=309
CTCGCGTGTCGTGCCAGCCGCCGCGGTAAGACGGAGGATGCAAGCGTTATCCGGAATTATTGGGCGTAAAGCGTCCGCAGGTGGTCAGACAAGTCTGCCGTTAAAGCGTGGGGCTTAACTCCATAAGGGCGGTGGAAACTGTGTGACTAGAGTGAGGTAGGGGTAGACGGGAATTCCCGGTGTAGCGGTGAAATGCGTAGATATCAGGAAGAACACCACGTGGCGAAAGCGCTCTACTGGGCCTTGACTGACACTGAGGGACGAAAGCTAGGGGAGCGAAAGGGATTAGATACCCCTGTAGTCCTAGCC

>GQIS8NW03G2850 rank=0338889 x=2790.5 y=1430.0 length=485
CTCGCGTGTCGTGCCAGCCGCAGCGGTAATACGGAGGATGCAAGCGTTATCCGGAATTATTGGGCGTAAAGCGTCCGTAGGTGGTTCATCAAGTCAGTTGTCAAAGCGTGGGGCTTAACCCCATAAAGGCGATTGAAACTGGTGGGCTAGAGTTTGGTAGGGGTCAGGGGAATTCCCAGTGTAGCGGTGAAATGCGTAGATATTGGGAAGAACACCGGTGGCGAAAGCGCCTGACTGGGCCTGAACTGACACTGAGGGACGAAAGCTAGGGGGAGCGAAAGGGGATTAGATACCCCTGTAGTCCTAGCTGTAAACGATGGGTACTAGGTGTTGCCCGTATCGACCCGGGCAGTGCCGTAGCTAACGCGTTAAGTATCCCGCCTGGGGAGTACGCTCGCAAGAGTGAAACTCAAAGGATTGGACGGGGGCCCGCGACAAGCGGTGGAGTATGTGGTTTAATTCGATGCAACGCGAAGAACCTTACC

>GQIS8NW03GDPWQ rank=0339209 x=2499.0 y=2008.5 length=502
CTCGCGTGTCGTGCCAGCAGCTGCGGTAATACGTAGGTGGCAAGCGTTGTCCGGAATTATTGGGCGTAAAAGGGTGCGTAGGCGGCTCTTTAAGTGGGATGTGAAATCCCTAGGCTCAACCTAGGAACTGCATTCCAAACTGGAGAGCTAGAGTGCAGGAGAGGAAAGCGGAATTCCCAGTGTAGCGGTGAAATGCGTAGAGATTGGGAGGAACACCAGTGGCGAAGGCGGCTTTCTGGACTGTAACTGACGCTGAGGCACGAAAGCGTGGGGAGCAAACAGGATTAGATACCCTGGTAGTCCACGCTGTAAACGATGGGTACTAGGTGTAGGGGCGAAGCCCTCTGTGCCGCAGCTAACGCATTAACGTACCCCGCCTGGGGAGTACGGTCGCAAGATTAAAACTCAAAGGAATTGACGGGGCCCGCACAAGCAGCGGAGCATGTGTTTAATTCGAAGCAACGCGAAGAACCTTACCAGGCTTGACATCCACCGAACCTGT

>GQIS8NW03HEYUR rank=0339312 x=2923.0 y=3169.5 length=483
CTCGCGTGTCGTGCCAGCCGCAGCGGTAATACGTAGGGTGCGAGCGTTAATCGGAATTACTGGGCGTAAAGCGTGCGCAGGCGGTTATGTAAGACAGATGTGAAATCCCCGGGCTCAACCTGGGAACTGCATTTGTGACTGCATGACTGGAGTGCGGCAGAGGGGGATGGAATTCCGCGTGTAGCAGTGAAATGCGTAGATATGCGGAGGAACACCGATGGCGAAGGCAATCCCCTGGGCCTGCACTGACGCTCATGCACGAAAGCGTGGGGAGCAAAACAGGATTAGATACCCCTGGTAGTCCACGCCCTAAACGATGTCAACTGGTTGTTGGACGGCTTGCTGTTCAGTAACGAAGCTAACGCGTGAAGTTGACCGCCTGGGGAGTACGGCCGCAAGGTTGAAACTCAAAGGAATTGACGGGGACCCGCACAAGCGGTGGATGATGTGGTTTAATTCGATGCAACGCGAAAAACCTTACCT

>GQIS8NW03GSSN5 rank=0339356 x=2671.0 y=915.5 length=408
CTCGCGTGTCGTGCCAGCAGCCGCGGTAAAACGTAGGAGGCAAGCGTTATCCGGATTTACTGGGCGTAAAGCGCGTGCAGGCGGTTCGGCAAGTTGGATGTGAAAGCTCCCGGCTTAACTGGGAGAGGTCGTTCAATACTACTGAACTCGAGGACATCAGAGGAAGGTGGAATTCCCGGTGTAGTGGTGAAATGCGTAGATACCGGGAGGAACACCAGTGGCGAAAGCGGCCTTCTGGGATGTTCCTGACGCTCAGACGCGAAGGCTAGGGTAGCAAACGGGATTAGAGACCCCGGTAGTCCTAGCAGTAAACGATGTAGACTTGGCGTCGGTGGTTAAAAACCATCGGTGTCGAAGCTAACGCGATAAGTCTACCGCCTGGGGACTACGGCCGCAAGGTTAAAACTC

>GQIS8NW03GYLJK rank=0339921 x=2737.0 y=1278.0 length=197
CTCGCGTGTCGTGCCAGCAGCGGCGGTAATACAGAGGGTGCAAGTGTTAATCGGAATTACTGGGCGTAAAGCGCACGTAGGCGGTTTCTTAAGTCAGATGTGAAAGCCCCGGGCTCAACCTGGAATTGCATTTGAAACTGTCAGACTAGAGTGCGTCAGGAGGGGGTGGATTCCGCGTGTAGCAGTGAATGCGTAGA

>GQIS8NW03F1YEG rank=0339946 x=2365.5 y=2006.0 length=366
CTCGCGTGTCGTGCCAGCCGCCGCGGTAATACGGAGGGTGCAAGCGTTAATCGGAATTACTGGGCGTAAAGCGCACGCAGGCGGCTTTTTAAGTCGGATGTGAAAGCCCCGGGCTCAACCTGGGAATTGCATCTGATACTGGGAAGCTAGAGTATGTGAGAGGGGGGTAGAATTCCAAGTGTAGCGGTGAAATGCGTAGAGATTTGGAGGAATACCAGTGGCGAAGGCGGCCCCCCTGGCACAATACTGACGCTCAGGTGCGAAAGCGTGGGGAGCAAACAGGATTAGATACCCTGGTAGTCCACGCCGTAAACGATGTCTACTAGCTGTTCGCGGCCTTGTGTTGTGAGTAGCGCAGCTAACGCA

>GQIS8NW03FZO2F rank=0340120 x=2339.0 y=3093.5 length=403
CTCGCGTGTCGTGCCAGCAGCTGCGGTAATACAGAGGGTGCAAGCGTTAATCGGAATTACTGGGCGTAAAGCGCACGTAGGCGGTTTCTTAAGTCAGATGCGAAAGCCCCGGGCTCAACCTGGGAATTGCATTTGAAACTGGGAAACTAGAGTGTGTGAGAGGGGGGTAGAATTCCAAGTGTAGCGGTGAAATGCGTAGAGATTTGGAGGAATACCAGTGGCGAAAGCGCTCTACTGGGCCTTGACTGACACTGAGGGACGAAAGCTAGGGGAGCGAAAGGGATTAGATACCCCTGTAGTCCTAGCCGTAAACGATGGATACTAGGTGTGGTTCGTATCGACCGGGCCGTGCCGAAGCGTAACGCGTTAAGTATCCCGCCTGGGGAGTACGCTCGCAAGAGTG

>GQIS8NW03G62FM rank=0340186 x=2833.5 y=3200.0 length=373
CTCGCGTGTCGTGCCAGCCGCAGCGGTAATACGGAGGGTGCAAGCGTTAATCGGAATTACTGGGCGTAAAGCGCACGCAGGCGGCTTTTTAAGTCGGATGTGAAAGCCCCGGGCTCAACCTGGGAATTGCATCTGATACTGGGAAGCTAGAGTATGTGAGAGGGGGGTAGAATTCCAAGTGTAGCGGTGAAATGCGTAGAGATTTGGAGGAATACCAGTGGCGAAGGCGGCCCCCCTGGCACAATACTGACGCTCAGGTGCGAAAGCGTGGGGAGCAAACAGGATTAGATACCCTGGTAGTCCACGCCGTAAACGATGTCTACTAGCTGTTCGCGGCCTTGTGTTGTGAGTAGCGCAGCTAACGCATTAAGTA

>GQIS8NW03FO205 rank=0340190 x=2218.0 y=3591.5 length=83
CTCGCGTGTCGTGCCAGCAGCGGCGGTAATACGTAGGGTGCGAGCGTTAATCGGAATTACTGGGCGTAAAGCGTGCGCGAGGC

>GQIS8NW03GZGTQ rank=0340197 x=2747.0 y=860.0 length=288
CTCGCGTGTCGTGCCAGCCGCCGCGGTAATACGGAGGGTGCTAGCGTTGCTCGGAATCACTGGGCGTAAAGCGCGAGTAGGCGGTAGATTAAGTCAGATGTGAAAGCCCACGGCTCAACCGTGGAAGTGCATCTGAAACTGATCTGCTAGAGTGTGGAAGAGGGAAGCGGAATTCCCGGTGTAGCGGTGAAATGCGTAGATATCGGGAGGAACACCAGTGGCGAAGGCGGCTTCCTGGTCCACAACTGACGCTGAGACGCGAAAGCGTGGGGAGCAAGCAGGATTAGA

>GQIS8NW03FP7FO rank=0340530 x=2231.5 y=2706.0 length=469
CTCGCGTGTCGTGCCAGCAGCAGCGGTAAGACGGAGGATGCAAGCGTTATCCGGAATTATTGGGCGTAAAGCGTCCGCAGGTGGTCAGACAAGTCTGCCGTTAAAGCGTGGGGCTTAACTCCATAAGGGCGGTGGAAACTGTGTGACTAGAGTGAGGTAGGGGTAGAGGGAATTCCCGGTGTAGCGGTGAAATGCGTAGATATCGGGAGGAACACCAGTGGCGAAGGCGGCTCTCTGGTCCGATACTGACGCTGAGACGCGAAAGCGTGGGGAGCAAACAGGATTAGATACCCTGGTAGTCCACGCCGTAAACGATGGGCACTAGGTGTAGGTGGTATTGACCCCTTCTGTGCCGAAGCTAACGCATTAAGTGCCCCGCCTGGGGAGTACGGCCGCAAGGTTAAAACTCAAGGAATTGACGGGGCCGCACAAGCGGTGGAGCATGTGGTTCAATTCGACGCAACGCGAA

>GQIS8NW03GX3Z9 rank=0340852 x=2731.0 y=3127.0 length=338
CTCGCGTGTCGTGCCAGCAGCGGCGGTAATACGTATGTCGCAAGCGTTATCCGGAATTATTGGGCATAAAGCGCGTCTAGGCGGTTTACTAAGTCTGATGTGAAAATGCGGAGCTCAACCCCGTATTGCGTTGGAAACTGGTAGACTAGAGTATTGGAGAGGTAGGCGGAACTACAAGTGTAGAGGTGAAATTCGTAGATATTTTGTAGGAATGCCAATGACGAAGGTAGCTTACTGGACAAATACTGACGCTGAAGCGCGAAAGCTAGGGGAGCAAACAGGATTAGATACCCCGGTAGTCCTAGCTGTAGACGATGATCACTGGGTGTGGGGGGTTG

>GQIS8NW03GDUKT rank=0341330 x=2500.5 y=3963.0 length=230
CTCGCGTGTCGTGCCAGCAGCTGCGGTAAGACGGAGGATGCAAGCGTTATCCGGAATTATTGGGCGTAAAGCGTCCGCAGGTGGTCAGACAAGTCTGCCGTTAAAGCGTGGGGCTTAACTCCATAAGGGCGGTGGAAACTGTGTGACTAGAGTGAGGTAGGGGTAGAGGGAATTCCCGGTGTAGCGGTGAAATGCGTAGATATCGGGAAGAACACCTGTGGCGAAAGCGC

>GQIS8NW03F2S9H rank=0341758 x=2375.5 y=1043.0 length=336
CTCGCGTGTCGTGCCAGCCGCGGCGGTAAGACGGAGGATGCAAGCGTTATCCGGAATTATTGGGCGTAAAGCGTCCGCAGGTGGTCAGACAAGTCTGCCGTTAAAGCGTGGGGCTTAACTCCATAAGGGCGGTGGAAACTGTGTGACTAGAGTGAGGTAGGGGTAGAGGGAATTCCCGGTGTAGCGGTGAAATGCGTAGATATCGGGAAGAACACCAGTGGCGAAAGCGCTCTACTGGGCCTTGACTGACACTGAGGGACGAAAGCTAGGGGAGCGAAAGGGATTAGATACCCCTGTAGTCCTAGCCATAACGATGGATACTAGGTGTGGTTCGTA

>GQIS8NW03FJ526 rank=0341990 x=2162.0 y=3648.0 length=343
CTCGCGTGTCGTGCCAGCAGCTGCGGTAATACGGAGGAGGCAAGCGTTATCCGGAATTATTGGGCGTAAAGCGTCCGCAGGTGGCTTTTCAAGTCGGTGGTCAAAGCACAGGGCTCAACTCTGTAAAGGCCGGCGAAACTGAGAGGCTAGAGTGCGGTAGGGGCAGAGGGAATTCCCGGTGTAGCGGTGAAATGCGTAGATATCGGGAAGAACACCAGTAGCGAAAGCGCNCTGCTGGACCGCAACTGACACTCAGGGACGAAAAGCTAGGGGGAGCGAATGGGATTAGATACCCCAGTAGTCCTAGCCGTAAACGATGGATACTAGGTGTTGTCTGTATCGA

>GQIS8NW03GCFO7 rank=0342176 x=2484.0 y=3561.0 length=402
CTCGCGTGTCGTGCCAGCCGCCGCGGTAATACGGAGGGTGCGAGCGTTAATCGGAATTACTGGGCGTAAAGCGTGCGTAGGCGGCTTGTTGAGTCAGATGTGAAAGCCCTGGGCTTAACCTGGGAACGGCATATGATACTGGCAAGCTTGAGTTGAGTAGAGGAGGGTGGAATTTCCGGTGTAGCGGTGAAATGCGTAGAGATCGGAAGGAACACCAGTGGCGAAGGCGGCTCTCTGGACTCAAAACTGACGCTGAGGTACGAAAGCGTGGGGAGCAAACAGGATTAGATACCCTGGTAGTCCACGCCGTAAACGATGAGAACTAGCCGTTGGGCTTCAATAAAAGGCTTAGTGGCGCAGCTAACGCGATAAGTTCTCCGCCTGGGGAGTACGGCCGCAAGG

>GQIS8NW03GJUM4 rank=0342388 x=2569.0 y=1358.0 length=49
CTCGCGTGTCGTGCCAGCAGCAGCGGTAATACGTAGGGTGCGTAGCGTT

>GQIS8NW03GAE7G rank=0342493 x=2461.5 y=3818.5 length=480
CTCGCGTGTCGTGCCAGCAGCAGCGGTAATACGTAGGGTGCGAGCGTTAATCGGAATTACTGGGCGTAAAGCGTGCGCAGGCGGTTTGATAAGCCAGATGTGAAATCCCCGAGCTCAACTTGGGAACTGCGTTTGGAACTGTCAGGACTAGAGTGCGTCAGAGGGGGGTGGAATTCCGCGTGTAGCAGTGAAATGCGTAGAGATGCGGAGGAACACCGATGGCGAAGGCAGCCCCCCTGGGGATGACACTGACGCTCATGCACGAAAGCGTGGGGAGCAAACAGGATTAGATACCCTGGTAGTCCACGCCCTAAACGATGTCAATTAGCTGTTGGGGGTTAGAATCCCTGGTAGCGTAGCTAACGCGTGAAAGTTGACCGCCGTGGGGAGTACGGCCGCAAGGTTAAACTCAAAGGAATTGGACGGGGCCGCACAAGCGGTGGATGATGAGGATTAATCGATGCGACGCGAAGAACCTTA

>GQIS8NW03GJVJX rank=0342739 x=2569.5 y=2539.5 length=554
CTCGCGTGTCGTGCCAGCAGCTGCGGTAAGACGGAGGATGCAAGCGTTATCCGGAATTATTGGGCGTAAAGCGTCCGCAGGTGGTCAGACAAGTCTGCCGTTAAAGCGTGGGGCTTAACTCCATAAGGGCGGTGGAAACTGTGTGACTAGAGTGAGGTAGGGGTAGAGGGAATTCCCGGTGTAGCGGTGAAAATGCGTAGATATCGGGAAGAACACCAGTGGCGAAAGCGCTCTACTGGGCCTTGACTGACACTGAGGGACGAAAGCTAGGGGAGCGAAAGGGGATTAGATACCCCTGTAGTCCTAGCCGTAAACGATGGATACTAGGTGTGGTTCGTATCGACCCGGGCCGTGCCGAAGCTAACGCGTTAAGTATCCCGCCTGGGGAGTACGCTCGCAAGAGTGAAACTCAAAGGAATTGACGGGGCCCGCACAAGCGGTGGAGTATGTGGTTTAATTCGATGCAACGCGAAGAACCTTACCAGGGTTTGACATCCCCCGAATCTCTGTGAAAGCGGAGAGTGCCTACGGGGGCGGGGAGACGAGGTGGTGCA

>GQIS8NW03FVW2Z rank=0343070 x=2296.5 y=2985.0 length=215
CTCGCGTGTCGTGCCAGCAGCCGCGGTAATACGTAGGGTGCAAAGCGTTATCCGGAATTATTGGGCGTAAAGCGTCCGCAGGTGGTCAGACAAGTCTGCCGTTAAAGCGTGGGGCTTAACTCCATAAGGGCGGTGGAAACTGTGTGTACTAGAGTGAGGTAGGGGTAGAGGGAATTCCCGGTGTAGCGGTGAAATGCGTAGATATCGGGAAGAAC

>GQIS8NW03FY7VS rank=0343131 x=2334.5 y=1302.0 length=453
CTCGCGTGTCGTGCCAGCCGCGGCGGTAATACGTAGGGTGCGAGCGTTAATCGGAATTACTGGGCGTAAAGCGTGCGCAGGCGGATGTTTAAGCCAGACGTGAAAGCCCCGGGCTTAACCTGGGAATTGCGTTTGGAACTGGACGTCTAGAGTGTGGCAGAGGGAGGTGGAATTCCACGTGTAGCAGTGAAAATGCGTAGAGATGTGGAGGAACACCGATGGCGAAGGCAGCCTCCTGGGCTGACACTGACGCTCATGCACGAAAAGCGTGGGGAGCAAACAGGATTAGACACCCTGGTAGTCCACGCCCTAAACGATGTCAACTGGCTGTTGGGCGGGAAACCGCTTGGTAGCGAAGCTAACGCGTGAAGTTGACCGCCTGGGGAGTACGGCCGCAAGGTGAAACTCAAAGGAATTGACGGGGCCCGCACAAGCGGTGGATGATGTGGATTA

>GQIS8NW03GD7J6 rank=0343365 x=2505.0 y=308.5 length=79
CTCGCGTGTCGTGCCAGCCGCTGCGGTAAGACGGAGGATGCAAGCGTTATCCGGAATTATTGGGCGTAAAAGCGTCCGC

>GQIS8NW03GFCL5 rank=0343388 x=2518.5 y=267.5 length=379
CTCGCGTGTCGTGCCAGCCGCTGCGGTAATACGTAGGGTGCGAGCGTTAATCGGAATTACTGGGCGTAAAGCGTGCGCAGGCGGATGTTTAAGCCAGACGTGAAAGCCCCGGGCTTAACCTGGGAATGGCGCTTGTGACTGCAAGGCTGGAGTGCGGCAGAGGGGGATGGAATTCCACGTGTAGCAGTGAAATGCGTAGAGATGTGGAGGAACACCGATGGCGAAGGCAGCCTCCTGGGCTGACACTGACGCTCATGCACGAAAGCGTGGGGAGCAAACAGGATTAGATACCCTGGTAGTCCACGCCCTAAAACGATGTACGACTGGCTGTTGGGCGGAAACCGCTTGGTAGCGAAGCTAACGCGTGAAGTCGACCGCC

>GQIS8NW03GBTTB rank=0343545 x=2477.5 y=3869.5 length=370
CTCGCGTGTCGTGCCAGCCGCTGCGGTAAGACAGAGGTGGCGAGCGTTGTTCGGAATTACTGGGCTTAAAGGGCGCGTAGGTGGTGATGCAAGTCTGAGGTGGAATTCTACAGCTTAACTGTGGGACTGCCTTGGAAACTGTGTTACTTGAGTCGGACAGGGGAAGGCGGAATTCCTGGTGTAGCGGTGAAATGCGTAGATATCAGGAGGAAGGCCTGTGGCGAAGGCGGCCTTCTGGGTCTTGACTGACACTGAGGCGCGAAAGCGTGGGGAGCAAACAGGATTAGATACCCTGGTAGTCCACGCCCTAAACGGTGGGCATTAGGTGTGGGATCTGTAAGGGTTCTGTGCCGTAGCGAAGCGTTAAATG

>GQIS8NW03GEK7Y rank=0343882 x=2509.0 y=1628.0 length=48
CTCGCGTGTCGTGCCAGCAGCGGCGGTAATACAGAGGGTGCAAGCGTT

>GQIS8NW03GYUH4 rank=0344082 x=2740.5 y=602.0 length=400
CTCGCGTGTCGTGCCAGCCGCGGCGGTAAGACGGAGGATGCAAGCGTTATCCGGAATTATTGGGCGTAAAGCGTCCGCAGGTGGTCAGACAAGTCTGCCGTTAAAGCGTGGGACTTAACTCCATAAGGGCGGTGGAAACTGTGTGACTAGAGTGAGGTAGGGGTAGAGGGAATTCCCGGTGTAGCGGTGAAATGCGTAGATATCGGGAAGAACACCAGTGGCGAAAGCGCTCTACTGGGCCTTGACTGACACTGAGGACGAAAGCTAGGGGAGCGAGAGGGATTAGATACCCCTGTAGTCCTAGCCGTAAACGATGGATACTAGGTGTGGTTCGTATCGACCCGGGCCGTGCCGAAGCTAACGCGTTAAGTACTCCCGCCGTGGGGAGTACGCTCGCAAG

>GQIS8NW03GCQZ5 rank=0344114 x=2488.0 y=1827.5 length=309
CTCGCGTGTCGTGCCAGCCGCGGCGGTAATACGTATGTCGCAAGCGTTATCCGGAATTATTGGGCATAAAGCGCGTCTAGGCGGTTTACTAAGTCTGATGTGAAAATGCGGAGCTCAACTCCGTATTGCGTTGGAAACTGGTAGACTAGAGTATTGGAGAGGTAGGCGGAACTACAAGTGTAGAGGTGAAATTCGTAGATATTTGTAGGAATGCCAATGACGAAGGTAGCTTAACTGGACAAATACTGACGCTGAAGCGCGAAAGCTAGGGGAGCAAACAGGATTAGATACCCTGGTAGTCCTAGCTGT

>GQIS8NW03GKM90 rank=0344201 x=2578.0 y=1606.0 length=254
CTCGCGTGTCGTGCCAGCAGCCGCGGTAATACAGAGGGTGCAAGCGTTAATCGGAATTACTGGGCGTAAAGCGCACGCAGGCGGTTGGTTAAGTCAGATGTGAAAGCCCCGGGCTCAACCTGGGAATTGCATTTGAAACTGGCCAACTAGAGTACGTGAGAGGGGGTAGAATTCCAAGTGTAGCGGTGAAATGCGTAGAGATTTGGAGGAATACCAGTGGCGAAGGCGGCCCCCTGGCACGATACTGACGCTCA

>GQIS8NW03FJZUV rank=0344327 x=2160.5 y=3765.5 length=330
CTCGCGTGTCGTGCCAGCCGCTGCGGTAATACGGAGGGTGCAAGCGTTAATCGGAATTACTGGGCGTAAAGCGCACGCAGGCGGCTTTTTAAGTCGGATGTGAAAGCCCCGGGCTCAACCTGGGAATTGCATCTGATACTGGGAAGCTAGAGTATGTGAGAGGGGGGTAGAATTCCAAGTGTAGCGGTGAAATGCGTAGAGATTTGGAGGAATACCAGTGGCGAAGGCGGCCCCTGGCACAATACTGACGCTCAGGTGCGAAAGCGTGGGGAGCAAACTAGGATTAGATACCCCTGGTAGTCCACGCCGTAAACGTATGTCTACTAGCTG

>GQIS8NW03FV5YK rank=0344675 x=2299.5 y=2202.0 length=359
CTCGCGTGTCGTGCCAGCAGCTGCGGTAAGACGGAGGATGCAAGCGTTATCCGGAATTATTGGGCGTAAAAGCGTCCGCAGGTGGTCAGACAAAGTCTGCCGTTAAAGCGTGGGGCTTAACTCCATAAGGGCGGTGGAAACTGTGTGACTAGAGTGAGGTAGGGGTAGAGGGAATTCCCGGTGTAGCGGTGAAAATGCGTAGATATCGGGAAGAACACCAGTGGCGAAAGCGCTCTACTGGGCCTTGACTGACACTGAGGGACGAAAGCTAGGGGAGCGAAAGGGATTAGATACCCCTGTAAGTCCTAGCCGTAAACGATGGATACTAGGTAGTGGTTCGTATACGACCCGGGGCCGTG

>GQIS8NW03GEF3X rank=0344809 x=2507.0 y=3195.5 length=391
CTCGCGTGTCGTGCCAGCCGCCGCGGTAATACGTATGTCGCAAGCGTTACCCGGAATTATTGGGCATAAAGCGCGTCTAGGCGGTTTACTAAGTCTGATGTGAAAATGCGGAGCTCAACTCCGTATTGCGTTGGAAACTGGTAGACTAGAGTATTGGAGAGGTAGGCGGAACTACAAGTGTAGAGGTGAAATTCGTAGATATTTGTGGGAATGCCAATGACGAAGGTAGCTTACTGGACAAATACTGACGCTGAAGCGCGAAAGCTAGGGGAGCAAACAGGATTAGATACCCTGGTAGTCCTAGCTGTAAACGATGATCACTGGGTGTGGGGGGTCGAACCTCTGCGCCGAAGTTAATGCGATAAGTGATCCGCCTGGGGAGTACGGCCGN

>GQIS8NW03G7U41 rank=0345043 x=2842.5 y=3539.0 length=473
CTCGCGTGTCGTGCCAGCAGCTGCGGTAAAACGTAGGGTGCGAGCGTTATCCGGATTTACTGGGCGTAGAGGGCATGCAGGCGGTTCTGCAAGTCGGACGTGAAAGCCTCTGGCTTAACTGGGGGAGGACGTTCGAGACTGCGGGGCTTGAGGTCGGGAGAGGGGTGTGGAATTCCCGGTGTAGTGGTGGAATGCGTAGAGATCGGGAGGAACACCAGTGGCGAAGGCGGCACCCTGGCCCGCACCTGACGCTGAGGTGCGAAAGCGTGGGGAGCGAACGGGATTAGATACCCCGGTAGTCCACGCTGTAAACGATGGCGACTGGGTGTGGGGTGGTATGAAACCCATCCGTGCCGAAGCGAACGCGTTAAGTCGCCCGCCTGGGGAGTACGGTCGCAAGGCTAAAACTCAAAGGAATTGACGGGGGCCCGCACAAGCAGCGGAGCGTGTGGTTTAATTCGATGCGACACGAA

>GQIS8NW03FVJ6Z rank=0345252 x=2292.0 y=2665.0 length=331
CTCGCGTGTCGTGCCAGCAGCTGCGGTAATACGTAGGGGGGCGAGCGTTGTCCGGATTTTACTGGGGTGTAAAAGGGTGCTCAGGCGGGTTCGTAAGTCAGGGGTGAAACCCCGGAGCTTAACTCCGGAACTGCCCTTGATACTGCGTCCCTAGAGTTTGAAAGAGGCGAGTGGAATATCTGGTGTAGCAGTGAAATGCGTAGATATCAGATAGAACACCAACGGCGAAGGCAGCCCCCTGGGATGACACTGACGCTCATGCACGAAAGCGTGGGGAGCAAACAGGAATTAGATACCCTGGTAGTCCACGACCCTAAACGATGTCAATTAG

>GQIS8NW03HG79S rank=0345577 x=2949.5 y=2190.0 length=246
CTCGCGTGTCGTGCCAGCCGCCGCGGTAATACGTAGGGTGCGAGCGTTAATCGGAATTACTGGGCGTAAAGCGTGCGCAGGCGGATGTTTAAGCCAGACGTGAAAGCCCCGGGCTTAACCTGGGAATTGCGTTTGGAACTGGACGTCTAGAGTGCGGCAGGAGGGAGGTGGAATTCCACGTGTAGCAGTGAAATGCGTAGAGATGTGGAGGAACACCGATGGCGAAGGCAGCCTCCTGGGCTGACA

>GQIS8NW03G3CUC rank=0345871 x=2791.5 y=2098.0 length=107
CTCGCGTGTCGTGCCAGCAGCGGCGGTAAGACGGAGGATGCAAGCGTTATCCGGAATTATTGGGCGTAAAGCGTCCGCAGGTGGTCAGACAAGTCTGCCGTTAAAGC

>GQIS8NW03GI540 rank=0346381 x=2561.5 y=2370.0 length=98
CTCGCGTGTCGTGCCAGCAGCTGCGGTAAGACGGAGGATGCAAGCGTTATCCGGAATTATTGGGCGTAAAGCGTCCGCAGGTCGGTCAGACAAGTCTG

>GQIS8NW03GXJJ4 rank=0346555 x=2725.5 y=1202.5 length=480
CTCGCGTGTCGTGCCAGCAGCGGCGGTAAGACAGAGGTGGCGAGCGTTGTTCGGAATTACTGGGCTTAAAGGGCGAGTAGGCGTCCTGGTAAGTCAGCTGTGGAATCTTTTCGCTTAACGAAAAAATTGCATCTGAAACTACCGGGATTGAGTCAGTGAGGGGAGGGCGGAATTCCTGGTGTAGCGGTGAAATGCGTAGATATCAGGAGGAAGGCCTGTGGCGAAGGCGGCCCTCTGGCACTGTACTGACGCTGAGGCGCGAAAAGCGTGGGGAGCAAACAGGATTAGATACCCTGGTAGTCCACGCCCTAAACGGTGGGCATTAGGTGTAGGGCTCGTAAGGGTTCTGTGCCGAAGGGAACCATTAAATGACCCCGCCTTGGGGAGTACGGCCGCAAGGTTGAAACTCAAAGGATTGACGGGGCCGCACAAGCGGTGGAGCACTGTGGTTTAATTCGACGCTACGCGAAGAACCTTACC

>GQIS8NW03GLYZT rank=0346872 x=2593.5 y=2007.0 length=481
CTCGCGTGTCGTGCCAGCCGCAGCGGTAAGACGGAGGATGCAAGCGTTATCCGGAATTATTGGGCGTAAAAGCGTCCGCAGGTGGTCAGACAAGTCTGCCGTTAAAGCGTGGGGCTTAACTCCATAAGGGCGGTGGAAAACTGTGTGACTAGAGTGAGGTAGGGGTAGAGGGAATTCCCGGTGTAGCGGTGAAATGCGTAGATATCGGGAAGAACACCAGTGGCGAAAGCGCTCTACTGGGCCTTGACTGACACTGAGGGACGAAAGCTAGGGGAGCGAAAGGGATTAGATACCCCTGTAGTCCTAGCCGTAAACGATGGATACTAGGTGTGGTTCGTATCGAACCCGGGCCGTGCCGAAGCTAACGCGTTAAGTATCCCGCCTGGGGAGTACGCTCGCAAGAGTGAACTCAAAGGATTGACGGGGCCGCACAAGCGGTGGAGTATGTGGTTTAATTCGATGCAACGCGAAGAACCTTACC

>GQIS8NW03F23L6 rank=0347212 x=2378.0 y=2172.0 length=52
CTCGCGTGTCGTGCCAGCCGCTGCGGTAAGACGGAGGATGCAAGCGTTATCC

>GQIS8NW03GKM0R rank=0347364 x=2578.5 y=1273.0 length=454
CTCGCGTGTCGTGCCAGCCGCGGCGGTAATACGTAGGGTGCGAGCGTTAATCGGAATTACTGGGCGTAAAGCGTGCGCAGGCGGTTGTGTAAGACAGGTGTGAAATCCCCGGGCTTAACCTGGGAACTGCGCTTGTGACTGCACGACTGGAGTGTGGCAGAGGGGGTGGAATTCCACGTGTAGCAGTGAAATGCGTAGAGATGTGGAGGAACACCGATGGCGAAGGCAGCCCCCTGGGTTGACACTGACGCTCATGCACGAAAGCGTGGGTAGCAAACAGGATTAGATACCCGTGGTAGTCCACGCCCTAAACGATGCGAACTAGGTGTTGGAGAAGGAGACTTCTTTAGTACCGTAGCTAACGCGTGAAGTTCGCCGCCTGGGGAGTACGGTCGCAAGATTAAAACTCAAAGGAATTGACGGGGACCCGCACAAGCGGTGGATGATGTGGATT

>GQIS8NW03HHD5Y rank=0347384 x=2951.5 y=1636.5 length=450
CTCGCGTGTCGTGCCAGCAGCTGCGGTAATACGGAGGAGGCAAGCGTTATCCGGAATTATTGGGCGTAAAGCGTCCGCAGGTGGCTTTTCAAGTCGGTGGTCAAAGCACAGGGCTCAACTCTGTAAAGGCCGGCGAAACTGAGAGGCTAGAGTGCGGTAGGGGCAGAGGGAATTCCCGGTGTAGCGGTGAAATGCGTAGATATCGGGAAGAACACCAGTAGCGAAAGCGCTCTGCTGGACCGCAACTGACACTCAGGGACGAAAAGCTAGGGGAGCGAATGGGATTAGATACCCCAGTAGTCCTAGCCGTAAACGATGGATACTAGGTGTTGTCTGTATCGACCCGGACAGTGCCGGAGCTAACGCGTTAAGTATCCCGCCTGGGGAGTACGCACGCAAGTGTGAAACTCAAAGGAATTGACGGGGCCGCACAAGCGGTGGAGTATGTGG

>GQIS8NW03GJNZI rank=0347737 x=2567.0 y=924.0 length=344
CTCGCGTGTCGTGCCAGCAGCTGCGGTAATACAGAGGGTGCAAGCGTTAATCGGAATTACTGGGCGTAAAGCGCACGTAGGCGGTTTCTTAAGTCAGATGTGAAAGCCCCGGGCTCAACCTGGGAATTGCATTTGAAACTGGGAAACTAGAGTGTGTGAGAGGGGGGTAGAATTCCAAGTGTAGCGGTGAAATGCGTAGAGGTTTGGAGGAATACCAGTGGCGAAGGCGGTCCTCTGGGCCTGCACTGACGCTGAGGGCGCGAAAGCTGGGGGAGCAAACAGAATTAGATACTCTGGTAAGTCCCAGCCCTAAACGGATGGGTACTAGGTGTTCGTTCCTTTAA

>GQIS8NW03GURYZ rank=0347821 x=2693.0 y=3209.0 length=61
CTCGCGTGTCGTGCCAGCAGCCGCGGTAATACAGAGGGTGCAAGCGTTAATCGGAATTACT

>GQIS8NW03GPDO2 rank=0348558 x=2632.5 y=1284.5 length=286
CTCGCGTGTCGTGCCAGCAGCGGCGGTAAGACGGAGGATGCAAGCGTTATCCGGAATTATTGGGCGTAAAGCGTTCCGCAGGTGGTCAGACTAAGTCTGTCCGTTAAAGCGTGGGGCTTAACTCCATAAGGGTCGGTGGAAACTGTGTGACTAGAGTGAGGTAGGGGTAGAGGGAATTCCCGGTGTAGCGGTGAAATGCGTAGATATCGGGAAGAACACCAGTGGCGAAAGCGCTCTACTGGGCCTTGACTGACACTGAGGGACGAAAGCTAGGGGAGCGAAAGGG

>GQIS8NW03FNXJS rank=0348881 x=2205.5 y=3078.0 length=379
CTCGCGTGTCGTGCCAGCAGCCGCGGTAATACAGAGGGTGCAAGCGTCAATCGGAATTACTGGGCGTAAAGCGCACGTAGGCGGTTTCTTAAGTCAGATGTGAAAGCCCCGGGCTCAACCTGGGAATTGCATTTGAAACTGGGAAACTAGAGTGTGTGAGAGGGGGTAGAATTCCAAGTGTAGCGGTGAAATGCGTAGAGATTTGGAGGAATACCAGTGGCGAAGGCGGCCCCCTGGCACAACCCTGACGCTCAGGTGCGAAAGCGTGGGGAGCAAACAGGATTAGATACCCTGGTAGTCCACGCCGTAAACGATGTCTACTAGCTGTTCGTGACCTTGTGTCGTGGAGTAGCGCAGCTAACGCACTAGTAGACCGCCT

>GQIS8NW03G4RGN rank=0348920 x=2807.5 y=2165.0 length=135
CTCGCGTGTCGTGCCAGCCGCTGCGGTAATACGGAGGATGCAAGCGTTATCCGAAATTATTGGGCGTAAAGCGTCCGTAGGTGGTTCATCAAGTCAGTTGTCAAAGCGTGGGGCTTAACCCCATAAAGGCGATTG

>GQIS8NW03F09LD rank=0349111 x=2357.0 y=2623.0 length=160
CTCGCGTGTCGTGCCAGCAGCGGCGGTAAGACAGAGGTGGCGAGCGTTGTTCGGAATTACTGGGCTTAAAGGGCGCGTAGGTGGTGATGCAAGTCTGAGGTGGAATTCTACAGCTTAACTGTGGGACGTGCCTTGGAAACCTGCGTTACTTGAGTCGGAC

>GQIS8NW03GM5BZ rank=0349203 x=2606.0 y=3629.0 length=406
CTCGCGTGTCGTGCCAGCCGCCGCGGTAATACGTAGGGTGCGAGCGTTAATCGGAATTACTGGGCGTAAAAGCGTGCGCAGGCGGATGTTTAAGCCAGACGTGAAAAGCCCCGGGCTTAACCTGGGAATTGCGTTTGGAACTGGACGTCTAGAGTGCGGCAGAGGGAGGTGGAAATTCCACGTGTAGCAGTGAAATGCGTAGAGATGTGGAGGAACACCGATGGCGAAGGCAGCCTCCTGGGCTGACACTGACGCTCATGCACGAAAGCGTGGGGAGCAAACAGGATTAGATACCCTGGTAGTCCACGCCCTAAACGATGTCAACTGGCTGTTGGGCGGGAACCGCTTGGTAGCGAAGCTAACGCGTGAAGTTGACCGCCTGGGGAGTACGGCCGCAAGGTTGAAA

>GQIS8NW03F0Z1M rank=0349332 x=2354.0 y=2536.5 length=365
CTCGCGTGTCGTGCCAGCAGCCGCGGTAGGACGGAGGATGCAAGCGTTATCCGGAATTATTGGGCGTAAAGCGTCCGCAGGTGGTCAGACAAGTCTGCCGTTAAAGCGTGGGGCTTAACTCCATAAGGGCGGTGGAAACTGTGTGACTAGAGTGAGGTAGGGGTAGAGGGAATTCCCGGTGTAGCGGTGAGATGCGTAGATATCGGGAAGAACACCAGTGGTGAAAGCGCTCTACTGGGCCTTGACTGACACTGAGGGACGAAAGCTAGGGGAGCGAGAGGGGATTAGATACCCCTGGTAGTCCTAGCCGTAAACGATGGATACTAGGTGTGGTTCGTATCGACCCGGGCCGTGCCGAAGCTAAC

>GQIS8NW03GNYZI rank=0349353 x=2616.0 y=1100.0 length=331
CTCGCGTGTCGTGCCAGCAGCAGCGGTAATACGTAGGGGGCGAGCGTTGTCCGGATTTACTGGGTGTAAAGGGTGCTCAGGCGGGTTCGTAAAGTCAGGGGTGAAACCCCGGAGCTTAACTCCGGAACTGCCCTTGATACTGCGTCCCTAGAGTTTGAAAGAGGCGAGTGGAATATCTGGTGTAGCAGTGAAAATGCGTAGATATCAGATAGAACACCAATGGCGAAGGCAGCTCGCTGGTTCAATACTGACGCTAAAGCACGAAAGTGTGGGGAGCAAACAGGATTAGATACCCTGTAGTCCACACCCTAAACGATGAATACTAGATGTT

>GQIS8NW03GM4QA rank=0349795 x=2606.0 y=2848.5 length=215
CTCGCGTGTCGTGCCAGCAGCTGCGGTAATACGTAGGGTGCAAGCGTTATCCGGAATCACTGGGCGTAAAGGGTGCGTAGGCGGTCTGACAAGTCAGGAGTGAAAGGCAGTGGCTCAACCATTGTAAGCTTTTGAAACTGTCGGACTTGAATGCAGGAGGGGCAAGTGGAATTCCTAGTGTAGCGGTGAAATGCGTAGATATTAGGAGGAACACC

>GQIS8NW03HEHA5 rank=0350195 x=2918.0 y=911.0 length=305
CTCGCGTGTCGTGCCAGCCGCTGCGGTAATACGGAGGATGCAAGCGTTATCCGGAATTATTGGGCGTAAAAGCGTCCGTAGGTGGTTCATCAAGTCAGTTGTCAAAGCGTGGGGCTTAACCCCCATAAAGGCGATTGAAACTGGTGGGCTAGAGTTTGGTAGGGGTCAGGGGAATTCCCCAGTGTAGCGGTGAAATGCGTAGATATTGGGAAGAACACCGGTGGCGAAAGCGCCTGACTGGGCCTGAACTGACACTGGAAGGGACGAAAGCTAGGGGAGCGAAAAGGGGATTAGATACCCCTGTA

>GQIS8NW03GFUGX rank=0350310 x=2523.0 y=2927.0 length=514
CTCGCGTGTCGTGCCAGCCGCGGCGGTAATACGTAGGTGGCGAGCGTTATCCGGATTTACTGGGCGTAAAGCGCTTGTAGGTGGCTTTTGTAAGTTGGGCGTGAAACCTCTCGGCTCAACCGAGAGACGCCGTCCAATACTGCAAGGCTTAGAGGGTGCCAGAGGGAGGTGGAATTCCTGGTGTAGTAGTGAAATGCGTAGATATCAGGAGGAACACCGGTGGCGAAGGCGGCCTCCTGGGGCATTCCTGACACTGAGAAGCGAAAGCTAGGGGAGCAAACAGGATTAGATACCCTGGTAGTCCTAGCCGTAAACGATGGATGCTAGGTGTTGGAGATTCAAATCCTTCAGCGCCAAAGCTAACGCGTAAGCATCCCGCCTGGGAAGTACGGCCGCAAGGCTAAAACTCCAAAGGAATTGACGGGGACCCGCACAAGCAGCGGAGCGTGTGGTTTAATTCGATGCTACACGAAGACCTACCGGGCTTGACATGCTGGTGTAGTGAACGAAGGGG

>GQIS8NW03GFPUJ rank=0350737 x=2522.5 y=1033.5 length=513
CTCGCGTGTCGTGCCAGCCGCGGCGGTAAGACGGAGGATGCAAGCGTTATCCGGAATTATTGGGCGTAAAGCGTCCGCAGGTGGTCAGACAAGTCTGCCGTTAAAGCGTGGGGCTTAACTCCATAAGGGCGGTGGAAACTGTGTGACTAGAGTGAGGTAGGGGTAGAGGGAATTCCCGGTGTAGCGGTGAAATGCGTAGATATCGGGAAGAACACCAGTGGCGAAAGCGCTCTACTGGGCCTTGACTGACACTGAGGGACGAAAGTTAGGGGAGCAAACAGGATTAGATACCCCAGTAGTTCTAGCCGTAAACGATGGATACTAGGTGTTGTCTGTATCGACCCGGACAGTGCCGGAGCTAACGCGTTAAGTATCCCGCCTGGGGAGTACGCACGCAAGTGTGAAACTCAAAGGAATTGACGGGGGCCCGCACAAGCGGTGGAGTATGTGGTTTAATCGATGCAACGCGAAGAACCTTACCAGGGCTTGGACATGTCGCGAACCCCGCTGAAA

>GQIS8NW03GV51S rank=0351168 x=2709.0 y=2574.0 length=166
CTCGCGTGTCGTGCCAGCCGCTGCGGTAATACGTAGGGTGCAAGCGTTGTCCGGAATTACTGGGTGTAAAGGGTCCGTAGGTGGGTAAACAAGTCAAAGGTTGAAATCTTACAGCTCAACTGTGAAAACTGCCTTTGATACTGTTTTATCTTGAGTATGAGAGAGG

>GQIS8NW03HA0NI rank=0351268 x=2878.5 y=3196.5 length=59
CTCGCGTGTCGTGCCAGCAGCTGCGGTAATACGTAGGGTGCGAGCGTTAATCGGAATTA

>GQIS8NW03FVO07 rank=0351401 x=2294.5 y=745.0 length=369
CTCGCGTGTCGTGCCAGCAGCAGCGGTAATACGGAGGGTGCAAGCGTTAATCGGAATTACTGGGCGTAAAGCGCACGCAGGCGGCTTTTTAAGTCGGATGTGAAAGCCCCGGGCTCAACCTGGGAATTGCATCTGATACTGGGAAGCTAGAGTATGTGAGAGGGGGGTAGGATTCCAAGTGTAGCGGTTGAAATGACGTAGTAGATTTGGAGGAATACCAGTGGCGAAGGCGGCCCCCTGGCACAATACTGACGCTCAGGTGCGAAAGCGTGGGGAAGCAAACAGGATTAGATACCCTGGTAGTCCACGCCGTAAACGATGTCTACTAGCTGTTCGCGGCCTTGTGCTGTGAGTAGCGCAGCTAACGCA

>GQIS8NW03GML5M rank=0351535 x=2600.5 y=3352.0 length=83
CTCGCGTGTCGTGCCAGCAGCCGCGGTAATACGTAGGATGCGAGCGTTGTCCGGATTTACTGGGTGTAAAGGGAGCGTCAAGG

>GQIS8NW03FOE1P rank=0351912 x=2211.0 y=1179.5 length=83
CTCGCGTGTCGTGCCAGCAGCGGCGGTAAGACGAGTGTCCCAAGACGTTAATCCGGATTTATTGGGACGTAAAAGGGTCCGTA

>GQIS8NW03G4U99 rank=0352281 x=2808.0 y=3023.0 length=351
CTCGCGTGTCGTGCCAGCCGCGGCGGTAATACAGGGGGTGCAAGCGTTAATCGGAATTACTGGGCGTAAAGCGCACGTAGGCGGTTTCTTAAGTCAGATGTGAAAGCCCCGGGCTCAACCTGGGAATTGCATTTTGAAACTGGGAAACTAGAGTGTGTGAGAGGGGGGTAGAATTCCAAGTGTAGCGGTGAAATGCGTAGGAGATTTGGAGGAATACCAGTGGCGAAGGCGGCCCCCTGGCACAACACTGACGCTCAGGTGCGAAAGCGTGGGGAGCAAAACAGGATTAGATACCCTGGTAGTCCACGCCGTAAACGATGTCTACTAGCTGCTCGTGACCTTGTGTCGTGA

>GQIS8NW03G4JS9 rank=0352432 x=2805.0 y=443.0 length=298
CTCGCGTGTCGTGCCAGCAGCAGCGGTAAGACAGAGGTGGCGAGCGTTGTTCGGAATTACTGGGCTTAAAGGGCGCGTAGGTGGTGATGCAAGTCCGAGGTGGAATTCTACAGCTTAACTGTGGGACTGCCTTGGAAACTGTGTTACTTGAGTCGGACAGGGGAAGGCGGAATTCCTGGTGTAGCGGTGAAATGCGTAGATATCAGGAGGAAGGCCTGTGGCGAAGGCGGCCTTCGTGGGTCTTGCTGACNCTGAGGCGCGAAAGCGTGGGGAGCAAACAGGATTAGATACCCTGGTA

>GQIS8NW03GGZU2 rank=0352505 x=2536.0 y=3324.0 length=428
CTCGCGTGTCGTGCCAGCCGCTGCGGTAATACAGAGGGTGCAAGCGTTAATCGGAATTACTGGGCGTAAAGCGCACGTAGGCGGTTTCTTAAGTCAGATGTGAAAGCCCCGGGCTCAACCTGGGAATTGCATTTGAAACTGGGAAACTAGAGTGTGTGAGAGGGGGGTAGAATTCCAAGTGTAGCGGTGAAATGCGTAGAGATTTGGAGGAATACCAGTGGCGAAGGCGGCCCCCTGGCACAACACCGACGCTCAGGTGCGAAAGCGTGGGGAGCAAACAGGATTAGATACCCGTGGTAGTCCACGCCGTAACGATGTCGACTTGGAGGTTGTGCCCTTGAGGCGTGGTTTCCGGAGCTACGCGTTAAGTCGACCGCCGTGGGGAGTACGCCGCAAGGTTAAACTCAATGAATTGGACGGGGCCCGGC

>GQIS8NW03GW6LC rank=0352809 x=2721.5 y=782.0 length=475
CTCGCGTGTCGTGCCAGCCGCTGCGGTAAGACGGAGGATGCAAGCGTTATCCGGGATTATTGGGCGTAAAGCGTCCGCAGGTGGTCAGACAAGTCTGCCGTTAAAAGCGTGGGGCTTAACTCCATAAGGGCGGTGGAAACTGTGTGACTAGAGTGAGGTAGGGGTAGAGGGAATTCCCGGTGTAGCGGTGAAATGCGTAGATATCGGGAAGAACACCAGTGGCGAAAGCGCTCTACTGGGCCTTGACTGACACTGAGGGACGAAAGCTAGGGGAGCGAAAGGGATTAGAATACCCCTGTAGTCCTAGCCGTAAACGATAGGATACTAGGTGTGGTTCGTATCGACCCGGGCCGTGCCGAAGCTAACGCGTTAAGTATCCCGCCTGGGGAGTACGCTCGCAAGAGTGAAACTCAAAGGAATTGACGGGGCCCGCACAAGCGGTGGAGTATGTGGTTTAATTCGATGCAACGCGAAG

>GQIS8NW03FZCC4 rank=0352895 x=2335.0 y=3014.0 length=160
CTCGCGTGTCGTGCCAGCAGCTGCGGTAATACGTAGGGTGCGAGCGTTAATCGGAATTACTGGGCGTAAAGCGTGCGCAGGCGGTTTTTTAAGATAGGCGTGAAAATCCCCGGGCTCAACCTGGGAACTGCGCTTATGACTGGAAGACTAGAGTATGGCA

>GQIS8NW03HG4ID rank=0353538 x=2948.5 y=1411.0 length=80
CTCGCGTGTCGTGCCAGCAGCTGCGGTAAGTACGTAGGGGGCAAGCGTTGTCCGGATTTTACTGGGTGTAAAGGGCGCGC

>GQIS8NW03FXSL3 rank=0353851 x=2318.5 y=393.0 length=199
CTCGCGTGTCGTGCCAGCCGCTGCGGTAATACAGAGGGTGCAAGCGTTAATCGGAATTACTGGGCGTAAAGCGCACGTAGGCGGTTTCTTAAGTCAGATGTGAAAGCCCCGGACTCAACCTGGGAATTGCATTTGAAACTGGGAAACTAGAGTGTGTGAGAGGGGGTAGAATTCCCGGNGTAGCGGTGAAATGCGTAGA

>GQIS8NW03GL0FH rank=0354565 x=2593.0 y=3867.0 length=453
CTCGCGTGTCGTGCCAGCCGCGGCGGTAATACGTAGGGTGCGAGCGTTAATCGGAATTACTGGGCGTAAAGCGTGCGCAGGCGGTTTTGTAAGACAGGCGTGAAATCCCCGGGCTCAACCTGGGAATGGCGCTTGTGACTGCAAGGCTGGAGTGCGGCAGAGGGGGATGGAATTCCGCGTGTAGCAGTGAAATGCATTGATATCAGGAGGAACACCCGTGACGAAGGCGGTCTGCTGGGCATCTTCTGACGCTGAGGCGCGAAGGCAGGGGGGAGCAAACGGGATTAGATACCCCGGTAGTCCCTGCCGTAAACGATGGATGCTAGGTGTGAGCGGTATCAATCCCGTTCGTGCCGTCGCTAACGCATTAAGCATCCCGCCTGGGGAGTACCGGCCGCAGGTTGAAACTCAATGAATTGACGGGACCCGCACAAGCGGTGGAGCATGTGGTTT

>GQIS8NW03F336L rank=0355072 x=2390.0 y=411.0 length=385
CTCGCGTGTCGTGCCAGCAGCTGCGGTAATACGTAGGAGGCAAGCGTTGTCCGGATTTACTGGGTGTAAAGGGTCCGCAGGCTGGCATCTAAGTCGGTGGTGAAATCCTTCAGCTTAACTGAAGAACTGCCTCCGATACTGGATGTCTTGAAGACGGGAGAGGGTGACGGAATTCCAGGTGTAGCGGTGAAATGCTTAGATATCTGGAAGACACCGGTTGCGAAGGCTGTTGCCTGGCCCTTCTTGACGCTCAGGGACGAAAGCGTGGGGATCAAACAGGATTAGATACCCTGGTAGTCCACGCCGTAAACGATGGATACTCGGTGTCGGCCCCGCAGAGCGCTCGCAGTCGAGCGCCCCGCGGGGTCGGTGCCTAAGCTAACGC

>GQIS8NW03HAYXK rank=0355126 x=2878.0 y=966.5 length=310
CTCGCGTGTCGTGCCAGCCGCTGCGGTAAGACGGAGGATGCAAGCGTCATCCGGAATTATTGGGCGTAAAGCGTCCGCAGGTGGTCAGACAAGTCTGCCGTTAAAGCGTGGGGCTTAACTCCATAAGGGCGGTGGAAACTGTGTGACTAGAGTGAGGTAGGGGTAGAGGGGAATTCCCGGTGTAGCGGTGAAATGCGTAGATATCGGGAAGAACACCAGTGGCGAAAGCGCTCTACTGGGCCTTGACTGACACTGAGGGACAAAGCTAGGGGAGCGAAAGGGATTAGATAACCCCTGTAGTCCTAGCCGT

>GQIS8NW03GAYYF rank=0355319 x=2468.5 y=741.0 length=401
CTCGCGTGTCGTGCCAGCAGCCGCGGTAATACGTAGGGTGCGAGCGTTAATCGGAATTACTGGGCGTAAAGCGTGCGCAGGCGGATGTTTAAGCCAGACGTGAAAGCCCCGGGCTTAACCTGAGAATTGCGTTTGGAACTGGACGTCTAGAGTGCGGCAGAGGGAGGTGGAATTCCACGTGTAGCAGTGAAATGCGTAGAGATGTGGAGGAACACCGATGGCGAAGGCAGCCTCCTGGGCTGACACTGACGCTCATGCACGAAAGCGTGGGGAGCAAACAGGATTAGATACCCTGGTAGTCCACGCCCTAAACGATGTCAACTGGCTGTTGGGCGGGAAACCGCTTGGTAGCGAAGCTAACGCGTGAAGTTGACCGCCGTGGGGAGTACGGCCGCAAGGTT

>GQIS8NW03F5TSM rank=0355419 x=2409.0 y=2436.0 length=304
CTCGCGTGTCGTGCCAGCCGCGGCGGTAAGACGGAGGATGCAAGCGTTATCCGGAATTATTGGGCGTAAAGCGTCCGCAGGTGGTCAGACAAGTCTGCCGTTAAAGCGTGGGGCTTAACTCCATAAGGGCGGTGGAAACTGTGGGACTAGAGCGAGGTAGGGGTAGAGGGAATCCCGGTGTAGCGGTGAAATGCGTAGATATCGGGAAGAACACCAGTGGCGAAAGCGCTCTACTGGGCCTTGACTGACACTGAGGGACGAAAGCTAGGGGAGCGAAAGGGATTAGATACCCCTGTAGTCCTAG

>GQIS8NW03GA2OO rank=0355800 x=2469.0 y=1478.0 length=377
CTCGCGTGTCGTGCCAGCAGCGGCGGTAATACAGAGGGTGCAAGCGTTAATCGGAATTACTGGGCGTAAAGCGCACGTAGGCGGTTTCTTAAGTCAGATGTGAAAGCCCCGGGCTCAACCTGGGAATTGCATTTGAAACTGGGAAACTAGAGTGCGTGAGAGGGGGGTAGAATTCCAAGTGTAGCGGTGAAATGCGTAGAGATTTGGAGGAATACCAGTGGCGAAGGCGGCCCCCTGGCACAACACTGACGCTCAGGTGCGAAAGCGTGGGGAGCAAACAGGATTAGATACCCTGGTAGTCCACGCCGTAAACGATGATAACTAGCTGTCCGGGCACATGGTGCCTGGGTGGCGCAGCTAACGCATTAAGTTATCCG

>GQIS8NW03HEMC9 rank=0355859 x=2919.0 y=3371.5 length=155
CTCGCGTGTCGTGCCAGCCGCTGCGGTAATACGTAGGGTGCGAGCGTTAATCGGAATTACTGGGCGTAAAGCGTGCGCAGGCGGTTTTTTAAGATAGGCGTGAAATCCCCGGGCTCAACCTGGGAACTGCGCTTATGACTGGAAGACTAGAGTAT

>GQIS8NW03F8CGM rank=0355861 x=2438.0 y=1156.0 length=307
CTCGCGTGTCGTGCCAGCCGCAGCGGCGGTAATACGTAGGATGCGAGCGTTGTCCGGATTTACTGGGTGTAAAGGGAGCACAGGCGGGTTGGTAAGTCGGTGGTGAAATTCTCAGGCTTAACCTGAGGACTGCCATCGATACTGCTGATCTTGAGTGCAGAAGAGGTTGATGGAATTCTAGGTGTAGCGGTGAAATGCGTAGATATCTAGAAGAACACCGATGGCGAAGGCAGTCGACTAGTCTGTTACTGACGCTCATGCTCGAAAGCGTGGGAGCAAACGGGATTAGATACCCTGGTAGTCCACG

>GQIS8NW03GRFW5 rank=0356087 x=2655.5 y=3271.5 length=521
CTCGCGTGTCGTGCCAGCAGCGGCGGTAATACAGAGGGTGCAAGCGTTAATCAGAATTACTGGGCGTAAAGCGCACGTAGGCGGTTTCTTAAGTCAGATGTGAAAGCCCCGGGCTCAACCTGGGAATTGCATTTGAAACTGGGAAACTAGAGTGTGTGAGAGGGGGGTAGAATTCCAAGTGTAGCGGTGAAATGCGTAGAGATTTGGAGGAATACCAGTGGCGAAGGCGGCCCCCTGGCACAACACTGACGCTCAGGTGCGAAAGCGTGGGGAGCAAACAGGATTAGATACCCTGGTAGTCCACGCCGTAAACGATGTCTACTAGCTGTTCGTGACCTTGTGTCGTGAGTAGCGCAGCTAACGCACTAAGTAGACCGCCTGGGGAGTACGGTCGCAAGATTAAAACTCAAATGAATTGACGGGGGCCGCACAAGCGGTGGAGCATGTGGTTTAATTCGACGCAACGCGAAGAACCTTACCTACTCTTCGACATCTAGCGAAGATTGTAGGGATACGATTGT

>GQIS8NW03HEO0M rank=0356089 x=2920.5 y=2708.0 length=282
CTCGCGTGTCGTGCCAGCAGCGGCGGTAAGACAGAGGTGGCGAGCGTTGTTCGGAATTACTGGGCTTAAAGGGCGCGTAGGTGGTGGTGCAGGTCTGAGGTGGAATTCTACAGCTTAACTGTGGGACTGCCTTGGAAACTGTGTTACTTGAGTCGGACAGGGGAAGGCCGGAATTCCTGGTGTAGCGGTGAAATGCGTAGATATCAGGAGAAGGCCTGTGGCGAAGGCGGCCTTCTAGGGTCTTAGACTGACACTGAGGCGCGAAAAGCGTGGGGAGCAAAC

>GQIS8NW03GF18X rank=0356198 x=2526.0 y=719.0 length=337
CTCGCGTGTCGTGCCAGCAGCAGCGGTAATATGGAGGGTGCGAGCGTTACCCGGATTTTACTGGGTGTAAAGGGCGTGTAGGCGGTCTCTCAAGTCCGATGCTAAAGACCGAAGCTCAACTTCGGGAGTGCGTTGGATACTGTGAGGCTAGACGGTCGGAGAGGGTAGCGGAATTTCCTGAGTAGCGGTGAAATGCGCAGATACAGGAAGGAACGCCAATAGCGAAAGCAGCTACCTGGACGATTTTGTGACGCTGAGGCGCGAAAGCGTGGGGAGCAAACCGGATTAGATACCCGGGTAGTCCACGCCCTAAACGTTGAGTGCTGGGTGTCCGACA

>GQIS8NW03GE608 rank=0356769 x=2516.0 y=1226.0 length=442
CTCGCGTGTCGTGCCAGCAGCGGCGGTAATACGTAGGGTGCGAGCGTTGTCCGGAATTACTGGGTGTGAAGGGTCCGTAGGTGGGTGGATAAGTCAATGGTGAAATTTCTCGGCTTAACCGAGAAACTGCCATTGAAACTATTCATCTTGAGTGCGATAGAGGGTGATGGAATTCATGGTGTAGCGGTGAAATGCGTAGATATCATGAAGAACACCAGTTGCGAAGGCGATTACCTGGCTCGTTACTGACACTGAGGGACGAAAGCGTGGGGAGCAACAGGATTAGATACCTGGTAGTCCACGCCCTAACGATGGATGCTCGGTGTTGGTCTCGTTAATTCGGGATCAGTACCTTAGCTAACGCGTTAAGCATCCCACCTGGGAGTACGATCGCAAGGTTGAAACTACAAGAATTGGACGGGGCCGCACAAGCAGTGGAGCA

>GQIS8NW03GMMXN rank=0356797 x=2601.5 y=265.5 length=259
CTCGCGTGTCGTGCCAGCCGCGGCGGTAATACGTATGTCGCAAGCGTTATCCGGAATTATTGGGCATAAAGCGCGTCTAGGCGGTTTACTAAGTCTGATGCGAAAATGCGGAGCTCAACTCCGTATTGCGTTGGAAACTGGTAGACTAGAGTATTGGAGAGGTAGGCGGAACTACAAGTGTAGAGGTGAAATTCGTAGATTATTTGTAGGAATGCCAATGACGAAGGTAGCTTACTGGACAAATACTGACGCTGAAGCG

>GQIS8NW03G7Q11 rank=0357319 x=2841.5 y=2343.5 length=70
CTCGCGTGTCGTGCCAGCAGCCGCGGTAATACAGAGGGTGCAAGCGTTGTTCGGAATTACTGGGCGTAAA

>GQIS8NW03GR0S3 rank=0357484 x=2662.0 y=1669.0 length=456
CTCGCGTGTCGTGCCAGCCGCCGCGGTAATACGTAGGGGGCAAGCGTTGTCCGGATTTACTGGGTGTAAAGGGCGCGCAGGCGGGTTAGCGAGTCAGAGGTGAAATCCTACAGCTTAACTGTAGAACTGCCTTTGAAACTGTTAATCTTGAGTGCGGAAGAGAGGGACGGAATTCCAGGTGTAGCGGTGAAATGCGTAGATATCTGGAAGAACACCAGTAGCGAAGGCGGTCTCTTGGTCCGTTACTGACGCTCAGGCGCGAAAGCGTGGGGAGCAAACAGGATTAGATACCCTGGTAGTCCACGCCCTAAACGATGAATACTAGGTGTTGTTCTTTTGATCAGCGCCGCAGCTAACGCATTAAGTATTCCACCTGGGGAGTACGATCGCAGGGTTGAAACTCAAAGGAATTGACGGGGCCGCACAAGCAGTGGAGCATGTGGTTTAATTCGATGC

>GQIS8NW03G0254 rank=0357749 x=2765.5 y=2746.0 length=465
CTCGCGTGTCGTGCCAGCAGCTGCGGTAAGACGGAGGATGCAAGCGTTATCCGGAATTATTGGGCGTAAAAGCGTCCGCAGGTGGTCAGACAAGTCTGCCGTTAAAAGCGTGGGGCTTAACTCCATAAGGGCGGTGGAAAACTGTGTGACTAGAGTGAGGTAGGGGTAGAGGGAATTCCCGGTGTAGCGGTGAAATGCGTAGATATCGGGAAGAACACCAGCGGCGAAAGCGCTCTACTGGGCCTTGACTGACACTGAGGGACGAAAGCTAGGGGAGCGAAAGGGATTAGATACCCCTGTAGTCCTAGCCGTAAACGATGGATACTAGGTGTGGTTCGTATCGACCCGGGCCGTGCCGAAGCTAACGCGTTAAGTATCCCGCCTGGGGAGTACGCTCGCAAGAGTGAAACTCAAAGGATTGGACGGGGCCCGCACAAGCAGCGGAGCGTGTGGTTTAATTCGATG

>GQIS8NW03G3XYS rank=0357944 x=2798.5 y=802.0 length=373
CTCGCGTGTCGTGCCAGCCGCAGCGGTAATACGTAGGGGGCAAGCGTTGTCCGGATTTACTGGGTGTAGAGGGCGCGCAGGCGGGTTAGCAAGTCAGAGGTGAAATCCTACAGCTTAACTGTAGAACTGCCTTTGAAACTGTTAATCTTGAGTAGCGGAAGAGAGAGACGGAATTCCAGGTGTAGCGGTGAAATGCGTAGATATCTGGAAGAACACCAGTAGCGAAGGCGGTCTCTTAGTCCGTTACTGACGCTCAGGCGCGAAAGCGTGGGGGAGCAAACAGGATTAAGATACCCTGGTAGTCCACGCCCTAAACGATGATACTAGGTGTTGTTCTTTTGATCAGCGCCGNAGCTAACGCATTAAGTATTCC

>GQIS8NW03GMW7Z rank=0358331 x=2604.5 y=1309.0 length=404
CTCGCGTGTCGTGCCAGCCGCTGCGGTAAGACGGAGGATGCAAGCGTTATCCGGAATTATTGGGCGTAAAGCGTCCGCAGGTGGTCAGACAAGTCTGCCGTTAAAAGCGTGGGGCTTAACTCCATAAGGGCGGTGGAAACTGTGTGACTAGAGTGAGGTAGGGGTAGAGGGAATTCCCGGTGTAAGCGGTGAAATGCGTAGATATCGGGAAGAACACCAGTGGCGAAAGCGCTCTACTGGGCCGTGACTGACACTGAAGGGACGAAAGCTAGGGGAGCGAAAGGGATTAGATACCCCTGTAGTCCTAAGCCGTAAACGATGGATACTAGGTGTGGTTCGTATCGACCCGGGCCGTGCCGAAGCTAACGCGTTAAGTATCCCGCCGTGGGGAGTACGCTCGCAAG

>GQIS8NW03FYGPC rank=0358737 x=2325.0 y=2942.5 length=469
CTCGCGTGTCGTGCCAGCAGCCGCGGTAAAACGTAGGAGGCGAGCGTTATCCGGATTTACTGGGCGTAAAGCGCGTGCAGGTGGATTGGAAAGTTGGATGTGAAAGCTCCCGGCTTAACTGGGAGAGGTCGTTCAATACTTCTGAACTAGAGGATGGGAGAGGGAGGTGGAATTCCGTGTATAGCGGTGAAATGCGTAGATATCGGGAAGAACACCAGTGGCGAAAGCGCTCTACTGGGCCTTGACTGACGCTGAGGGACGAAAGCTAGGGGAGCGAAAGGGATTAGATACCCCTGTAGTCCTAGCCGTAAACGATGAATACTAGGTGTGGTCCGTATCGACCCGGGCCGTGCCGAAGCTAACGCGTTAAGTATCCCGCCTGGGGAGTACGCTCGCAAGAGTGAAACTCAAAGGAATTGACGGGGCCCGCACAAGCGGTGGAGTATGTGGTTTAATTCGATGCAACGCG

>GQIS8NW03F0GRZ rank=0358766 x=2348.5 y=2141.0 length=340
CTCGCGTGTCGTGCCAGCCGCTGCGGTAATACGTATGTCGCAAGCGTTATCCGGAATTATTGGGCATAAAGCGCGTCTAGGCGGTTTACTAAGTCTGATGTGAAAATGCGGAGCTCAACTCCGTATTGCGTTGGAAACTGGTAGACTAGAGTATTGGAGAGGTAGGCGGAACTACAAGTGTAGAGGTGAAATTCGTAGATATTTGTAGGAATGCCAATGACGAAGGTAGCTTACTGGACAAATACTGACGCTGAAGACGCGAAAGCTAGGGGAGCAAACAGGATTAGATACCCTGGTAGTCCTAGCCGTAACGTAAACGTAGTAGTACTACTACGGTGGG

>GQIS8NW03GD9YH rank=0358957 x=2505.5 y=3415.5 length=466
CTCGCGTGTCGTGCCAGCAGCTGCGGTAATACGGAGGGTGCAAGCGTTAATCGGAACTACTGGGCGTAAAGCGCACGCAGGCGGCTTTTTAAGTCGGATGTGAAAGCCCCGGGCTCAACCTGGGAATTGCATCTGATACTGGGAAGCTAGAGTATGTGAGAGGGGGGTAGAATTCCAAGTGTAGCGGTGAAATGCGTAGAGATTTGGAGGAATACCAGTGGCGAAGGCGGCCCCCTGGCACAATACTGACGCTCAGGTGCGAAAGCGTGGGGAGCAAACAGGATTAGATACCCTGGTAGTCCACGCCGTAAACGATGTCTACTAGCTGTTCGCGGCCTTGTGTTGTGAGTAGCGCAGCTAACGCATTAAGTAGACCGCCTGGGGATACGGTCGCAAAGNTTAAAACTCAAATGAATTGGACGGGGGCCCGCACAAGCGGTGGAGCATGTGGTTTAATTCGACGCAA

>GQIS8NW03GXZQ4 rank=0359019 x=2730.0 y=1710.0 length=409
CTCGCGTGTCGTGCCAGCAGCAGCGGTAAGACGGAGGATGCAAGCGTTATCCGGAATTATTGGGCGTAAAGCGTCCGCAGGTGGTCAGACAAGTCTGCCGTTAAAGCGTGGGGCTTAACTTCATAAGGGCGGTGGAAAACTGTGTGACTAGAGTGAGGTAGGGGTAGAGGGAATTCCCGGTGTAGCGGTGAAATGCGTAGATATCGGGAAGAACACCAGTGGCGAAAGCGCTCTACTGGGCCTTGACTGACACTGAGGGACGAAAGCTAGGGGAGCGAAAGGGATTAGATACCCCTGTAGTCCTAGCCGTAAACGATGGATACTAGGTGTGGTTCGTATCGACCCGGCCGTGCCGAGCTACGCGTTAAGTATCCCGCTGGGGAGTACGCTCGCAAGAGTGAAACTCCAA

>GQIS8NW03HADG2 rank=0359276 x=2871.5 y=1828.0 length=346
CTCGCGTGTCGTGCCAGCCGCGGCGGTAATACGGAGGATGCAAGCGTTATCCGGAATTATTGGGCGTAAAGCGTCCGCAGGTGGTCAGACAAGTCTGCCGTTAAAGCGTGGGGCTTAACTCCATAAGGGCGGTGGAAACTGTGTGACTAGAGTGAGGTAGGGGTAGAGGGAATTCCCGGTGTAGCGGTGAAATGCGTAGATATCGGGAAGAACACCAGTGGCGAAAGCGCTCTACTGGGCCTTGACTGACACTGAGGGACGAAAGCTAGGGGAGCGAAAGGGATTAGATACCCCTGTAGTCCTAGCCGTAAACGATGGATACTAGGTGTGGTTCGTATCGACCGGG

>GQIS8NW03FIDP0 rank=0359369 x=2142.0 y=2150.5 length=157
CTCGCGTGTCGTGCCAGCCGCTGCGGTAATACGGAGGATGCAAGCGTTATCCGGAATTATTGGGCGTAAAGCGTCCGTAGGTGGTTCATCAAGTCAGTTGTCAAAGCGTGGGGCTTAACCCCATAAAGGCGATTGAAACTGGTGGGCTAGAGTTTGG

>GQIS8NW03GRV5B rank=0359543 x=2660.0 y=3821.0 length=185
CTCGCGTGTCGTGCCAGCAGCGGCGGTAATACGGAGGATGCAAGCGTTATCCGGAATTATTGGGCGTAAAGCGTCCGTAGGTGGTTCACTAAGTCAGTTGTCAAAGCGTGGGGCTTAACCCCATAAAGGCGATTGAAACTGGTGGGCTAGAGTTTGGTAGGGGTCAGGGGAATTCCCAGTGTGGC

>GQIS8NW03FMGD9 rank=0359912 x=2188.0 y=3823.0 length=319
CTCGCGTGTCGTGCCAGCCGCGGCGGTAAGACGGAGGATGCAAGCGTTATCCGGAATTATTGGGCGTAAAGCGTCCGCAGGTGGTCAGACAAGTCTGCCGTTAAAGCGTGGGGCTTAACTCCATAAGGGCGGTGGAAAACTGTGTGACTAGAGTGAGGTAGGGGTAGAGGGAATTCCCCGGTGTAGCGGTGAAATGCGTAGATATCGGGAAGAACACCAGTGGCGAAAGCGCTCTACTGGGCCTTGACTGACACTGAGGGGACGAAAAGCTGGGGAGGCGAAAGGGGATTAGATACCCCTCGTAGTCCTAGCCGTAAAC

>GQIS8NW03GYRT9 rank=0359924 x=2739.0 y=1247.0 length=267
CTCGCGTGTCGTGCCAGCAGCAGCGGTAATACGGAGGGTGCAAGCGTTAATCGGAATTACTGGGCGTAAAGCGCACGCAGGCGGCTTTTTAAGTCGGATGTGAAAGCCCCGGGCTCAACCTGGGAATTGCATCCGATACTGGGAAGCTAGAGTATGTGGGAGGGGGTAGAATTCCAAGTGTAGCGGTGAAATGCGTAGAGATTTGGAGGAATACCAGTGGCGAAGGCGGCCCCCTGGCACAATACTGACGCTCAGGTGCGAAAGCGT

>GQIS8NW03HA8JR rank=0359954 x=2881.0 y=1141.0 length=292
CTCGCGTGTCGTGCCAGCAGCGGCGGTAATACGTAGGGTGCAAGCGTTAATCGGAATTACTGGGCGCAAAGCGCACGTAGGCGGTTTCTTAAGTCAGATGTGAAAGCCCCGGGCTCAACCTGGGAATTGCATTTGAAACTGGGGAAACTAGAGTGTGTGAGGAGGGGGGTAGAATTCCAAGTGTAGCGGTGAAATGCGTAGAGATTTGGAGGAATACCAGTGGCGAGGCGGCCCCTGGCACACACTGGCGCTCAGGTGCGAAAGCGTGGGGAGCAAACAGGATTAGATACCC

>GQIS8NW03GEPIC rank=0359983 x=2510.0 y=3090.0 length=70
CTCGCGTGTCGTGCCAGCCGCTGCGGTAATACGGAGGGTGCAAGCGTTAATCGGAATTACTGGGCGTAAA

>GQIS8NW03FICRC rank=0360015 x=2142.5 y=902.0 length=234
CTCGCGTGTCGTGCCAGCCGCTGCGGTAATACGTAGGAGGCGAACGTTATTCGGATTTACTGGGCGTAAAGCGGGTGTAGACGGCTTCTTAAGTCGGATGTGAAATCTACCTGACTTAATTAGGAGGGGACATTCGATACTAAGAGGCTGGAGGACGGTAGAAGAAAGCGGAACTCCCGGTGTAGCGGTGAAATTCGTAGATATCGGGAGGAACACCAGTGGCGAAGGCGGCTC

>GQIS8NW03FU38Y rank=0360085 x=2287.5 y=2480.0 length=442
CTCGCGTGTCGTGCCAGCCGCGGCGGTAATACGGAGGATGCAAGCGTTATCCGGAATTATTGGGCGTAAAGCGTCCGTAGGTGGTTCATCAAGTCAGTTGTCAAAGCGTGGGGCCTAACCCCATAAAGGCGATTGAAACTGGTGGGCTAGAGTTTGGTAGGGGTCAGGGGAATTCCCAGTGTAGCGGTGAAATGCGTAGATATTGGGAAGAACACCGGTGGCGAAAGCGCCTGACTGGGCCTGAACTGACACTGAGGGACGAAAGCTAGGGGAGCGAAAGGGATTAGATACCCCTGTAGTCCTAGCTGTAAACGGATGGGTACTAGGTGTTGCCCGTATCGACCCGGGCAGTGCCGTAGCTAACGCCGTTAAGTATCCCGCCTGGGGAGTACGCTCGCAAGAGTGAAACTCAAAGGAATTGACGGGGGCCCGCACAAGCGGT

>GQIS8NW03FRYDM rank=0360088 x=2251.5 y=2360.5 length=224
CTCGCGTGTCGTGCCAGCAGCTGCGGTAAGACGGAGGATGCAAGCGTTATCCGGAATTATTGGGCGTAAAGCGTCCGCAGGTGGTCAGACAAGTCTGCCGTTAAAAGCGTGGGGCTTAACTCCATAAGGGCGGTGGAAACTGTGTGACTAGAGTGAGGTAGGGGTAGAGGGAATTCCCGGTGTAGCGGTGAAAATGCGTAGATATCGGGGAAGAACACCAGTGG

>GQIS8NW03G6O61 rank=0361056 x=2829.5 y=2427.0 length=438
CTCGCGTGTCGTGCCAGCCGCTGCGGTAATACGGAGGATGCAAGCGTTATCCGGAATTATTGGGCGTAAAGCGTCCGTAGGTGGTTCATCAAGTCAGTTGTCAAAGCGTGGGGCTTAACCCCATAAAGGCGATTGAAACTGGTGGGCTAGAGTTTGGTAGGGGTCAGGGGAATTCCCAGTGTAGCGGTGAAATGCGTACGATATTGGGAAGAACACCGGTGGCGAAAGCGCCTGACTGGGGCCTGAACTGACACTGAGGGGACGAAAGCTAGGGGGAGCGAAAGGGGATTAGATACCCCTGTAGTCCTAGCTGTAAACGATGGGGTACTAGGTGTTGCCCCGTATCGACCCGGGCAGTGCCGTAGCTAACGCGTTAAGTATACCCGCCTGGGGGAGTACGCTCGCAAGAGTGAAACTCAAAGGAATTGACGGGGGCCC

>GQIS8NW03FOLQP rank=0361243 x=2213.0 y=1663.5 length=406
CTCGCGTGTCGTGCCAGCCGCCGCGGTAATACGTAGGGTGCGAGCGTTGTCCGGAATTACTGGGTGTGAAGGGTCCGTAGGTGGGTGGATAAGTCAATGGTGAAATTTCTCGGCTTAACCGAGAAACTGCCATTGAAACTATTCATCTTGAGTGCGATAGAGGGTGATGGAATTCATGGTGTAGCGGTGAAATGCGTAGATATCATGAAGAACACCAGTTGCGAAGGCGATTACCTGGCTCGTTACTGACACTGAGGGACGAAAGCGTGGGGAGCAAACAGGATTAGATACCCTGGTAGTCCACGCCCTAAACGATGGATGCTCGGTGTTGGTCTCGTTAATTCGGGATTAGTACCTTAGCTAACGCGTTTAACGCATCCCACTGGGGAAGTACGATCGCAAGGTT

>GQIS8NW03F6HP1 rank=0361333 x=2417.5 y=679.0 length=277
CTCGCGTGTCGTGCCAGCAGCAGCGGTAAGACAGAGGTGGCGAGCGTTGTTCGGAATTACTGGGCTTAAAGGGCGCGTAGGTGGTGATGCAAGTCTGAGGTGGGAATTCTACAGCTTAACTGTGGGACTGCCTTGGAAACTGTGTTACTTGAGTCGGACAGGGGAAGGCGGAATTCCTGGTGTAGCGGTGAAATGCGTAGATATCAGGAGGAAGGCCGTGTGGCGAAGGCGGCCTTCTGGGTTCTTGACTGACACTGAGGCGCGAAAGCGTGGGAGC

>GQIS8NW03G25L7 rank=0361361 x=2789.5 y=925.0 length=168
CTCGCGTGTCGTGCCAGCAGCAGCGGTAATACGTAGGGTGCGAGCGTTAATCGGAATTACTGGGCGTAAAGCGTGCGCAGGCGGTTTTTTTAAGACAGGCGTGAAATCCCCGGGNTTAAACCTGGGAACTGCGCTTGTGACTGGAAGACTGGAGTATGGCAGAGGGGG

>GQIS8NW03FZH0B rank=0361799 x=2337.0 y=2137.5 length=413
CTCGCGTGTCGTGCCAGCAGCCGCGGTAATACAGAGGGTGCAAGCGTTAATCGGAATTACTGGGCGTAAAGCGCGCGTAGGCGGTTTCTTAAGTCAGATGTGAAAGCCCCGGGCTCAACCTGGGAATTGCATTTGAAACTGGGAAACTAGAGTGTGTGAGAGGGGGGTAGGAATTCCAAGTGTAGCGGTGAAATGCGTAGAGATTTGGAGGAATACCAGTGGCGAAGGCGGCCCCCTGGCACAACACTGACGCTCAGGTGCGAAAGCGTGGGGAGCAAACAGGATTAGATACCCTGGTAGTCCACGCCGTAAACGATGTCTACTAGCTGTTCGTGACCTTGTGTCGTGAGTAGCGCGGCTAACGCACTAAGTAGACCGCCTGGGGAGTACGGTCGCAAGATTAAAACTCAAAT

>GQIS8NW03GQ4W0 rank=0361815 x=2652.5 y=1298.0 length=354
CTCGCGTGTCGTGCCAGCCGCCGCGGTAATACGGAGGAATGCAAGCGTTATCCGGAATTATTGGGCGTAAAGCGTCCGTAGGTGGTTCATCAAGTCAGTTGTCAAAGCGTGGGGCTTAACCCCCATAAAAGGCGATTGAAAACTGGTGGGGCTAGAGTTTTGGTAGGGGTCAGGGGAATTCCCAGTGTAGCGGTAGAAATGCGTAGATATTGGGAAGAACACCGGTGGCGAAAGCGCCTGACTGGGCCTGAACTGACACTGAGGGACGAAAGCTAGGGGAGCGAAAGGGATTAGATACCCCTGTAGTCCTAGCCGTAAACGATGGATACTAGGTGTGGTTCGTATCGACCCGGG

>GQIS8NW03F30A3 rank=0362367 x=2388.5 y=3581.0 length=427
CTCGCGTGTCGTGCCAGCAGCGGCGGTAATACGTAGGGTGCAAGCGTTATCCGGAATCACTGGGCGTAAAGGGTGCGTAGGCGGTCTGACAAGTCAGGAGTAGAAAGGCAGTGGCTCAACCATTGTAAGCTTTTGAAACTGTCGGACTTGAATGCAGGAGGGGCAAGTGGAATTCCTAGTGTGGCGGTGAAATGCGTAGATATTAGGAGGAACACCAGTGGCGAAGGCGACTTGCTGGACTGTAATTGACGCTGAGGCACGAAAGCGTGGGGAGCAAACAGGATTAGATACCCTGGTAGTCCACGCCGTAACGATGAATACTAGTGTCGGCGCGAGAGCGTCGGTGCCGCCGCTAACGCATTAAGTATTCCGCCTGGGGAGTACGCACGCAAGTGTGAAACTCAAAGGAATTGACGGGGACCCGCAC

>GQIS8NW03F8MND rank=0362405 x=2441.0 y=2071.5 length=261
CTCGCGTGTCGTGCCAGCAGCTGCGGTAATACGGAGGATGCAAGCGTTATCCGGATTCATTGGGTTTAAAGGGTGCGTAGGCGGACTATTAAGTCAGAGGTGAAAGTCGACGGCTCAACCGTCGAACTGCCTTTGATACTGGTAGTCTAGAGTGCAGTTGAGGTGGGCGGAATGTGGCATGTAGCGGTGAAATGCTTAGATATGCCACAGAACACCGATTGCGAAGGCAGCTCGCTAAGCTGTAACTGACGCTGAGGCACG

>GQIS8NW03GW3UK rank=0362872 x=2720.5 y=1322.5 length=278
CTCGCGTGTCGTGCCAGCAGCGGCGGTAATACGGAGGGTGCAAGCGTTGTTCGGAATTATTTGGGCGTAAAAGGGCGTGCAGGCGGTCGGGTAAGTCAGATGTGAAAGCCTTCCGCTTAACGGAAGAAGTGCATTTGAAACTGCTTCGGCTAGAGTACGGGAGNGGAGAGTGGAATTCCCCGGTGTAGAGGTGAAATTCGTAGATATCGGGAGGAACACCAGTGGCGAAGGCGGCTCTCTGGTCCGACACTGACGCTGAGACGCGAAAGCGTGGGGAG

>GQIS8NW03G0WUD rank=0362895 x=2763.0 y=2739.0 length=318
CTCGCGTGTCGTGCCAGCAGCGGCGGTAAGACGGAGGATGCAAGCGTTATCCGGAATTATTGGGCGTAAAGCGTCCGCAGGTGGTCAGACAAGTCTGCCGTTAAAAGCGTGGGGCTTAACTCCATAAGGGCGGTGGAAACTGTGTGACTAGAGTGAGGTAGGGGTAGAGGGAATTCCCGGTGTAGCGGTGAAATGCGTAGATATCGGGAAGAACACCAGTGGCGAAAGCGCCCTACTGGGCCTTGACTGACACTGAGGGACGAAAGCTAGGGGAGCGAAAGGGATTAGATACCCCTCGTAGTCCTAGACCGTAAACGA

>GQIS8NW03GLJEI rank=0362957 x=2588.0 y=2280.0 length=380
CTCGCGTGTCGTGCCAGCCGCTGCGGTAAGACGGAGGATGCAAGCGTTATCCGGAATTATTGGGCGTAAAGCGTCCGCAGGTGGTCAGACAAGTCTGCCGTTAAAGCGTGGGGCTTAACTTCATAAGGGCGGTGGAAACTGTGTGACTAGAGTGAGGTAGGGGTAGAGGGAATTCCCCGGTGTAGCGGTGAAAATGCGTAGATATCGGGAAGAACACCAGTGGCGAAAGCGCTCTACTGGGGCCTTGACTGACACTGAGGGACGAAAGCTAGGGGAGCGAAAGGGGATTAGATACCCCCTGTAGTCCTAGCCGTAAAACGATGGATACTAGGTGTGGTTCGTATCGACCCGGGCCGTGCCGAAGCTAACGCGTTAAGTAT

>GQIS8NW03F4TBI rank=0363105 x=2398.0 y=220.0 length=342
CTCGCGTGTCGTGCCAGCCGCAGCGGTAAGACGGAGGATGCAAGCGTTATCCGGAATTATTGGGCGTAAAGCGTCCGCAGGTGGTCAGACAAGTCTGCCGTTAAAAGCGTGGGGCTTAACTCCATAAGGGCGGTGGAAACTGTGTGACTAGAGTGAGGTAGGGGTAGAGGAAATTCCCGGTGTAGCGGTGAAATGCGTAGATATCGGGAAGAACACCAGTGGCGAAAGCGCTCTACTGGCCTTGACTGACACTGAGGGACGAAAGCTAGGGGAGCGGAAAAGGGATTAGATACCCCTGTAGTCCTAGCCGTAAAACGATGGATACTAGGTGTGGTTCGTATC

>GQIS8NW03HB0H3 rank=0363230 x=2890.0 y=505.0 length=351
CTCGCGTGTCGTGCCAGCAGCCGCGGTAATACAGAGGGTGCAAGCGTTAAATCGGAATTACTGGGCGTAAAAGCGCACGTAGGCGGTTTCTTAAGTCAGATGTGAAAGCCCCGGGCTCAACCTGGGAATTGCATCTGAAACTGGGAAACTAGAATGTGTGAGAGGGGGGTAGAATTCCAAGTGTAGCGGTGAAATGCGTAGAGATTTGGAGGAATACCAGTGGCGAAGGCGGCCCCCTGGCACAACACTGACGCTCAGGTGCGAAAGCGTGGGGAGCAAACAGGATTAGACTACCCTGGTAAGTCCACGACCGTAAACGATGTCTACTAGCTGTTCGTGACCTTGTGTCGT

>GQIS8NW03FPUB3 rank=0363725 x=2227.0 y=2113.0 length=231
CTCGCGTGTCGTGCCAGCCGCTGCGGTAATACGGAGGGTGCGAGCGTTATCCGGAATCACTGGGTTTAAAGGGTGCGTAGGCGGCCCGGTAAGTCAGTTGTGAATGCCCTTGCTTAACGAGCGGAGTTGCGATTGATACTGTCGGGCTTGAATCGGGATGAGGCAGGCGGAATGGTGGCGTGTAGCGGTGAAATGCATAAGATATGCCATAGAACACCGATTGCGAAGGCA

>GQIS8NW03F5OD8 rank=0363746 x=2407.0 y=3630.0 length=239
CTCGCGTGTCGTGCCAGCAGCCGCGGCGGTAAGACGAACCGAGCGACGTTGCTCGGATCACTGGGCTTAAAGGGCGCGTAGGCGGGCTGTCAAGTCTGGGGTGAAATCCCCACGGCTCAACCGTGGAACTGCCTCAGATACTGACGGCCTCGAGGGAGGTAGGGGCGAGCGGAACGGGTGGTGGAGCGGTGAAATGCCGTTGATATCACTCGGAACTCCGGTGGCGAAGGCGGCTCGCT

>GQIS8NW03GTI79 rank=0363862 x=2679.5 y=2567.0 length=306
CTCGCGTGTCGTGCCAGCAGCTGCGGTAATACGGAGGATGCAAGCGTTATCCGGAATTATTGGGCGTAAAGCGTCCGTAGGTGGTTCATCCAAGTCAGTTGTCAAAAGCGTGGGGCTTAACCCCCATAAAGGCGATTGAAACTGGTGGGCTAGAGTTGGTAGGGGTCAGGGGAATTCCCAGTGTAGCGGTGAAATTGCGTAGATATTGGGAAGAACACCGGTGGCGAAAGCGCCTGACTGGGCCTGAACTGACACTGAGGGACGAAAGCTAGGGGAGCGAAAGGGATTAGATACCCCTGTAGTCCT

>GQIS8NW03GQPT6 rank=0363983 x=2647.0 y=2236.5 length=279
CTCGCGTGTCGTGCCAGCCGCTGCGGTAATACGGAGGATGCAAGCGTTATCCGGAATTTATTGGGCGTAAAGCGTCCGTAGGTGGTTCATCAAGTCAGTTGTCAAAGCGTGGGGCTTTAACCCCATAAAGGCGATTGAAAACTGGTGGGCTAGAGTTTGGTAGGGGTCAGGGGAATTCCCAGTGTAGCGGTAGAAATGCGTAGATATTGGGAAGAACACCGGTAGGCGAAAGCGCCTGACTGGGCCTGAACTGACACTGAGGGACGAAAGCTAGGGGGA

>GQIS8NW03FZLG6 rank=0364076 x=2338.0 y=2536.0 length=54
CTCGCGTGTCGTGCCAGCAGCTGCGGTAAGACGGGAGGGATTGCAAGCGTTTAT

>GQIS8NW03FW3QN rank=0364131 x=2310.5 y=925.0 length=195
CTCGCGTGTCGTGCCAGCCGCGGCGGTAATTCAGAAGCGGCGAGCGTTGTTCGGATTTACTGGGCGTAAAGGGTGCGTAGGCGGTTCCGTATGTCGGATGTGAAATCTCACAGCTCAACTGTGGAATGGCATCCGAAGCTGCGGAGCTGGAGTACCGGAGAGGAAGGCGGAATTCGTCGGTGTAGCGGTGAAATG

>GQIS8NW03FIVHC rank=0364267 x=2148.5 y=590.0 length=274
CTCGCGTGTCGTGCCAGCAGCGGCGGTAATACGTATGTCGCAAGCGTTATCCGGAATTATTGGGCATAAAGCGCGTCTAGGCGGTTTACTAAGTCTGATGTGAAAATGCGGGGCTCAACTCCGTATTGCGTTGGAAACTGGTAGACTAGAGTATTGGAGAGGTAGGCGGAACTACAAGTGTAGAGGTGAAATTCGTAGATATTTGTAGGAATGCCAATGACGAAGGTAGCTTACTGGACAAATACTGACGCTGAAGCGCGAAAGCTAGGGGAGC

>GQIS8NW03FP8YO rank=0364385 x=2232.5 y=590.0 length=137
CTCGCGTGTCGTGCCAGCAGCGGCGGTAATACGGAGGGATGCAAGCGTTATCCGGAATTATTGGGCGTAAAAGCGTCCGTAGGTGGTTCATCAAGTCAGTTGTCAAAGCGTGGGGCTTAACCCCATAAAGGCGATTG

>GQIS8NW03GCBYY rank=0365362 x=2483.0 y=2824.5 length=370
CTCGCGTGTCGTGCCAGCAGCTGCGGTAAGACGGAGGATGCAAGCGTTATCCGGAATTATTGGGCGTAAAGCGTCCGCAGGTGGTCAGACAAGTTCTGCCGTTAAAAGCGTGGGGCTTAACTCCATAAGGGCGGTGGAAACTGTGTGACTAGAGTGAGGTAGGGGTAGAGGGAATTCCCGGTGTAGCGGTGAAATGCGTAGATATCGGGAAGAACACCAGTGGCGAAAGCGCTCTACTGGGCCTTGACTGACACTGAGGGACGAAAGCTAGGGGAGCGAAAGGGGATTAGATACCCCTGTAGTCCTAGCCGTAAACGATGGATACTAGGTGTGGTTCGTATCGACCCGGGCCGTGCCGAAGCTAACGCGT

>GQIS8NW03GD9QP rank=0365495 x=2505.0 y=3135.5 length=290
CTCGCGTGTCGTGCCAGCAGCGGCGGTAATACGTAGGGGGCAAGCGTTGTCCGGATTTACTGGGTGTAAAGGGCGCGCAGGCGGGTTAGCAAGTCAGAGGTGAAATACTACAGCTTAACTGTAGAACTGCCTTTTGAAACTGTTAATCTTGAGTGCGGAAGAGAGAGACGGAATTCCAGGTGTAGCGGTGAAATGCGTAGATATCTGGTAAGAACACGGAGTAGCGAAGGCGGTCTCTTGGTCCGTTACTGACGCTCAGGCGCGAAAGCGTGGGGGAGCAAACAGGATTA

>GQIS8NW03FMCX4 rank=0365750 x=2187.0 y=3450.0 length=330
CTCGCGTGTCGTGCCAGCCGCTGCGGTAAGACGGAGGATGCAAGCGTTATCCGGAATTATTGGGCGTAAAGCGTCCGCAGGTGGTCAGACAAGTCTGCCGTTAAAGCGTGGGGCTTAACTCCATAAGGGCGGTGGAAAACTGTGTGACTAGAGTGAGGTAGGGGTAGAGGGAATTCCCGGTGTAGCGGTGAAATGCGTAGATATCGGGAAGAACACCAGTGGCGAAGGCGGCCCCCTGGCACAACACTGACCGCTCAGGTGCGAAAGCGTGGGGAGCAAACAGGATTAGATACCCTGGTAGTCCACGCCGTAAACGATGTCTACTAGCTG

>GQIS8NW03G7PQV rank=0365884 x=2841.0 y=645.0 length=366
CTCGCGTGTCGTGCCAGCAGCTGCGGTGATACGTAGGTGGCGAGCGTTATCCGGATTTACTGGGCGTAAAGCGCTTGTAGGTGGCTTTGTAAGTTGGGCGTGAAACCTCTCGGCTCAACCGAGAGACGCCGTCCAATACTGCAAGGCTAGAGGGTGCCAGAGGGAGGTGGAATTCCTGGTGTAGTAGTGAAATGCGTAGATATCAGGAGGAACACCGGTGGCGAAGGCGGCCTCCTGGGGCATTCCTGACACTGAGAAGCGAAAGCTAGGGGAGCAAACAGGATTAGATACCCTGGTAGTCCTAGCCGTAAACGATGGATGCTAGGTGTTGGAGATTCAAAATCCTTCAGCGCCAAAGCTAACGCG

>GQIS8NW03FNDWG rank=0366105 x=2199.0 y=2190.0 length=249
CTCGCGTGTCGTGCCAGCAGCAGCGGTAATACGTAGGGGTGCAAGCGTTATCCGGAATCACTGGGCGTAAAAGGGTGCGTAGGCGGTCTGACAAGTCAGGAGTGAAAGGCAGTGGCTCAACCATTGTAAGCTTTTGAAACTGTCGGACTTGAATGCAGGAGGGGCAAGTGGAATTCCTAAGTGTAGCGGTGAAATGCGTAGNTATTAGGAGGAACACCAGTGGCGAAGGCGACTTGCTGGACTGTAATT

>GQIS8NW03HAL33 rank=0367492 x=2874.5 y=737.5 length=363
CTCGCGTGTCGTGCCAGCCGCGGCGGTAATACGGAGGATGCAAGCGTTATCCGGAATTATTGGGCGTAAAGCGTCCGTAGGTGGTTCATCAAGTCAGTTGTCAAAGCGTGGGGCTTAACCCCATAAAGGCGATTGAAACTGGTGGGCTAGAGTTTGGTAGGGGTCAGGGGAATTCCCAGTGTAGCGGTGAAATGCGTAGATATTGGGAAGAACACCGGTGGCGAAAGCGCCTGACTGGGCCTGAACTGACACTGAGGGACGAAAGCTAGGGGGANCGAAAGGGATTAGATACCCCTGTAGTCCTAGCTGTAAACGATGGGTACTAGGTGTTGCCCGTATCGACCGGGCAGTGCCGTAGCTAAC

>GQIS8NW03GPXFC rank=0367837 x=2638.5 y=2278.0 length=378
CTCGCGTGTCGTGCCAGCAGCTGCGGTAATACGGAGGGTGCAAGCGTTGTTCGGAATTATTGGGCGTAAAGGGCGTGCAGGCGGTCGGGTAAGTCAGATGTGAAAGCCTTCCGCTTAACGGAAGAAGTGCATTTGAAACTGCTCGGCTAGAGTACGGGAGAGGAGAGTGGAATTCCCGGTGTAGAGGTGAAATTCGTAGATATCGGGAGGAACACCAGTGGCGAAGGCGGCTCTCTGGTCCGATACTGACGCTGAGACGCGAAAGCGTGGGGAGCAAACAGGATTAGATACCCTGGTAGTCCACGCCGTAAACGATGGGCACTAGGTGTAGGTGGTATTGACCCCTTCTGTGCCGAAGCTAACGCGTTAAGTGCCCCG

>GQIS8NW03GRYCS rank=0368193 x=2661.0 y=2586.0 length=417
CTCGCGTGTCGTGCCAGCCGCAGCGGTAATACAGAGGGTGCAAGCGTTAATCGGAATTACTGGGCGTAAAGCGCACGTAGGCGGTTTCTTAAGTCAGATGTGAAAAGCCCCGGGCTCAACCTGGGAATTGCATTTGAAACTGGGAAACTAGAGTGTGTGAGAGGGGGGTAGAATTCCAAGTGTAGCGGTGAAATGCGTAGAGATTTGGAGGAATACCAGTGGCGAAGGCGGCCCCCTGTCACAACACTGACGCTCAGGTGCGAAAGCGTGGGGAGCAAACAGGATTAGATACCTGGTAGTCCACGCCGTAAACGATGTCTACTAGCTGTTCGTGACCTTGTGTCGTGAGTAGCGCAGCTAACGCACTAAGTAGACCGCCTGGGGAGTACGTCGGCAAGATTAAAACTCAAATGAATT

>GQIS8NW03F7AB8 rank=0368308 x=2426.0 y=902.5 length=313
CTCGCGTGTCGTGCCAGCAGCCGCGGTAAGACGGAGGATGCAAGCGTTATCCGGAATTACTGGGCGTAAAGCGCACGCAGGCGGTCTGTCAAGTCGGATGTGAAATCCCCGGGCTCAACCTGGGAACTGCATTCGAAACTGGCAGGCTAGAGTCTTGTAGAGGGGGGTAGAATTCCAGGTGTAGCGGTGAAATGCGTAGAGATCTGGAGGAATACCGGTGGCGAAGGCGGCCCCCTGGACAAAGACTGACGCTCAGGTGCGAAAGCGTGGGGAGCAAACAGGATTAGATACCCTGGTAGTCCACGCCGTAAAC

>GQIS8NW03GB2RM rank=0368476 x=2480.5 y=3184.0 length=398
CTCGCGTGTCGTGCCAGCAGCTGCGGTAATACGTAGGGTGCAAGCGTTATCCGGAATCACTGGGCGTAAAGGGTGCGTAGGCGGTCTGACAAGTCAGGAGTGAAAGGCAGTGGCTCAACCATTGCAAGCTTTTGAAACTGTCGGACTTGAATGCAGGAGGGGCAAGTGGAATTCCTAGTGTAGCGGTGAAAATGCGTAGATATTAGGAGGAACACCAGTGGCGAAGGCGACTTGCTGGACTGTAATTGACGCTGAGGCACGAAAGCGTGGGGAGCAAACAGGATTAGATACCCTGGTAGTCCACGCGTAAACGATGAATACTAGGNGTCGGCGCGAGAGCGTCGGTGCCGTCGCTAACGCATTAAGTATTCCGCCTGGGGAGTACGCACGCAAGTGTG

>GQIS8NW03G2Z9D rank=0368511 x=2787.0 y=2175.5 length=262
CTCGCGTGTCGTGCCAGCAGCAGCGGTAATACGTAGGGTGCAAGCGTTAATCGGAATTACTGGGCGTAAAGCGTGCGCAGGCGGTTATGCAAGACAGGTGTGAAATCCCCGAGCTCAACTTGGGAACTGCACTTGTGACTGCATAGCTAGAGTACGGTAGAGGGGAGTGGAATTCCGCGTGTAGCAGTGAAATGCGTAGATATGCGGAGGAACACCGATGGCGAAGGCAGCTACCTGGACCTGTACTGACGCTACATGCACG

>GQIS8NW03HCB39 rank=0368676 x=2893.0 y=3271.0 length=396
CTCGCGTGTCGTGCCAGCAGCCGCGGTAATACGGAGGGTGCAAGCGTTATCCGGAATCACTGGGTTTAAAGGGTGCGTAGGCGGCCTGATAAGTCAGAGGTGAAAGCTCGCAGCTTAACTGCGGAACTGCCTTTGATACTGTTGGGCTTGAAAGAGGACGAGGTTGGCGGAATGTGGCATGTAGCGGTGAAATGCACAGATATGCCATAGAACACCGATTGCGAAGGCAGCCAGCTAGACCTGCTTTGACGCTGAGGCACGAAAGCGTGGGGAGCAAACAGGATTAGATACCTTGGTAGTCCACGCCCTAAACGATGCTCACTCGACGTGTGGGAGCGATTTTGCGCGTCCAAGCGAAAGCGATAAGTGAGCCACCGTGGGAGTACGTCGGCAACG

>GQIS8NW03GN3X7 rank=0368899 x=2617.0 y=3437.0 length=273
CTCGCGTGTCGTGCCAGCCGCCGCGGTAATACGTAGGGTGCGAGCGTTAATCGGAATTACTGGGCGTAAAGCGTGCGCAGGCGGATGTTTAAGCCAGACGTGAAAGCCCCGGGCTTAACCTGGGAATTGCGTTTGGAACTGGACGTCTAGAGTGCGGCAGAGGGAGGTGGAATTCCACGTGTAGCAGTGAAATGCGTAGAGATGTGGAGGAACACCGATGGCGAAGGCAGCCTCCTGGGCTGACACTGACGCTCATGCACGAAAGCGTGGGGA

>GQIS8NW03F0JKW rank=0369005 x=2349.0 y=1678.0 length=213
CTCGCGTGTCGTGCCAGCAGCTGCGGTAATACGTAGGGTGCAAGCGTTAATCGGAATTACTGGGCGTAAAGGGCGCGTAGGTGGTGATGCAAGTCTGAGGTGGAATTCTACAGCTTAAACTGTGGGACTGCCTTGGAAACTGTGTTACTTGAGTCGGACAGGGGAAGGCGGAATTCCTGGTGTAGCGGTGAAATGCGTAGATATCAGGAGGAA

>GQIS8NW03G3NMA rank=0369205 x=2794.0 y=3776.0 length=90
CTCGCGTGTCGTGCCAGCAGCGGCGGTAAGACGGAGGATGCAAGCGTTATCCGGAATTATTGGGCGTAAAGCGTCCGCAGGTGGTCAGAC

>GQIS8NW03HB6QY rank=0369414 x=2892.5 y=408.0 length=379
CTCGCGTGTCGTGCCAGCCGCAGCGGTAATACGGAGGATGCAAGCGTTATCCGGAATTATTGGGCGTAAAGCGTCCGCAGGTGGCATCTCAAGTCTGCTGTCAAAGACAGAAGCTTAACTTCTGAAAGGCGGTGGAAAACTGAGAAGCTAGAGGTCGGTAGGGGTAGCGGGAATTCCCAGTGTAGCGGTGAAATGCGTAGAGATTGGGAAGAACATCGGTGGCGAAAGCGCGCTACTGGGCTGAACCTGACACTGAGGGACGAAAGCTAGGGGAGCGGAAAGGGATTAGATACCCCTGTAGTCCTAGCCGTAAACGATGGAAACTAGGCGTGGCTTGTATCGACCCGAGCCGTGCCGAGCTAACGCGTTAAGTTTCCCG

>GQIS8NW03GT97V rank=0369488 x=2688.0 y=681.0 length=259
CTCGCGTGTCGTGCCAGCCGCCGCGGTAATACGTAGGGGGCAAGCGTTGTCCGGATTTACTGGGTGTAAAGGGCGCGCAGGCGGGTTAGCAAGTCAGAGGTGAAATCCTACAGCTTAACTGTAGAACTGCCTTTGAAACTGTTAATCTTGAGTGCGGAAGAGAGAGACGGAATTCCAGGTGTAGCGGTGAAATGCGTAGATATCTGGGAGAACACCAGTAGCGAAGGCGGTCTCTTGGTCCGTTACTGACGCTCAGGCG

>GQIS8NW03GHIIG rank=0369749 x=2542.5 y=2918.5 length=399
CTCGCGTGTCGTGCCAGCAGCTGCGGTAATACGGAGGATGCAAGCGTTATCCGGATTCATTGGGTTTAAAAGGGTGCGTAGGCGGACTATTAAGTCAGAGGTGAAAGTCGACGGCTCAACCGTCGAACTGCCTTTGATACTGGTAGTCTAGAGTGCAGTCGAGGTGGGCGGAATGTGGCATGTAGCGGTGAAATGCTTAGATATGCCACAGAACACCGATTGCGAAGGCAGCTCGCTAAGCTGTAACTGACGCTGAGGCACGAAAGCGTGGGGAGCAAACAGGATTAGATACCCCTGGTAGTCCACGCCCTAAAACGATGTCAACCTGGTTGTTAGGATCTTGATCGATTCAGTAACGAAGCTAACGCGTGAAGTTGACCGACCTGGGGAGTACGGCCG

>GQIS8NW03HESSK rank=0369971 x=2921.5 y=3506.0 length=90
CTCGCGTGTCGTGCCAGCCGCGGCGGTAATACGTAGGGTGCGAGCGTTAATCGGAATTACTGGGCGTAAAGCGTGCGCAGGCGGTTTTGT

>GQIS8NW03GFCYV rank=0370848 x=2518.0 y=725.0 length=205
CTCGCGTGTCGTGCCAGCAGCTGCGGTAATACGTAGGGTGCGAGCGTTAATCGGAATTACTGGGCGTAAAGCGTGCGCAGGCGGTTGTGTAAGACAGGCGTGAAATCCCCGGGGCTTAACCTGGGAATGGCGCTTGTGACTGCACGGCTGGAGTACGGCAGAGGGGGATGGAATTCCGCGTGTAGCAGTGAAATGCGTAGATACG

>GQIS8NW03G2I16 rank=0371219 x=2782.0 y=364.5 length=223
CTCGCGTGTCGTGCCAGCCGCGGCGGTAATACGTAGGGTGCAAGCGTTAATCGGAATTACTGGGCGTAAAGCGTGCGCAGGCGGTTATGCAAGACAGAGGTGAAATCCCCGGGCTCGACCTGGGAACTGCCTTTGTGACTGCATGACTAGAGTACGGCAGGAGGGGGATGGAATTCCGCGTGTAGCAGTGAAATGCGTAGATATGCGGAAGGAACACCGATGG

>GQIS8NW03GL7TK rank=0371921 x=2596.0 y=1158.5 length=149
CTCGCGTGTCGTGCCAGCAGCTGCGGTAATACGTAGGGTGCAAGCGTTAATCGGAATTACTGGGCGTAAAGGGTGCGCAGGCGGTATTGTAAGCCAGATGTGAAATCCCCGGGCTCAACCTGGGGACTGCGTTTGGAACTGCATGCTAG

>GQIS8NW03GIOVB rank=0372175 x=2556.5 y=469.0 length=317
CTCGCGTGTCGTGCCAGCCGCTGCGGTAATACGAAGGGTGCAAGCGTTAATCGGAATTACTGGGCGTAAAGCGCGCGTAGGTGGTTCAGTAAGTTGGATGTGAAATCCCCGGGCTCAACCTGGGAACTGCATCCAAAACTGCTGAGCTAGAGTACGGTAGAGGGTGGTGGAATTTCCTGTGTAAGCGGTGAAATGCGTAGATATAGGAAGGAACACCAGTGGCGAAGGCGACCACCTGGACTGATACTGACGCTCAGGTGCGAAAGCGTGGGGAGCAAACAGGATTAGATACCCTGGTAGTCCACGTCGTAAACGAT

>GQIS8NW03FZUZY rank=0372317 x=2341.0 y=2588.0 length=370
CTCGCGTGTCGTGCCAGCCGCTGCGGTAATACGTAGGGTGCGAGCGTTAATCGGAATTACTGGGGCGTAAAAGCGTGCGCAGGCGGATGTTTAAGCCAGACGTGAAAGCCCCGGGCTTAACCTGGGAATTGCGTTTGGAACTGGACGTCTAGAGTGCGGCAGAGGGAGGTGGAATTCCACGTGTAGCAGTGAAAATGCGTAGAGATGTGGAGGAACACCGATGGCGAAGGCAGCCTCCTGGGCTGACACTGACGCTCATGCACGAAAGCGTGGGGAGCAAAACAGGATTAGATACCCTGGTAGTCCACGCCCTAAACGATGTCAACTGGCTGTTGGGCGGGAAAACCGCTGGTAGCGAAGGCTAACGCGT

>GQIS8NW03FYCR6 rank=0372572 x=2324.5 y=1956.0 length=223
CTCGCGTGTCGTGCCAGCCGCAGCGGTAATACGTAGGGGGCAAGCGTTGTCCGGATTTACTGGGTGTAAAGGGCGCGCAGGCGGGTTAGCAAGTCAGAGGTGAAATACTACAGCTTAACTGTAGAACTGCCTTTGAAACTGTTAATCTTGAGTGCGGAAGAGAGAGACGGAATTCCAGGTGTAGCGGTGAAATGCGTAGATATCTGGAAGAACACCAGTAGCG

>GQIS8NW03GSRTA rank=0372886 x=2670.5 y=3900.0 length=252
CTCGCGTGTCGTGCCAGCCGCTGCGGTAATACGTAGGGGGCAAGCGTTGTCCGGATTTACTGGGTGTAAAGGGCGCGCAGGCGGGTTAGCAAGTCAGAGGTGAAATACTACAGCTTAACTGTAAGAACTGCCTTTGAAACTGTTAATCTTGAGTGCGGAAGAGAGAGACGGAATTCCAGGTGTAGCGGTGAAATGCGTAGATATCTGGAAGAACACCAGTAGCGAAGGCGGTCTCTTGGTCCGTTACTGACG

>GQIS8NW03G52SO rank=0372994 x=2822.0 y=2070.0 length=275
CTCGCGTGTCGTGCCAGCAGCCGCGGTAAGACGGAGGATGCAAGCGTTATCCGGAATTATTGGGCGTAAAGCGTCCGCAGGTGGTCAGACAAGTCTGCCGTTAAAGCGTGGGGCTTAACTCCATAAGGGCGGTGGAAACTGTGTGACTAGAGTGAGGTAGGGGTAGAGGGAATTCCCGGTGTAGCGGTGAAATGCGTAGATATCGGGAAGAACACCAGTGGCGAAAGCGCTCTACTGGGCCTTGACTGACACTGAGGGACGAAAGCGTAGGGGAG

>GQIS8NW03HF86R rank=0373469 x=2938.0 y=1777.0 length=292
CTCGCGTGTCGTGCCAGCAGCTGCGGTAATACGTAGGGGGCAAGCGTTGTCCGGATTTACTGGGTGTAAAGGGCGCGCAGGCGGGTTAGCAAGTCAGAGGTGAAATACTACAGCTTAACTGTAGAACTGCCTTTGAAACTGTTAATCTTGAGTGCGGAAGAGAGAGACGGAATTCCAGGTGTAGCGGTGAAATGCGTAGATATCTGGAAGAACACCAGTAGCGAAGGCGGTCTCTTGGTCCGTTACTGACGCTCAGGCGCGAAAGCGTGGGAGCAAACAGGATTAGATACCT

>GQIS8NW03GUOKN rank=0373576 x=2692.0 y=2901.0 length=265
CTCGCGTGTCGTGCCAGCCGCTGCGGTAATACGTAGGGTGCGAGCGTTAATCGGAATTACTGGGCGTAAAGCGTGCGCAGGCGGTTATGTAAGACAGATGTGAAATCCCCGGGCTCAACCTGGGAACTGCATTTGTGACTGCATGACTGGAGTGCGGCAGAGGGGGATGGAATTCCGCGTGTAGCAGTGAAATGCGTAGATATGCGGAGGAACACCGATGGCGAAGGCAATCCCCTGGGCCTGCACCTGACGCTCATGCACGAAA

>GQIS8NW03G0AYC rank=0373652 x=2756.0 y=3042.0 length=291
CTCGCGTGTCGTGCCAGCAGCTGCGGTAATACGTAGGGGGCAAGCGTTGTCCGGATTTACTGGGTGTAAAGGGCGCGCAGGCGGGTTAGCAAGTCAGAGGTGAAATACTACAGCTTAACCGTAGAACTGCCTTTGAAACTGTTAATCTTGAGTGCGGAAGAGAGAGACGGAATTCCAGGTGCAGCGGTGAAATGCGTAGATATCAGGAGGAAGGCCTGTGGCGAAGGCGGCCTTCTGGGTCTTGACTGACACTGAGGCGCGAAAGCGTGGGGAGGCAAACAGGATTAGATA

>GQIS8NW03HC64D rank=0373974 x=2903.0 y=2491.0 length=283
CTCGCGTGTCGTGCCAGCAGCGGCGGTAATACGGAGGGTGCAAGCGTTAATCGGAATTACTGGGCGTAAAGCGCACGCAGGCGGCTTTTTAAGTCGGATGTGAAAGCCCCGGGCTCAACCTGGGAATTGCATCTGATACTGGGAAGCTAGAGTATGTGAGAGGGGGGTAGAATTCCAAGTGTAGCGGTGAAATGCGTAGAGATTTGGAGGAATACCAGTGGCGAAGGCGGACCCCCTGGCACAATACTGACGCTCAGGTGCGAAAGCGTGGGGAGCAACAGGA

>GQIS8NW03FZL3I rank=0374380 x=2338.5 y=3340.0 length=408
CTCGCGTGTCGTGCCAGCCGCAGCGGTAATACGTAGGGTGCGAGCGTTAATCGGAATTACTGGGCGTAAAGCGTGCGCAGGCGGTTTTGTAAGACAGGCGTGAAATCCCCGGGCTCAACCTGGGAATGGCGCTTGTGACTGCAAGGCTGGAGTGCGGCAGAGGGGGATGGAATTCCGCGTGTAGCAGTGAAATGCGTAGATATGCGGAGGAACACCGATGGCGAAGGCAATCCCCTGGGCCTGCACTGACGCTCATGCATGAAAGCGTGGGGAGCAAACAGGATTAGATACCCTGGTAGTCCACGCCGTAAACGATGGGCACTAGGTGTAGGAGGTATTGACCCCTTCTGTGCCGAAGCTAACGCATTAAGTGCCCCGCCTGGGGAGTACGGCCGCAAGGTTAAAACT

>GQIS8NW03F9J42 rank=0374688 x=2452.5 y=420.0 length=342
CTCGCGTGTCGTGCCAGCCGCCGCGGTAATACGTAGGGTGCAAGCGTTGTCCGGAATTATTGGGCGTAAAGCGTCCGCAGGTGGTCAGACAAGTCTGCCGTTAAAGCGTGGGGCTTAACTCCATAAGGGCGGTGGAAACTGTGTGACTAGAGTGAGGTAGGGGTAGAGGGAATTCCCGGTGTAGCGGTGAAATGCGTAGATATCGGGAAGAACACCAGTGGCGAAAGCGCTCTACTGGGCCTTGACTGACACTGAGGGACGAAAGCTAGGGGAGCGAAAGGGGATTAGATACCCCCTGTACGTCCTAGCCGGTAAACGACTGGATACTAGGTGTGGTTCGTA

>GQIS8NW03HDEBA rank=0374933 x=2905.0 y=3620.0 length=347
CTCGCGTGTCGTGCCAGCCGCGGCGGTAAGACGGAGGATGCAAGCGTTATCCGGAATTATTGGGCGTAAAGCGTCCGCAGGTGGTCAGACAAGTCTGCCGTTAAAGCGTGGGGCTTAACTCCATAAGGGCGGTGGAAAACTGTGTGACTAGAGTGAGGTAGGGGTAGAGGGAATTCCCGGTGTAGCGGTGAAATGCGTAGATATCGGGAAGAACACCAGTGGCGAAGGCGGCTCTCTGGTCCGATACTGACGCTGAGACGCGAAAGCGTGGGGAGCAAACAGGATTAGATAACCCTGGTAGTCCACGCCGTAAACGATGGGCACTAGGTGTAGGAGGTATTGACCCC

>GQIS8NW03GMJQN rank=0374949 x=2600.0 y=221.0 length=257
CTCGCGTGTCGTGCCAGCAGCCGCGGTAATACGTATGTCGCAAGCGTTATCCGGAATTATTGGGCATAAAGCGCGTCTAGGCGGTTTACTAAGTCTGATGTGAAAATGCGGAGCTCAACTCCGTATTGCGTTGGAAACTGGTAGACTAGAGTATTGGAGGAGGTAGGCGGAACTACAAATGTAGAGGTGAAATTCGTAGATATTTGTAGGAATGCCAATGACGAAGGTAGCTTACTGGACAAATACTGACGCTGAAG

>GQIS8NW03GUZVI rank=0375284 x=2696.5 y=1164.5 length=492
CTCGCGTGTCGTGCCAGCAGCCGCGGTAATACGTAGGGTGCGAGCGTTAATCGGAATTACTGGGCGTAAAAGCGTGCGCAGGCGGATGTTTAAGCCAGACGTGAAAGCCCCGGGCTTAACCTGGGAATTGCGTTTGGAACTGGACGTCTAGAGTGCGGCAGAGGGAGGTGGAATTCCACGTGTAGCAGTGAAATGCGTAGAGATGTGGAGGAACACCGATGGCGAAGGCAGCCTCCTGGGCTGACACTGACGCTCATGCACGAAAAGCGTGGGGAGCAAACAGGATTAGATACCCTGGTAGTCCACGCCCTAAACGATGTCGACTGGCTGTTGGGCGGGAAACCGCTTGGTAGCGAAGCTAACGCGTGAAGTCGACCGCCTGGGGAGTACGGCCGCAAGGTTGAAACTCAAAGGAATTGACGGGGCCCGCACAAGCGGTGGGTGATGTGGATTAATTCGATGCAACGCGAAGAACCTTACCTACCCTTGACA

>GQIS8NW03FLQCJ rank=0375588 x=2180.0 y=2833.0 length=209
CTCGCGTGTCGTGCCAGCAGCTGCGGTAATACGTAGGGTGCAAGCGTTGTCCGGATTCACTGGGTGTAAAAGGGCGCGCAGGCGGGCTCTTAAGTCAAAGGTGAAATCTCACTGCTTAACGGTGAAACTGCCCTTTGATACTGAGAGTCTTGAGTACGGAAGAGGGAGATGGAATTCCAGGTGTAGCGGTGAAATGCGTAGATATCTGG

>GQIS8NW03GS9WV rank=0376111 x=2676.5 y=2781.5 length=324
CTCGCGTGTCGTGCCAGCAGCCGCGGTAAGACAGAGGTGGCAAGCGTTGTTCGGAATTACTGGGCTTAAAGGGCGCGTAGGTGGTGATGCAAGTCTGAGGTGGAATTCTACAGCTTAACTGTGGGACTGCCTTGGAAACTGTGTTACTTGAGTCAGACAGGGGAAGGCGGAATTCCTGGTGTAGCGGTGAAATGCGTAGATATCAGGAGGAAGGCCTGTAGGTGAAAGACAGCCTTCTGGGTCTTGACTGACACTGAGGCGCGAAAGCGTGGGGAGCAAACGGGATTAGATACCCTGGTAGTCCACGCCCTAAACGGTGGGCAC

>GQIS8NW03FH7FH rank=0376251 x=2140.0 y=2187.0 length=206
CTCGCGTGTCGTGCCAGCAGCGGCGGTAATACGGAGGGTGCGAGCGTTACCCGGATTTACTGGGTGTAAAGGGCGTGTAGGCGGTCTCTCAAGTCCGATGCTAAAGACCGAAGCTCAACTTCGGGAGTGCGTTGGATACTGTGAGGCTAGACGGTCGGAGAGGGTAGCGGAATTTCCTGAGTAGCGGTGAAATGCGCAGATACAGG

>GQIS8NW03GACR0 rank=0376386 x=2461.5 y=670.0 length=222
CTCGCGTGTCGTGCCAGCAGCTGCGGTAATACGGAGGTGGCAAGCGTTGTTCGGAATTACTGGGCGTAAAAGGGCGCGTAGGCGGCTTGGCAAGTCAGATGTGAAAGCCCCGAGCTCAACTCGGGAATTGCATCTGAAACTGCTTTGCTTGAGTCCTGGAGGGGATAGTGGAATTCCCAGTGTAGCGGTGAAATGCGTAGATATGGGAGAACACCTGTGGCG

>GQIS8NW03GLH4X rank=0376544 x=2588.5 y=639.0 length=298
CTCGCGTGTCGTGCCAGCCGCTGCGGTAAGACAGAGGTGGCGAGCGTTGTTCGGAATTACTGGGCTTAAAGGGCGCGTAGGTGGTGATGCAAGTCTGAGGTGGAATTCTACAGCTTAACTGTGGGACTGCCTTGGAAACTGCGTTACTTGAGTCGGACAGGGGAAGGCGGAATCCCTGGTGTAGCGGTGAAATGCGTAGATATCAGGAGGAAGGCCTGTGGCGAAGGCGGCCTTCTGGGTCTTGACTGACACTGAGGCGCGAAAGCGGTGGGGAGCAAACAGGATTAGATACCCTGGT

>GQIS8NW03GT7UZ rank=0376605 x=2687.0 y=1721.0 length=166
CTCGCGTGTCGTGCCAGCAGCAGCGGTAAGACGGAGGATGCAAGCGTTATCCGGAATTATTGGGCGTAAAGCGTCCGCAGGTGGTCAGACAAGTCTGCCGTTAAAGCGTGGGGCTTAACTTCATAAGGGCGGTGGAAACTGTGTGACTAGAGTGAGGTAGGGGTAG

>GQIS8NW03GIT91 rank=0376614 x=2557.0 y=3383.0 length=407
CTCGCGTGTCGTGCCAGCCGCGGCGGTAATACGTAGGGTGCGAGCGTTAATCGGAATTACTGGGCGTAAAGCGTGCGCAGGCGGATGTTTAAGCCAGACGTGAAAGCCCCGGGCTTAACCTGGGAATTGCGTTTGGAACTGGACGTCTAGAGTGCGGCAGAGGGAGGTGGAATTCCACGTGTAGCAGTGAAATGCGTAGAGATGTGGAGGAACACCGATGGCGAAGGCAGCCTCCTGGGCTGACACTGACGCTCATGCACGAAAGCGTGGGGAGCAAACAGGATTAGATACCCTGGTAGTCCACGTCCCTAAACGATGTCGACTGGCTGTTGGGCGGGAAACCGCTTGGTAGCGAAGCTAACGCGTGGAGTCGACCGCCTGGGGAGTACGGCCGCAAGGTTGAAACT

>GQIS8NW03G8TDW rank=0376686 x=2853.0 y=2866.0 length=197
CTCGCGTGTCGTGCCAGCAGCGGCGGTAATACGTAGGGTGCAAGCGTTATCCGGAATCACTGGGCGTAAAGGGTGCGTAGGCGGTCTGACAAGTCAGGAGTGAAAGGCAGTGGCTCAACCATTGTAAGCTTTTGAAACTGTCGGACTTGAATGCAGGAGGGGCAAGTGGAATTCCTAGTGTAGCGGTGAAATGCGTA

>GQIS8NW03GJYJE rank=0376692 x=2570.0 y=2312.0 length=261
CTCGCGTGTCGTGCCAGCAGCGGCGGTAATACGTAGGTGGCGAGCGTTGTCCGGATTCATTGGGTTTAAAGGGTGCGTAGGCGGCCATTTAAGTCAGTGCTGAAAATACCCCCGGCTTAACCGGGGGGGGTGGCATAGATACTGGATGGCTTGAGTGCTAGCGAGGCAGGCGGAATTGACGGTGTAGCGGTGAAATGCATAGATATCGTCAAGAACACCGATAGTGAAGACAGCTTGCCAGGGNGCAACTGACGCTGAGGC

>GQIS8NW03F57ZB rank=0377551 x=2414.5 y=341.0 length=259
CTCGCGTGTCGTGCCAGCAGCCGCGGTAATACGTAGGGTGCGAGCGTTGTCCGGAATTACTGGGTGTGAAGGGTCCGTAGGTGGGTGGATAAGTCAATGGTGAAATTTCTCGGCTTAACCGAGAAACTGCCATTGAAACTNTTCATCTTGAGTGCGAATAGAGGGTGATGGAATTCATGGTGTAGCGGTGAAATGCGTAGATATCATGAAGAACACCAGTTGCGAAGGCGATTACCTGGCTCGTTACTGACACTGAGGG

>GQIS8NW03GB7YG rank=0377671 x=2482.0 y=1718.0 length=290
CTCGCGTGTCGTGCCAGCCGCGGCGGTAATACAGAGGGTGCAAGTGTTAATCGGAATTACTGGGCGTAAAGCGCACGTAGGCGGTTTCTTAAGTCAGATGTGAAAGCCCCGGGCTCAACCTGGGAATTGCATTTGAAACTGGGAAACTAGAGTGTGTGAGAGGGGGTAGAATTCCAAGTGTAGCGGTGAAATGCGTAGAGATTTTGGAGGAATACCAGTGGCGAAGGCGGCCCCCTGGCACAACACTGACGCTCAGGTGCGAAAGCGTGGGGAGGCAAACAGGATTAGAT

>GQIS8NW03F2WU4 rank=0378079 x=2376.0 y=1614.0 length=255
CTCGCGTGTCGTGCCAGCAGCTGCGGTAATACAGAGGGTGCAAGCGTTAATCGGAATTACTGGGCGTAAAAGCGCATGTAGGCGGTTTCTTAAGTCAGATGTGAAAGCCCCGGGCTCAACCTGGGATTGCACTTGAAACTGGGAAACTAGAGTGTGTGAGAGGGGGGTTAGAATTCCAAGTGTAGCGGTGAAATGCGTAAAGATTTGGAGGAATACCAGTGGCGAAGGCGGCCCCCTGGCACAACACTGACGCTC

>GQIS8NW03FT2TX rank=0378273 x=2275.5 y=3139.0 length=327
CTCGCGTGTCGTGCCAGCCGCAGCGGTAATACGTAATGTCGCAAAGCGTTATCCGGAATTATTGGGCATAAAGCGCGTCTAGGCGGTTTACTAAGTCTGATGTGAAAATGCGGAGCTCAACTCCGTATTGCGTTGGAAACTTGGTTAGACTAGAGTATTGGAGAGGTAGGCGGAACTACAAGTGTAGAGGTGAAATTCGTAGATATTTGTAAGGATGCCAATGACGAAGGTAGCTTACTGGACAAATACTGACGCTGAAGCGCGAAAGCTAGGGGAGCAAACAGGATTAAGATACCCTGGTAGTACCTAGCTGTAAACGATGATCAC

>GQIS8NW03G4TKT rank=0378566 x=2808.5 y=811.0 length=320
CTCGCGTGTCGTGCCAGCCGCTGCGGTAATACGTAGGGTGCGAGCGTTAATCGGAATTACTGGGCGTAAAGCGTGCGCAGGCGGTTATGTAAGACAGATGTGAAATCCCCGGGCTCAACCTGGGAACTGCATTTGTGACTGCATGACTGGAGTGCGGCAGAGGGGGATGGAATTCCGCGTGTAGCAGTGAAATGCGTAGATATGCGGAGGAACACCGATGGCGAAGGCAATCCCCTGGGCCTGCACTGACGCTCATGCACGAAAGCGTGGGGAGCAAACAGGATTAGACTACCCTGGTAGTCCACGCCCTAAACGATGTC

>GQIS8NW03GNFIN rank=0378755 x=2610.5 y=445.5 length=335
CTCGCGTGTCGTGCCAGCAGCCGCGGTAAGACGGAGGATGCGAACGTTATCCGGATTTACTGGGCGTAAAGCGCTTGTAGGTGGCTTTTGTAAGTTGGGCGTGAAACCTCTCGGCTCAACCGAGAGACGCCGTCCAATACTGCAAGGCTAGAGGGTGCCAGAGGGAGGTGGAATTCCTGGTGTAGTAGTGAAATGCGTAGATATCAGGAGGAACACCGGTGGCGAAGGCGGCCTCCTGGGGCATTCCTGACACTGAGAAGCGAAAGCTAGGGGAGCAAACAGGATTAGATACCCTGGTAGTCCTAGCCGTAAACGATGGATGCTAGGTGTTGGAG

>GQIS8NW03FMO4X rank=0378875 x=2191.0 y=2863.0 length=188
CTCGCGTGTCGTGCCAGCCGCTGCGGCGGTAATACGTAGGGTGCGAGCGTTAATCGGAATTACTGGGCGTAAAGCGTGCGCAGGCGGATGTTTAAGCCAGATGTGAAAATCCCCGGGCTTAACCTGGGAATGGCATTTTGGAACTGGACGTCTAGAGTGTGGCAGAGCGGGGCTGGCAAGGCGCATAG

>GQIS8NW03G2165 rank=0379004 x=2788.0 y=591.5 length=326
CTCGCGTGTCGTGCCAGCAGCAGCGGTAATACGTATGTCGCAAGCGCTATCCGGAATTATTGGGCATAAAGCGCGTCTAGGCGGTTTACTAAGTCTGATGTGAAGATGCGGAGCTCAACTCCGTATTGCGTTGGAAACTGGTAGACTAGAGTATTGGAGAGGTAGGCGGAACTACAAGTGTAGAGGTGAAATTCGTAGATATTTGTAGGAATGCCAATGACGAAGGTAGCTTACTGGACAAATACTGACGCTGAAGCGCGAAAGCTAGGGGAGCAAACAGGATTAGATACCCTGGTAGTCCTAGCTGTAAACGATGATCACTGGGT

>GQIS8NW03GR188 rank=0379451 x=2662.0 y=3546.0 length=265
CTCGCGTGTCGTGCCAGCAGCGGCGGTAAGACGGAGGATGCAAGCGTTATCCGGAATTATTGGGCGTAAAGCGTCCGCAGGTGGTCAGACAAGTCTGCCGTTAAAGCGTGGGGCTTAACTCCATAAGGGCGGTGGAAACTGTGTGACTAGAGTGAGGTAGGGGTAGAGGGAATTCCCGGTGTAGCGGTGAAATGCGTAGATATCGGGAAGAACACCAGTGGCGAAGCGCTCTACTGGGCCTTGACTGACACTGAGGGACGAAAGC

>GQIS8NW03G8L03 rank=0380009 x=2851.0 y=1525.5 length=393
CTCGCGTGTCGTGCCAGCAGCAGCGGTAATACGTAGGGTGCGAGCGTTAATCGGAATTACTGGGCGTACAGCGTGCGCAGGCGGATGTTTAAGCCAGACGTGAAAGCCCCGGGCTTAACCTGGGAATTGCGTTTGGAACTGGACGTCTAGAGTGCGGCAGAGGGAGGTGGAATTCCACGTGTAGCAGTGAAATGCGTAGAGATGTGGAGGAACACCGATGGCGAAGGCAGCCTCCTGGGCTGACACTGACGCTCATGCACGAAAGCGTGGGGAGCAAACAGGATTAGATACCCTGGTAGTCCACGCCCTAAACGATGTCGACTGGCTGTTGGGCGGGAAACCGCTTGGTAGCGAAGCTAACGCGTGAAGTCGACCGCCTGGGGAGTACGGCCG

>GQIS8NW03GSXBW rank=0380209 x=2672.5 y=2858.0 length=376
CTCGCGTGTCGTGCCAGCCGCTGCGGTAATACGGAGGGAGCTAGCGTTGTTCGGAATTACTGGGCGTAAAGCGCGCGTAGGCGGCTACTCAAGTCAGAGGCGAAAGCCCGGGGCTCAACCCCGGAACTGCCTTTGAAACTAGGTGGCTAGAATCTTGGAGAGGTCAGTGGAATTCCGAGTGTAGAGGTGAAATTCGTAGATATTCGGAAGACACCAGTGGCGAAGGCGACTGACTGGACAAGTATTGACGCTGAGGTGCGAAAGCGTGGGGAGCAAACAGGATTAGATACCCTGGTAGTCCACGCCGTAAACGATGATAACTAGCTGTCCGGGCACATGGTGTCTGGGTGGCGCAGCTAACGCATTAAGTTATCCG

>GQIS8NW03FPEZG rank=0380437 x=2222.0 y=2698.0 length=349
CTCGCGTGTCGTGCCAGCAGCAGCGGTAATACGGAGGNGGCAAGCGTTATCCGGAATTATTGGGCGTAAAGCGTCCGCAGGTGGCTTTTCAAGTCGGTGGTCAAAGCACAGGGCTCAACTCTGTAAAGGCCGGCGAAACTGAGAGGCTTAGAGTGCGGTAGGGGCAGAGGGAATTCCCGGTGTAGCGGTGAAATGCGTAGATATCGGGAAGAACACCAGTAGCGAAAGCGCTCTGCTGGACCGCAACTGACACTCAGGGACGAAAGCTAGGGGAGCGAATGGGGTAGATACCCCAGTAGTCCTAGCCGTAAACGATGATACTAGGTGTGTCTGTATCGACCCGGACAGT

>GQIS8NW03G34SP rank=0380465 x=2800.0 y=1463.5 length=373
CTCGCGTGTCGTGCCAGCCGCAGCGGTAATACGGAGGATGCAAGCGTTATCCGGAATTATTGGGCGTAAAGCGTCCGCAGGTGGCATCTCAAGTCTGCTGTCAAAGACAGAAGCTTAACTTCTGAAAGGCGGTGGAAACTGAGAAGCTAGAGGTCGGTAGGGGTAGCGGGAATTCCCAGTGTAGCGGTGAAATGCGTAGAGATTGGGAAGAACATCGGTGGCGAAAGCGCGCTACTGGGCTGAACCTGACACTGAGGGACGAAAGCTAGGGGAGCGAAAGGGATTAGATACCCCTGTAGTCCTAGCCGTAAACGATCGGAAACTAGGCGTGGCTTGTATCGACCGAGCCGTGCCGAAGCTAACGCGTTAAGTT

>GQIS8NW03F6MWN rank=0380546 x=2418.0 y=3301.0 length=350
CTCGCGTGTCGTGCCAGCAGCTGCGGTAAGACGGAGGATGCAAGCGTTATCCGGAATTATTGGGCGTAAAGCGTCCGCAGGTGGTCAGACAAGTCTGCCGTTAAAGCGTGGGGCTTAACTCCATAAGGGCGGTGGAAACTGTGTGACTAGAGTGAGGTAGGGGTAGAGGGAATTCCCGGTGTAGCGGTGAAATGCGTAGATATCGGGAAGAACACCAGTGGCGAAAGCGCTCTACTGGGCCTTGACTGACACTGAGGGACGAAAGCTAGGGGAGCGAAAGGGGATTAGATACCCCTGTAGTCCTAGCCGTAAACGATGGATACTAGGTGTGGTTCGTATCGACCCGGGCC

>GQIS8NW03G614J rank=0380700 x=2833.5 y=2801.0 length=347
CTCGCGTGTCGTGCCAGCCGCGGCGGTAATACGTATGTCGCAAGCGTTATCCGGAATTATTGGGCATAAAAGCGCGTCTAGGCGGTTTACTAAGTCTGATGTGAAAATGCGGAGCTCAACTCCGTATTGCGTTGGAAACTGGTAGACTAGAGTATTGGAGAGGTAGGCGGAACTACAAGTGTAGAGGTGAAATTCGTAGATATTTGTAGGAATGCCAATGACGAAGGTAGCTTACTGGACAAATACTGACGCTGAAGCGCGAAAGCTAGGGGAGCAAACAGGATTAGATACCCTGGTAGTCCTAGCTGTAAACGATGAGTCACTGGTGTGGGGGGTCGAACCTCTGT

>GQIS8NW03GPNFU rank=0380836 x=2635.5 y=1624.5 length=428
CTCGCGTGTCGTGCCAGCCGCGGCGGTAATACGGAGGATGCAAGCGTTATCCGGAATTATTGGGCGTAAAAGCGTCCGTAGGTGGTTCATCAAGTCAGTTGCCAAAAGCGTGGGGCTTAACTCCATAAGGGCGGTGGAAAACTGTGTGACTAGAGTGAGGTAGGGGTAGAGGGAATTCCCGGTAGTAGGCGGTGAAAATGCGTAGATATCGGGAAGAACACCAGTGGCGAAAGCGCTCTACTGGGCCTTGACTGACACTGAGGGACGAAAGCGTAGGGGAGCGAAAAGGGATTAGATACCCCTGTAGTCCTAGCCGTAAACGATGGACACTAGGTGTGGTTCGTATCGACCCGGGCCGTGCCGAAGCTAACGCGTTAAGTACTCCCGTCCTGGGGAGTACGCTCGCAAGAGTGAAACTCAAAGGAATT

>GQIS8NW03GG9G2 rank=0381005 x=2539.0 y=3492.0 length=327
CTCGCGTGTCGTGCCAGCCGCAGCGGTAATACGTAGGGTGCGAGCGTTAATCGGAATTACTGGGCGTAAAGCGTGCGCAGGCGGTTTGATAAGCCAGATGTGAAATCCCCGAGCTCAACTTGGGAACTGCGTTTGGAACTGTCAGACTAGAGTGCGTCAGAGGGGGGTGGAATTCCGCGTGTAGCAGTGAAATGCGTAGAGATGCGGAGGAACACCGATGGCGAAGGCAGCCCCCTGGGATGACGACTGACGCTCATGCACGAAAAGCGTGGGGAGCAAAACAGGATTAGATACCCTGGTAGTCCACGCCCTAAACGATGTCAAATT

>GQIS8NW03GGONZ rank=0381079 x=2533.0 y=1101.0 length=234
CTCGCGTGTCGTGCCAGCAGCCGCGGTAATACGTAGGGGGCAAGCGTTGTCCGGATTTACTGGGTGTAAAGGGCGCGCAGGCGGGTTAGCAAGTCAGAGGTGAAATACTACAGCTTAACTGTAGAACTGCCTTTGAAACTGTTAATCTTGAGTGCGGAAGAGAGAGACGGAATTCCAGGTGTAGCGGTGAAATGCGTAGATATCTGGAAGAACACCAGTAGCGAAGGCGGTCTC

>GQIS8NW03FOHXY rank=0381508 x=2212.0 y=836.0 length=370
CTCGCGTGTCGTGCCAGCCGCAGCGGTAAGACAGAGGTGGCGAGCGTTGTTCGGAATTACTGGGCTTAAAGGGCGCGTAGGTGGTGATGCAAGTCTGAGGTGGAATTCTACAGCTTAACTGTGGGACTGCCTTGGAAGCTGTGTTACTTGAGTCGGACAGGGGAAGGCGGAATTCCTGGTGTAGCGGTGAAATGCGTAGATATCAGGAGGAAGGCCTGTGGCGAAGGCGGCCTTCTGGGTCTTGACTGACACTGAGGCGCGAAAGCGTGGGGAGCAAACAGGATTAGATACCCTGGTAGTCCACGCCCTAAACGGTGGGCATTAGGTGTGGGGATCTGTAAGGGTTCTGTGCCGTAGCGAAAGCGTTAAA

>GQIS8NW03FWDBB rank=0381863 x=2301.0 y=3541.5 length=475
CTCGCGTGTCGTGCCAGCAGCCGCGGTAATACGGAGGGTGCAAGCGTTAATCGGAATTACTGGGCGTAAAGCGCACGCAGGCGGCTTTTTTAAGTCGGATGTGAAAAGCCCCGGGCTCAACCTGGGAGTTGCATCTGATACTGGGAAGCTAGAGTATGTGAGAGGGGGGTAGAATTCCAAGTGTAGCGGTGAAATGCGTAGAGATTTGGAGGAATACCAGTGGCGAAGGCGGCCCCCTGGCACAATACTGACGCTCAGGTGCGAAAGCGTGGGGAGCAAACAGGATTAGATACCCTGGTAGTCCAACGCCGTAAACGATGTCTACTAGCTGTTCGCGGCCTTGTGTTGTGAGTAGCGCAGCTAACGCACTAAGTAGACCGCCTGGGGAGTACGGTCGCAAGATTAAAACTACAAATGAATTGACGGGGGCCCGCACAAGCGGTGGAGCATGTGGTTTAATTCGACGCAACGCGAA

>GQIS8NW03GWDBG rank=0382065 x=2711.0 y=3802.5 length=459
CTCGCGTGTCGTGCCAGCAGCGGCGGTAATACGGAGGGTGCAAGCGTTAATCGGAATTACTGGGCGTAAAGCGCATGCAGGCGGTCTGTTAAGTCAGATGTGAAATCCCCGGGCTTAACCTGGGAACCGCATTTGAAACTGGCAGACTGGAGTCCTGGAGAGGGGGGTTAGAATTTCCGGTGTAGCGGTGAAATGCGTAGATATCGGAAGGAATACCAGTGGCGAAGGCGGCCCCCTGGCCAGAGACTGACGCTCAGATGTCGAAAGCGTGGGGAGCAAACAGGATTAGATACCCTGGTAGTCCACGCTGTAAACGATGTACAACTAGCTGCTTGTGTCTTCGCGACGTGGGTAGCGCAGCTAACGCACTAAGTTGACCGCCTGGGGAGTACGGCCGCAAGGTTAAAACTCAAATGAATTGACGGGGGCCCGCACAAGCGGTGGAGCATGTAGGTTTAA

>GQIS8NW03FKJ4K rank=0382161 x=2167.5 y=1362.0 length=310
CTCGCGTGTCGTGCCAGCAGCCGCGGTAAAACGTAGGAGGCAAGCGTTATCCGGATTTACTGGGCGTAAAGCGCGTGCAGGCGGTTCGGCAAGTTGGATGTGAAAGCTCCCGGCTTAACTGGGAGAGGTCGTTCAATACTACTGAACTCGAGGACATCAGAGGAAGGTGGAATTCCCGGTGTAGTGGTGAAATGCGTAGATACCGGGAGGAACACCAGTGGACGAAAGCGGCCTTCTGGGATGTTCCTGACGCTCAGACGCGAAGGCTTAGGGTAGCAAACGGGATTAGAGACCCCGGTAGTCCTAGCAG

>GQIS8NW03FT5C9 rank=0382288 x=2276.0 y=2331.0 length=54
CTCGCGTGTCGTGCCAGCCGCTGCGGTAATACGTAGGGTGCGAGCGTTGTCCGG

>GQIS8NW03G11BE rank=0382492 x=2776.0 y=1944.0 length=216
CTCGCGTGTCGTGCCAGCCGCAGCGGTAATACGGAGGGTGCGAGCGTTATCCGGAATCTACTGGGTTTTAAAGGGTGCGTAGGCGGCCCGTAAGTCAGTCGTGAAATACCCTTGCTTAACGAGCGGAGTTGCGATTGATACTGTCGGGCTTGAATCGGGATGAGGCAGGCGGAATGTGGCGTGTAGCGGTGAAATGCATAGATATGCCATAGAACA

>GQIS8NW03GC2FL rank=0382756 x=2492.0 y=255.5 length=333
CTCGCGTGTCGTGCCAGCAGCCGCGGTAATACGTAGGGTGCAAGCGTTGTCCGGAATTACTGGGTGTAAAAGGGTCCGTAGGCGGGTGAATAAGTCAAAGGTGAAATCTCACAGCTTAACTGTGAAACTGCCTTTGATACTGTTCATCTTGAGTGTGATAGAGGATGATGGAATTCATGGTGTAGCGGTGAAATGCGTAGATATCATGAAGAACACCGGTGGCGAAGGCGGTCATCTGGCTCACTACTGACGCTGAGGGACGAAAGCGTGGGGAGCAAACAGGATTAGATACCCTGGTAGTCCACCGCCCTAAACGATGGATACGTAGGTGTC

>GQIS8NW03FMYJU rank=0383112 x=2194.0 y=2776.5 length=255
CTCGCGTGTCGTGCCAGCCGCAGCGGTAAGACGGAGGATGCAAGCGTTATCCGGAATTATTGGGCGTAAAGCGTCCGCAGGTGGTCAGACAAGTCTGCCGTTAAAGCGTGGGGCTTAACTCCATAAGGGCGGTGGAAACTGTGTGACTAGAGTGAGGTAGGGGTAGAGGGAATTCCCGGTGTAGCGGTGAAATGCGTAGATATCGGGAAGAACACCAGTGGCGAAAGCGCTCTACTGGGCCTTGACTGACACTGA

>GQIS8NW03GTGNG rank=0383441 x=2678.0 y=3322.5 length=147
CTCGCGTGTCGTGCCAGCCGCTGCGGTAAGACGGAGGATGCAAGCGTTATCCGGAATTATTGGGCGTAAAGCGTCCGCAGGTGGTCAGACAAGTCTGCCGTTAAAGCGTGGGGCTTAACTCCATAAGGGCGGTGGAAACTGTGTGAC

>GQIS8NW03G354E rank=0383498 x=2800.5 y=3180.0 length=369
CTCGCGTGTCGTGCCAGCAGCTGCGGTAATACGGAGGGGGCTAGCGTTGTTCGGAATTACTGGGCGTAAAGCGCGCGTAGGCGGCTTTGTAAGTTAGAGGTGAAAGCCCGGAGCTCAACTCCGGAATTGCCTTTAAGACTGCATCGCTAGAACGTCGGAGAGGTATGTGGAATTCCGAGTGTAGAGGTGAAATTCGTAGATATTCGGAAGAACACCAGTGGCGAAGGCGACATACTGGACGGCTGTTGACGCTGAGGTGCGAAAGCGTGGGGAGCAAACAGGATTAGATACCCTGGTAGTCCACGCCGTAAACGATGATGACTAGCTGTCGGGGCTCTTGGAGTTTCGGTGGCGCAGCTAACGCGTTAA

>GQIS8NW03GIYPX rank=0383672 x=2559.5 y=947.0 length=80
CTCGCGTGTCGTGCCAGCCGCGGCGGTAATACGGAGGAGGCAAGCGTTATCCCGGAATTATTTGGGCGTAAAAGCGTCCG

>GQIS8NW03GOK1T rank=0383879 x=2623.0 y=1023.0 length=116
CTCGCGTGTCGTGCCAGCCGCTGCGGTAATACGTAGGCAGCAAGCGTTGTTCGGAATTACTGGGCGTAAAGCGTGCGTAGGCGGCTGGCTAAGTTCGGTGTGAAATCTCCCGGCTC

>GQIS8NW03HBNZW rank=0384219 x=2886.5 y=682.0 length=454
CTCGCGTGTCGTGCCAGCAGCTGCGGTAATACGTAGGCAGCAAGCGTTGTTCGGAATTACTGGGCGTAAAGCGTGCGTAGGCGGCTGGCTAAGTTCGGTGTGAAATCTCCCGGCTCAACTGGGAGGGTGCGCCGAAAACTGGCCGGCTAGAGTGCGGGAGAGGGAAGTGGAATTCCTGGTGTAGCGGTGAAATGCGTAGATATCAGGAGGAACACCTGTGGTGTAGACGGCTTCCTGGACCGTGACTGACGCTGAGGCACGAAAAGCGTGGGGAGCAAACAGGATTAGATACCCTGGTAGTCCACGCCCTAAACGGTGCAGACTTGGTGTGCGCCCTTCATTGGGTGCGTGCCGTAGCTAACGCGTTAAGTCTGCCGCCGTGGGGAGTACGGTCGCAAGTGTGAAACTACAAAAGGAAGTTAGGACGGGGGCCCGGCCACAAGACGGTGGAGTA

>GQIS8NW03F2IAA rank=0384920 x=2371.0 y=3200.5 length=417
CTCGCGTGTCGTGCCAGCAGCGGCGGTAATACGTAGGGTGCGAGCGTTAATCGGAATTACTGGGCGTAAAGCGTGCGCAGGCGGTTTTTTAAGATAGGCGTGAAATCCCCGGGCTCAACCTGGGAACTGCGCTTATGACTGGAAGACTAGAGTATGGCAGAGGGGGGTGGAATTCCACGTGTAGCAGTGAAATGCGTAGAGATGTGGAGGAACACCGATGGCGAAGGCAGCCCCCTGGGCCAATACTGACGCTCATGCACGAAAGCGTGGGGAGCAAACAGGATTAGATACCCTGGTAGTCCACGCCCTAAACGATGTACAACTAGTTGTTGGGAGGGTAAAACCTTTTAGTAACGTAGCTAACGCGTGAAGTTGACCGCTGGGGAGTACGCCGCAAGGTTAAAACTCAAAGGAATT

>GQIS8NW03GG0T0 rank=0385700 x=2537.5 y=486.0 length=241
CTCGCGTGTCGTGCCAGCCGCGGCGGTAATACGTAGGGTGCGAGCGTTAATCGGAATTACTGGGCGTAAAGCGTGCGCAGGCGGATGTTTAAGCCAGACGTGAAAGCCCCGGGCTTAACCTGGGAATTGCGTTTGGAACTGGACGTCTAGAGTGCGGCAGAGGGAGGTGGAATTCCACGTGTAGCAGTGAAATGCGTAGAGATGTGGAGGAACACCGATGGCGAAGGCAGCCTCCTGGGCT

>GQIS8NW03F8HKT rank=0385780 x=2439.5 y=3691.5 length=478
CTCGCGTGTCGTGCCAGCAGCTGCGGTAATACGTAGGGGGCGAGCGTTGTCCGGATTTACTGGGTGTAAAAGGGTGCTCAGGCGGGTTCGTAAGTCAGGGGTGAAACCCCGGAGCTTAACTCCGGAACTGCCCTTGATACTGCGTCCCTAGAGTTTGAAAGAGGCGAGTGGAATATCTGGTGTAGCAGTGAAATGCGTAGATATCAGATAGAACACCAACGGCGAAGGCAGCCCCCTGGGATGACACTGACGCTCATGCACGAAAGCGTGGGGAGCAAACAGGATTAGATACCCTGGTAGTCCACGCCCTAAACGATGTCATTAGCTGTTGGGGTTAGAATCCCTGGTAGCGTAGCTAACGCGTGAAATTGACCGCCTGGGGAGTACGGCCGCAAGGTTAAAACTCAAAGGAATTGGACGGGGCCCGCACAGCGGTGGATGATGTGGTTTAATTCGGTGCAACGCGAAGAACCTTACC

>GQIS8NW03G0T60 rank=0385863 x=2762.5 y=3402.0 length=436
CTCGCGTGTCGTGCCAGCCGCTGCGGTAATACGTAGGGTGCGAGCGTTAATCGGAATTACTGGGCGTAAAGCGTGCGCAGGCGGTTTTGTAAGACAGGCGTGAAATCCCCGGGCTCAACCTGGGAATGGCGCTTGTGACTGCAAGGCTGGAGTGCGGCAGAGGGGGATGGAATTCCGCGTGTAGCAGTGAAATGCGTAGATATGCGGAGGAACACCGATGGCGAAGGCAATCCCCTGGGCCTGCACTGACGCTCATGCACGAAGCGTGGGGAGCAAACAGGATTAGATACCCTGGTAGTCCACGCCCTAAACGATGTCAACTGGTTGTTGGGTCTTGCTGACTCAGTAACGAGCTAACGCGTTGAAGTTGACCGCCTGGGGAGTACGGCCGCAAGGTTGAACTACAAAGGAATTGACGGGGACCCGCACAAGCGGT

>GQIS8NW03GF3YB rank=0385980 x=2526.0 y=2929.0 length=317
CTCGCGTGTCGTGCCAGCAGCGGCGGTAATACGTAGGGTGCGAGCGTTAAATCGGAATTACTGGGCGTAAAGCGTGCGCAGGCGGATGTTTAAGCCAGACGTGAAAGCCCCGGGCTTAACCTGGGAATTGCGTTTGGAACTGGACGTCTAGAGTGTGGCAGAGGGAGGTGGAATTCCACGTGTAGCAGTGAAATGCGTAGAGATGTGGAGGAACACCGATGGCGAAGGCAGCCTCCTGGCTGACACTGACGNTCATGCACGAAAGCGTGGGGAGCAAACAGGATAGATACCCTGGTAGTCCACGCCCTAAACGATGT

>GQIS8NW03GQEBA rank=0386091 x=2643.0 y=3684.5 length=362
CTCGCGTGTCGTGCCAGCAGCGGCGGTAATACGGAGGATGCAAGCGTTATCCGGATTCATTGGGTTTAAAGGGTGCGTAGGCGGGATGGTAAGTCAGGGGTGAAAGCCAGCAGCTCAACTGTTGAATTGCCTTTGATACTGCCATTCTTGAGTGTGTTTGAAGTGGGCGGAATGTGACATGTAGCGGTGAAAATGCGTAGATATGTCACAGAACACCGATTGCGAAGGCAGCTCACTAAGCCATTACTGACGCTGAGGCACGAAAGCGTGGGGATCAAACAGGATTAGATACCCTGGTAGTCCACGCCGTAAACTATGATAACTCGACGTTGGCAAGTATATCGTTCAGCGTCCAAGCGAAA

>GQIS8NW03GCSK2 rank=0386185 x=2488.5 y=3876.5 length=410
CTCGCGTGTCGTGCCAGCAGCCGCGGTAAGACGGAGGATGCAAGCGTTATCCGGAATTATTGGGCGTAAAGCGTCCGCAGGTGGTCAGACAAGTCTGCCGTTAAAGCGTGGGGCTTAACTCCATAAGGGCGGTGGAAACTGTGTGACTAGAGTGAGGTAGGGGTAGAGGGAATTCCCGGTGTAGCGGTGAAATGCGTAGATATCGGGAAGAACACCAGTGGCGAAAGCGCTCTACTGGGCCTTGACTGACACTGAGGGACGGAAAAGCTAGGGGAGCGAAAGGGATTAGATACCCCTGTAGTCCTAGCCGTAAACGATGGATACTAGGTGTGGTTCGTATCGACCCGGGCCGTGCCGAAGCTAACGCGTCAAGTATCCCGCCTGGGGAGTACGCTCGCAAGAGTGAAACT

>GQIS8NW03HG8ZS rank=0386368 x=2949.5 y=3126.5 length=201
CTCGCGTGTCGTGCCAGCAGCGGCGGTAAGACGGAGGATGCAAGCGTTATCCGGAATTATTGGGCGTAAAGCGTCCGCAGGTGGTCAGACAAGTCTGCCGTTAAAGCGTGGGGCTTAACTCCATAAGGGCGGTGGAAACTGTGTGACTAGAGTGAGGGTAGGGGTAGAGGGAATTCCCGGTGTAGCGGTGAAATGCGTAGN

>GQIS8NW03GHL6C rank=0386586 x=2543.0 y=3570.0 length=254
CTCGCGTGTCGTGCCAGCAGCTGCGGTAAGACGGAGGATGCAAGCGTTATCCGGAATTATTGGGCGTAAAGCGTCCGCAGGTGGTCAGACAAGTCTGCCGTTAAAGCGTGGGGCTTAACTCCATAAGGGCGGTGGAAACTGTGTGACTAGAGTGAGGTAGGGGTAGAGGGAATTCCGGTGTAGCGGTGAAATGCGTAGATATCGGGAAGAACACCAGTGGCGAAAGCGCTCTACTGGGCCTTGACTGACACTGA

>GQIS8NW03FNDG3 rank=0386595 x=2199.5 y=1637.0 length=347
CTCGCGTGTCGTGCCAGCCGCTGCGGTAATACGTATGTCGCAAGCGTTATCCGGAATTATTGGGCATAAAGCGCGTCTAGGCGGTTTACTAAGTCTGATGTGAAAATGCGGAGCTCAACTCCGTATTGCGTTGGAAACTGGTAGACTAGAGTATTGGAGAGGTAGGCGGAACTACAAGTGTAGAGGTGAAATTCGTAGATATTTGTAGGAATGCCAATGACGAAGGTAGCTTACTGGACAAATACTGACGCTGAAGCGCGAAAGCTAGGGGAGCAAACAGGATTAGATAACCTGGTAGTCCTAGCTGTAAACGATGATCACTGGTGTGGGGGGTCGAACCGTCTGTG

>GQIS8NW03GNXY6 rank=0386742 x=2615.0 y=3888.0 length=291
CTCGCGTGTCGTGCCAGCCGCAGCGGTAATACGGAGGATGCAAGCGTTATCCGGAATTATTGGGGCGTAAAGCGTCCGCAGGTGGCATCTCAAGTCTGCTGTCAAAGACAGAAGCTTAACTTCTGAAAGGCGGTGGAAACTGAGAAGCTAGAGGTCGGTAGGGGTAGCGGGAATTCCAGTGTAGCGGTGAAATGCGTAGAGATTGGGAAGAACATCGGTGGCGAAAGCGCGCTACTGGGCTGGAACCTGACACTGAGGGACGAAAGCTAGGGGAGCGAAAGGGATTAGATA

>GQIS8NW03GBORA rank=0386802 x=2476.0 y=1412.0 length=234
CTCGCGTGTCGTGCCAGCCGCGGCGGTAATACGGAGGATGCAAGCGTTATCCGGATTCATTGGGTTTAAAGGGTGCGTAGGCGGAATAGTAAGTCAGTGGTGAAAGCCTACAGCTTAACTGTAGAACTGCCATTGATACTGCTATTCTTGAGTGCAGTTGAGGTAGCTGGAATGTGTGGTGTAGCGGTGAAATGCTTAGATATCACACAGAACACCGATTGCGAAGGCAGGTTG

>GQIS8NW03G9FW2 rank=0386897 x=2860.0 y=3396.0 length=410
CTCGCGTGTCGTGCCAGCAGCTGCGGTAATACGGAGGAGGCAAGCGTTATCCGGAATTATTGGGCGTAAAGCGTCCGCAGGTGGCTTTTCAAGTCGGTGGTCAAAGCACAGGGCTCAACTCTGTTAAGGCCGGCGAAACTGAGAGGCTAGAGTGCGGTAGGGGCAGAGGGAATTCCCGGTGTAGCGGTGAAATGCGTAGATATCGGGAAGAACACCAGTAGCGAAAGCGCTCTGCTGGACCGCAACTGACACTCAGGGACGAAAGCTAGGGGAGCGAATGGGATTAGATACCCCAGTAGTCCTAGCCGTAAAACGATGGATACTAGGTGTTGTCTGTATCGACCCGGACAGTGCCGGAGACTAACGCGTTAAGTATCCCGCCTGGGGAGTACGCACGCAAGTGTGAAACT

>GQIS8NW03GCKEF rank=0387093 x=2486.0 y=1461.5 length=321
CTCGCGTGTCGTGCCAGCAGCCGCGGTAATACAGAGGGTGCAAGCGTTAATCGGAATTACTGGGCGTAAAGCGCACGTAGGCGGTTTCTTAAGTCAGATGTGAAAGCCCCGGGCTCAACCTGGGAATTGCATTTGAAACTGGGAAACTAGAGTGTGTGAGAGGGGGGTAGAATTCCAAGTGTAGCGGTGAAATGCGTAGAGATTTGGAGGAATACCAGTGGCGAAGGCGGCCCCCTGGCACAACACTGACGCTCAGGTGCGAAAGCGTGGGGAGCAAACAGGATTAGATACCCTGGTAGTCCACGCCGTAAACGATGTCTA

>GQIS8NW03FPE2Y rank=0387411 x=2222.5 y=2824.5 length=80
CTCGCGTGTCGTGCCAGCAGCGGCGGTAAGACGGAGGATGCAAAGCGTTATCCGGAATTATTGGGCGTAAAGCGTCCGCA

>GQIS8NW03G4ZN4 rank=0387779 x=2810.0 y=514.0 length=155
CTCGCGTGTCGTGCCAGCCGCGGCGGTAATACGTAGGGTGCGAGCGTTAATCGGAATTACTGGGCGTAAAGCGTGCGCAGGCGGTTTGATAAGCCAGATGTGAAATCCCCGAGCTCAACTTGGGAACTGCGTTTGGAACTGTCAGACTAGAGTGC

>GQIS8NW03F40JN rank=0388337 x=2400.5 y=1393.5 length=323
CTCGCGTGTCGTGCCAGCCGCGGCGGTAAGACAGAGGTGGCGAGCGTTGTTCGGAATTACTGGGCTTAAAGGGCGCGTAGGTGGTGATGCAAGTCTGAGGTGGAATTCTACAGCTTAACTGTGGGACTGCCTTGGAAACTGTGTTACTTGAGTCGGACAGGGGAAGCGGAATTCCTGGGTGTAGCGGTGAAATGCGTAGATATCAGGAGGAAGGCCTGTGGCGAAGGCGGCCTTTTGGGCTTGGACTGACACTGAGGCGCGAAAGCGTAGGGGAGCAAACGAGGATTAGATACCCTGGTAGTCCACGGCCCTAAACGGTGGGC

>GQIS8NW03G6CDF rank=0388347 x=2825.0 y=2193.0 length=102
CTCGCGTGTCGTGCCAGCCGCCGCGGTAATACGGAGGGTGCGAGCGTTACCCGGATTTACTGAGTGTAAAGGGCGTGTAGGCGGTCTCTCAAGTCCGATGCT

>GQIS8NW03GF2VV rank=0388420 x=2526.0 y=1545.0 length=290
CTCGCGTGTCGTGCCAGCCGCGGCGGTAATACAGAGGGTGCAAGCGTTAATCGGAATTACTGGGCGTAAAGCGCACGTAGGCGGTTTCTTAAGTCAGATGTGAAAGCCCCGGGCTCAACCTGGGAATTGCATTTGAAACTGGGAAACTAGAGTGTGTGAGAGGGGGTAGAATTCCAAGTGTAGCGGTAGAAATGCGTAGAGATTTGGAGGAATACCAGTGGCGAAGGCGGCCCCCTGGCACAACACTGACGCTCAGGTGCGAAAGCGTGGGGAGCAAACAGGATTAGATA

>GQIS8NW03FOSS0 rank=0388709 x=2215.5 y=2626.5 length=357
CTCGCGTGTCGTGCCAGCAGCCGCGGTAAGACGGAGGATGCAAGCGTTATCCGGAATTATTGGGCGTAAAGCGTCCGCAGGTGGTCAGACAAGTCTGCCGTTAAAGCGTGGGGCTTAACTCCATAAGGGCGGTGGAAACTGTGTGACTAGAGTGAGGTAGGGGTAGAGGGAATTCCCGGTGTAGCGGTGAAATGCGTAGATATCGGGAAGAACACCAGTGGCGAAAGCGCTCTACTGGGCCTTGACTGACACTGAGGGACGAAAGCTAGGGGAGCGAAAGGGATTAGATACCCCTGTAGTCCTAGCCGTAAACGATGGATACTAGGTGTGGTTCGTATCGACCCGGGCCGTGCCGAA

>GQIS8NW03FKGN8 rank=0388840 x=2166.5 y=982.0 length=208
CTCGCGTGTCGTGCCAGCCGCCGCGGTAATACGGAGGGTGCGAGCGTTATCCGGAATCACTGGGTTTAAAGGGTGCGTAGGCGGCCCGGTAAGTCAGTTGTGAAATACCCTTGCTTAACGAGCGGAGTTGCGATTGATACTGTCGGGCTTGAATCGGGATGAGGCAGGCGGAATGTGGCGTGTAGCGGTGAAATGCATAGATATGCCA

>GQIS8NW03GIUOG rank=0389246 x=2557.5 y=3902.0 length=310
CTCGCGTGTCGTGCCAGCCGCTGCGGTAAGACGGAGGATGCAAGCGTTATCCGGAATTATTGAGCGTAAAGCGTCCGCAGGTGGTCAGACAAGTCTGCCGTTAAAGCGTGGGGCTTAACTCCATAAGGGCGGTGGAAACTGTGTGACTAGAGTGAGGTAGGGGTAGAGGGAATCCCCGGTGTAGCGGTGAAAATGCGTAGATATCGGGAAGAACACCAGTGGCGAAAGCGCTCTACTGGGCCTTGACTGACACTGAGGGACGAAAGCTAGGGGAGCGAAAGGGATTAGATACCCCTGTAGTCCTAGCCGT

>GQIS8NW03GILQF rank=0389317 x=2555.5 y=501.0 length=306
CTCGCGTGTCGTGCCAGCAGCTGCGGTAATACGTATGTCGCAAGCGTTATCCGGAATTATTGGGCATAAAGCGCGTCTAGGCGGTTTACTAAGTCTGATGTGAAAATGCGGAGCTCAACTCCGTATTGCGTTGGAAACTGGTAGACTAGAGTATTGGAGAGGTAGGCGGAACTACAAGTGTAGAGGTGAAATTCGTAGATATTTGTAGGAATGCCAATGACGAAGGTAGCTTACTGGACAAAATACTGACGCTGAAGCGCGAAAGCTAGGGGAGCAAATAGGATAGATACCCTGGTAGTCCTAGCT

>GQIS8NW03FRXW5 rank=0389469 x=2251.0 y=1767.0 length=170
CTCGCGTGTCGTGCCAGCCGCCGCGGTAATACGTATGTCGCAAGCGTTACCCGGAATTATTGGGCATAAAGCGCGTCTAGGCGGTTTACTAAGTCTGATGTGAAAATGCGGAGCTCAACTCCGTATTGCGTTGGAAACTGGTAGACTAGAGTATTGGAGGAGGTAGGCGG

>GQIS8NW03F293L rank=0389881 x=2380.5 y=2383.5 length=222
CTCGCGTGTCGTGCCAGCCGCTGCGGTAATACGTAGGGGGCAAGCGTTGTCCGGATTTACTGGGTGTAAAGGGCGCGCAAGGCGGGTTAGCAAGTCAGAGGTGAAATCCTACAGCTTAAACTGTAGAATTGCCTTCGATAACTGGAGACCTTGAGTGCGGCAGAGGGAGATGGAATTCATGGTGTAGCGGTAGAAATGTGTAGATATCATGAAGACACCGGT

>GQIS8NW03FV0L4 rank=0390139 x=2297.0 y=3466.0 length=358
CTCGCGTGTCGTGCCAGCAGCGGCGGTAAGACGGAGGATGCAAGCGTTATCCGGAATTATTGGGCGTAAAGCGTCCGCAGGTGGTCAGACAAGTCTGCCGTTAAAGCGTGGGGCTTAACTCCATAAGGGCGGTGGAAACTGTGTGACTAGAGTGAGGTAGGGGTAGAGGGAATTCCCGGTGTAGCGGTGAAATGCGTAGATATCGGGAGAACACCAGTGGCGAAAGCGCTCTACTGGGCCTTGACTGACACTGAGGGACGAAAGCTAGGGGAGCGAAAGGGATTAGATACCCCCGTAGTCCCTAGCCGTAAACGATGGATACTAGGTGTGGTTCGTATCGACCCGGGCCGTGCCGAGC

>GQIS8NW03G1Y0P rank=0390366 x=2775.0 y=3063.5 length=57
CTCGCGTGTCGTGCCAGCCGCCGCGGTAAGACGAGGAGTGGCAAGCGTTAGTTCCGG

>GQIS8NW03G9CT4 rank=0390584 x=2859.5 y=3498.0 length=377
CTCGCGTGTCGTGCCAGCCGCCGCGGTAAGACGGAGGATGCAAGCGTTATCCGGAATTACTGGGCGTAAAGCGCACGTAGGCGGTTTCTTAAGTCAGATGTGAAAGCCCCGGGCTCAACCTGGGAATTGCATTTGAAAACTGGGAAAACTAGAGTGTGTGAGAGGGGGGTAGAATTCCAAGTGTAGCGGTGAAATGCGTAGAGATTTGGAGGAATACCAGTGGCGAAGGCGGCCCCTGGCACAACACTGACGCTCAGGTGCGAAAGCGTGGGGAGCAAACAGGATTAGATACCCTGGTAGTCCACGCCGTAAACGATGTCTACTAGCTGTTCGTGACCTTGTGTCGTGAGTAGCGCAGCTAACGCACTAAGTAGACC

>GQIS8NW03G57ZO rank=0390624 x=2824.0 y=610.0 length=223
CTCGCGTGTCGTGCCAGCAGCAGCGGTAAGACAGAGGTGGCGAGCGTTGTTCGGAATTACTGGGCTTAAAGGGCGACGTAGGTGGTGATGCAAGTCTGAGGTGGAATTCTACANCTTAACTGTGGGACTGCCTTGGAAACTGTGTTACTTGAGTCGGACAGGGGAAGGCGGAATTCCTGGTGTAGCGGTGAAATGCGTAGATATCAGGAGGAAGGCCTGTGGC

>GQIS8NW03GR6FX rank=0390956 x=2664.5 y=779.5 length=379
CTCGCGTGTCGTGCCAGCAGCTGCGGTAATACGGAGGGTGCAAGCGTTAATCGGAATTACTGGGCGTAAAAGCGCACGCAGGCGGCTTTTTAAAGTCGGATGTGAAAGCCCCGGGCTCAACCTGGGAATTGCATCTGATACTGGGAAGCTAGAGTATGTGAGAGGGGGGTAGAATTCCAAGTGTAGCGGTGAAATGCGTAGAGATTTGGAGGAATACCAGTGGCGAAGGCGGCCCCCTGGCACAATACTGACGCTCAGGTGCGAAAGCGTGGGGANCAAAACAGGATTAGATACCCTGGTAGTCCACGACCGTAAAACGATGTCTACTAGCTGTTCGCGGCCTTGTGTTGTGAGTAGCGCAGCTAACGCATTAAGTACG

>GQIS8NW03F2ZXH rank=0390997 x=2377.0 y=1491.5 length=49
CTCGCGTGTCGTGCCAGCCGCGGCGGTAAGACGGAGGATGCAAGCGTTA

>GQIS8NW03GEF0I rank=0391005 x=2507.0 y=3072.0 length=241
CTCGCGTGTCGTGCCAGCAGCGGCGGTAAGACGGAGGATGCAAGCGTTATCCGGAATTATTGGGCGTAAAGCGTCCGCAGGTGGTCAGACAAGTCTGCCGTTAAAGCGTGGGGCTTAACTCCATAAGGGGCGTGGAAACTGTGTGACTAGAGTGAGGTAGGGGTAGAGGGGAATTCCCGGTGTAGCGGTGAAATGCGTAGATATCGGGAAGAACACCAGTGGCGAAAGCGCTCTACTGGGG

>GQIS8NW03HEC06 rank=0391066 x=2916.0 y=3560.5 length=261
CTCGCGTGTCGTGCCAGCAGCGGCGGTAAGACGGAGGATGCAAGCGTTATCCGGAATTATTGGGCGTAAAGCGTCCGCAGGTGGTCAGACAAGTCTGCCGTTAAAGCGTGGGGCTTAACTCCATAAGGGCGGTGGAAAACTGTGTGACTAGAGTGTAGGTAGGGGTAGAGGGAATTCCCGGTTGTAAGCGGTGAAATGCGTAGATATCGGGAAGAACACCAGTGGCGAAAAGCGCTCTACTGGGCCTTGACTTGACACTGA

>GQIS8NW03GTYAX rank=0391659 x=2684.0 y=1623.0 length=258
CTCGCGTGTCGTGCCAGCAGCGGCGGTAAGACAGAGGTGGCGAGCGTTGTTCGGAATTACTGGGCTTAAAGGGCGCGTAGGTGGTGATGCAAGTCTGAGGTGGAATTCTACAGCTTAACTGTGGGACTGCCTTGGAAACTGTGTTACTTGAGTCGGACAGGGGAAGGCGGAATTCCTGGTGTAGCGGTGAAATGCGTAGATATCAGGAGGAAGGCCTGTGGCGAAGGCGGCCTCTGGGTCTTGACTGACACTGAGGCG

>GQIS8NW03FYCGK rank=0391771 x=2324.0 y=1538.5 length=275
CTCGCGTGTCGTGCCAGCAGCTGCGGTAATACGTAGGGGGCAAGCGTTGTCCGGATTTACTGGGTGTAAAGGGCGCGTAGGCGGGTTTAGCAAGTCAGAGGTGAAATCCTACAGCTTAACTGTAGAACTGCCTTTGAAACTGTTAATCTTGAGTGCGGAAGAGAGAGACGGAATTCCAGGTGTAGCGGTGAAATGCGTAGATATGCGGAGGAACACCGATGGCGAAGGCAATCCCCTGGGCCTGCACTGACGCTCATGCACGAAAGCGTGGGGAG

>GQIS8NW03FZM06 rank=0391848 x=2339.5 y=456.0 length=261
CTCGCGTGTCGTGCCAGCAGCTGCGGTAATACGTAGGGTGCGAGCGTTAATCGGAATTACTGGGCGTAAAGCGCACGCAGGCGGCTTTTTAAGTCGGATGTGAAGCCCCGGGCTCAACCTGGGAATTGCATCTGATACTGGGAAGCTAGAGTATGTGAGAGGGGGGTAGAATTCCAAGTGTAGCGGTGAAATGCGTAGATATTAGGAGGAACACCAGTGGCGAAGGCGGTCTTTCTGGACTGTAACTGACACTGAGGCATG

>GQIS8NW03HBL31 rank=0391870 x=2885.0 y=2335.5 length=314
CTCGCGTGTCGTGCCAGCAGCCGCGGTAATACGTAGGGGGCTAGCGTTGTTCGGATTCATTGGGCGTAAAGGGCATGTAGGCGGTTATGTAAGTGTGAGTTTAAAGACATAGGCTTAACCTATTGTATGGCTTGCAAACTGCATAGCTAGAGTGTAGAAGGGGAAACTGGAATTCCGCGTGTAGGGGTGAAATCTGTAGAGATGCGGAAGAATACCTGTGGCGAAGGCGAGTTTCTGGTCTACTACTGACGCTGAAATGCGAAAGTGTGGGGTAGCTAACAGGATTAGATACCCTAGGTAGTCCACACCGTAAA

>GQIS8NW03HF6GK rank=0391888 x=2937.0 y=2338.0 length=291
CTCGCGTGTCGTGCCAGCCGCTGCGGTAATACGTATGTCGCAAGCGTTATCCGGAATTATTGGGCATAAAGCGCGTCTAGGCGGTTTACTAAGTCTGATGTGAAAATGCGGAGCTCAACTCCGTATTGCGTTGGAAACTGGTAGACTAGAGTATTGGAGAGGTAGGCGGAACTACAAGTGTAGAGGTGAAATTCGTAGATATTTGTAGGAATGCCAATGACGAAGGTAGCTTACTGGACAAATACTGACGCTGAAGCGCGAAGCTAGGGAGCAAACAGGATTAGATACCCT

>GQIS8NW03GYPXI rank=0392192 x=2738.0 y=2868.0 length=272
CTCGCGTGTCGTGCCAGCCGCGGCGGTAATACGTAGGGGGCGAGCGTTGTCCGGATTTACTGGGTGTAAAGGGTGCTCAGGCGGGTTCGTAAGTCAGGGGTGAAACCCCGGAGCTTAACTCCGGAACTGCCCTTGATACTGCGTCCCTAGAGTTTGAAAGAGGCGAGTGGAATATCTGGTGTAGCAGTGAAATGCGTAGATATCAGATAGAACACCAATGGCGAAAGCGCTCTACTGGGCCTTGACTGACACTGAGGGACGAAAGCTAGGGG

>GQIS8NW03HFJ9Y rank=0392204 x=2930.5 y=2260.0 length=354
CTCGCGTGTCGTGCCAGCCGCTGCGGTAATACGTATGTCGCAAGCGTTATCCGGAATTATTGGGCATAAAGCGCGTCTAGGCGGTTTACTAAGTCTGATGTGAAAAATGCGGAGCTCAACTCCGTATTGCGTTGGAAACTGGTAGACTAGAGTATTGGAGAGGTAGGCGGAACTACAAGTGTAGAGGTGAAATTCGTAGATATTTGTAGGAATGCCAATGACGAAGGTAGCTTACTGGACAAATACTGACGCTGAAGCGCGAAAGCTAGGGGAGCAAACAGGATTAGATACCCTGGTAGTCCTAGCTGTAAACGATGATCACTGGGTGTGGGGGTCGAACCGTCTGTGCCGAAG

>GQIS8NW03FSOBE rank=0392355 x=2259.0 y=3208.0 length=189
CTCGCGTGTCGTGCCAGCCGCGGCGGTAATACGGAGGGTGCGAGCGTTATCCGGAATCACTGGGTTTAAAGGGTGCGTTAGGCGGCCCGGTAAGTCAGTTGTGAAATACCCTTGCTTAACGAGCGGAGTTACGATTGATACTGTCGGCTTGAATCGGGATAGAGGCAGGCGGATGTGGCGTGTAGCGGT

>GQIS8NW03HA14G rank=0393138 x=2879.0 y=1006.0 length=359
CTCGCGTGTCGTGCCAGCAGCGGCGGTAAGACGGAGGATGCAAGCGTTATCCGGAATTATTGGGCGTAAAGCGTCCGCAGGTGGTCAGACAAGTCTGCCGTTAAAGCGTGGGGCTTAACTCCATAAGGGCGGTGGAAACTGTGTGACTAGAGTGAGGTAGGGGTAGAGGGAATTCCCGGTGTAGCGGTGAAATGCGTAGATATCGGGAAGAACACCAGTGGCGAAAGCGCTCTACTGGGCCTTGACTGACACTGAGGGACGAAAGCTAGGGGAGCGAAGGGATTAGATACCCCTGTAGTCCTAGCCGTAAACGATGATACTAGGTGTGTTCGTATCGACCCGGGCCGTGCCGAAGCTAA

>GQIS8NW03HGEW0 rank=0393245 x=2940.0 y=1010.0 length=52
CTCGCGTGTCGTGCCAGCCGCAGCGGTAATACAGAGGGTGCAAGCGTTAATC

>GQIS8NW03GYDOB rank=0393285 x=2734.0 y=3369.0 length=82
CTCGCGTGTCGTGCCAGCAGCGGCGGTAATACGTAGGGGGCAAGCGTTGTCCGGATTTACTGGGTGTAAAGGGCGCGCAGGC

>GQIS8NW03GFBVT rank=0393442 x=2517.5 y=3415.5 length=139
CTCGCGTGTCGTGCCAGCCGCAGCGGTAATACAGAGGGTGCAAGCGTTAATCGGAATTACTGGGCGTAAAAGCGCACGTAGGCGGTTTCTTAAGTCTAGATGGTGAAAGCCCCGGGCTCAACCTAGGGAATTGCATTTG

>GQIS8NW03FSCWM rank=0393526 x=2256.0 y=708.0 length=146
CTCGCGTGTCGTGCCAGCCGCGGCGGTAATACGGAGGATGCAAGCGTTATCCGGAATTATTGGGCGTAAAGCGTCCGTAGGTGGTTCATCAAGTCAGTTGTCAAAGCGTGGGGCTTAACCCCATAAAGGCGATTGAAACTGGTGGG

>GQIS8NW03GYN8Z rank=0393863 x=2738.0 y=689.0 length=337
CTCGCGTGTCGTGCCAGCCGCTGCGGTAATACGGAGGATGCAAGCGTTATCCGGAATTATTGGGCGTAAAGCGTCCGTAGGTGGTTCATCAAGTCAGTTGTCAAAGCGTGGGGCTTAACCCCATAAAGGCGATTGAAACTGGTGGGCTAGAGTTTGGTAGGGGTCAGGGGAATTCCCAGTGTAGCGGTGAAATGCGTAGATATTGGGAAGAACACCGGTGGCGAAAGCGCCTGACTGGGCCTGAACTGACACTGAGGGACGAAAGCTAGGGGAGCGAAAGGGATTAGATACCCCTGTAGTCCTAGCTGTAAACGATGGGTACTAGGTGTTGCCCGTA

>GQIS8NW03G3QAS rank=0393894 x=2795.0 y=3154.0 length=189
CTCGCGTGTCGTGCCAGCAGCGGCGGTAATACGTAGGGTGCGAGTGTTAATCGGAATTACTGGGCGTAAAGCGTGGGCAGGCGGTTATGTAAGACAGATGTGAAATCCCCGGGCTTAACCTGGGAACTGCGTTTGTGACTGCATAACTCGAGTGTGGCAGAGGGGGTGGAATTCCACGTGTAGCAGTAG

>GQIS8NW03G9LWC rank=0393901 x=2862.0 y=2954.0 length=244
CTCGCGTGTCGTGCCAGCAGCGGCGGTAATACGTATGTCGCAAGCGTTATCCGGAATTATTTGGGCATAAAGCGCGTCTAGGCGGTTTTACTAAGTCTGATGTGAAAATGCGGAGCTCAACTCCGTATTGCGTTGGAAACTGGTAGACTAGAGTATTGGAGAGGTAGGCGGAACTACAAGTGTAGAGGTGAATTACGTAGATATTTGTAGGAATGCCAATGACGAAGGTAGCTTACTGGACAAA

>GQIS8NW03G7LU6 rank=0393963 x=2839.0 y=3808.0 length=309
CTCGCGTGTCGTGCCAGCCGCAGCGGTAATACGGAGGATGCAAGCGTTATCCGGAATTATTGGGCGTAAAGCGTCCGTAGGTGGTTCATCAAGTCAGTTGTCAAAAGCGTGGGGCTTAACCCCCATAAAGGCGATTGAAACTGGTGGGCTAGAGTTTGGTAGGGGTCAGGGGAATTCCCAGTGTAGCGGTGAAATGCGTAGATATTGGGAAGAACACCGGTGGCGAAAGCGCCTGACTGGGCCTGAACTGACACTGAGGGACGAAAGCTAGGGGAGCGAAAGGGAATTAGATACCCCTGTAGTCCTGGC

>GQIS8NW03FSRXO rank=0394533 x=2260.0 y=3802.5 length=177
CTCGCGTGTCGTGCCAGCAGCTGCGGTAATACGGAGGGTGCGAGCGTTATCCGGAATCACTGGGTTTAAAGGGTGCGTAGGCGGCCCGGTAAGTCAGTTGTGAAATACCCTTGCTTAACGAGCGGAGTTGCGATTGATACTGTCGGGCTTGATCGGGATGAGGCAGGCGGAATGTGG

>GQIS8NW03FVBAZ rank=0394576 x=2289.0 y=3433.0 length=225
CTCGCGTGTCGTGCCAGCAGCTGCGGTAATACGTAGGGGGCAAGCGTTGTCCGGATTTTACTGGGCGTAAAGGATGCGTAGGCGGATATTTAAGTGGGATGTGAAATACCCCGGGCTCAACCTGGGTGCTGCATTCCAAACTGGATATCTGGAGTGCGGGAGAGGAGAGTGGAATTCCTAGTGTAGCGGTGAAATGCGTAGAGATTAGGAAGAACACCAGTGGCG

>GQIS8NW03G5MVR rank=0395113 x=2817.0 y=1925.5 length=345
CTCGCGTGTCGTGCCAGCCGCTGCGGTAATACGTAGGGTGCGAGCGTTAATCGGAATTACTGGGCGTAAAGCGTGCGCAGGCGGTTGTGTAAGACAGGCGTGAAATCCCCGGGCTTAACCTGGGAATGGCGCTTGTGACTGCACGGCTGGAGTACGGCAGAGGGGGATGGAATTCCGCGTGTAGCAGTGAAATGCGTAGATATGCGGAGGAACACCGATGGCGAAGGCAGTCCCCTGGGCCTGTACTGACGCTCATGCACGAAAGCGGTGGGGAGCAAAACAGGATTAGACTACCCCGGTAGTCCACGCCCTAAACGATGTCAACTGGTTGTTGGATCTTGATCG

>GQIS8NW03GDWYH rank=0395458 x=2501.5 y=2951.5 length=261
CTCGCGTGTCGTGCCAGCAGCTGCGGTAATACAGAGGTCCCAAGCGTTGTTCGGATTCACTGGGCGTAAAGGGTGCGTAGGCGGTCGGTTAAGTCTGATGTGAAATCTCCTGGCTCAACCAGGAAATGGCATCGGAAACTATCCGGCTCGAGGGTCGGAAGGGGGACTGGAATTCCCGGTGTAGCAGTGAAATGCGTAGATATCGGGAGGAACACCAGTGGCGAAGGCGAGTCCCTGGACGACCCCTGACGCTGAGGCACG

>GQIS8NW03HCPZB rank=0395498 x=2898.0 y=757.5 length=148
CTCGCGTGTCGTGCCAGCCGCAGCGGTAATACGGAGGATGCAAGCGTTATCCGGAATTATTGGGCGTAAAGCGTCCGCAGGTGGCATCTCAAGTCTGCTGTCAAAGACAGAAGCTTAACTTCTGAAAGGCGGTGGAAACTGAGAAGCT

>GQIS8NW03G5P3K rank=0395807 x=2818.0 y=1998.0 length=116
CTCGCGTGTCGTGCCAGCCGCCGCGGTAATACGGAGGATGCAAGCGTTATCCGGAATTATTGGGCGTAAAGCGTCCGCTAGGTGGCATCTCAAGTCTGCTGTCAAAGACAGAAAGC

>GQIS8NW03G5Q1W rank=0395847 x=2818.0 y=3234.5 length=377
CTCGCGTGTCGTGCCAGCAGCCGCGGTAATACGTAGGAGGCGAACGTCATTCGGATTTACTGGGCGTAAAGCGGGTGTAGACGGCTTCTTAAGTCGGATAGTGAAATCTCCTGGACGTTAATTAGGAGGGGACATTCGATACTAAGAGGCTGGAGGACGGTAGAAGAAAGCGGAACTCCCGGTGTAGCGGTGATATGCGTAGATATCGGGAGGAACACCAGTGGCGAAAGCGGCTTTCTAGGCCGTTCCTGACGTTGAGGCCCAAAAGCGTGGGGAGCGAAACGGATTAGATACCCGTGTAGTCCACGCCCTAAACGTTGGACACTAGGTATAGGGGGTATCGACCCTCTCCTGTAGCCGAAGCTAACGCTTTAAGT

>GQIS8NW03GVTDW rank=0396373 x=2705.0 y=2546.5 length=114
CTCGCGTGTCGTGCCAGCAGCAGCGGTAATACGGAGGGTGCAAGCGTTAATCGGAATTACTGGGCGTAAAGCGCATGCAGGCGGTCTGTTAAGTCAGATGTGAAATCCCCGGGC

>GQIS8NW03GSEP8 rank=0396425 x=2666.5 y=3326.0 length=423
CTCGCGTGTCGTGCCAGCAGCTGCGGTAATACAGAGGGGTGCAAGCGTTAATCGGAATTACTGGGCGTAAAGCGCACGTAGGCGGTTTCTTAAGTCTAGATGTGAAAAGCCCCGGGCTCAACCTGGAATTGCATTTGAAACTGGGAAACTAGAGTGTGTGAGAGGGGGGTAGAATTCCAAGTGTTAGCGGTTGAAATGCGTAGAGATTTGGAGGAATACCAGTGGCGAAGGCGGCCCCCTGGCACAACACTGACGCTCAGGTGCGAAAGCGTGGGGAGCAAACAGGATTAGATACCCTGGTAGTCCACGCCGTAAACGATGTCTACTAGCTGTTCGTGACCTTGTGTCGTTGAGTAGCGCAGCTAACGCACTAAGTAGACCGCCTGGGGAGTACGGTCGCAAGATTAAAACTCAAATGAATTG

>GQIS8NW03FQWUD rank=0396587 x=2239.5 y=2867.5 length=46
CTCGCGTGTCGTGCCAGCCGCTGCGGTAATACGTAGGGTGCAAGCG

>GQIS8NW03FRV8K rank=0396711 x=2250.5 y=3682.0 length=189
CTCGCGTGTCGTGCCAGCCGCCGCGGTAATACGGAGGATGCAAGCGTTATCCGGAATTATTGGGCGTAAAGCGTCCGTAGGTGGTTCATCAAGTCAGTTGTCAAAGCGTGGGGCTTAACCCCATAAAGGCGATTGAAACTGGTGGGCTAGAGTTTGGTAGGGGTCAGGGGAATTCCCAGTGTAGCGGTG

>GQIS8NW03GOZLS rank=0396780 x=2627.0 y=3502.5 length=432
CTCGCGTGTCGTGCCAGCCGCAGCGGTAAGACGGAGGATGCAAGCGTTATCCGGAATTATTGGGCGTAAAGCGTCCGCAGGTGGTCAGACAAGTCTGCCGTTAAAGCGTGGGGCTTAACTCCATAAGGGCGGTGGAAACTGTGTGACTAGAGTGAGGTAGGGGTAGAGGGAATTCCCGGTGTAGCGGTGAAATGCGTAGATATCGGGGAGAACACCAGTGGCGAAAGCGCTCTACTGGGCCTTGACTGACACTGAGGGACGAAAGCTAGGGGAGCGAAAGGGATTAGATACCCCTGTAGTCCTAGCCGTAAACGATGGATACTAGGTGTGGTTCGTATCGACCCGGGCCGTGCCGAAGCTAACGCGTTAAGTATCCCGCCGTGGGGAGTACGCTCGCAAGAGTGAAACTCAAAGGAATTGACGGGGCCGCAC

>GQIS8NW03GRE6J rank=0396899 x=2655.5 y=2313.0 length=115
CTCGCGTGTCGTGCCAGCAGCTGCGGTAATACAGAGGGTGCAAGCGTTAATCGGAATTACTGGGCGTAAAGCGCACGTAGGCGGTTTCTTAAGTCAGATGTGAAAGCCCCGGGCT

>GQIS8NW03GPW7F rank=0397252 x=2638.0 y=1993.0 length=259
CTCGCGTGTCGTGCCAGCCGCCGCGGTAATACGGAGGGTGCAAGCGTTAATCGGAATTACTGGGCGTAAAGCGCACGCAGGCGGCTTTTTTAAGTCGGATGTGAAAGCCCCGGGCTCACCTGGGAATTGCATCTGATACTGGGAAGCTAGAGTATGTGAGAGGGGGGTAGAATTCCAAGTGTAGCGGTGAAATGCGTAGAGATTTGGAGGAATACCAGTGGCGAAGGCGGCCCCCTGGCACAATACTGACGCTCAGGTG

>GQIS8NW03G225S rank=0397314 x=2788.5 y=1838.5 length=203
CTCGCGTGTCGTGCCAGCCGCTGCGGTAAGACGGAGGATGCAAGCGTTATCCGGAATTATTGGGCGTAAAGCGTCCGCAGGTGGTCAGACAAGTCTGCCGTTAAAAGCGTGGGGCTTAACTCCATAAGGGCGGAGGAAACTGTGTGACTAGAGTGAGGTAGGGGTAGAGGGAATTCCCGGTGTAGCGGTGAAATGCGTAGATA

>GQIS8NW03GJUW0 rank=0397424 x=2569.0 y=1714.0 length=97
CTCGCGTGTCGTGCCAGCCGCCGCGGTAAGACGGAGGATGCAAGCGTTATCCGGAATTATTGGGCGTAAAGCGTCCGCAGGTGGTCAGACAAGTCTG

>GQIS8NW03GGXIL rank=0397466 x=2536.0 y=283.0 length=260
CTCGCGTGTCGTGCCAGCCGCAGCGGTAATACGTATGTCGCAAGCGTTATCCGGAATTATTGGGCATAAAGCGCGTCTAGGCGGTTTACTAAGTCTGATGTGAAAATGCGGAGCTCAACTCCGTATTGCGTTGGAAACTGGTAGACTAGAGTATTGGAGAGGTAGGCGGAACTACAAGTGTAGAGGTGAAATTCGTAGATATTTGTAGGAATGCCAATGACGAAGGTAGCTTACTGGACAAATACTGACGCTGAAGCGCG

>GQIS8NW03HCG2P rank=0398747 x=2895.0 y=1503.0 length=159
CTCGCGTGTCGTGCCAGCAGCTGCGGTAATACGTAGGGTGCGAGCGTTAATCGGAATTACTGGGCGTAAAGCGTGCGCAGGCGGTTTGATAAGCCAGATGTGAAATCCCCGAGCTCAACTTGGGAACTGCGTTTGGAACTGTCAGACTAGAGTGCGTCA

>GQIS8NW03GNNY0 rank=0399721 x=2612.5 y=3210.0 length=227
CTCGCGTGTCGTGCCAGCAGCTGCGGTAAAAACGTAGGAGGCAAGCGTTATCCGGAGTTACTGGGCGTAAAAGCGCGTGCAGGTGGTGATGTAAGTGGGGGCGTGAAATCTCCGGGCTAAAACTCGGAGGGGACGAACTATACTGCATGACTAGAGTGGAGTAGAGGGACGTAGAATTCGGGGTGTAGCGGTAGAAATGTGCAGAGATCCCGAGGAATACCAGAGGT

>GQIS8NW03FMWZ4 rank=0400241 x=2194.5 y=770.0 length=255
CTCGCGTGTCGTGCCAGCAGCGGCGGTAAGACGGAGGATGCAAGCGTTATCCGGAATTATTGGGCGTAAAGCGTCCGCAGGTGGTCAGACAAGTCTGCCGTTAAAGCGTGGGGCTTAACTCCATAAGGGCGGTGGAAACTGTGTGACTAGAGTGAGGTAGGGGTAGAGGGAATTCCCGGTGTAGCGGTGAAAATGCGTAGATATCGGGAAGAACACCAGTGGCGAAAGCGCTCTACTGGGCCTTGACTGACACTG
