# Supplementary material for: Comparisons of the composition and biogeographic distribution of the bacterial communities occupying South African thermal springs with those inhabiting deep subsurface fracture water
Source: Front Microbiol. 2014 Dec 17;5:679. doi: 10.3389/fmicb.2014.00679 (PMC4269199; doi:10.3389/fmicb.2014.00679)
Supplement: Supplementary file 2 [file DataSheet1.ZIP › A2-4.fna]

>GQIS8NW03GE31C rank=0018967 x=2515.0 y=1438.0 length=65
TGATACGTCTGTGCCAGCCGCGGCGGTAATACGTAGGGTGCAAGCGTTAATCGGAATTACTGGCG

>GQIS8NW03GXAN6 rank=0019570 x=2722.0 y=1972.0 length=523
TGATACGTCTGTGCCAGCAGCAGCGGTAATACGGAGGGTGCGAGCGTTAATCGGAATTACTGGGCGTAAAGGGTGCGTAGGTGGTTGTATAAGTTATCTGTGAAATTTTTGGGCTTAACCTGGAGTGGTCAGATGATACTGTATGACTGGAGTATAGGAGAGGGTAGTGGAATTTCCGGTGTAGCGGTGAAATGCGTAGAGATCGGAAGGAACACCAGTGGCGAAGGCGACTACCTGGCCTGATACTGACACTGAGGCACGAAAGCGTGGGGAGCAAACAGGACTAGATACCCTGGTAGTCCACGCTGTAAACGATGTCAACTAGCCGTTGGTCATATAGAAGTGATTAGTGGCGCAGCAAACGCGATAAGTTGACCGCCTGGGGAGTACGGTCGCAAGATTAAAACTCAAAGGAATTGACGGGGCCCGCACAAGCGGTGGAGCATGTGGTTAATTCGATGCAACGCGAAGAACCTTACCTACCTTGACATACAGTGGAGCTTGCAGAGATGCGAGTGTGCCG

>GQIS8NW03HCJSK rank=0028881 x=2896.0 y=930.0 length=519
TGATACGTCTGTGCCAGCCGCCGCGGTAATACGTAGGGTGCAAGCGTTAATCGGAATTACTGGGCGTAAAGGGTGCGCAGGCGGTATTGTAAGCCAGATGTGAAATCCCCGGGCTCAACCTGGGAACTGCGTTTGGAACTGCAATGCTAGAGTGTGTCAGAGGGGGTGGAATTCCACGTGTAGCAGTGAAATGCGTAGAGATGTGGAGGAACACCGATGGCGAAGGCAGCCCCCTGGGATAACACTGACGCTCAGGCACGAAAGCGTGGGGAGCAAACAGGATTAGATACCCTGGTAGTCCACGCCCTAAACGATGACAACTAGCCGTTGGGAACCTCGGTTCTTGGTGGCGTAGCTAACGCGAGAAGTTGTCCGCCTGGGGAGTACGGTCGCAAGATTAAAACTCAAAGGAATTGACGGGGGCCCGCACAAGCGGTGGATGATGTGGATTAATTCGATGCAACGCGAAAAACCTTACCTGGTCTTGACATGCTAGGAATCTCTGAGAGATCGGAGAGT

>GQIS8NW03G38WD rank=0033357 x=2801.0 y=2683.0 length=300
TGATACGTCTGTGCCAGCCGCTGCGGTAATACGAAGGGTGCAAGCGTTACTCGGAATTACTGGGCGTAAAGCGTGCGTAGGTGGTCGTTTAAGTCCGTTGTGAAAGCCCTGGGCTCAACCTGGGAACTGCAGTGGATACTGGACGACTAGAGTGTGGTAGAGGGTAGCGGAATTCCTGGTGTAGCAGTGAAATGCGTAGAGATCAGGNGGAACATCCATGGCGAAGGCAGCTACCTGGACCAACACTGACACTGAGGCACGAAAGCGTGGGGAGCAAACAGGATTAGATACCCTGGTAGT

>GQIS8NW03G72AA rank=0038800 x=2845.0 y=512.0 length=50
TGATACGTCTGTGCCAGCAGCAGCGGTAATACGTAGGTGCGAGCGTTANC

>GQIS8NW03GYV1W rank=0046716 x=2740.0 y=2610.0 length=535
TGATACGTCTGTGCCAGCCGCCGCGGTAATACGAAGGGTGCAAGCGTTACTCGGAATTACTGGGCGTAAAGCGTGCGTAGGTGGTCGTTTAAGTCCGTTGTGAAAGCCCTGGGCTCAACCTGGGAACTGCAGTGGATACTGGGCGACTAGAGTGTGGTAGAGGGTAGCGGAGTTCCTGGTGTAGCAGTGAAATGCGTAGAGATCAGGAGGAACATCCATGGCGAAGGCAGCTACCTGGACCAACACTGACACTGAGGCACGAAAGCGTGGGGAGCAAACAGGATTAGATACCCTGGTAGTCCACGCCCTAAACGATGCGAACTGGATGTTGGGTGCAATTTGGCACGCAGTATCGAAGCTAACGCGTTAAGTTCGCCGCCTGGGGAGTACGGTCGCAAGACTGAAACTCAAAGGAATTGACGGGGCCGCACAAGCGGTGGAGTATGTGGTTTAATTCGATGCAACGCGAAGAACCTTACCTGGCCTTGACATGTCGAGAACTTTCCAGAGATGGATTGGTGCCTTCGGGAACTCG

>GQIS8NW03GJC85 rank=0059296 x=2563.0 y=3399.0 length=550
TGATACGTCTGTGCCAGCAGCAGCGGTAAGACGGAGGAGGCAAGCGTTATCCGGAATGATTGGGCGTAAAGAGTCCGTAGGTGGAACTTCAAGTCCATTGTCAAAGAGCAAAGCTTAACTTTGTAAAGGCAGTGGAAACTGAAGGTCTAGAGAGGGGCAGGGGCAAAGGGAATTCCTGGTGTAGCGGTGAAATGCGTAGAGATCAGGGAGAACACCGGTGGCGAAAGCGCTTTGCTGGGCCTTATCTGACACTGAGGGACGAAAGCTAGGGGAGCGAATGGGATTAGATACCCCAGTAGTCCTAGCCGTAAACGATGGATACTAGGTGTGGCCTGTATCGACCCGGGCCGTGCCGGAGCTAACGCGTTAAGTATCCCGCCTGGGGAGTACGCACGCAAGTGTGAAACTCAAAGGAATTGACGGGGGCCCGNACAAGCGGTGGAGTATGTGGTTTAATTCGATGCAACGCGAAGAACCTTACCAGGGCTTGACATGTCCAGAATTTCGGTGAAAGCTGAAAGTGCCTTCGGGAACTGGAACACAGGTGTGC

>GQIS8NW03G8QLO rank=0060368 x=2852.0 y=3354.0 length=526
TGATACGTCTGTGCCAGCCGCAGCGGTAATACGAAGGGTGCAAGCGCTACTCGGAATTACTGGGCGTAAAGCGTGCGCAGGTGGTCGTTTAAGTCCGTTGTGAAAGCCCTGGGCTCAACCTGGGAACTGCAGTGGATACTGGGCGACTAGAGTGTGGTAGAGGGTAGCGGAATTCCTGGTGTAGCAGTGAAAATGCGTAGAGATCAGGAGGAACATCCATGGCGAAGGCAGCTACCTGGACCAACACTGACACTGAGGCACGAAAGCGTGGGGAGCAAACAGGATTAGATACCCTGGTAGTCCACGCCCTAAACGATGCGAACTGGATGTTGGGTGCAATTTGGCACGCAGTATCGAAGCTAACGCGTTAAGTTCGCCGCCTGGGGAGTACGGTCGCAGACTGAAACTCAAAGGAATTGACGGGGCCCGCACAAGCGGTGGAGTATGTGGTTTAATTCGATGCAACGCGAAGAACCTTACCTGGCCTTGACATGTCGAGAACTTTCCAGAGATGGATTGGTGCCTT

>GQIS8NW03GC0PD rank=0064880 x=2491.0 y=2111.5 length=95
TGATACGTCTGTGCCAGCCGCCGCGGTAAGACGAACCGTCCAAACGTTATTCGGAATCACTGGGCTTAAAGGGCGCGTAGGCGGCCGAGCGGGTC

>GQIS8NW03HFS8T rank=0065363 x=2933.0 y=1595.5 length=61
TGATACGTCTGTGCCAGCAGCGGCGGTAAGACGAACCGAGCGAACGTTGTTCGGAATCAAC

>GQIS8NW03G2P94 rank=0067538 x=2784.0 y=1530.0 length=569
TGATACGTCTGTGCCAGCCGCTGCGGTAATACGGAGGGTGCGAGCGTTATTCGGAATTACTGGGCGTAAAGCGCGTGCAGGCGGGAAGGTAAGTCTGATGTGAAAGCCCCGGGCTTAACCCGGGAAGTGCATTGGAGACTGCTTTTCTTGAGTACTGGAGAGGAAGGGGGAATTCCCGGTGTAGAGGTGAAATTCGTAGAGATCTGGAGGAATACCAGTGGCGAAGGCGCCCTTCTGGACGGTTACTGACGCTGAGACGCGAAAGCGTGGGGAGCAAACAGGATTAGATACCCTGGTAGTCCACGCCGTAAACGATGAGAACTAGGTGTAGCGGGTACTCATTCCTGCTGTGCCGTAGCTAACGCGTTAAGTTCTCCGCCTGGGGATTACGGTCGCAAGACTAAAACTCAAAGGAATTGACGGGGGCCCGCACAAGCGGTGGAGTATGTGGTTTAATTCGACGCAACGCGAAGAACCTTACCTGGGCTTGACATCCCCGGACCGGCATAGAAATATGTTTTCCCTTTCGGGGGTACCGGAGACAGGTGCTGCATGGGTCGTCAGCTCGT

>GQIS8NW03HHBEH rank=0070516 x=2950.0 y=2151.5 length=523
TGATACGTCTGTGCCAGCCGCTGCGGTAATACAGAGGGTGCAAGCGTTAATCGGAATTACTGGGCGTAAAGCGCACGTAGGCGGTTTTTAAGTCAGATGTGAAAGCCCCGGGCTCAACCTGGGAATTGCATTTGAAACTGGGAAACTAGAGTGTGTGAGAGGGGGGTAGAATTCCAAGTGTAGCGGTGAAATGCGTAGAGATTTGGAGGAATACCAGTGGCGAAGGCGGCCCCCTGGCACAACACTGACGCTCAGGTGCGAAAGCGTGGGGAGCAAACAGGATTAGATACCCTGGTAGTCCACGCCGTAAACGATGTCTACTAGCTGTTCGTGACCTTGTGTCGTGAGTAGCGCAGCTAACGCACTAAAGTAGACCGCCTGGGGAGTACGGTCGCAAGATTAAAACTCAAAATGAATTGACGGGGGCCCGCACAAGCGGTGGAGCATGTGGTTTAATTCGACGCAACGCGAAAGAACCTTACCTACTCTTGACATCTACGGAAGACTGCAGAGATGCGGTTGT

>GQIS8NW03GOXE0 rank=0070649 x=2627.0 y=666.5 length=525
TGATACGTCTGTGCCAGCAGCGGCGGTAATACGAAGGGTGCAAGCGTTACTCGGAATTACTGGGCGTAAAGCGTGCGTAGGTGGTCGTTTAAGTCCGTTGTGAAAGCCCTGGGCTCAACCTGGGAACTGCAGTGGATACTGGGCGACTAGAGTGTGGTAGAGGGTAGCGGAATTCCTGGTGTAGCAGTGAAATGCGTAGAGATCAGGAGGAACATCCATGGCGAAGGCAGCTACCTGGACCAACACTGACACTGAGGCACGAAAGCGTGGGGAGCAAACAGGATTAGATACCCTGGTAGTCCACGCCCTAAACGATGCGAACTGGATGTTGGGTGCAATTTGGCACGCAGTATCGAAGCTAACGCGTTAAGTTCGCCGCCTGGGGAGTACGGTCGCAAGACTGAAACTCAAAGGAATTGACGGGGGCCCGCACAAGCGGTGGAGTATGTGGTTTAATTCGATGCAACGCGAAGAACCTTACCTGGCCTTGACATGTCGAGAACTTTCCAGAGATGGATTGGTGCC

>GQIS8NW03G1BWT rank=0079025 x=2768.5 y=1787.0 length=526
TGATACGTCTGTGCCAGCCGCAGCGGTAATACGTAGGGTGCGAGCGTTAATCGGAATTACTGGGCGTAAAGCGTGCGCAGGCGGTGATGTAAGACAGATGTGAGATCCCCGGGCTCAACCTGGGAACTGCATTTGTGACTGCATCGCTGGAGTGCGGCAGAGGGGGAGTGGAAGTTCCGACGGTGTAGCAGTGAAATGCGTAGATATGCGGAGGAACACCGATGGCGAAGGCAATCCCCTGGGCCTGCACTGACGCTCATGCACGAAAGCGTGGGGAGCAAACAGGATTAGATACCCTGGTAGTCCACGCCCTAAACGATGTCAACTGGTTGTTGGGTCTTCACTGACTCAGTAACGAAGCTAACGCGTGAAGTTGACCGCCTGGGGAGTACGGCCGCAAGGTTGAAACTCAAAGGAATTGACGGGGACCCGCACAAGCGGTGGATGATGTGGTTTAATTCGATGCAACGCGAAAAACCTTACCACCTTTGACATGTACGGAATCCTTTAGAGATAGAGGAGTGCG

>GQIS8NW03G3RH4 rank=0084228 x=2796.0 y=618.0 length=509
TGATACGTCTGTGCCAGCCGCGGCGGTAATACGGAGGGTGCAAGCGTTATCCGGAATCACTGGGTTTAAAGGGTGCGTAGGCGGCCTGATAAGTCAGAGGTGAAAGCTCGCAGCTTAACTGCGGAACTGCCTTTGATACTGTTGGGCTTGAAAGAGGACGAGGTTGGCGGAATGTGGCATGTAGCGGTGAAATGCATAGATATGCCATAGAACACCGATTGCGAAGGCAGCCAGCTAGACCTGCTTTGACGCTGAGGCACGAAAGCGTGGGGAGCAAACAGGATTAGATACCCTGGTAGTCCACGCCCTAAACGATGCTCACTCAACGTGTGGGAGCGATTTTGCGCGTCCAAGCGGGAGCGATAAGTGAGCCACCTGGGGAGTACGTCGGCAACGATGAAACTCAAAGGAATTGACGGGGTCCGCACAAGCGGTGAGCATGTGGTTTAATTCGATGATACGCGAGGAACCTTACCTGGGCTAGAATGTGAGCGCCATCCTGTGAAAGC

>GQIS8NW03G4E9F rank=0085213 x=2803.0 y=2737.0 length=475
TGATACGTCTGTGCCAGCAGCGGCGGTAATACGGAGGGGGCTAGCGTTGTTCGGAATTACTGGGCGTAAAGCGCACGTAGGCGGACTGGAAAGTCAGGGGTGAAATCCCGGGGCTCAACCCCGGAACTGCCTTTGAAACTCCCGGTCTTGAGGTCGAGAGAGGTGAGTGGAATTCCGAGTGTAGAGGTGAAATTCGTAGATATTCGGAGGAACACCAGTGGCGAAGGCGGCTCACTGGCTCGATACTGACGCTGAGGTGCGAAAGCGTGGGGAGCAAACAGGATTAGATACCCTGGTAGTCCACGCCGTAAACGATGAATGCCAGACGTCGGGCAGCATGCTGTTCGGTGTCACACCTAACGGATTAAGCATTCCGCCTGGGGAGTACGGCCGCAAGGTTAAAACTCAAATGAATTGACGGGGGCCCGCACAAGCGGTGGAGCATGTGGTTTAATTCGACGCAACGCGAAGAACC

>GQIS8NW03GJGLA rank=0089017 x=2564.0 y=3628.0 length=180
TGATACGTCTGTGCCAGCAGCTGCGGTAAGACGAACCGAGCGAACGTTGTTCGGAATCACTGGGCTTAAAGGGCGCGTAGGCGGGCTGTCAAGTTTGGGGTGAAATCCCGCGGCTCAACCGTGGAACTGCCTCAAATACTGACGGTCTCGAGGGAGGTAGGGGCGAGCGGAACGTAGTGG

>GQIS8NW03G6OH0 rank=0089467 x=2829.5 y=1526.5 length=526
TGATACGTCTGTGCCAGCAGCGGCGGTAATACGAAGGGTGCAAGCGTTACTCGGAATTACTGGGCGTAAAGCGTGCGTAGGTGGTCGTTTAAGTCCGTTGTGAAAGCCCTGGGCTCAACCTGGGAACTGCAGTGGATACTGGGCGACTAGAGTGTGGTAGAGGGTAGCGGAATTCCTGGTGTAGCAGTGAAATGCGTAGAGATCAGGAGGAACATCCATGGCGAAGGCAGCTACCTGGACCAACACTGACACTGAGGCACGAAAGCGTGGGGAGCAAACAGGATTAGATACCCTGGTAGTCCACGCCCTAAACGATGCGAACTGGATGTTGGGTGCAATTTGGCACGCAGTATCGAAGCTAACGCGTTAAGTTCGCCGCCTGGGGAGTACGGTCGCAAGACTGAAACTCAAAGGAATTGACGGGGGCCCGCACAAGCGGTGGAGTATGTGGTTAATTCGATGCAACGCGAAGACCTTACCTGGCCTTGACATGTCGAGAACTTTCCAGAGATGGATTGGTGCCTTC

>GQIS8NW03GAGD0 rank=0090179 x=2462.0 y=1254.0 length=482
TGATACGTCTGTGCCAGCCGCTGCGGTAATACGGAAGGTGCGAGCGTTAATCGGAATTACTGGGCGTAAAGCGCACGTAGGCGGTTTTTTAAGTCGGATGTGAAAGCCCTGGGCTCAACCTGGGAATTGCATCCGATACTGAAAGACTGGAGTACGGTAGAGGGGGTGGAATTCCAGGTGTAGCGGTGAAATGCGTAGAGATCTGGAGGAACACCGGTGGCGAAGGCGGCCCCCTGGACTGATACTGACGCTGAGGTGCGAAAGCGTGGGGAGCAAACAGGATTAGATACCCTGGTAGTCCACGCTGTAAACGATGAGAACTAGCCGTTGGAGACCTTCGAGTTTTAGTGGCGCAGCTAACGCGATAAGTTCTCCGCCGTGGGAGGTACGGCCGGCAAGGTTAAAACTCAAATGAATTGACGGGGCCCGCACAAGCGGTGGAGCATGTGGTTTAATTCGACGCAACGCGAAGAACCTTACCT

>GQIS8NW03FY1RG rank=0091337 x=2332.0 y=1562.0 length=522
TGATACGTCTGTGCCAGCAGCTGCGGTAATACGAAGGGTGCAAGCGTTACTCGGAATTACTGGGCGTAAAGCGTGCGTAGGTGGTCGTTTAAGTTCGTTGTGAAAGCCCTGGGCTCAACCTGGGAACTGCAGTGGATACTGGGCGACTAGAGTGTGGTAGAGGGTAGCGGAATTCCCGGTGTAGCAGTGAAATGCGTAGAGATCAGGAGGAACATCCATGGCGAAGGCAGCTACCTGGACCAACACTGACACTGAGGCACGAAAGCGTGGGGAGCAAAACAGGATTAGATACCCTGGTAGTCCACGCCCTAAACGATGCGAACTGGATGTTGGGTGCAATTTGGCACGCAGTATCGAAGCTAACGCGTTAAGTTCGCCGCCTGGGGAGTACGGTCGCAAGACTGAAACTCAAAGGAATTGACGGGGGCCCGCACAAGCGGTGGAGTATGTGGTTTAATCGATGCAACGCGAAGAACCTTACTGGCCTTGACATGTCGAGAACTTTCCAGAGATGGATTGGTG

>GQIS8NW03G5FJZ rank=0092763 x=2815.0 y=621.0 length=465
TGATACGTCTGTGCCAGCAGCCGCGGTAAGACGGAGGGTGCAAGCGTTGTTCGGAATTACTGGGCGTAAAGCGTACGTAGGCGGCGGGTTAAGTCGAATGTTAAAGCCAGAGGCTCAACCTCTGAGATGCATTCGATACTGGCTTGCTAGAGGGTGATAGAGGAAAGCGGAATTCCCAGTGTAGCGGTGAAATGCGTAGATATTGGGAGGAACATCAGTAGCGAAGGCGGCTTTCTGGGTCACACCTGACGCTGAGGTACGAAAGCGTGGGGAGCAAACGGGATTAGATACCCCGGTAGTCCACGCCGTAAACGATGGATGCTAGGTGTAGCGGGTATCGACCCCTGCTGTGCCGTAGCCAACGCGTTAAGCATCCCGCCTGGGGAGTACGCACGCAAGTGTGAACTCAAAGGAATTGACGGGGCCGCACAAGCGGTGGAGGATGTGGTTTAATTCGACGCAACG

>GQIS8NW03GXJWJ rank=0094631 x=2725.0 y=1649.0 length=373
TGATACGTCTGTGCCAGCCGCAGCGGTAATACGAAGGGTGCAAGCGTTACTCGGAATTACTGGGCGTAAAGCGTGCGTAGGTGGTCGTTTAAGTCCGTTGTGAAAGCCCTGGGCTCAACCTGGGAACTGCAGTGGATACTGGGCGACTAAGAGTGTGGTAGAGGGTAGCGGAATTCCTGGTGTAGCAGTGAAACTGCGTAGAGATCAGGAGGAACATCCATGGCGAAGGCAGCTACCTGGACCAACACTGACACTGAGGCACGAAAGCGTGGGGAGCAAACAGGATTAGATACCCTGGTAGTCCACGCCCTAAACGGTGCTTACTTGGTGTGGGGGGAGTCGACCCCTCCGTGCCGAAGCCAACGCGTTAAGT

>GQIS8NW03GF3T9 rank=0096934 x=2526.0 y=2783.0 length=521
TGATACGTCTGTGCCAGCCGCCGCGGTAATACAGAGGGTGCAAGCGTTAATCGGAATTACTGGGCGTAAAGCGCACGTAGGCGGTTTCTTAAGTCAGATGTGAAAGCCCCGGGCTCAACCTGGGAATTGCATTTGAAACTGGGAAACTAGAGTGTGTGAGAGGGGGTAGAATTCCAAGTGTAGCGGTGAAATGCGTAGAGATTTGGAGGAATACCAGTGGCGAAGGCGGCCCCCTGGCACAACACTGACGCTCAGGTGCGAAAGCGTGGGGAGCAAACAGGATTAGATACCCTGGTAGTCCACGCCGTAAACGTTGTCTACTAGCTGTTCGTGACCTTGTGTCGTGAGTAGCGCAGCTAACGCACTAAGTAGACCGCCTGGGGAGTACGGTCGCAAGATTAAAACTCAAATGAATTGACGGGGGCCCGCACAAGCGGTGGAGCATGTGGTTTAATTCGACGCAACGCGAAGAACCTTACCTACTCTTGACATCTAGCGAAGATTGTAGAGATACGATTGTG

>GQIS8NW03FWHGX rank=0105715 x=2303.0 y=735.0 length=541
TGATACGTCTGTGCCAGCCGCAGCGGTAATACGAAGGGTGCAAGCGTTACTCGGAATTACTGGGCGTAAAGCGTGCGTAGGCGGTTCGTTAAGTCTGATGTGAAATCCCCGGGCTCAACCTGGGACGTGCATTGGAAACTGGCGATCTAGAGTACGGTAGAGGGTGGTGGAATTCCCGGTGTAGCAGTGAAATGCGTAGAGATCGGGAGGAACACTCGTGGCGAAGGCGGCCACCTGGACCAGTACTGACGCTGAGGCACGAAAGCGTGGGGAGCAAACAGGATTAGATACCCTGGTAGTCCACGCCCTAAAACGATGCGAACTGGATGTTGGGCTCACTTCGGAGCTCAGTATCGAAGCTAACGCGTTAAGTTCGCCGCCTGGGGAGTACGGTCGCAAAGACTGAAACTCAAAAGGAATTGACGGGGCCCGCACAAGCGGTGGAGTATGTGGTTTAATTCGATGCAACGCGCAGAACCTTACCTGGCCTTGACATCCACGGAACTTTCCAGAGATGGATGTGCCTTCGGGAACCGTGAGA

>GQIS8NW03G3ITR rank=0106123 x=2793.5 y=1661.0 length=532
TGATACGTCTGTGCCAGCAGCCGCGGTAATACGGAGGGTGCAAGCGTTAATCGGATTGATTGGGCGTAAAGGGCGCGTAGGTGGTTTGCTGAGTGAGTTGTGAAATTCATGGGCTTAACCTGTGGCTGTCAACTCAGACGGGCAGACTGGAGTACAGTAGAGGGTTGTGGAATTTCCGGTGTAGCGGTGAAATGCGTAGAGATCGGAAGGAACACCAGTGGCGAAGGCGACAACCTGGGCTGAAACTGACACTGAGGCGCGAAAGCGTGGGGAGCAAACAGGATTAGATACCCTGGTAGTCCACGCTGTAAACGATGTCAACAAACTGTTTGGGCATTTAAGATGTCTGAGTGGCGTAGCTAACGCGATAAGTTGACCGCCTGGGGAGTACGGTCGCAAGATTAAAACTCAAAGGAATTGACGGGGGCCCGCACAAGCGGTGGAGCATGTGGTTTAATTCGATGCAAGCGAAGAACCTTACCTGCCCTTGACATACTGGGAATCTAGCAGAGATGCTGGAGTGCCGAAAAGG

>GQIS8NW03GXL7T rank=0108283 x=2726.0 y=551.0 length=520
TGATACGTCTGTGCCAGCCGCTGCGGTAATACGGAAGGTGCGAGCGTTAATCGGAATTACTGGGCGTAAAGCGCACGTAGGCGGTTTTTTAAGTCGGATGTGAAAGCCCTGGGCTCAACCTGGGAATTGCATCCGATACTGAAAAGACTGGAGTACGGTAGAGGGGGTGGAATTCCAGGTGTAGCGGTGAAATGCGTAGAGATCTGGAGGAACACCGGTGGCGAAGGCGGCCCCCTGGACTGATACTGACGCTGAGGTGCGAAAGCGTGGGGAGCAAACAGGATTAGATACCCTGGTAGTCCACGCTGTAAACGATGAGAACTAGCCGTTGGAGACCTTCGAGTTTTTAGTTGGCGCAGCTAACGCGATAAGTTCTCCGCCTGGGGAGTACGGCCGCAAGGTTAAAACTCAATGAATTGACGGGGCCGCACAAGCGGTGGAGCATGTGGTTAATTCGACGCAACGCAAGAACCTTACCTGGCCTTGACATCCTGCGTAACCTTTCAGAGATGAGAGGGTG

>GQIS8NW03FQ8TH rank=0110993 x=2243.5 y=2003.0 length=543
TGATACGTCTGTGCCAGCAGCTGCGGTAAGACGAACCGTGCAAACGTTGTTCGGAATCACTGGGCATAAAGGGCGCGTAGGCGGACCGTCAAGTCAGGGGTGAAATCCCCCAGCTCAACTGGGGAACTGCCCCTGATACTGCCGGTCTCGAGTGAGGTAGGGGTGTGCGGAACTGATGGTGGAGCGGTGAAATGTGTTGATATCATCAGGAACTCCGGTGGCGAAGGCGGCACACTGGACCTTGACTGACGCTGAGGCGCGAAAGCTAGGGGAGCAAACGGGGATTAGATACCCCGGTAGTCCTAGCCCTAAACGATGGGGTACTAGGTAGTAGTCTTGACATGGGATTACTGCCGGAGCAAATGTGTTAAGTACCCCGCCTGGGGAGTATGGTCGCAAGGCTGAAACTCAAAGGAATTGACGGGGCGTCACACAAGCGGTGGAGCATGTGGCTTAATTCGAGGCTACGCGAAGAACCTTATCCTGGACTTGACATGTGCGAAAGCGCTGGGAAGTAGCCTGCGGAAACGTAAGGCCAACGGT

>GQIS8NW03F6KRE rank=0113712 x=2418.5 y=520.5 length=538
TGATACGTCTGTGCCAGCAGCTGCGGTAATACGTAGGGTGCAAGCATTAATCGGAATTACTGGGCGTAAAGGGTGCGCAGGCGGTATTGTAAGCCAGATGTGAAATCCCCGGGCTCAACCTGGGAACTGCGTTTGGAACTGCAATGCTAGAGTGTGTCAGAGGGGGTGGAATTCCACGTGTAGCAGTGAAATGCGTAGAGATGTGGAGGAACACCGATGGCGAAGGCAGCCCCCTGGGATAACACTGACGCTCAGGCACGAAAGCGTGGGGAGCAAACAGGATTAGATACCCTGGTAGTCCACGCTGTAAACGATGAGAACTAGGTGTCGTGGGTGTTGACCCCCGCGGTGCCGTAGCTAACGCATTAAGTTCTCCGCCTGGGAAGTACGGCCGCAAGGCTAAAACTCAAAGGAATTGACGGGGGCCCGCACAAGCGGTGGAGCATGTGGTTTAATTCGACGCAACGCGCAGAACCTTACCCAGACTTGACATCCATCGAACCCGGCCCAAAAGCTGGGGTNTCCGCAAGGAAGCGGT

>GQIS8NW03HB3XP rank=0114440 x=2891.0 y=859.5 length=545
TGATACGTCTGTGCCAGCCGCTGCGGTAATACAGAGGTCTCAAGCGTTGTTCGGATTCATTGGGCGTAAAGGGTGCGCAGGCGGCGTGGAAAGTTGAGTGTGAAATCCCGGGGCTTAACCTCGGAACTGCACTCAATACTCCCATGCTAGAGGAATGTAGAGGAGAGAGGAATTCACGGTGTAGCAGTGAAATGCGTAGATATCGTGAGGAAGACCAGTTGCGAAGGCGTCTCTCTGGGCATTTCCTGACGCTCAGGCACGAAGGCCAGGGGAGCAAACGGGATTAGATACCCCGGTAGTCCTGGCAGTAAACGGTGCACGTTTGGTGTGGCGGGCGTCAGGACCCCGTACCGGTGCCGGAGCTAACGCGTTAAACGTGCCGCCTGGGAAGTACGGTCGCAAGATTAAAACTCAAAGAAATTGACGGGGGCCCGCACAAGCGGTGGAGTATGTGGCTTAATTCGATGCAACGCGAAGACCTTACCTGGTCTTGACATGCATTGTGTCCCCGGTGAAAGCCGGGTAGTTGGTAGCAATATCAACGT

>GQIS8NW03HFDBD rank=0115896 x=2928.0 y=1431.5 length=514
TGATACGTCTGTGCCAGCAGCCGCGGTAATACGTAGGGTGCGAGCGTTAATCGGAATTACTGGGCGTAAAGCGTGCGCAGGCGGTTGTGCAAGACAGATGTGAAATCCCCGGGCTTAACCTGGGAACTGCATTTGTGACTGCACGGCTAGAGTACGGCAGAGGGGGATGGAATTCCGCGTGTAGCAGTGAAATGCGTAGATATGCGGAGGAACACCGATGGCGAAGGCAGTCCCCTGGGCCTGTACTGACGCTCATGCACGAAAGCGTGGGGAGCAAACAGGATTAGATACCCTGGTAGTCCACGCCCTAAACGATGTCAACTGGTTGTTGGACGGCTTGCTGTTCAGTAACGAAGCTAACGCGTGAAGTTGACCGCCTGGGGAGTACGGCCGCAAGGTTGAAAACTCAAAGGAATTGACGGGACCCGNACAAGCGGTGGATGATGTGGTTAATTCGATGCAACGCGAAAAACCTTACTACCTGACATGCCCGGAATCCTGCAGAGATGTGGGA

>GQIS8NW03GKMV6 rank=0121215 x=2578.5 y=1108.5 length=547
TGATACGTCTGTGCCAGCAGCTGCGGTAATACGGAGGATGCAAGCGTTATCCGGAATTATTGGGCGTAAAGCGTCCGTAGGTGGCGGTTCAAGTCTGCCGTTAAAACCAGTAGCTTAACTACTGACAGGCGGTGGAAACTGAACAGCTAGAGTGTGGTAGGGGTAGAGGGAATTCCCAGTGTAGCGGTGAAATGCGTAGAGATTGGGAAGAACACCGGTGGCGAAAGCGCTCTGCTGGACCACAACTGGCACTCACAGGACGAAGGCTAGGGGAGCGAAAGGGATTAGATACCCCTGTAGTCCTAGCCGTAAACGATGGATACTAGGTGTTGTGAGTATCGACCCTCACAGTGCCGGAGCCAACGCGTTAAGTATCCCGCCTGGGGAGTACGCACGCAAGTGTGAAACTCAAAGGAATTGACGGGGCCCGCACAAGCGGTGGAGTACGTGGTTTAATTCGATGCAACGCGAAGAACCTTACCAGGGCTTGACATGTCCAGAATTTCGGTGAAAGCTGAAAGTGCCTTCGGGAACTGGAACACAGGTG

>GQIS8NW03GVFZO rank=0121967 x=2701.5 y=1570.0 length=525
TGATACGTCTGTGCCAGCAGCAGCGGTAATACGGAGGGGCGTAGCGTTGTTCGGAATTACTGGGCGTAAAGCGCACGTAGGCGGTCTATTAAGTCAGAGGTGAAAGCCCGGGGCTCAACTCCGGAATTGCCTTTGAAACTGGCAGACTTGAACACGGGAGAGGTGAGTGGAATTCCGAGTGTAGAGGTGAAATTCGTAGATATTCGGAGGAGCACCAGTGGCGAAGGCGGCTCACTGGACCGTTGTTGACGCTGAGGTGCGAAAGCGTGGGGAGCAAACAGGATTAGATACCCTGGTAGTCCACGCCGTAAACGATGACGACTAGCTGTCGGGGCACATGGTGCTTCGGTGGCGCAGCTAACGCATTAAGTCGTCCGCCTGGGGAGTACGGCCGCAGGTTAAAACTCAAGGAATTGACGGGGCCTGCACAAGCGGTGGAGCATGTGGTTTAATTCGAAGCAACGCGCAGAACCTTACCAGCGTTTGACATGGCAGGACGGCTTCCAGAGATGGATTCCTCCCTTC

>GQIS8NW03FXN7X rank=0122897 x=2316.0 y=2891.0 length=556
TGATACGTCTGTGCCAGCAGCTGCGGTAAGACGAACCGAGCGAACGTTGTTCGGAATCACTGGGCTTAAAGGGCGCGTAGGCGGGTGATCAAGTCCGGGGTGAAATCCTCCAGCTCAACTGGAGAACTGCCTCGGATACTGGTTGCCTCGAGGAAGGTAGGGGTGTGTGGAACGTTCAGTGGAGCGGTGAAATGCATTGATATTGAACGGAACTCCGGTGGCGAAGGCGACACACTGGACCTTTTCTGACGCTGAGGCGCGAAAGCTAGGGAGCAAAACGGGATTAGATACCCCGGTAGTCCTAGCCCTAAACGTTGGGTACTAGCTAGTAGGGTTCACATGACTTTACTGGCGAAGCAAAAGTGCTAAGTACCCCGCCTGGGGAGTATGGTCGCAAGGCTGAAACTACAAAGAAATTAGACGGGGCGTCACACAAGCGGTGGAGCATGTGGCTTAATTCGAGGCTACGCGAAGAACCTTATCCTAGACTTGACATGTGCGAAAGCGTCTGGGGTAGTTGCCGGAACGGTGGACGAACGTATCCAATCGTGACCAG

>GQIS8NW03GIR3K rank=0126570 x=2557.0 y=558.0 length=418
TGATACGTCTGTGCCAGCCGCAGCGGTAATACGTGGGGTGCAAGCGTTAATCGGAATTACTGGGCGTAAAGGGTGCGCAGGCGGTATTGTAAGCCAGATGTGAAATCCCCGGGCTCAACCTGGGAACTGCGTTTGGAATTGCAATGCTAGAGTGTGTCAGAGGGGTGGGATTCGACGTAGGTAGCAGTAGAAATGCGTAGAGATGTGGAGGAACACCGATGGCGAAGGCAGCCCCCTGGGATAACACTGACGCTCAGGCACGAAAGCGTGGGGAGCAAACAGGATTAGATACCCTGGTAGTCCACGCCCTAAACGATGACAACTAGCCGTTGGGAACCTCGGTTCTTGGTGGCGTAGCTAACGCGAGAAGTTGTCCGCCTGGGGAGTACGGTCGCAAGATTAAAACTCAAAGAAATTG

>GQIS8NW03GTTFF rank=0128874 x=2682.0 y=3497.0 length=161
TGATACGTCTGTGCCAGCAGCTGCGGTAATACGTAGGGTGCAAGCGTTAATCGGAATTACTGGGCGTGAAGGGTGCGCAGGCGGTATTGTAAGCCAGATGTGAAATCCCCGGGCTCAACCTGGGAACTGCGTTTGGAACTGCAATGCTAGAGTGTGTCAGA

>GQIS8NW03FNURM rank=0129689 x=2204.0 y=3568.0 length=529
TGATACGTCTGTGCCAGCAGCAGCGGTAATACGAGTGGTGCAAGCGTTATTCGGAATTATTGGGCGTAAAGGGCGCGTAGGTGGTATGTTAAGTCAACTGTTAAATTCTCCGGCCTAACTGGAGGCAAGCGGTAGATACTGGCGTACTTGAGGATGGAAGAGAGAAGTGGAATTCTTGGAGTAGCGGTAAAATGCGTAGATATCAAGAGGAACACCAATGGCGAAGGCAGCTTCTTGGTCCACTCCTGACACTGAGGCGCGAAAGCGTGGGGAGCAAACAGGATTAGATACCCTGGTAGTCCACGCTGTAAACGATGATCACTAGACGTTAGATCTGCTTGCAGGTCTAGTGTCGTAGCTAACGCGTTAAGTGATCCGCCTGGGGATTACGGTCGCAAGATTAAAACTCAAAGAAATTGACGGGGTCCGCACAAGCGGTGGAACATGTGGTTTAAATTCGACACTACGCGAGGAACCTTACCTGGGTTTGGACGTGTACTTGACAGCTGTAGAAATACGGTCTTCTAAG

>GQIS8NW03GUAMW rank=0130110 x=2688.0 y=1222.5 length=545
TGATACGTCTGTGCCAGCCGCGGCGGTAATACGTAGGGTGCAAGCGTTAATCGGAATTACTGGGCGTAAAGGGTGCGCAGGCGGTATTGTAAGCCAGATGTGAAATCCCCGGGCTCAACCTGGGAACTACGTTTGGAACTGCAATGCTAGAGTGTGTCAGAGGGGGGTGGAATTCCACGTGTAGCAGTGAAATGCGTAGAGATGTGGAGGAACACCGATGGCGAAGGCAGCCCCCTGGGATAACACTGACGCTCAGGCACGAAAGCGTGGGGAGCAAACAGGATTAGATACCTTGGTAGTCCACGCCCTAAACGATGACAACTAGCCGTCGGGAACCTCGGTTCTTGGTGGCGTAGCTAACGCGAGAGGTTGTCCGCCTGGGGAGTACGGTCGCAAGATTAAAACTCAAAGGAATTGACGGGGCCCGCACAAGCGGTGGATGATGTGGATTAATTCGATGCAACGCGAAAAACCTTACCTGGTCTTGACATGCTAGGAATCTCTGAGAGATCGGAGAGTGCCCGAAAGGGAACCTAGACACAGGT

>GQIS8NW03HFQO3 rank=0132968 x=2932.0 y=2389.0 length=534
TGATACGTCTGTGCCAGCCGCCGCGGTAATACGAAGGGTGCAAGCGTTACTCGGAATTACTGGGCGTAAAGTGTGCGTAGGTGGTCGTTTAAGTCCGTTGTGAAAGCCCTGGGCTCAACCTGGGAACTGCAGTGGATACTGGGCGACTAGAGTGTGGTAGAGGGTAGCGGAATTCCTGGTGTAGCAGTGAAATGCGTAGAGATCAGGAGGAACATCCATGGCGAAGGCAGCTACCCGGACCAACACTGACACTGAGGCACGAAAAGCGTGGGGAGCAAACAGGATTAGATACCCTGGTAGTCCACGCCCTAAACGATGCGAACTGGATGTTGGGTGCAATTTGGCACGCAGTATCGAAGCTAACGCGTTAAGTTCGCCGCCTGGGGAGTACGGTCGCAAGACTGAAACTCAAAGGAATTGACGGGGGCCCGCACAAGCGGTGGAGTATGTGGTTTAATTCGATGCAACGCGAAGACCTTACCTGGCCTTGACATGTCGAGAACTTTCAGAGATGGATTGGTGCCTTCGGGAACT

>GQIS8NW03F42GD rank=0134384 x=2400.0 y=3867.0 length=61
TGATACGTCTGTGCCAGCCGCGGCGGTAATACGTAGGGTGCAAGCGTTAATCGGAATTACT

>GQIS8NW03GNPW0 rank=0136196 x=2613.5 y=1634.0 length=518
TGATACGTCTGTGCCAGCAGCGGCGGTAATACAGAGGGTGCAAGCGTTAATCGGAATTACTGGGCGTAAAGCGCGCGTAGGCGGTTTGTTAAGTCGGATGTGAAATCCCTGGGCTCAACCTAGGCACTGCATCCGATACTGGCTGACTAGAGTGTGGGAGAGGAAGGTAGAATTCCAGGTGTAGCGGTGAAATGCGTAGAGATCTGGAGGAATACCGATGGCGAAGGCAGCCTTCTGGCCTGACACCGACGCTGAGGTGCGAAAGCATGGGGAGCAAACAGGATTAGATACCCTGGTAGTCCATGCTGTAAACGATGTCAACTAGCCGTTGGGGTCTTTAAGACTTTAGTGGCGTAGCTAACGCGATAAGTTGACCGCCTGGGGAGTACGGTCGCAAGACTAAAACTCAAATGAATTGACGGGGCCCGCACAAGCGGTGGGGCATGTGGTTTAATTCGATGCAACGCGAAGAACCTTACCTGGCCTTGACATGTCTGGAATCCTGCAGAGATGCTGGA

>GQIS8NW03FUQJI rank=0140988 x=2283.0 y=1100.0 length=130
TGATACGTCTGTGCCAGCAGCCGCGGTAATACGGAGGGTGCAAGCGTTACCCGGAATCACTGGGCGTAAAGGGCGTGTAGGCGGGATGTTAAGTCTGACTTTTAAAGACTGTGGCTCAACCCACAGGGAG

>GQIS8NW03F5VPJ rank=0141123 x=2410.0 y=821.5 length=155
TGATACGTCTGTGCCAGCCGCGGCGGTAATACGAAGGGTGCAAGCGTTACTCGGAATTACTGGGCGTAAAGCGTGCGTAGGTGGTCGTTTAAGTCCGTTGTGAAAGCCCTGGGCTCAACCTGGGAACTGCAGTGGATACTGGGCGACTAGAGTAT

>GQIS8NW03HFVFB rank=0141125 x=2934.0 y=325.0 length=455
TGATACGTCTGTGCCAGCAGCGGCGGTAATACGAAGGGTGCAAGCGTTACTCGGAATTACTGGGCGTAAAGCGTGCGTAGGTGGTCGTTTAAGTCCGTTGTGAAAGCCCTGGGCTCAACCTGGGAACTGCAGTGGATACTGGGCGACTAGAGTGTGGTAGAGAGTAGCGGAATTCCTGGTGTAGCAGTGAAATGCGTAGAGATCAGGAGGAACATCCATGGCGAAGGCAGCTACCTGGACCAACACTGACACTGAGGCACGAAAGCGTGGGGAGCAAAACAGGATTAGATACCCTGGTAGTCCACGCCCTAAAACGATGCGAACTGGATGTTGGGTGCAATTTGGCACGCAGTATCGAAGCTAACGCGTTAAGTTCGCCGCCGTGGGGAGTACGGTCGCAAGACTGAAACTCAAAGGAATTGACGGGGCCGCACAAACGGTGAGTATGTGGTTAA

>GQIS8NW03G7637 rank=0142045 x=2846.0 y=2677.0 length=525
TGATACGTCTGTGCCAGCAGCCGCGGTAATACGAAGGGTGCATGCGTTACTCGGAATTACTGGGCGTAAAGCGTGCGTAGGTGGTCGTTTAAGTCCGTTGTGAAAGCCCTGGGCTCAACCTGGGAACTGCAGTGGATACTGGGCGACTAGAGTGTGGTAGAGGGTAGCGGAATTCCTGGTGTAGCAGTGAAATGCGTAGAGATCAGGAGGAACATCCATGGCGAAGGCAGCTACCTGGACCAACACTGACACTGAGGCACGAAAGCGTGGGGAGCAAACAGGATTAGATACCCTGGTAGTCCACGCCCTAAACGATGCGAACTGGATGTTGGGTGCAATTTGGCACGCAGTATCGAAGCTAACGCGTTAAGTTCGCGCCTGGGGAGTACGGTCGCAAGACTGAAACTCAAAGGAATTGACGGGGCCCGCACAAGCGGTGGAGTATGTGGTTTAATTCGATGCAACGCGAAGAACCTTACCTGGCCTTGACATGTACGAGAACCTTTCCAGAGATGGATTGGTGCC

>GQIS8NW03GVLD0 rank=0142392 x=2703.0 y=374.5 length=510
TGATACGTCTGTGCCAGCCGCGGCGGTAATACGGAGGATGCAAGCGTTATCCGGAATCATTGGGTTTAAAGGGTCCGTAGGCGGCCTGATAAGTCAGTGGTGAAATCTCCTAGCTCAACTAGGAAACTGCCATTGATACTGTCGGGCTTGAATTGTGGTGAAGTAACTAGAATATGTAGTGTAGCGGTGAAATGCTTAGATATTACATGAATACCAATTGCGAAGGCAGGTTACTAACCATTGATTGACGCTGATGGACGAAAGCGTGGGGAGCGAACAGGATTAGATACCCTGGTAGTCCACGCTGTAAACGATGGATACTAGCTGTCGGGAGTAATCTCAGTGGCTAAGCGAAAGTGATAAGTATCCCACCTGGGGAGTACGCACGCAAGTGTGAAACTCAAAGGAATTGACGGGGCCCGCACAAGCGGTGGAGCATGTGGTTAATTCGATGATACGCGAGGAACCTTACCAGGCTTAAATGTAGAGTGACGTATTTGGAAACAGATA

>GQIS8NW03GRG5E rank=0143765 x=2656.0 y=768.0 length=442
TGATACGTCTGTGCCAGCCGCTGCGGTAATACGTAGGGGGCGAGCGTTGTCCGGAATCACTGGGCGTAAAGCGCACGTAGGCGGGCTGTTAAGTCGGCCGTGAAATACACTGGCTCAACCGGTGCAGGTCGGTCGATACTGGCGGTACTGGAGTATGGGAAGAGGGAACTGGAATTCCCGGTGTAGCGGTGAAATGCGTAGATATCGGGAGGAACACCAGTGGCGAAGGCGGGTTCCTGGCCCATGACTGACGCTGAGGTGCGAAAAGCCGGGGAGCGAACGGGATTAGATACCCCGGTAGTCCGGCTGTAAACGATGGATGCTAGGTGTGGGGAGGTTCCTCTCTGTGCCGCAGCGTAACGCGATAAGCATCCGCCTGGGGAGTACGATCGCAAGATTAGAAACTCAAAGGAATTGACGGGGCCCGCACAAGCGGTGGAGC

>GQIS8NW03G9O0C rank=0144159 x=2863.0 y=2890.5 length=549
TGATACGTCTGTGCCAGCAGCTGCGGTAAGACGGAGGAGGCAAGCGTTATCCGGAATGATTGGGCGTAAAGAGTCCGTAGGTGGAACTTCAAGTCCATTGTCAAAGAGCAAAGCTTAACTTTGTAAAGGCAGTGGAAACTGAAGGTCTAGAGAGGGGCAGGGGCAAAGGGAATTCCTGGTGTAGCGGTGAAATGCGTAGAGATCAGGAAGAACACCGGTGGCGAAAGCGCTTTGCTGGGCCTCATCTGACACTGAGGGACGAAAGCTAGGGGAGCGAATGGGATTAGATACCCCAGTAGTCCTAGCCGTAAACGATGGATACTAGGTGTGGCCTGTATCGACCCGGGCCGTGCCGGAGCTAACGCGTTAAGTATCCCGCCTGGGGAGTACGCACGCAAGTGTGAAACTCAAAGGAATTGACGGGGCCCGCACAAGCGGTGGAGTATGTGGTTTAATTCGATGCAACGCGAAGAACCTTACCAGGGCTTGACATGTCCAGAATTTCGGTGAAAGCTGAAAGTGCCTTCGGGAACTGGAACACAGGTGGTG

>GQIS8NW03GSO7C rank=0144517 x=2670.0 y=518.0 length=537
TGATACGTCTGTGCCAGCCGCTGCGGTAATACGAAGGGTGCAAGCGTTACTCGGAATTACTGGGCGTAAAGCGTGCGTAGGTGGTCGTTTAAGTCCGTTGTGAAAGCCCTGGGCTCAACCTGGGAACTGCAGTGGATACTGGGCGACTAGAGTGTGGTAGAGGGTAGCGGAATTCCTGGTGTAGCAGTGAAATGCGTAGAGATCAGGAGGAACATCCATGGCGAAGGCAGCTACCTGGACCAACACTGACACTGAGGCACGAAAGCGTGGGGAGCAAACAGGATTAGATACCCTGGTAGTCCACGCCCTAAACGATGCGAACTGGATGTTGGGTGCAATTTGGCACGCAGTATCGAAGCTAACGCGTTAAGTTCGCCGCCTGGGGAGTACGGTCGCAAGACTGAAACTCAAAAGGAATTGACGGGGGCCCGCGACAAGCGGTGGAGTATGTGGTTTAATTCGATGCAACGCGAAGAACCTTACCTGGCCTTGACATGTCGAGACTTTCCAGAGATGGATTGGTGCCTTCGGGAACTA

>GQIS8NW03GRCGH rank=0145509 x=2654.0 y=2879.5 length=454
TGATACGTCTGTGCCAGCCGCAGCGGTAATACGTAGGGTGCGAGCGTTAATCGGAATTACTGGGCGTAAAGCGTGCGCAGGCGGTTTCGTAAGCTTGATGTGAAATCCCCGGGCTCAACCTGGGAACTGCATTGAGGACTGCGAGGCTAGAGTATGGCAGAGGGGGTGGAATTCCACGTGTAGCAGTGAAATGCGTAGAGATGTGGAGGAACACCGATGGCGAAGGCAGCCCCCTGGGCCAATACTGACGCTCATGCACGAAAGCGTGGGGAGCAAAACAGGATTAGATACCCTGGTAGTCCACGCCCTAAACGATGTCAACTAGGTGTTGGGTGGGTAAAACCATTTAGTACCGTAGCTAACGCGTGAAGTTGACCGCCTGGGGATACGGCCGCAAGGTTAAAACTCAAAGGAATTGACCGAGGACCCGCACAAGCGGTGGATGATGTGGATT

>GQIS8NW03GHEFC rank=0145596 x=2541.5 y=1718.0 length=513
TGATACGTCTGTGCCAGCCGCAGCGGTAATACGAAGGGTGCAAGCGTTACTCGGAATTACTGGGCGTAAAGCGTGCGTAGGTGGTCGTTTAAGTCCGTTGTGAAAGCCCTGGGCTCAACCTGGGAACTGCAGTGGATACTGGGCGACTAGAGTGTGGTAGAGGGTAGCGGAATTCCTGGTGTAGCAGTGAAATGCGTAGAGATCAGGAGGAACATCCATGGCGAAGGCAGCTACCTGGACCAACACTGACACTGAGGCACGAAAGCGTGGGGAGCAGACAGGATTAGATACCCTGGTAGTCCACGCTCTAAACGATGCGAACTGGATGTTGGGTGCAATTTGGCACGCAGTATCGAAGCTAACGCGTTAGGTTCGCCGCCTGGGGAGTACGGTCGCAAGACTGAAACTCAAAGGAATTGACGGGGCCCGCACAAGCGGTGGAGTATGTGGTTTAATTCGATGCAACGCGAAGACCTACCTGGCCTTGACATGTCGAGAACTTTCCAGAGATGG

>GQIS8NW03G1UQU rank=0146820 x=2774.0 y=1620.5 length=556
TGATACGTCTGTGCCAGCAGCTGCGGTAAGACGAACCGAGCGAACGTTGTTCGGAATCACTGGGCTTAAAGGGCGCGTAGGCGGGTGATCAAGTCCGGGGTGAAATCCTCCAGCTCAACTGGAGAACTGCCTCGGATACTGGTTGCCTCGAGGAAGGTAGGGGTGTGTGGAACGTTCAGTGGAGCGGTGAAATGCATTGATATTGAACGGAACTCCGGTGGCGAAGGCGACACACTGGACCTTTTCTGACGCTGAGGCGCGAAAGCTAGGGGAGCAAAACGGGATTAGATACCCCGGTAGCCCTAGCCCTAAACGTTGGGTACTAGCTAGTAGGGTTCACATGACTTTACTGGCGAAGCAAAAGTGCTAAGTACCCCGCCTGGGGAGTATGGTCGCAAGGCTGAAACTCAAAGAAATTGACGGGGCTCACACAAGCGGTGGAGCATGTGGCTTAATTCGAGGCTACGCGAAGAACCTTATCCTAGACTTGACATGTGCGAAAGCGTCTGGGGTAGTTGCCGGAAACGGTGGACGAACGTATCCAATCGTGAACCAG

>GQIS8NW03GVFLH rank=0147372 x=2701.5 y=1059.5 length=359
TGATACGTCTGTGCCAGCCGCTGCGGTAATACAGGGGGGACTAGTATTATTCGGAATGATTGGGTGTAAAGGGTAATGTAGGCGGTTAATTATGTTAGAAATAAAACCCATAATTATATTATGGTACTATTTTCTAAAACTAATTCGACGTACGAGTATAATAGAGGATAGTGGTATTTTAGTGTAAAGATAAAATTTAGTATATATTAAAAGGAACACCTTTTGGTCGAAAGCTAACTATCTGGCTTATTTACCGACGCTAATATACTAAAGCATGGGTTATCAAAACGGGATTAGAGACCCCAGTAGTCCATGCCGTAAATGATGAGTGTTAAATATTGGAGACACTTCAGTATTAC

>GQIS8NW03HDOO8 rank=0148149 x=2909.0 y=698.0 length=482
TGATACGTCTGTGCCAGCAGCTGCGGTAATACGAAGGGTGCAAGCGTTACTCGGAATTACTGGGCGTAAAGCGTGCGTAGGTGGTCGTTTAAGTCCGTTGTGAAAGCCCTGGGCTCAACCTGGGAACTGCAGTGGATACTGGGCGACTAGAGTGTGGTAGAGGGTAGCGGAATTCCTGGTGTAGCAGTGAAATGCGTAGAGATCAGGAGGAACATCCATGGCGAAGGCAGCTACCTGGACCAACACTGACACTGAGGCACGAAAGCGTGGGGAGCAAACAGGATTAGATACCCCGGTAGTCCTAGCCCTAAACGATGGGTACTAGATGGTGGAACCGACACAGTTTCACTGTCGAAGCAAATGTGGTAAGTACCCCGCCTGGGGAGTATGGTCGCAAGGCTGAAACTACAAAGGAATTAGACGGGGGCTCGACACAAGCGGTGGAGCATGTGGCTTAATTCGAGGCTACGCGAAGAACCTTA

>GQIS8NW03GY7WD rank=0149081 x=2744.0 y=1579.5 length=523
TGATACGTCTGTGCCAGCCGCGGCGGTAATACGAAGGGTGCAAGCGTTACTCGGAATTGCTGGGCGTAAAGGCGTGCGTAGGTGGTCGTTTAAGTCCGTTGTGAAAGCCCTGGGCTCAACCTGGGAACTGCAGTGGATACTGGGCGACTAGAGTGTGGTAGAGGGTAGCGGAATTCCTGGTGTAGCAGTGAAATGCGTAGAGATCAGGAGGAACATCCATGGCGAAGGCAGCTACCTGGACCAACACTGACACTGAGGCACGAAAGCGTGGGGAGCAAACAGGATTAGATACCCTGGTAGTCCACGCCCTAAACGATGCGAACTGGATGTTGGGTGCAATTTGGCACGCAGTATCGAAGCTAACGCGTTAAGTTCGCCACCTGGGGAGTACGGTCGCAAGACTGAAACTCGAAGGAATTGACGGGGGCCCGCACAGACGGTGGAGTATGTGGTTTAATTCGATGCAACGCGAAGAACCTTACCTGGCCTTGACATGTCGAGAACTTTCCAGAGATGGATTGGT

>GQIS8NW03GGVBR rank=0149390 x=2535.0 y=1541.0 length=514
TGATACGTCTGTGCCAGCAGCTGCGGTAATACGGAGGATGCAAGCGTTATCCGGAATGATTGGGCGTAAAGCGTCCGCAGGTGGTTGTGTGTGTCTATTGTCAAAGCATCATGCTTAACATGATAAAGGCAGTAGAAACTACACGACTAGAGTGCGTTCGGGGCAGAGGGAATTCCTGGTGTAGCGGTGAAATGCGTAGAGATCAGGAAGAACACCGGTGGCGAAAGCGCTCTGCTAGGCCGCAACTGACACTGAGGGACGAAAGCTAGGGGAGCGAATGGGATTAGATACCCCAGTAGTCCTAGCCGTAAACGATGGATACTAGGCGTTGAGAGTATCGACCCTCTCAGTGCCGTAGCTAACGCGTTAAGTTCGCCGCCTGGGGAGTACGGTCGCAAGACTGAAACTCAAAGGAATTGACGGGGGCCCGCACAAGCGGTGGAGTATGTGGTTAATTCGATGCAACGCGAAGAACCTTACTGGCCTTGACACGTCGAGAACTTTCCAGAGATGG

>GQIS8NW03G8ZKI rank=0151347 x=2855.0 y=2688.0 length=509
TGATACGTCTGTGCCAGCCGCGGCGGTAAGACGAACCGTGCGAACGTTGTTCGGAATCACTGGACATAAAGGGCGCGTAGGCGGTTTGTCAAGTCGGGGGTGAAATACTTCGGCTCAACCGGAGAATTGCCTTCGAAACTGACAGACTCGAGCGAGATAGAGGTGGCCGGAACTACCAGTGGAGCGGTGAAATGCATTGATATTGGTAGGAACGCCGGAGCCGAAAGGGGGCCACTGGATCTCTTCTGACGCTGATGCGCGAAAGCTAGGGGAGCAAACGGGATTAGATACCCCGGTAGTCCTAGCCCTAAACGATGGGTACTAGATGGTGGAACCGACACAGTTTCACTGTCGAAGCAAATGTGGTAAGTACCCCGCCTGGGGAGTATGGTCGCAAGGCTGAAACTCAAAGGAATTGACGGGGCTCACACAAGCGGTGGAGCATGTGGCTTAATTCGAGGCTACGCGAAGAACCTTATCCTGGACTTGACATATGCGAAAGCGTCAGG

>GQIS8NW03GW2B3 rank=0151397 x=2719.0 y=3457.0 length=383
TGATACGTCTGTGCCAGCAGCGGCGGTAAGACGAACCGAGCGAACGTTGTTCGGAATCACTGGGCTTAAAGGGCGCGTAGGCGGGTGATCAAGTCCGGGGTGAAATCCTCCAGCTCAACTGGAGTACTGCCTCGGATACTGGTCGCCTCGAGGAAGGTAGGGGTGTGTGGAACGTTCAGTGGAGCGGTGAAATGCATTGATATTGAACGGAACTCCGGTGGTGAAGGCGACACACTGGACCTTTTCTGACGCTGAGGCGCGAAAAGCTAGGGGAGCAAACGGGATTAGATACCCCGGTAGTCCTAGCTCTAAACGTTGGGTACTAGCTAGTAGGGTTCACATGACTTTACTGGCGAAGCAAAACGTAGCTAAGTACCCCGCCT

>GQIS8NW03GSSVP rank=0152285 x=2671.0 y=1187.0 length=501
TGATACGTCTGTGCCAGCCGCAGCGGTAATACAGAGGTGGCAAGCGTTGTTCGGATTTACTGGGCGTAAAGGGTGCGTAGGAGGTCGTGTGTGTCGGATGTGAAATCTTGCTGTTCATCGGCAAAACTGCATTCGAAACTACACGGCTAGAGTGCAGGAGAGGAGAGCGGAATTCTCGGTGTAGCGGTGAAATGCGTTGATATCGAGAGGAACGCCGGTGGTGAAGACGGCTCTCTGGACTGTAACTGACTCTGAGGCACGAAAGCTAGGGGAGCAAACAGGATTAGATACCCTGGTAGTCCTAGCCGTAAACGGTGTGCACTTGGTGTGGGAGGATTTATCCCCTTCCGTGCCGTAGCTAACGCGTTAAGTGCACCGCCTGGGGAGTACGGCCGCAAGGCTAAAACTCAAAGAATTGACGGGGCCCGCACAAGCGGTGGAGCATGTGGTTTAATTCGACGCAACGCGAAGAACCTTACCTACTCTTGACGTCTAGCGAAG

>GQIS8NW03HDFRL rank=0153679 x=2906.0 y=1407.0 length=537
TGATACGTCTGTGCCAGCCGCTGCGGTAATACGAGGGGTGCAAACGTTATTCGGAATCATTGGGCGTAAAGGGTGTGTAGGCGGTATGTTAAGTTTGTTGTTAAATCTCTCGGCCTAACCGGGAAAATGCAGCGAAAACTGGCATACTAGAGGGTGGAAGAGAGAAGTGGAATTCTCGGAGTAGCGGTAAAATGCGTAGATCTCGAGAGGAACACCGATGGCGAAGGCAGCTTCTTGGTCCACTACTGACGCTGAAACACGAAAGCGTGGGGAGCAAACAGGATTAGATACCCTGGTAGTCCACGCTGTAAACGATGATCACTAGATGTTGGTTTTGCTTAGCAGGATCAGTATCGTAGCTAACGCGTTAAGTGATCCGCCTGGGGAGTACGGTCGCAAGATTAAAACTACAAAGGAATTAGACGGGGTCCGCGACAAGCGGTGGAACATGTGGTTTAATTCGATGATACGCGAGGAACCTTACCTGGGCTAGAATGTGAGCGCGATCCTGTGAAAGCGGGAGTTCCGTTCGGGACG

>GQIS8NW03F1VTL rank=0155515 x=2364.0 y=2759.5 length=317
TGATACGTCTGTGCCAGCCGCCGCGGTAATACGGAGGGTGCAAGCGTTATCCGGATTCACTGGGGTTTAAAGGGTGCGTAGGTGGGTTTGTAGTCAGTGGTGAAATCTCCGTGCTTAACATGGAAACTGCCAATTGATACTATAGATCTTGAATTATCTGGAGGTCAGCGGAATATGTCATGTAGCGGTGAAATGCTTAGATATGACATAGAACACCGATTGCGAAGGCAGCTGGCTACGGATAACACTGACGCTCAGGCACGAAACGCGTGGGGAGCAAACAGGATTAGATACCCTGGTAGTCCACGCCCTAAACG

>GQIS8NW03F1UFK rank=0156513 x=2364.0 y=958.0 length=523
TGATACGTCTGTGCCAGCAGCTGCGGTAATACGAAGGGTGCAAGCGTTACTCGGAATTACTGGGCGTAAAGCGTGCGTAGGTGGTCGTTTAAGTCCGTTGTGAAAGCCCTGGGCTCAACCTGGGAACTGCAGTGGATACTGGGCGACTAGAGTGTGGTAGAGGGTAGCGGAATTCCTGGTGTGGCAGTGAAATGCGTAGAGATCAGGAGGAACATCCATGGCGAAAGGCAGCTACCTGGACCAACACTGACACTGAGGCACGAAAGCGTGGGGAGCAAACAGGATTAGATACCCTGGTAGTCCACGCCCTAAACGATGCGAACTGGATGTTGGGTGCAATTTGGCACGCAGTATCGAAGCTAACGCGTTAAGTTCGCCGCCTGGGGAGTACGGTCGCAAGACTGAAACTCAAAGGAATTGACGGGGCCCGCACAAGCGGTGGAGTACGTGGTTTAATTCGATGCAACGCGAAGAACCTTACCTGGCCTTGACATGTCGAGAACTTTCCAGAGATGGATTGGTG

>GQIS8NW03HFGJT rank=0156762 x=2929.5 y=1527.0 length=506
TGATACGTCTGTGCCAGCAGCAGCGGTAAGACAGAGGTGGCGAGCGTTGTTCGGAATTACTGGGCTTAAAGGGCGCGTAGGCGGTGGTGTAAGTCTGGGGTGGAATGCTACAGCTCAACTGTAGAGCTGCCTCGGATACTGGTTGCCTCGAGGAAGGTAGGGGTGTGTGGAACGTTCAGTGGAGCGGTGAAATGCATTGATATTGAACGGAACTCCGGTGGCGAAGGCGACACACTGGACCTTTTCTGACGCTGAGGCGCGAAAGCTAGGGGAGCAAACGGGATTAGATACCCCGGTAGTCCTAGCCCTAAACGTTGGGTACTAGCTAGTAGGGTTCACATGACTTTACTGGCGAAGCAAAAGTGCTAAGTACCCCGCCTGGGGAGTATGGTCGCAAGGCTGAAACTCAAAGAAATTGACGGGGCTCACACAAGCGGTGGAGCATGTGGCTTAATTCGAGGCTACGCGAAGAACCTTATCCTAGACTTGACATGTGCGAAAGCGTC

>GQIS8NW03GKZWT rank=0156893 x=2582.0 y=1595.0 length=55
TGATACGTCTGTGCCAGCCGCCGCGGTAATACGGAGGATGCGAGCGTTATCCGGG

>GQIS8NW03GC91Y rank=0156924 x=2494.0 y=1940.0 length=440
TGATACGTCTGTGCCAGCCGCAGCGGTAATACGGAGGATGCGAGCGTTGTCCGGATTTACTGGGTTTAAAGGGTGCGTAGGCGGGCGATTAAGTGAGAATTGAAAGGCAGTCGCTCAACGATTGTAAGGTTCTCATACTGGTTGTCTTGAGAGTAGTGGAGGCAGATGGAATGAGTGGAGTAGCGGTGAAATGCATAGATACCACTTGGAACACCGATTGCGAAGGCATTCTGCTACGCTATATCTGACGCTGAGGCGCGAAAGCGTGGGGAGCAAACAGGATTAGATACCCCTGGTAGTCCACGCCCTAAAACGATGGTTACTCGGTGTTCGCCTGTATAGGTGAGTGCCTAAGCGAAAGCGATAAGTAACCCACCTGGGGAGTACGACCGCAAGGTTGAAACTCAAAGGAATGACGGGGTCCGCGACAAGCGGTGGAG

>GQIS8NW03GRDUT rank=0159842 x=2655.0 y=595.0 length=357
TGATACGTCTGTGCCAGCAGCTGCGGTAATACGGAGGATGCGAGCGTTATCCGGATTCATTGGGTTTTAAAGGGTGCGCAGGCGGGGCATTAAGTCAGTGGTGAAATAAGACGGCTCAACTGTCTGGCTGCCATTGATACTGATGTTCTAGAGTGTAATTGGAGTGGGCGGAATGTGTCATGTAGCGGTGAAATGCTTAGATATGACACAGAACACCGATCGCGAAGGCAGCTCACTAAGTTAAGACTGACGCTCATGCACGAAAGCGTGGGGATCAAACAGGATTAGATACCCTGGTAGTCCACGCTGTAAACGATGATTACTCGATGTTGGCGATATACAGTCAGTGTCTGAACG

>GQIS8NW03F8I1H rank=0159950 x=2440.5 y=1491.0 length=520
TGATACGTCTGTGCCAGCAGCTGCGGTAATACGGAGGATGCAAGCGCTATCCGGAATGATTGGGCGTAAAGCGTCCGCAGGTGGTTGTGTGTGTCTATTGTCAAAGCATCATGCTTAACATGATAAAGGCAGTAGAAACTACACGACTAGAGTGCGTTCGGGGCAGAGGGAATTCCTGGTGTAGCGGTGAAATGCGTAGAGATCAGGAAGAACACCGGTGGCGAAAGCGCTCTGCTAGGCCGCAACTGACACTGAGGGACGAAAGCTAGGGGAGCGAATGGGATTAGATACCCCAGTAGTCCTAGCCGTAAACGATGGATACTAGGCGTTGAGAGTATCGACCCCCTCAGTGCCGTAGCTAACGCGTTAAGTATCCCGCCTGGGGAGTACGCACGCAAGTGTGAAACTCAAAGGATTGACGGGGCCGCACAAGCGGTGGAGTATGTGGTTTAATTCGATGCAACGCGAAGACCTTACCAGGGCTTGACATGTCCAGTAATTTCGGTGAAAGCTGAAAGTC

>GQIS8NW03FV1NU rank=0160648 x=2298.0 y=728.0 length=189
TGATACGTCTGTGCCAGCAGCTGCGGTAATACGTAGGGTGCAAGCGTTAATCGGAATTACTGGGCGGTAAAGGGTGCGCAGGCGGTATTGTAAGCCAGATGTGAGATTCCCCGGGCTCAACCTGGGAACTGCGTTTGGAACTGCAATGCTAGAGTGTGTCAGAGGGGGGTGGAATTCCTACGTGTTAGC

>GQIS8NW03G9CAM rank=0161600 x=2859.0 y=2796.0 length=551
TGATACGTCTGTGCCAGCAGCAGCGGTAATACGGAGGGTGCAAGCGTTACCCGGATTTACTGGGTGTAAAGGGCGTGTAGGCGGTCTCTCAAGTCCGATGCTAAAGACCAAGGCTCAACCTCGGGAGTGCGTTGGATACTGTGAGGCTAGACGGTCGGAGAGGGTAGCGGAATTTCCGGAGTAGCGGTGAAATGCGCAGATACCGGAAGGAACGCCAATAGCGAAAGCAGCTACCTGGACGATTTGTGACGCTGAGGCGCGAAAGCGTGGGGAGCAAACCGGATTAGATACCCGGGTAGTCCACGCCCTAAACGTTGAGTGCTGGGTGTCCGACATCTGTTGGGTGCCGTAGCTAACGCGTTAAGCACTCCACCTGGGAAGTACGGTCGCAAGACTGAAACTCAAAGGAATTGACGGGGGCCCGCACAAGCGGTGGAGCATGTGGTTTAATTCGAAGCAACGCGCAGAACCTTACCAGGTCTTGACATGTAGGGAACTCCGGTGAAAACCAGAGGTGCCCGCAAGGGAACCCTAACACAGGTGCTGCATGG

>GQIS8NW03FU540 rank=0162513 x=2288.0 y=834.5 length=423
TGATACGTCTGTGCCAGCCGCAGCGGTAATACGTAGGGTGCGAGCGTTAATCGGAATTACTGGGCGTAAAGCGTGCGCAGGCGGTTTTGTAAGACAGCTGTGAAATCCCCGGGCTTAACCTGGGAACTGCGGTTGTGACTGCAAGGCTAGAGTATGGCAGAGGGGGGTGGAATTCCACGTGTAGCAGTGAAATGCGTAGAGATGTGGAGGAACACCGATGGCGAAGGCAGCCCCCTGGGCCAATACTGACGCTCATGCACGAAAGCGTGGGGAGCAAACAGGATTAGATACCCTGGTAGTCCACGCCCCTAAACGACTGTCGACTAGTTGTTCGGAGAGGAGACTCTCTGAGTAACGCAGCTAACGCGTGAAGTCGACCGCCTGGGGAGTACGGTCGCAAGATTAAAACTCAAAGGAATTGAC

>GQIS8NW03GB726 rank=0164943 x=2482.5 y=1888.0 length=338
TGATACGTCTGTGCCAGCCGCCGCGGTAATACGTAGGGTGCGAGCGTTAATCGGAATTACTGGGCGTAAAGCGTGCGCAGGCGGTTTTGTAAGACAGGTGTGAAATCCCCGGGCTTAACCTGGGGAACTGCACTTGTGACTGCAAGGCTGGAGTACGGCAGAGGGGGATGGAATTCCGCGTGTAGCAGTGAAATGCGTAGATATGCGGAGGAACACCGATGGCGAAGGCAGTCCCCTGGGCCTGTACTGACGCTCATGCACGAAAGCGTGGGGAGCAAACAGGATTAGATACCCTGGTAGTCCACGCCCTAAACGATGTCAACTGGTTGTTGGTCCTT

>GQIS8NW03GI9KE rank=0165141 x=2562.0 y=2716.0 length=465
TGATACGTCTGTGCCAGCCGCGGCGGTAATACGTAGGGTGCAAGCGTTAATCGGAGTTACTGGGCGTAAAGGGTGCGCAGGCGGTATTGTAAGCCAGATGTGAAATCCCCGGGCTCAACCTGGGAACTGCGTTTGGAACTGCAATGCTAGAGTGTGTCAGAGGGGGTGGAATTCCACGTGTAGCAGTGAAATGCGTAGAGATGTGGAGGAACACCGATGGCGAAGGCAGCCCCCTGGGATAACACTGACGCTCAGGCACGAAAGCGTGGGGAGCAAACAGGATTAGATACCCTGGTAGTCCACGCCCTAAACGATGACAACTAGCCGTTGGGAACCTCGGTTCTGGTGGCGTAGCTAACGCGAGAAGTTGTCCGCCTGGGGAGTACGGTCGCAAGATTAAAACTCAAAGGAATTGACGGGGGCCCGCGACAAGCGGTGGATGATGTGGATTAATTCGATGCAACG

>GQIS8NW03HBOAW rank=0165490 x=2886.0 y=1078.0 length=281
TGATACGTCTGTGCCAGCCGCTGCGGTAATACAGAGGTCCCAAGCGTTGTTCGGATTCACTGGGGCGTAAAGGGTGCGTAGGTGGTGAGGTAAGTCGGATGTGAAATCTCGGAGCTCAACTCCGAAATGGCATTGGAAACTGCCTTGCTAGAGGGTTGGAGGGGGGACTGGAATTCTCGGTGTAGCGAGTGAAATGCGTAGATATCGAGAGGAACACCGGTGGCGAAGGCGAGTCCCTGGACAACTCCTGACACTGAGGCACGAAAGCTAGGGGAGCAAAC

>GQIS8NW03GC3I7 rank=0167163 x=2492.0 y=1681.0 length=339
TGATACGTCTGTGCCAGCCGCAGCGGTAATACGGAGGATGCGAGCGTTGTCCGGATTTACTGGGTTTAAAGGGTGCGTAGGCGGGCGATTAAGTGAGAATTGAAAGGCAGTCGCTCAACGATTGTAAGGTTCTCATACTGGTTGTCTTGAGAGTAGTGGAGGCAGATGGAATGAGTGGAGTAGCGGTGAAATGCATAGATACCACTTGGAACACCGATTGCGAAGGCATTCTGCTACGCTATATCTGACGCTGAGGCACGAAAGCGTGGGGAGCAAACAGGATTAGATACCCTGGTAGTCCACGCCCTAAACGATGGTTACTCGGTGTTCGCCTGTATA

>GQIS8NW03GNATP rank=0167209 x=2608.0 y=2555.0 length=502
TGATACGTCTGTGCCAGCCGCGGCGGTAATACGGAGGATGCGAGCGTTATCCGGATTCATTGGGTTTAAAGGGTGCGCAGGCGGGGCATTAAGTCAGTGGTGAAATAAGACGGCTCAACTGTCTGGCTGCCATTGATACTGATGTTCTAGAGTGTAATTGGAGTGGGCGGAATGTGTCATGTAGCGGTGAAATGCTTAGATATGACACAGAACACCGATCGCGAAGGCAGCTCACTAAGTTAAGACTGACGCTCATGCACGAAAGCGTGGGGATCAAACAGGATTAGATACCCTGGTAGTCCACGCTGTAAACGATGATTACTCGATGTTGGCGATATACAGTCAGTGTCTGAACGAAAGTATTAAGTAATCCACCTGGGGAGTACGTTCGCAAGGATGAAACTCAAAGGATTAGACGGGGCCCGCACAAGCGGAGGAGCATGTGGTTTAATTCGATGATACGCGAGGAACCGTTACCTAGACTTAATAGTAGATTGACCGG

>GQIS8NW03FMJ87 rank=0168389 x=2190.0 y=633.0 length=412
TGATACGTCTGTGCCAGCCGCCGCGGTAATACGAAGGGTGCAAGCGTTACTCGGAATTACTGGGCGTAAAGCGTGCGTAGGTGGTCGTTTAAGTCCGTTGTGAAAGCCCTGGGCTCAACCTGGGAACTGCAGTGGATACTGGACGACTAGAGTGTGGTAGAGGGTAGCGGAATTCCTGGTGTAGCAGTGAAATGCGTAGAGATCAGGAGGAACATCCATGGCGAAGGCAGCTACCTGGACCAACACTGACACTGAGGCACGAAAGCGTGGGGAGCAAACAGGATTAGATACCCTGGTAGTCCACGCCCTAAACGATGCGAACTGGATGTTGGGTGCAATTTGGCACGCAGTATCGAAGCTAACGCGTTAAGTTCGCCGCCTGGGGATAGGTCGCAAGGCTGAAACTCAGAGG

>GQIS8NW03F5IOG rank=0168798 x=2406.0 y=318.0 length=485
TGATACGTCTGTGCCAGCCGCTGCGGTAATACGAAGGGTGCAAGCGTTACTCGGAATTACTGGGCGTAAAGCGTGCGTAGGTGGTCGTTTAAGTCCGTTGTGAAAGCCCTGGGCTCAACCTGGGAACTGCAGTGGATACTGGGGCGACTAGAGTGTGGTAGAGGGGTAGCGGAATTCCTGGTGTAGCAGTGAAAATGCGTAGAGATCAGGAGGAACATCCATGGCGAAGGCAGCTACCTGGACCAACACTGACACTGAGGCACGAAAGCGTGGGGAGCAAACAGGATTAGATACCCTGGTAGTCCACGCCCTAAACGATGCGAACTGGATGTTGGGTGCAATTTGGCACGCAGTATCGAAGCTAACGCGTTAAGTTCGCCGCCTGGGGAGTACGGTCGCAAGACTGAAACTCAAAGGAATTGACGGGGCCCGCACAAGCGGTGGAGTATGTGGTTTAATTCGATGCAACGCGAAGAACCTTACCT

>GQIS8NW03G1YV0 rank=0169104 x=2775.5 y=2894.5 length=537
TGATACGTCTGTGCCAGCAGCGGCGGTAATACGAAGGGTGCAAGCGTTACTCGGAATTACTGGGCGTAAAGCGTGCGTAGGTGGTCGTTTAAGTCCGTTGTGAAAGCCCTGGGCTCAACCTGGGAACTGCAGTGGATACTGGGCGACTAGAGTGTGGTAGAGGGTAGCGGAATTCCTGGTGTAGCAGTGAAATGCGTAGAGATCAGGAGGAACATCCATGGCGAAGGCAGCTACCTGGACCAACACTGACACTGAGGCACGAAAGCGTGGGGAGCAAACAGGATTAGATACCCTGGTAGTCCACGCTGTAAACGATGATCACTAGACGTTAGATCTGCTTGCAGGTCTAGTGTCGTAGCTAACGCGTTAAGTGATCCGCCTGGGGATTACGGTCGTAAGATTAAAACTCAAAGAAATTGACGGGGGTCCGCACAAGCGGTGGAACATGTGGTTTAATTCGACACTACGCGAGGAACCTTACCTGGGTTTGACATGTACTTGACAGCTGTAGAAATACGGTCTTCTAAGCGTAAGCTT

>GQIS8NW03HGZG5 rank=0170900 x=2946.0 y=3079.0 length=415
TGATACGTCTGTGCCAGCAGCGGCGGTAATACGAAGGGTGCAAGCGTTACTCGGAATTACTGGGCGTAAAGCGTGCGTAGGTGGTCGTTTAAGTCCGTTGTGAAAGCCCTGGGCTCAACCTGGGAACTGCAGTGGATACTGGACGACTAGAGTGTGGTAGAGGGTAGCGGAATTCCTGGTGTAGCAGTGAAATGCGTAGAGATCAGGAGGAACATCCATGGCGAAGGCAGCTACCTGGACCAACACTGACACTGAGGCACGAAAGCGTGGGGAGCAAACAGGATTAGATACCCTGGTAGTCCACGCCCTAAACGATGCGAACTGGATGTTGGGTGCAATTTGGCACGCAGTATCGAAGCTAACGCGTTAAGTTCGCCGCCTGGGGAGTACGGTCGCAAGACTGAAAACTCAAAGG

>GQIS8NW03GA8WH rank=0172646 x=2471.0 y=1343.0 length=525
TGATACGTCTGTGCCAGCCGCTGCGGTAATACAGAGGTCTCAAGCGTTGTTCGGATTCACTGGGCGTAAAGGGTGCGCAGGCGGCGTGGAAAGTTGAGTGTGAAATCCCGGGGCTTAACCTCGGAACTGCACTCAATACTCCCATGCTAGAGGAATGTAGAGGAGAGAGGAATTCACGGTGTAGCAGTGAAATGCGTAGATATCGTGAGGAAGACCAGTTGCGAAGGCGTCTCTCTGGGCATTCCTGACGCTCAGGCACGAAGGCCAGGGGAGCGAACAGGATTAGATACCCCGGTAGTCTTGGCAGTAAACGGTGCACGTTTGGTGTGGGCGGGCTCAGACCCCGTCCGTGCCGGAGCTAACGCGTTAAACGTGCCGCCTGGGAAGTACGGTCGCAAGATTAAAACTCAAAGAAATTGACGGGGGCCCGCACAAGCGGTGGAGTATGTGGCTTAATTCGATGCAACGCGAAGAACCTTACCTGGTCTTGACATGCATCGTGTCCCCGGTGAAAGCCGGGTAGTT

>GQIS8NW03GCH0Z rank=0173259 x=2485.0 y=2481.0 length=547
TGATACGTCTGTGCCAGCCGCTGCGGTAATACGGAGGGTGCGAGCGTTGTTCGGAATTATTGGGCGTAAAGCGCGTGTAGGCGGTCTGATAAGTCTGATGTGAAAGCCCCGGGCTCAACCTGGGAAGTGCATTGGAAACTGTCAGACTTGAATACGGTAGAGGGTAGTGGAATTCCTAGTGTAGGAGTGAAATCCGTAGATATTAGGAGGAACACCGGTGGCGAAGGCGGCTACCTGGACCGATATTGACGCTGAGACGCGAAAGCGTGGGGAGCAAACAGGATTAGATACCCTGGTAGTCCACGCCGTAAACGATGAGTACTGGGTGTTGCGGGTATTGACCCCTGCAGTGCCGCAGCTAACGCATTAAGTACTCCGCCTGGGAAGTACGGTCGCAAGACTAAAACTCAAAGGAATTGACGGGGGCCCGCACAAGCGGTGGAGCATGTGGTTTAATTCGACGCAACGCGAAGAACCTTACCTGGGCTTGACATCTGCGGAACCTGGTGGAAACACCGGGGTGCCTTCGGGAGCCGCAAGACAGGTG

>GQIS8NW03GKH8V rank=0175036 x=2576.0 y=3277.0 length=552
TGATACGTCTGTGCCAGCAGCGGCGGTAAGACGAACCGAGCGAGCGTTGTTCGGAATCACTGGGCTTAAAAGGGCGCGTAGGCGGGTGATCAAGTCCGGGGTGAAATCCTCCAGCTCAACTGGAGAACTGCCTCGGATACTGGTTGCCTCGAGGAAGGTAGGGGTGTGTGGAACGTTCAGTGGAGCGGTGAAATGCATTGATATTGAACGGAACTCCGGTGGCGAAGGCGACACACTGGACCTTTTCTGACGCTGAGGCGCGAAAGCTAGGGGAGCAAACGGGATTAGATACCCCGGTAGTCCTAGCCCTAAACGCTGGGTACTAGCTAGTAGGGTTCACATGACTTTACTGGCGAAGCAAAAGTGCTAAGTACCCCGCCTGGGGAGTATGGTCGCAAGGCTGAAACTCAAAGAAATTGACGGGGGCTCACACAAGCGGTGGAGCATGTGGCTTAATCCGAGGCTACGCGAAGAACCTTATCCTAGACTTGACATGTGCGAAAGCGTCGTGGGGTAGTTGCCGGAAACGGTGGACGAACGTATCCAATCGTG

>GQIS8NW03GNK9F rank=0175559 x=2611.5 y=3793.5 length=538
TGATACGTCTGTGCCAGCCGCTGCGGTAATACAGAGGGTGCAAGCGTTAATCGGAATTACTGGGCGTAAAGCGCACGTAGGCGGTTTCTTAAGTCAGATGTGAAAGCCCCGGGCTCAACCTGGGAATTGCATTTGAAACTGGGAAACTAGAGTGTGTGAGAGGGGGGTAGAATTCCAAGTGTAGCGGTGAAATGCGTAGAGATCTGGAGGAATACCAGTGGCGAAGGCGGCCCCCTGGCACAACACTGACGCTCAGGTGCGAAAGCGTGGGGAGCAAACAGGATTAGATACCCTGGTAGTCCACGCCGTAAACGATGTCTACTAGCTGTTCGTGACCTTGTGTCGTGAGTAGCGCAGCTAACGCACTAAGTAGACCGCCTGGGGAGTACGGTCGCAAGATTAAAACTCAAATGAATTGACGGGGGCCCGCACAAGCGGTGGAGCATGTGGTTTAATTCGACGCAACGCGAAGAACCTTACCTACTCTTGACATCTAGCGAAGATTGTAGAGATACGGATTGTGCCCTTCGGGAACGCT

>GQIS8NW03FMSEG rank=0175787 x=2192.5 y=2998.0 length=557
TGATACGTCTGTGCCAGCCGCTGCGGTAAGACGAACCGAGCGAACGTTGTTCGGAATCACTGGGCTTAAAGGGCGCGTAGGCGGGTGATCAAGTCCGGGGTGAAATCCTCCAGCTCAACTGGAGAACTGCCTCGGATACTGGTTGCCTCGAGGAAGGTAGGGGTGTGTGGAACGTTCAGTGGAGCGGTGAAATGCATTGATATTGAACGGAACTCCGGTGGCGAAGGCGACACACTGGACCTTTTCTGACGCTGAGGCGCGAAAGCTAGGGGAGCAAACGGGGATTAGATACCCCGGTAGTCCTAGCCCTAAACGTTGGGTACTAGCTAGTAGGGTTCACATGACTTTACTGGCGAAGCAAAAGTGCTAAGTACCCCGCTGGGGAGTATGGTCGCAAGGCTGAAACTCAAAGAAATTGACGGGGCTCACACAAGCGGTGGAGCATGTGGCTTAATTCGAGGCTACGCGAAGAACCTTATCCTAGACTTGACATGTGCGAAAGCGTCTGGGGGTAGTTGCCGGAAACGGTGGACGAACGTATCCAATCGTGAACCAGA

>GQIS8NW03GUL22 rank=0176557 x=2691.0 y=3772.0 length=551
TGATACGTCTGTGCCAGCAGCGGCGGTAATACGTAGGGGGCGAGCGTTGTCCGGAATCACTGGGCGTAAAGCGCACGTAGGCGGGCTGTTAAGTCGGCCGTGAAATACACTGGCTCAACCGGTGCAGGTCGGTCGATACTGGCGGTCTGGAGTATGGGAGAGGGAACTGGAATTCCCGGTGTAGCGGTGAAATGCGTAGATATCGGGAGGAACACCAGTGGCGAAGGCGGGTTCCTGGCCCATGACTGACGCTGAGGTGCGAAAGCCGGGGGAGCGAACGGGATTAGATACCCCGGTAGTCCCGGCTGTAAACGATGGATGCTAGGTGTGGGGAGGTTACTCTCTGTGCCGCAGCTAACGCGATAAGCATCCCGCCTGGGGAGTACGATCGCAAGATTGAAACTCAAAGGAATTGACGGGGCCCGCACAAGCGGTGGAGCACGTGGTTTAATTCGATGCAAACCGAAGAACCTTACCTGGGTTTGACATGCACGTGGTACGGAGATGAAAGTTGAAGGACCCTGTAGAGATACGGGGAGCGTGCACAGGTG

>GQIS8NW03F9NXF rank=0177851 x=2453.5 y=1233.0 length=205
TGATACGTCTGTGCCAGCCGCAGCGGTAATACAGAGGGTGCAAGCGTTAATCGGTAATTACTGGGCGTAAAGCGCACGCAGGCGGTTGGTTAAGTCAGATGTGAAAGCCCCGGGTCTCAACCTGGGAATTGCATTTGAAACCTGGCCAACTAGAGTACGTGAGAGGGGGGTAGAATTCCAAGTGTAGCGGTGAAATGCGTAGAGA

>GQIS8NW03GTWEC rank=0179040 x=2683.5 y=3250.0 length=534
TGATACGTCTGTGCCAGCAGCAGCGGTAATACAGAGGGTGCAAGCGTTGTTCGGAATTATTGGGCGTAAAGCGCGTGTAGGCGGCTTGGCAAGTCAGATGTGAAAGCCCTCGGCTTAACCGAGGAAGTGCGTCTGAAACTGCTGAGCTTGAGTGTCGGAGAGGATTGGCGGAATTCCGCAAGTAGAGGTGAAATTCGTAGATATGCGGAGGAACACCGGTGGCGAAGGCGGCCATCTGGACGACCACTGACGCTGAGACGCGAAAGCGTGGGGAGCAAACAGGATTAGATACCCTGGTAGTCCACGCTGTAAACGATGAGAACTAGGTGTCGTGGGTGTTGACCCCCGCGGTGCCGTAGCTAACGCATTAAGTCTCCGCCTGGGAAGTACGGCCGCAAGGCTAAAACTCAAAGGAATTGGACGGGGCCCGCACAAGCGGTGGAGCATGTGGTTTAATTCGACGCAACGCGCAGAACCTTACCCAGACTTGACATCCATCGAACCCGGCCCAAAAGCTGGGGTGTCCGCAAGGAA

>GQIS8NW03FZ6EI rank=0181899 x=2345.0 y=984.0 length=525
TGATACGTCTGTGCCAGCCGCGGCGGTAATACGAAGGGTGCAAGCGTTACTCGGAATTACTGGGCGTAAAGCGTGCGTAGGTGGTCGTTTAAGTCCGTTGTGAAAGCCCTGGGCTCAACCTGGGAACTGCAGTGGATACTGGGCGACTAGAGTGTGGTAGAGGGTAGCGGAATTCCTGGTGTAGCAGTGAAAATGCGTAGAGATCAGGAGGAACATCCATGGCGAAGGCAGCTACCTGGACCAACACTGACACTGAGGCACGAAAGCGTGGGGAGCAAACAGGATTAGATACCCTGGTAGTCCACGCCCTAAACGATGCGAACTGGATGTTGGGTGCAATTTGGCACGCAGTATCGAAGCTAAACGCGTTAAGTTCGCCGCCTGGGGAGTACGGTCGCAAGACTGAAAACTCAAAGGAATTGACGGGGCCCGCACAAGCGGTGGAGTATGTGGTTTAATTCGATGCAACGCGAAGAACCTTACCTGGCCTTGACATGTCGAGAACTTTCCAGAGATGGATTGGTG

>GQIS8NW03FX3UZ rank=0182647 x=2321.0 y=2681.0 length=337
TGATACGTCTGTGCCAGCAGCTGCGGTAATACGAGGGGGGCAAGCGTTATTCAGTCAAATTGGGCGTAAAGCGTCTTTATGCTGTTTTTCGAGTGTTAATGATTAAAAATCAAAACGTAATTTTGAAATATTCATTAAAACTGTTTTTCTAGAGTTTTTAAGGGGTTAGTAGTACTTTTTCAAAAAAGTTAAAATTTTTTGATAGAAAAAAGAGTACCAAAGGTGAAGACAACTAACTAGTAAAAACTGACGCAAAAGACTAAAGCATGGGTAGCGATTGGGATTAGAGACCCCAGTAGTCCATTGCCTTGACTTATGAAAACTAAATATCGAATAG

>GQIS8NW03G4KCT rank=0183007 x=2805.0 y=1147.0 length=460
TGATACGTCTGTGCCAGCAGCCGCGGTAAGACAGAGGCCACAAGCGTTAGGCGGAATCACTGGGCTTAAAGCGTGTGTAGGCGGATCGTTAAGTGCCTTGTGAAATCCCACGGCTTAACCGTGGAATGGCTGGGCATACTGGCGGTCTTGAGCTGCCTAGGGGCGACTGGAACAGACGGTGGAGCGGTGAAATGCGTAGACATCGTCTGGAACGCCTACGGTGAAAACAGGTCGCTGGGGGCAAGCTGACGCTGAGACACGAAAGCCAGGGGAGCAAACGGGATTAGATACCCCGGTAGTCCTGGCCCTAAACGATGTCCACTAGATCGCAGCGGCTCTGACGTTGTTGCGGTCGAAGCAAAAGTGCTAAGTGGACCGCCTGGGAAGTACGGTCGCAAGGCTAAAACTCAAAGGAATTGACGGGGGCTCACACAAGCGGTGGAGCATGTGGTTCAACTCG

>GQIS8NW03GFRR0 rank=0183163 x=2522.5 y=3534.0 length=506
TGATACGTCTGTGCCAGCAGCGGCGGTAATACGAAGGGTGCAAGCGTTACTCGGAATTACTGGGCGTAAGGCGTGCGTAGGTGGTTGTTAAGTCTGATGTGAAAGCCCTGGGCTCAACCTGGGAATGGCATTGGATACTGGCAGGCTAGAGTGCGGTAGAGGGTAGTGGAATTCCCGGTGTAGCAGTGAAATGCGTAGAGATCGGGAGGAACATCTGTGGCGAAGGCGACTACCTGGACCAGCACTGACACTGAGGCACGAAAGCGTGGGGAGCAAACAGGATTAGAAACCCCGGTAGTCCTAGCCGTAAACGATGTAGACTTGGTGTCGGCGGGGTAAAAGCCGTCGGTGCCGAAGCTAACGCGATAAGTCTACCGCCTGGGGACTACGGCCGCAAGGTTAAAACTCAAGGAATTGACGGGGCCCGCACAAGCAGCGGAGCGTGTGGTTTAATTCGATGATACGCGAGGAACCTTACCTGGGCTAGAATGTGAGCGCCATCCTGT

>GQIS8NW03G4NL4 rank=0183621 x=2806.0 y=1274.5 length=141
TGATACGTCTGTGCCAGCAGCCGCGGTAATACAGAGGGTGCCAAAGCGTTAATCGGAATTACTGGGCGTAAAGCCGCACGTAGGCGGTTTCTTAAGTCAGATGTGGAAACGCCCCGGGGCTCAACCTGGGAATTCGCATTT

>GQIS8NW03GOA9P rank=0184345 x=2620.0 y=635.0 length=348
TGATACGTCTGTGCCAGCCGCAGCGGTAATACGTAGGGTGCAAGCGTTAATCGGAATTACTGGGCGTAAAGGGTGCGCAGGCGGTATTGTAAGCCAGATGTGAAAATCCCCGGGCTCAACCTGGGAACTGCGTTTGGAACTGCAATGCTAGAGTGTGTCAGAGGGGGTGGAATTCCACGTGTAGCAGTGAAATGCGTAGAGATGTGGAGGAACACCGATGGCGAAGGCAGCCCCCTGGGATAACACTGACGGCTCAGGCACGAAAGCGTGGGGAGCAAACAGGNTTAGATACCCTGGTAGTCCACGCCTAAACGATGACAACTAGCCGTTGGAACCTCGGTTCTTGGT

>GQIS8NW03G4D9O rank=0184437 x=2803.5 y=1450.5 length=240
TGATACGTCTGTGCCAGCAGCAGCGGTAATACGTAGGGTGCGAGCGTTAATCGGAATTACTGGGCGTAAAGCGTGCGCAGGCGGTTTTGTAAGACAGCTGTGAAATCCCCGGGCTTAACCTGGGAACTGCGGTTGTGACTGCAAGGCTAGAGTATGGCAGAGGGGTGGAATTCGACGTAGTAGCAGTGAAATGCGTAGAGATGTGGAGGAACACCGATGGCGAAGGCAGCCCCCTGGGCC

>GQIS8NW03GF60I rank=0184545 x=2527.5 y=2800.0 length=538
TGATACGTCTGTGCCAGCAGCTGCGGTAATACGTAGGGTGCAAGCGTTAATCGGAATTACTGGGCGTAAAGGGTGCGCAGGCGGTATTGTAAGCCAGATGTGAAATCCCCGGGCTCAACCTGGGAACTGCGTTTGGAACTGCAATGCTAGAGTGTGTCAGAGGGGGGTGGAATTCCACGTGTAGCAGTGAAATGCGTAGAGATGTGGAGGAACACCGATGGCGAAGGCAGCCCCTGGGATAACACTGACGCTCAGGCACGAAAGCGTGGGGAGCAAACAGGATTAGATACCCTGGTAGTCCACGCCCTAAACGATGACAACTAGCCGTTGGGAACCTCGGTTCTTGGTGGCGTAGCTAACGCGAGAAGTTGTCCGCCTGGGGAGTACGGTCGCAAGATTAAAACTCGAAAGGAATTGACGGGGGCCCGCACAAGCGGTGGATGATGTGGATTAATTCGATGCAACGCGAAAAACCTTACCTGGTCTTGACATGCTAGGAATCTCTGAGNGATCGGAGAGTGCCCGAAAGGGAACCTAG

>GQIS8NW03GUA47 rank=0185947 x=2688.0 y=1881.0 length=200
TGATACGTCTGTGCCAGCCGCTGCGGTAATACGGAGGATGCGAGCGTTATCCGGATTTCATTGGGTTTAAGGGTGCGCAGGCGGGCTAATAAGTCAGGGGTGAAATTCCACGGCTCAACTGTGGGGCTGCCTTTGATACTGTTAAGTCCTTGTAGTTTAGTCGAGGTGGGCGGAATGTAGCATGTAGCGGTGAAATGCAT

>GQIS8NW03G56O7 rank=0186053 x=2823.0 y=3033.0 length=500
TGATACGTCTGTGCCAGCAGCGGCGGTAATACGAAGGGTGCAAGCGTTACTCGGAATTACTGGGCGTAAAGCGTGCGTAGGTGGTCGTTTAAGTCCGTTGTGAAAGCCCTGGGCTCAACCTGGGAACTGCAGTGGATACTGGGCGACTAGAGTGTGGTAGAGGGTAGCGGAATTCCTGGTGTAGCAGTGAAATGCGTAGAGATCAGGAGGAACATCCATGGCGAAGGCAGCTACCTGGACCAACACTGACACTGAGGCACGAAAGCGTGGGGAGCAAACAGGATTAGATACCCTGGTAGTCCACGCCCTAAACGATGCGAACTGGATGTTGGGTGCAATTTGGCACGCAGTATCGAAGCTAACGCGTTAAGTTCGCCGCCTGGGGAGTACGGTCGCAAGACTGAAACTCAAAGGAATTGACGGGGGCCCGCACAAGCGGTGGAGTATGTGGTTTAATTCGATGCAACGCGAAGAACCTTACCTGGCCTTGACATGTCGAG

>GQIS8NW03G5WK5 rank=0186230 x=2820.0 y=2215.0 length=451
TGATACGTCTGTGCCAGCCGCGGCGGTAATACGGAGGATGCGAGCGTTATCCGGATTCATTGGGTTTAAAGGGTGCGCAGGCGGGTCATTAAGTCAGTGGTGAAATAAGACGGCTCAACTGTCTGGCTGCCATTGATACTGATGTTCTAGAGTGTAATTGGAGTGGGCGGAATGTGTCATGTAGCGGTGAAATGCTTAGATATGACACAGAACACCGATCGCGAAGGCAGCTCACTAAGTTAAGACTGACGCTCATGCACGAAAGACGTGGGGATCAAAACAGGATTAGATACCCTGGTAGTCCACGCTGTAAACGATGATTACTCGATGTTGGCGATATACAGTCAGTGTCTGAACGAAAGTATTAAGTAATCCACCTGGGAGTACGTTCGCAAGGATGAAACTACAAAGGAATTGACGGGGCCCGCACAAGCGGAGGAGCATGTGGTTC

>GQIS8NW03GH942 rank=0186638 x=2551.0 y=1860.0 length=464
TGATACGTCTGTGCCAGCAGCGGCGGTAATACGTAGGGGGCAAGCGTTATCCGGAATCACTGGGCGTAAAGGGTGCGTAGGCGGCCCGTCAAGTCAGAAGTGAAAGGCAGTGGCTTAACCACTGTAAGCCTTTGAAACTGATGGGCTTGAGTGCAGGAGAGGTAAGTGGAATTCCTAGTGTAGCGGTGAAATGCGTAGATATTAGGAGGAACACCAGTGGCGAAGGCGACTTACTGGACTGTAACTGACGCTGAGGCACGAAAGCGTGGGGAGCGAACAGGATTAGATACCCTGGTAGTCCACGCCGTAAACGATGAATACTAGGTGTCAGCCCGCAGGGGTTGGTGCCGCAGTTAACACAATAAGTATTCCGCCTGGGGAGTACGCACGCAAGTGTGAAACTCAAAGGATTGACGGGGACCCCACAAGCAGCGGAGCATGTGGTTTAATCGAAGCAACGCGAA

>GQIS8NW03FTWJL rank=0186796 x=2273.0 y=3183.0 length=160
TGATACGTCTGTGCCAGCAGCGGCGGTAATACGTAGGTGACAAGCGTTATCCGGAATTACTGGGCGTAAAGCGCACGCAGGCGGCTGCTTAAGTCTGACGTGAAATCTCCTGGCTTAACTGGGAGGGGTCGTTGGAAACTGGGCGGCTTGAGGTGGTGAG

>GQIS8NW03F8Q83 rank=0186901 x=2442.0 y=3941.0 length=294
TGATACGTCTGTGCCAGCCGCCGCGGTAATACGAAGGGTGCAAGCGTTACTCGGAATTACTGGGCGTAAAGCGTGCGTAGGTGGTCGTTTAAGTCCGTTGTGAAAGCCCTGGGCTCAACCTGGGTACTGCAGTGGACACTGGACGACTAGAGTGTGGTAGAGGGTAGCGGAATTCCTGGTGTAGCAGTGAAATGCGTAGAGATCAGGAGGAACATCCATGGCGAAGGCAGCTACCTGGACCAACACTGACACTGAGGCACGAAAGCGTGGGGAGCAAACAGGATTAGATACCCT

>GQIS8NW03HABES rank=0187608 x=2870.5 y=3250.5 length=536
TGATACGTCTGTGCCAGCAGCCGCGGTAATACAGAGGATGCAAGCGTTATCCGGAATGATTGGGCGTAAAGCGTCTGTAGGTGGCTTTTTAAGTCCGCCGTCAAATCCCAGGGCTCAACCCTGGACAGGCGGTGGAAACTACCAAGCTGGAGTACGGTAGGGGCAGAGGGAATTTCCGGTGGAGCGGTGAAATGCACTGAGATCGGAAAGAACACCAACGGCGAAAGCACTCTGCTGGGCCGACACTGACACTGAGAGACGAAAGCTAGGGGAGCGAATGGGATTAGATACCCCAGTAGTCCTAGCCGTAAACGATGGATACTAGGCGCTGTGCGTATCGACCCGTGCAGTGCTGTAGCTAACGCGTTAAGTATCCCGCCTGGGGATACGTTCGCAAGAATGAAACTCAAAGGAATTGACGGGGGCCCGCACAAGCGGTGGAGCATGTGGTTTAATTCGATGCAAAGCGAAGACCTTACCAGGGCTTGACATGCCGCGAATCCTCTTGAAAGAGAGGTGTGCCTTCGGGAACGCGG

>GQIS8NW03F3T6V rank=0187843 x=2386.0 y=3845.0 length=496
TGATACGTCTGTGCCAGCCGCAGCGGTAAGACGAACCGAGCGAACGTTGTTCGGAATTACTGGGCGTAAAGCGTGCGTAGGTGGTCGTTTAAGTCCGTTGTGAAAGCCCTGGGCTCAACCTGGGAACTGCAGTGGATACTGGGCGACTAGAGTGTGGTAGAGGGTAGCGGAATTCCTGGTGCAGCAGTGAAATGCGTAGAGATCAGGAGGAACATCCATGGCGAAGGCAGCTACCTGGACCAACACTGACACTGAGGCACGAAAGCGTGGGGAGCAAACAGGATTAGATACCCTGGTAGTCCACGCCCTAAACGATGCGAACTGGATGTCGGGTGCAATTTGGCACGCAGTATCGAAGCTAACGCGTTAAGTTCGCCGCCTGGGGAGTACGGTCGCAAGACTGAAACTCAAAGGATTGACGGGGCCGCACAAGCGGTGGAGTATGTGGTTAATTCGATGCAACGCGAAGAACCTTACCTGGCCTTGACATGTCGAG

>GQIS8NW03G00OX rank=0188212 x=2764.0 y=3631.0 length=542
TGATACGTCTGTGCCAGCAGCGGCGGTAATACGTAGGGTGCAAGCGTTAATCGGAATTACTGGGCGTAAAGGGTGCGCAGGCGGTATTGTAAGCCAGATGTGAAATCCCCGGGCTCAACCTGGGAACTGCGTTTGGAACTGCAATGCTAGAGTGTGTCAGAGGGGGGTGGAATTCCACGTGTAGCAGTGAAATGCGTAGAGATGTGGAGGAACACCGATGGCGAAGGCAGCCCCCTGGGATAACACTGACGCTCAGGCACGAAAGCGTGGGGAGCAAACAGGATTAGATACCCTGGTAGTCCACGCCCTAAACGATGACAACTAGCCGTTGGGAACCTCGGTTCTTGGTGGCGTAGCTAACGCGAGAAGTTGTCCGCCTGGGGAGTACGGTCGCAAGATTAAAACTCAAAGGAATTGACGGGGCCCGCACAAGCGGTGGATGATGTGGATTAATTCGATGCAACGCGAAAAACCTTACCTGGTCTTGTACATGCTAGGAATCTCTGAGAGATCGGAGAGTGCCGAAAGGGAACCTAGACACG

>GQIS8NW03FXPW8 rank=0188352 x=2317.5 y=1002.5 length=518
TGATACGTCTGTGCCAGCCGCGGCGGTAATACGTAGGGTGCGAGCGTTAATCGGAATTACTGGGCGTAAAGCGTGCGCAGGCGGTTTTGTAAGACAGCTGTGAAATCCCCGGGCTTAACCTGGGAACTGCGGTTGTGACTGCAAGGCTAGAGTATGGCAGAGGGGGGTGGAATTCCACGTGTAGCAGTGAAATGCGTAGAGATGTGGAGGAACACCGATGGCGAAGGCAGCCCCCTGGGCCAATACTGACGCTCATGCACGAAAGCGTGGGGAGCAAACAGGATTAGATACCCCTGGTAGTCCACGCCCTAAAACGATGTCGACTAGTTGTTCGGAGAGGAGACTCTCTGAGTAACGCAGCTAACGCGTGAAGTCGACCGCCTTGGGGAGTACGGTCGCAAGATTAAAACTCAAAGGAATTGACGGGGTACCCGCACAAGCGGTGGATGATGTGGATTAATTCGATGCAACGCGAAAACCTTCCTACCCTTGACATGTCCAGAACCCTTGAGAGATCG

>GQIS8NW03G83DB rank=0189680 x=2856.0 y=3517.0 length=498
TGATACGTCTGTGCCAGCCGCTGCGGTAAGACGAACCGTGCGGACGTTGTTCGGAATCCACTGGGCATAAAGGGCGCGTAGGCGGTTTGTCAAGTCGGGGGTGAAATACTTCGGCTCAACCGGAGAATTGCCTTCGAAACTGACAGACTCGAGCGAGATAGAGGTGGCCGGAACTACCAGTGGAGCGGTGAAATGCATTGATATTGGTAGGAACGCCGGAGCCGAAAGGGGGCCACTGGATCTCTTCTGACGCTGATGCGCGAAAGCTAGGGGAGCAAACGGGATTAGATACCCCGGTAGTCCTAGCCCTAAACGATGGGTACTAGATGGTGGAACCGACACAGTTTCACTGTCGAAGCAAATGTGGTAAGTACCCCGCCTGGGGAGTATGGTCGCAAGGCTGAAACTCAAAGGAATTGACGGGGCTCACACAAGCGGTGGAGCATGTGGCTTAATTCGAGGCTACGCGAAGAACCTTATCCTGGACTTGACATATGC

>GQIS8NW03GIQDY rank=0190777 x=2556.0 y=2436.0 length=521
TGATACGTCTGTGCCAGCCGCAGCGGTAATACGTAGGGTGCAAGCGTTAATCGGAATTACTGGGCGTAAAGGGTGCGCAGGCGGTATTGTAAGCCAGACGTGAAATCCCCGGGCTCAACCTGGGAACTGCGTTTGGAACTGCAATGCTAGAGTGTGTCAGAGGGGGGTGGAATTCCACGTGTAGCAGTGAAATGCGTAGAGATGTGGAGGAACACCGATGGCGAAGGCAGCCCCCTGGGATAACACTGACGCTCAGGCACGAAAGCGTGGGGAGCAAACAGGATTAGATACCCTGGTAGTCCACGCCCTAAACGATGACAACTAGCCGTTGGGGACCTCGGTTCTTGGTGGCGTAGCTAACGCGAGAAGTTGTCCGCCTGGGGAGTACGGTCGAAAGATTAAAACTCAAAGGAATTGACGGGGGCCCGCACAAGCGGTGGATGATGTGGATTAATTCGATGCAACGCGAAAAACCTTACCTGGTCTTGACATGCTAGGATACTCTGAGAGATCGGAGAGTG

>GQIS8NW03GZKQI rank=0191388 x=2748.0 y=1832.0 length=347
TGATACGTCTGTGCCAGCAGCTGCGGTAATACGAAGGGTGCAAGCGTTACTCGGAATTACTGGGCGTAAAGCGTGCGTAGGTGGTCGTTTAAGTCCGTTGTGAAAGCCCTGGGCTCAACCTGGGAACTGCAGTGGATACTGGGCGACTAGAGGTGTGGTAGAGGGTAGCGGAATTCCTGGTGTAGCAGTGAAATGCGTAGAGATCAGGAGGAACATCCATGGGCGAAGGCAGCTACCTGGGACCAACACTGACACTGAGGCACGAAAGCGTGGGGAGCAAACAGGATTAGATACCCTGGCAGTCCACGCCCTAAACGATGCGAACTGGATGTTGGGTGCAAGTTTGG

>GQIS8NW03GOXI8 rank=0193371 x=2627.0 y=818.5 length=380
TGATACGTCTGTGCCAGCAGCGGCGGTAATACGTAGGGTGCAAGCGTTAATCGGAATTACTGGGCGTAAAGGGTGCGCAGGCGGTATTGTAAGCCAGATGTGAAATCCCCGGGCTCAACCTGGGAACTGCGTTTGGAACTGCAATGCTAGAGTGTGTCAGAGGGGGTGGAATTCCGACGTGTAGCAGTGAAATGCGTAGAGATGTGGAGGAACACCGATGGCGAAGGCAGCCCCCTGGGATAACACTGACGCTCAGGCACGAAAGCGTGGGGAGCAAACAGGATTAGATACCCTGGTAGTCCGCGCCCTAAACGATGACAACTAGCCGTTGGGAACCTCGGTTCTTGGGTGGCGTAGCTAACGCGAGAAGTTGTCCGCCT

>GQIS8NW03HDDM0 rank=0193401 x=2905.0 y=2746.5 length=462
TGATACGTCTGTGCCAGCAGCTGCGGTAATACGTAGGGTGCGAGCGTTAATCGGAATTACTGGGCGTAAAGCGTGCGCAGGCGGCTTTGTAAGACAGATGTGAAATCCCCGGGCTTAACCTGGGAACTGCGTTTGTGACTGCAAGGCTGGAGTGCGGCAGAGGGGGTGGAATTCCGAGTGTAGAGGTGAAATTCGTAGATATTCGGAGGAACACCAGCGGCGAAGGCGGCTCACTGGCTCGATACTGACGCTGAGGTGCGAAAGCGTGGGGAGCAAACAGGATTAGATACCCTGGTAGTCCACGCCGTAAACGATGAATGCCAGACGTCGGGCAGCATGCTGTTCGGTGTCACACCTACGGATTAAGCATTCCGCTGGGGATACGGCGCAAGGTTAAACTCAAAGGATTGACGGGGCCGCACAAGCGGTGGAGCATGTGGTTTAATTCGAAGCAACGCGCAG

>GQIS8NW03F3XAZ rank=0194179 x=2387.0 y=3785.0 length=463
TGATACGTCTGTGCCAGCAGCCGCGGTAATACGTAGGGTGCGAGCGTTAATCGGAATTACTGGGCGTAAAGCGTGCGCAGGCGGTTTTGTAAGACAGCTGTGAAATCCCCGGGCTTAACCTGGGAACTACGGTTGTGACTGCAAGGCTAGAGTATGGCAGAGGGGGGTGGAATTCCACGTGTAGCAGTGAAATGCGTAGAGATGTGGAGGAACACCGATGGCGAAGGCAGCCCCCTGGGCCAATACTGACGCTCATGCACGAAAGCGTGGGGAGCAAACAGGATTAGATACCCTGGTAGTCCACGCCCTAAACGATGTCGACTAGTTGTTCGGAGAGGAGACTCTCTGAGTAACGCAGCTAACGCGTGAAGTCGACCGCCTGGGGAGTACGGTCGCAAGATTAAAACTCAAAGGAATTGACGGGGACCCGCACAAGCGGTGGATGATGTGGATTAATTCGATG

>GQIS8NW03GMHYY rank=0194412 x=2599.0 y=2024.0 length=467
TGATACGTCTGTGCCAGCCGCTGCGGTAATACGGAGGATCCAAGCGTTATCCGGAATCATTGGGTTTAAAGGGTCCGTAGGCGGTCTTATAAGTCAGTGGTGAAAGCCCATCGCTCAACGATGGAACTGCCATTGATACTGTAAGACTTGAATGCTTAGGAAGTAACTAGAATATGTAGTGTAGCGGTGAAATGCTTAGATATTACATGGAATACCAATTGCGAAGGCAGGTTACTACTAAGTGATTGACGCTGATGGACGAAAGCGTGGGGAGCGAACAGGATTAGATACCCTGGTAGTCCACGCCGTAAACGATGGATACTAGCTGTTCGGCGCAAGTTGAGTGGCTAAGCGAAAGTGATAAGTATCCCACCTGGGGAGTACGCACGCAAGTGTGAAACTACAAAGGAATTGACGGGGCCCGNACAAGCGGTGGAGCATGTGGTTTAATTCGATGATACGCGAGG

>GQIS8NW03F9OSK rank=0196568 x=2453.0 y=2354.0 length=508
TGATACGTCTGTGCCAGCCGCTGCGGTAATACGGAGGGTGCAAGCGTTATCCGGAATCACTGGGTTTAAAGGGTGCGTAGGCGGCCTGATAAGTCAGAGGTGAAAGCTCGCAGCTTAACTGCGGAACTGCCTTTGATACTGTTGGGCTTGAAAGAGGACGAGGTTGGCGGAATGTGGCATGTAGCGGTGAAATGCATAGATATGCCATAGAACACCGATTGCGAAGGCAGCCAGCTAGACCTGCTTTGACGCTGAGGCACGAAAGCGTGGGGAGCAAACAGGATTAGATACCCTGGTAGTCCACGACCCTAAACGATGCTCACTCGACGTGTGGGAGCGATTTTGCGCGTCCAAGCGAAAGCGATAAGTGAGCCACCTGGGGAGTACGTCGGCAACGATGAAACTCAAAGGAATTGACGGGGTCCGCACAAGCGGTGGAGCATGTGGTTAATTCGATGATACGCGAGGAACCTTACCTGGGCTAGAATGTGAGCGCCATCCTGTGAAA

>GQIS8NW03G4AW2 rank=0196801 x=2802.0 y=1204.0 length=401
TGATACGTCTGTGCCAGCAGCGGCGGTAATACGAAGGGTGCAAGCGTTACTCGGAATTACTGGGCGTAAAGCGTGCGTAGGTGGTCGTTTAAGTCCGTTGTGAAAGCCCTGGGCTCAACCTGGGAACTGCAGTGGATACTGGGCGACTAGAGTGTGGTAGAGGGTAGCGGAATTCCTGGTGTAGCAGTGAAATGCGTAGAGATCAGGAGGAACATCCATGGCGAAGGCAGCTACCTGGACCAACACTGACACTGAGGCACGAAAGCGTGGGGAGCAAACAGGATTAGATACCTGGTAGTCCACGCCCTAAACGATGCGAACTGGATGTTGGGTGCAATTTGGCACGCAGTATCGAAGCTAACGCGTTAAGTTCGCCGCCTGGGGAGTACGGTCGCAAGACT

>GQIS8NW03FJZG5 rank=0197167 x=2160.0 y=3271.0 length=371
TGATACGTCTGTGCCAGCCGCGGCGGTAATACGGAGGATGCAAGCGTTGTCCGGATTTATTGGGTTTAAAGGGTGCGTAGGCGGTTTGATAAGTCGGCGGTAAAATTCGGTAGCTCAACTATCGGCCTGCCATCGATACTGTCAAGCTTGAGTGTTTGTGAGGTGGGCGGAATTGGTAGTGTAGCGGTGAAATGCTTAGATATTACCAGGAACATCGATTGCGAAGGCAGCTCACTGACAAACTACTGACGCTGAGGCACGAAAGCGTGGGGATCAAACAGGATTAGATACCCTGGTAGTCCACGCTGTAAACGATGATAACTCGCTGTTCGGTTGCATAGCACTGAGTGGCCAAGGGAAATCGATAAGTT

>GQIS8NW03GCPBO rank=0197814 x=2487.0 y=3746.0 length=508
TGATACGTCTGTGCCAGCAGCGGCGGTAATACGAGAGGCCCAAACGTTATTCGGATTTACTTGGCTTAAAGAGTTCGTAGGCGGCGTGGAAAGTGGGGTGTGAAAGCCCCCGGCTCAACCGGGGAACTGCGCTTGAAACTGCAAAGCTCGAGTCAGCTAGAGGTACACGGAACTTCCAGTGGAGCGGTGAAATGTGTTGATATTGGAAGGAACACCGGAGGCGAAAGCGGTGTACTGGGGCTGGTCTGACGCTGAGGCACGAAAGCCAGGGGAGCGAACGGGATTAGATACCCCGGTAGTCCTGGCCGTAAACGATGAGTGCTGGACGGGAGGGGGTTCGCCCTCTCCGGTCGGAGCGAAAGCGGGAAGCACTCCGCCTGGGGAGTATGGTCGCAAGGCTGAAACTCAAAGGAATTGACGGGGCTCACACAAGCGGTGGAGCATGTGGCTTAATTCGAGGCAACGCGAGAACCTTATCCTAGGCTGACATGCATGGATTAACCCTCTG

>GQIS8NW03FNUZI rank=0198363 x=2204.0 y=3852.0 length=226
TGATACGTCTGTGCCAGCAGCTGCGGTAATACGGAGGATGCGAGCGTTATCCGGATTCATTGGGGTTTAAAGGGTGCGCAGGCGGGCTAATAAGTCAGGGGTGAAATTCCACGGCTCAACTGTGGGGGCTGCCTTTGATACTGTTAGTCTTGAGTTTAGTTGAGGTGGGCGGAATGTAGCATGTAGCGGTGAAATGCATAGATATGCTACAGAACACCGATTAGCG

>GQIS8NW03FMYAT rank=0199415 x=2194.0 y=2451.0 length=474
TGATACGTCTGTGCCAGCAGCGGCGGTAAGACGGAGGAGGCAAGCGTTATCCGGAATGATTGGGCGTAAAGAGTCCGTAGGTGGAACTTCAAGTCCATTGTCAAAGAGCAAAGCTTAACTTTGTAAAGGCAGTGGAAACTGAAGGTCTAGAGAGGGGCAGGGGCAAAGGGAATTCCTGGTGTAGCGGTGAAATGCGTAGAGATCAGGAAGAACACCGGTGGCGAAAGCGCTTTGCTGGGCCTTATCTGACACTGAGGGACGAAAGCTAGGGGAGCGAATGGGATTAGATACCCCAGTAGTCCTAGCCGTAAACGATGGATACTAGGTGTGGCCTGTATCGACCCGGGCCGTGCCCGGAGCTAACGCGTTAAGTATCCCGCCTGGGGAGTACGCACGCAAGTGTGAAACTCAAAGGAATTGACGGGGGCCCGCACAAGCGGTGGAGTATGTGGTTTAATTCGATGCAACGCGAAG

>GQIS8NW03GM7TM rank=0199743 x=2607.0 y=2760.0 length=530
TGATACGTCTGTGCCAGCAGCAGCGGTAATACGTAGGGGGCGAGCGTTGTCCGGAACCACTGGGCGTAAAGCGCACGTAGGCGGGCTGTTAAGTCGGCCGTGAAATACACTGGCTCAACCGGTGCAGGTCGGTCGATACTGGCGGTCTGGAGTATGGGAGAGGGAACTGGAATTCCCGGTGTAGCGGTGAAATGCGTAGATATCGGGAGGAACACCAGTGGCGAAGGCGGGTTCCTGGCCCATGACTGACGCTGAGGTGCGAAAGCCGGGGGAGCGAACGGGATTAGATACCCCGGTAGTCCCGGCTGTAAACGATGGATGCTAGGTGTGGGGAGGTTACTCTCTGTGCCGCAGCTAACGCGATAAGCATCCCGCCTGGGGAGTACGATCGCAAGATTGAAACTCAAAGGAATTGACGGGGCCCGCACAAGCGGCGGAGCATGTGGTTTAATCGATGCAACGCGAAAAACCTTACCTACCCTTGACATGCCAGGAAGCTTTCAGAGATGAGAGTGTGCCCGCGAGGAGCC

>GQIS8NW03HCOZA rank=0200135 x=2897.0 y=3556.0 length=504
TGATACGTCTGTGCCAGCAGCAGCGGTAATACGTAGGGTGCAAGCGTTAATCGGAATTACTGGGCGTAAAGCGTGCGCAGGCGGTTTTGTAAGTCTGTCGTGAAATCCCCGGGCTTAACCTGGGAATGGCGATGGAGACTGCAAGGCTGGAGTTTGGCAGAGGGGGGTAGAATTCCACGTGTAGCAGTGAAATGCGTAGAGATGTGGAGGAACACCGATGGCGAAGGCAGCCCCCTGGGTCAAGACTGACGCTCATGCACGAAAGCGTGGGGAGCAAACAGGATTAGATACCCTGGTAGTCCACGCCCTAAACGATGTCTACTAGTTGTTGGGTCTTAATTGACTTAGTAACGCAGCTAACGCGTGAAGTAGACCGCCTGGGGAGTACGGTCGCAAGATTAAAACTCAAAGGAATTGACGGGACCCGCACAAGCGGTGGATGATGTGGATTAATTCGATGCAACGCGAAAAACCTTACCTACCTTCGACATGTCAGGAATCCTT

>GQIS8NW03GS39D rank=0200140 x=2674.0 y=3647.0 length=450
TGATACGTCTGTGCCAGCAGCTGCGGTAAGACGAACCGAGCGAACGTTGTTCGGAATCACTGGGCTTAAAGGGCGCGTAGGCGGGTGATCAAGTCCGGGGTGAAATCCTCCAGCTCAACTGGAGAACTGCCTCGGATACTGGTTGCCTCGAGGAAGGTAGGGGTGTGTGGAACGTTCAGTGGAGCGGTGAAATGCATTGATATTGAACGGAACTCCGGTGGCGAAGGCGACACACTGGACCTTTTCTGACGCTGAGGCGCGAAAGCTAGGGGAGCAAACGGGATTAGATACCCCGGTAGTCCTAGCCCTAAACGTTGGGTACTAGCTAGTAGGGTTCACATGACTTTACTGGCGAAGCAAAAGTGCTAAGTACCCCGCCAGGGGAGTATGGTCGCAAGGCTGAAACTCAAAGAAATTGACGGGGCGTCACACAAGCGGTGGAGCATGTGG

>GQIS8NW03G1XP1 rank=0201282 x=2775.5 y=1383.0 length=518
TGATACGTCTGTGCCAGCAGCTGCGGTAATACAGAGGGTGCAAGCGTTAATCGGAATTACTGGGCGTAAAGCGCACGTAGGCGGTTTCTTAAGTCAGATGTGAAAGCCCCGGGCTCAACCTGGGAATTGCATTTGAAACTGGGAAACTAGAGTGTGTGAGAGGGGGTAGAATTCCAAGTGTAGCGGTGAAATGCGTAGAGATTTGGAGGAATACCAGTGGCGAAGGCGGCCCCCTGGCACAACACTGACGCTCAGGTGCGAAAGCGTGGGGAGCAAACAGGATTAGATACCCTGGTAGTCCACGCCGTAAACGATGTCTACTAGCTGTTCGTGACCTTGTGTCGTGAGTAGCGCAGCTAACGCACTAAGTGACCGCCTGGGGATACGGTCGCAAGATTAAAACTCAAATGAATTGACGGGGGCCCGCACAAGCGGTGGAGCATGTGGTTTAATTCGACGCAACGCGAAGAACCTTACCACTCTTGACATCTAGCGAAGATTGTAGAGATACGATTGTG

>GQIS8NW03GC3PF rank=0202637 x=2492.0 y=1905.0 length=396
TGATACGTCTGTGCCAGCAGCCGCGGTAATACGAACTGTGGCGAACGTTATCGGAATCACTGGGCTTACAGGGTGCGTAGGCGGCTATTCAGGTCAGGTGTGAAAGCCCTCGGCTCAACCGAGGAACTGCGCTTGAAACCGGATGGCTCGAGTCAGCTAGAGGTACACGGAACTTCCAGTGGAGCGGTGAAATGTGTTGATATTGGAAGGAACACCGGAGGCGAAAAGCGGTGTACTGGGGCTGGTCTGACGCTGAGGCACGAAAGCCAGGGGAGCGAACGGGATTAGATACCCCGGTAGTCCTGCCGTAAACGATGAGTGCTGGACGGGAGGNGGTTCGCCTTCTCCGGTCGGAGCGAAAGCGGGAAGCACTCCGCCTGGGGAGTATGGTCGCAA

>GQIS8NW03GH1Y6 rank=0202847 x=2548.5 y=3568.0 length=502
TGATACGTCTGTGCCAGCAGCTGCGGTAATACGGAGGGTGCGAGCGTTAATCGGAATTACTGGGCGTAAAGGGTGCGTAGGTGGTTGTATAAGTTATCTGTGAAATTTTTGGGCTTAACCTGGAGTGGTCAGATGATACTGTATGACTGGAGTATAGGAGAGGGTAGTGGAATTTCCGGTGTAGCGGTGAAATGCGTAGAGATCGGAAGGAACACCAGTGGCGAAGGCGACTACCTGGCCTGATACTGACACTGAGGCACGAAAGCGTGGGGAGCAAACAGGATTAGATACCCTGGTAGTCCACGCTGTAAACGATGTCAACTAGCCGTTGGTCATATAGAAGTGATTAGTGGCGCAGCAAACGCGATAAGTTGACCGCCTGGGGAGTACGGTCGCAAGATTGAAACTCAAAGGAATTGACGGGGCCCGCACAAGCGGTGGATGATGTGGATTAATTCGATGCAACGCGAAGAACCTTACCTACCTGACATGGCAGGAATCC

>GQIS8NW03GDM4F rank=0203488 x=2498.0 y=2493.5 length=548
TGATACGTCTGTGCCAGCAGCCGCGGTAAGACGAACCGAGCGAACGTTGTTCGGAATCACTGGGCTTAAAGGGCGCGTAGGCGGGTGATCAAGTCCGGGGTGAAATCCTCCAGCTCAACTGGAGAACTGCCTCGGATACTGGTTGCCTCGAGGAAGGTAGGGGTGTGTGGAACGTTCAGTGGAGCGGTGAAATGCATTGATATTGAACGGAACTCCGGTGGCGAAGGCGACACACTGGACCTTTTCTGACGCTGAGGCGCGAAAGCTAGGGGAGCAAACGGGGATTAGATACCCCGGTAGTCCTAGCCCTAAACGTTGGGTACTAGCTAGTAGGGTTCACATGACTTTACTGGCGAAGCAAAGGTGCTAAGTACCCCGCCTGGGGAGTATGGTCGCAAGGCTGAAACTCAAAGAATTGACGGGGCTCACACAAGCGGTGGAGCATGTGGCTTAATTCGAGGCTACGCGAAGAACCTTATCCTAGACTTGACATGTGCGAAAGCGTCTGGGGTAGTGCCGGAAACGGTGGACGAACGTATCCAATCGTG

>GQIS8NW03G67Q3 rank=0203648 x=2835.5 y=1901.0 length=394
TGATACGTCTGTGCCAGCCGCCGCGGTAATACGTAGGGTGCAAGCGTTAATCGGAATTACTGGGCGTAAAGGGTGCGCAGGCGGTATTGTAAGCCAGATGTGAAATCCCCGGGGCTCAACCTGGGAACTGCGTTTGGAACTGCAATGCTAGAGTGTGTCAGAGGGGGGTGGAATTCCACGTGTAGAAGTGAAATGCGTAGAGATAGGTGGAGGAACACCGATGGCGAAGGCAGCCCCCTGGGATAACACTGACGCTCGAGGCACGAAAGCGTGGGGAGCAAACAGGATTAGATACCCTGGTAGTCCACGCCCTAAACGATGACAACTAGCCGTTGGGAAACCTCGGTTCTTGGTGGCGTAGCAAACGCGATAAGTATCCGCCTGGGGAGTACGA

>GQIS8NW03HEPKX rank=0205069 x=2920.0 y=3439.0 length=517
TGATACGTCTGTGCCAGCAGCTGCGGTAATACGTAGGGTGCGAGCGTTAATCGGAATTACTGGGCGTAAAGCGTGCGCAGGCGGATGTTTAAGCCAGACGTGAAAGCCCCGGGCTTGACCTGGGAATTGCGTTTGGAACTGGACGTCTAGAGTGTGGCAGAGGGAGGTGGAATTCCACGTGTAGCAGTGAAAATGCGTAGAGATGTGGAGGAACACCGATGGCGAAGGCAGCCTCCTAGGGGCTGACACTGACGCTCATGCACGAAAGCGTGGGGAGCAAACAGGATTAGATACCCTGGTAGTCCACGCCCTAAACGATGTCAACTGGCTGTTGGGCGGGAAACCGCTTGGTAGCGAAGCTAACGCGTGAAGTTGACCGCCTGGGGAGTACGGCCGCAAGGTTGAAACTCAAAGGAATTGACGGGGGCCCGCACAAGCGGTGGATGATGTGGATTAATTCGATGCAACGCGAAGAACCTTACCTACCCTTGACATGGCAGGAATCCTGGAGAGATCT

>GQIS8NW03GPR9N rank=0205388 x=2636.5 y=3785.0 length=501
TGATACGTCTGTGCCAGCCGCGGCGGTAAGACGAACCGAGCGAACGTTGTTCGGAATCACTGGGCTTAAAGGGCGCGTAGGCGGGTGATCAAGTCCGGGGTGAAATCCTCCAGCTCAACTGGAGAACTGCCTCGGATACTGGTTGCCTCGAGGAAGGTAGGGGTGTGTGGAACGTTCAGTGGAGCGGTGAAATGCATTGATATTGAACGGAACTCCGGTGGCGAAGGCGACACACTGGACCTTTTCTGACGCTGAGGCGCGAAAAGCTAGGGGAGCAAAACGGGATTAGATACCCCGGTAGTCCTAGCCCTAAACGTTGGGTACTAGCTAGTAGGGTTCACATGACTTTACTGGCGAAGCAAAAGTGCTAAGTACCCCGCCTGGGGAGTATGGTCGCAAGGCTGAAACTCAAAGAAATTGACGGGGCGTCACACAAGCGGTGGAGCATGTGGCTTAATTCGAGGCTACGCGAAGAACCTTATCCTAGACTTGACATGTGCG

>GQIS8NW03FPXZD rank=0205394 x=2228.0 y=2743.5 length=506
TGATACGTCTGTGCCAGCAGCTGCGGTAAGACGAACCGAGCGAACGTTGTTCGGAATCACTGGGCTTAAAGGGCGCGTAGGCGGGTGATCAAGTCCGGGGTGAAATCCTCCAGCTCAACTGGAGAACTGCCTCGGATACTGGTTGCCTCGAGGAAGGTAGGGGTGTGTGGAACGTTCAGTGGAGCGGTGAAATGCATTGATATTGAACGGAACTCCGGTGGCGAAGGCGACACACTGGACCTTTTCTGACGCTGAGGCGCGAAAAGCTAGGGGAGCAAAACGGGATTAGATACCCCGGTAGTCCTAGCCCTAAACGTTGGGTACTAGCTAGTAGGGTTCACATGACTTTACTGGCGAAGCAAAAGCGCTAAGTACCCCGCCTGGGGAGTATGGTCGCAAGGCTGAAACTCAAAGAAATTGACGGGGGCTCACACAAGCGGTGGAGCATGTGGCTTAATTCGAGGCTACGCGAAGAACCTTATCCTAGACTTGACATGTGCGAAAGC

>GQIS8NW03F1KHQ rank=0206186 x=2361.5 y=364.0 length=498
TGATACGTCTGTGCCAGCCGCGGCGGTAATACGGAGGGTGCAAGCGTTATCCGGATTCACTGGGTTTAAAGGGTGCGTAGGCGGGCAGGTAAGTCAGTGGTGAAATCCTGGAGCTTAACTCCAGAACTGCCATTGATACTATCTGTCTTGAATATTGTGGAGGTAAGCGGAATATGTCATGTAGCGGTGAAATGCTTAGATATGACATAGAACACCTATTGCGAAGGCAGCTTACTACGCATATATTGACGCTGAGGCACGAAAGCGTGGGGATCAAACAGGATTAGATACCCTGGTAGTCCACGCCCTAAACGATGGATACTCGACATACGCGATACACTGTGTGTGTCTGAGCGAAAAGCATTAAGTATCCCACCTGGGAAGTACGACCGCAAGGTTGAAAACTCAAAGGAATTAGGCGGGGTCCGCACAAGCGGTGGAGCATGTGGTTTAATCGATGATACGCGAGGAACCTTACCTGGGCTAGAATGCTATTGA

>GQIS8NW03GIGRH rank=0207321 x=2553.5 y=2251.5 length=504
TGATACGTCTGTGCCAGCAGCGGCGGTAAGACGAAGGATCCAAGCGTTGTCCGGATTTACTGGGTTTAAAGGGTGCGTAGGCGGATAATTAAGTCAGTGGTGAAAGCCTGCAGCTTAACTGTAGAATTGTCCATTGAAACTGATTGTCTCGAGTGCGGTTGAGGTAACTGGAATGTTGCATGTAGCGGTGAAATGCTTAGATATGCAACAGAACACCAATTGCGAAGGCAGGTTACTAAGCCGTAACTGACGCTGAGGCACGAAAGCGTGGGGAGCAAACAGGATTAGATACCCTGGTAGTCCACGCCCTAAACGTTGAATACTCGGTCTTGGCGATATACAGTCAGGGCCTTAGCGAAAGCATTAAGTATTCCACCTGGGAAGTACGACCGCAAGGTTGAAACTCAAAGGAATTGACGGGGCCCGCACAAGCGGAGGAGCATGTGGTTTAATTCGATGATACGCGAGGAACCTTACCGTGGGCTTGAATGTGAGTGTCCGCTG

>GQIS8NW03GVSJE rank=0207490 x=2705.5 y=1448.0 length=539
TGATACGTCTGTGCCAGCCGCCGCGGTAATACGAGGGGTGCAAACGTTATTCGGAATCATTGGGCGTAAAGGGTGTGTAGGCGGTATGTTAAGTTTGTTGTTAAATCTCTCGGCCTAACCGGGAAAATGCAGCGAAAACTGGCATACTAGAGGGTGGAAGAGAGAAGTGGAATTCTCGGAGTAGCGGTAAAATGCGTAGATCTCGAGAGGAACACCGATGGCGAAGGCAGCTTCTTGGTCCACTACTGACGCTGAAACACGAAAGCGTGGGGAGCAAACAGGATTAGATACCCTGGTAGTCCACGCCCTAAACGATGACAACTAGCCGTTGGGAACCTCGGTTCTTGGTGGCGTAGCCAACGCGAGAAGTTGTCCGCCTGGGGAGTACGGTCGCAAGATTAAAACTCAAAGGAATTGACGGGGGCCCGCACAAGCGGTGGATGATGTGGATTAACTTCGGATGCAACGCGAAAAACCTTACCTGGTCTTGACATGCTAGGAATCTCTGAGAGATCGGAGAGTGCCCGAAAAGGGACCTA

>GQIS8NW03GLUNV rank=0207630 x=2592.5 y=489.0 length=446
TGATACGTCTGTGCCAGCCGCTGCGGTAATACGGAGGATGCGAGCGTTGTCCGGATTTACTGGGTTTAAAGGGTGCGTAGGCGGGCGATTAAGTGAGAATTGAAAGGCAGTCGCTCAACGATTGTAAGGTTCTCATACTGGTTGTCTTGAGAGTAGTGGAGGCAGATGGAATGAGTGGAGTAGCGGTGAAAATGCATAGATACCACTTGGAACACCGATTGCGAAGGCATTCTGCTACGCTATATCTGACGCTGAGGCACGAAAGCGTGGGGAGCAAAACAGGATTAGATACCCTGGTAGTCCACGCCCTAAACGATGGTTACTCGGTGTTCGCCTGTATAGGTGAGTGCCTAAGCGAAAGCGATAAGTAACCCACCTGGGGAGTACGACCGCAAGGTTGAAACTCAAAGGATTGACGGGGTCCGCACAAGCGGTGGAGCATGTGG

>GQIS8NW03F8U0T rank=0209203 x=2444.0 y=635.5 length=393
TGATACGTCTGTGCCAGCAGCAGCGGTAATACGTAGGGTGCGAGCGTTAATCGGAATTACTGGGCGTAAAGCGTGCGCAGGCGGTTTTGTAAGACAGGCGTGAAATCCCCGGGCTCAACCTGGGAATGGCGCTTGTGACTGCAAGGCTGGAGTGCGGCAGAGGGGGATGGAATTCCGCGTGTAGCAGTGAAATGCGTAGATATGCGGAGGAACAACCGATGGCGAAGGCAATCCCCTGGGCCTGCACTGACGCTCATGCACGACAGCGTGGGGAGCAAACAGGATTAGAATACCCTGGTAGTCCACGCCCTAAACGATGTCAACTGGTGTGGGTCTTGCTGACTCAGTAACGAAGCTAACGCGTGAAGTTGACCGCCTGGGGAGTACGGCCGC

>GQIS8NW03FNT6R rank=0209418 x=2204.0 y=2817.0 length=482
TGATACGTCTGTGCCAGCAGCGGCGGTAATACGGAGGGTGCGAGCGTTGTTCGGAATTATTGGGCGTAAAGCGCGTGTAGGCGGTCTGATAAGTCTGATGTGAAAGCCCCGGGCTCAACCTGGGGAGTGCATTGGAAACTGTCAGACTTGAATACGGTAGAGGGTAGTGGAATTCCTAGTGTAGGAGTGAAATCCGTAGATATTAGGAGGAACACCGGTGGCGAAGGCGGCTACCTGGACCGATATTGACGCTGAGACGCGAAAGCGTGGGGAGCAAACAGGATTAGATACCCTGGTAGTCCACGCCGTAAACGATGAGTACTGGGTGTTGCGGGTATTGACCCCTGCAGTGCCGCAGCTAACGCATTAAGTACTCCGCCTGGAAGTACGGTCGCAAGACTAAAACTCAAAGGAATTGACGGGGGCCCGCACAAGCGGTGGAGCATGTGGTTTAATTCGACGCAACGCGAAGAACCTTACCT

>GQIS8NW03GHCWE rank=0210439 x=2540.0 y=3836.0 length=467
TGATACGTCTGTGCCAGCCGCCGCGGTAACACGTAAGGGGCGAGCGTTGTTCGGAATTATCGGGCGTAAAGGGCGCGTAGGCGGTCTTGTAAGCCCGGCGTGAAAACCTGGAGCTCAACTCCGGGCCTGCGCTGGGAACTGCGGGACTAGAGTCATGGAAGGGAAGTTGGAATTCCAGGTGTAGGGGTGAAACCTGTAGATATCTGGAAGAACACCGGTGGCGAAGGCGAACTTCTGGCCAATGACTGACGCTGAGGCGCGAAAGTGCGGGGAGCAAACAGGATTAGATACCCTGGTAGTCCGCACCATAACGATGTACACTAGGCGTTGGGTCGAGTGACTCAGTGCCGAAGCTAACGTGATAAGTGTACCGCCTGGGGAGTATGCCCGCAAGGGTGAAACTCAAGGAATTGACGGGGGCCTGCACAAGCGGTGGAGCATGTGGTTTAATTCGATGGTACGCGAGG

>GQIS8NW03HAWLV rank=0211032 x=2877.0 y=2049.0 length=527
TGATACGTCTGTGCCAGCCGCAGCGGTAATACGAAGGGTGCAAGCGTTACTCGGAATTACTGGGCGTAAAGCGTGCGTAGGTGGTCGTTTAAGTCCGTTGTGAAAGCCCTGGGCTCAACCTGGGAACTGCAGTGGATACTGGGCGGCTAGAGTGTGGTAGAGGGTAGCGGAATTCCTGGTGTAGCAGTGAAATGCGTAGAGATCAGGAGGAACATCCATGGCGAAGGCAGCTACCTGGACCAACACTGACACTGAGGCACGAAAGCGTGGGGAGCAAACAGGATTAGATACCCTGGTAGTCCACGCCCTAAACGATGCGAACTGGATGTTGGGTGCAATTTGGCACGCAGTATCGAAGCTAACGCGTTAAGTTCGCCGCCTGGGGAGTACGGTCGCAAGACTGAAACTCAAAGGAATTGACGGGGCCCGCACAAGCGGTGGAGTATGTGGTTTAATTCGATGCAACGCGAAGAACCTTACCTGGCCTTGACATGTCGAGAACTTTCCAGAGATGGATTGGTGCCTTC

>GQIS8NW03GB5R3 rank=0212966 x=2481.5 y=2993.0 length=556
TGATACGTCTGTGCCAGCAGCTGCGGTAAGACGAACCGAGCGAACGTTGTTCGGAATCACTGGGCTTAAAGGGCGCGTAGGCGGGTGATCAAGTCCGGGGTGAAATCCTCCAGCTCAAACTGGAGAACTGCCTCGGATACTGGTTGCCTCGAGGAAGGTAGGGGTGTGTGGAACGTTCAGTGGAGCGGTAGAAAATGCATTGATATTGAACGGAACTCCGGTGGCGAAGGCGAGACACTGGACCTTTTCTGACGCTGAGGCGCGAAAAGCTAGGGGAGCAAAACGGGGATTAGATACCCCGGTAGTCCTAGCCCTAAACGTTGGGTACTAGCTAGTAGGGTTCACATGACTTTACTGGCGAAGCAAAAGTGCTAAGTACCCCGCCTGGGGAGTATGGTCGCAAGGCTGAAGCTCAAAGAAATTGACGGGGGCTCACACAAGCGGTGGAGCATGTGGCTTAATTCGAGGCTACGCGAAGAACCTTATCCTAGACTTGACATGTGCGAAAGCGTCTGGGGTAGTTGACCGGAAACGGTGGACGAACGTATCCAATCGT

>GQIS8NW03F3IC4 rank=0213705 x=2383.0 y=806.5 length=417
TGATACGTCTGTGCCAGCCGCGGCGGTAAATACGAAGGGTGACAAGCGTTACTCGGAATTACTGGGCGTAAAGCGTGCGTAGGTGGTCGTTTAGGTCCGTTGTGAAAGCCCTGGGCTCAACCTGGGAACTGCAGCGGATACTGGGCGACTAGAGTGTGGTAGAGGGTAGCGGAATTCCTGGTGTAGCGGTGAAATGCGTAGAGATCAGGAGGAACATCCATGGCGAAGGCAGCTACCTGGACCAACACTGACACTGAGGCACGAAAGCGTGGGGAGCAAACAGGATTAGATACCCTGGTAGTCCACGCCCTAAACGATGTCAACTGGTGTTGGACGACTTGCTATTCAGTAACGAAGCTAACGCGTGAAGTTGACCGCCTGGGGAGTACGGCCGCAAGGTTGAAACTCAAAGGAATT

>GQIS8NW03FZXKI rank=0213951 x=2342.0 y=1824.0 length=60
TGATACGTCTGTGCCAGCCGCTGCGGTAATACGGGAGGATGCGAGCGTTATCCGGAAGTG

>GQIS8NW03HDH9T rank=0214011 x=2907.0 y=559.0 length=345
TGATACGTCTGTGCCAGCCGCGGCGGTAATACGGAAGGTGCGAGCGTTAATCGGAATTACTGGGCGTAAAGCGCAACGTAGGCGGTTTTTTAAGTCGGATGTGAAAGCCCTGGGGCTCAACCTGGGGAATTGCATACCGATACTGAAAAGACTGGAGTACGGTAGAGGGGGTGGAATTCCAGGTGTAGCGGTGAAAATGCGTAGAGATCTGGAGGAACACCGGTGGCGAAGGCGGCCCCCTGGACTGATACTGACGCTGAGGTGCGAAAAGCGTGGGGAGCAAACAGGATTAGATACCCTGGTAGTCCACGCTGTAAACGATGAGAACTAGCCGTTGGAGACCTT

>GQIS8NW03G7Z7R rank=0214127 x=2844.5 y=1925.0 length=568
TGATACGTCTGTGCCAGCAGCGGCGGTAATACGAAGGGTGCAAGCGTTACTCGGAATTACTGGGCGTAAAGCGTGCGTAGGTGGTCGTTTAAGTCCGTTGCGAAAGCCCTGGGCTCAACCTGGGAACTGCAGTGGATACTGGTTGCCTCGAGGAAGGTAGGGGTGTGTGGAACGTTCAGTGGAGCGGTGAAATGCATTGATATTGAACGGAACTCCGGTGGCGAAGGCGACACACTGGACCTTTTCTGACGCTGAGGCGCGAAAGCTAGGGGAGCAAAACGGGGATTAGAGTACCCCCGGTAGTCCTAGCCCTAAACGTTGGGTACTAGCTAGTAGGGTTCACATGACTTTACTGGCGAAGCAAAAGTGTCTAAGTACCCCGCCTGGGGAGTATGGTCGCCAAGGCTGAAACCTCAAAGAAATTGACGGGGCGTCACACAAGCGGTGGAGCATGTGGCTTAATTCGAGGCTACGCGAAGAACCTTATCCTAGACTTGACATGTGCGAAAGCGTCTGGGGTAGTTGCCGGAAACGGTGGACGAACGTATCCAATCGTGAACCAGATACG

>GQIS8NW03G3R0G rank=0215260 x=2796.0 y=1278.0 length=491
TGATACGTCTGTGCCAGCAGCGGCGGTAATACGAAGGGTGCAAGCGTTACTCGGAATTACTGGGCGTAAAGCGTGCGTAGGTGGTCGTTTAAGTCCGTTGTGAAAGCCCTGGGCTCAACCTGGGAACTGCAGTGGATACTGGACGACTAGAGTGTGGTAGAGGGTAGCGGAATTCCTGGTGTAGCAGTGAAATGCGTAGAGATCAGGAGGAACATCCATGGCGAAGGCAGCTACCTGGACCAACACTGACACTGAGGCACGAAAGCGTGGGGGGCAAACAGGATTAGATACCCTGGTAGTCCACGCCCTAAACGATGCGAACTGGATGTTGGGTGCAATTTGGCACGCAGTATCGAAGCTAACGCGTTAAGTTCGCCGCCTGGGGAGTACGGTCGCAAGACTGAACTCAAAGGAATTGACGGGGGCCCGCACAAGCGGTGGAGTATGTGGTTTAATTCGATGCACGCGAACGAACCTTACCTGGCCTTGAC

>GQIS8NW03HDS7S rank=0216090 x=2910.0 y=2454.0 length=520
TGATACGTCTGTGCCAGCCGCGGCGGTAATACGAAGGGTGCAAGCGTTACTCGGAATTACTGGGCGTAAAGCGTGCGTAGGTGGTCGTTTAAGTCCGTTGTGAAAGAGCAAAGCTTAACTTTGTAAAGGCAGTGGAAACTGAAGGTCTAGAGAGGGGCAGGGGCAAAGGGGAATTCCTGGTGTAGCGGTGAAATGCGTAGAGATCAGGAAGAACACCGGTGGCGAAAGCGCTTTGCTGGGCCTTATCTGACACTGAGGGACGAAAGCTAGGGGAGCGAATGGGGATTAGATACCCCAGTAGTCCTAGCCGTAAACGATGGATACTAGGTGTGGCCTGTATCGACCCCGGGCCGTGCCGGAGCTAACGCGTTAAGTATCCCGCCTGGGGAGTACGCACGCAAGTGTGAAACTCAAAGGAATTGACGGGGGCCCGCACAAGCGGTGGAGTATGTGGTTTAATTCGATGCAACGCGAAGAACCTTACCNGGGCTTGACATGTCCAGAATTTCGGTGAAAGCTG

>GQIS8NW03FT83V rank=0217208 x=2277.0 y=3081.0 length=388
TGATACGTCTGTGCCAGCAGCTGCGGTAATACGAGTGGTGCAAGCGTTATTCGGAATTATTGGGCGTAAAGGGCGCGTAGGTGGTATGTTAAGTCAACTGTTAAATTCTCCGGCCTAACTGGAGGCAAGTTTTCGGAGATACTGGCGTACTTGAGGATGGAAGAGAGAAGTGGAATTCTTGGAGTAGCGGTAAAATGCGTAGATATCAAGAGGAACACCAATGGCGAAGGCAGCTTCTTGGTCCACTCCTGACACTGAGGCGCGAAAGCGTGGGGAGCAAACAGGATTAGATACCCTGGTAGTCCACGCTGTAACGATGATCACTAGACGTTAGATCTGCTTGCAGGTCTAGCGTCGTAGCTAACGCGTTAAGTGATCCGCCTGGGGA

>GQIS8NW03GG1Y5 rank=0217233 x=2537.5 y=1967.0 length=535
TGATACGTCTGTGCCAGCCGCCGCGGTAAGACGAACCGTCCAAACGTTATTCGGTATCACTGGGCTTAAAGCGTTTGTAGGCGGCCTAGCAGGTGAGGTGTGAAATCCCACGGCCCAACCGTGGAATTGCGCTTCAAACCACTAGGCTTGAGGATGGCAGAGGTAACGGGAACTGATGGTGGAGCGGTGAAATGCGTTGATATCATCAGGAACACCGGTGGCGAAAGCGCGTTACTGGGCCATTTCTGACGCTGAGGAACGAAAGCTAGGGTAGCGAACGGGATTAGATACCCCGGTAGTCCTAGCCGTAAACGATGAGCACTGGGTTGAGGAGACTTCCACATCTTCTCGGCCGTAGCGAAAGCGTTAAGTGCTCCGCCTGGGGAGTATGGCCGCAAGGCTGAAACTCAAAGGAATTGACGGGGCTCACACAAGCGGTGGAGGATGTGGCTTAATTCGAGGCTACGCGAAGACCTTATCCTAGACTTGACATGCTTGAGAACCTTCTGGAAACAGAGGGGTGCCCGTTCGGGGA

>GQIS8NW03GRN1O rank=0218525 x=2658.0 y=1514.0 length=543
TGATACGTCTGTGCCAGCAGCCGCGGTAATACGGAGGGTGCGAGCGTTAATCGGAATTACTGGGCGTAAAAGCGCATGTAGGCGGTGGGCTAAGTCCTTTGTGAAAGCCCCGGGCTTAACCTGGGAACGGCAGAGGATACTGGTCGGCTAGAGTGTGGTAGAGGGTAGTGGAATTTCCGGTGTAGCAGTGAAAATGCGTAGAGATCGGAAGGAACACCAGTGGCGAAGGCGGCTATCTGGACCAACACTGACGCTGAGATGTGAAAAGCGTGGGGAGCAAACAGGATTAGATACCCTGGTAGTCCACGCCGTAAACGATGAGAACTAGCCGTTGGGCCTATTTAAAGGTTTAGTGGCGCAGCTAACGCGATAAGTTCTCCGCCTGGGGAGTACGGCCGCAAGGTTAAAACTCAAATGAATTGACGGGGCCGCACAAGCGGTGGAGCATGTGGTTTAATTCGATGCAACGCGAAGAACCTTACCTGGCCTTGACATGTCGCGAACCCTTGAGAGATCGGAGGGTGCCTTCGGGAACGCGAACAC

>GQIS8NW03GNMHX rank=0219825 x=2612.5 y=1299.5 length=65
TGATACGTCTGTGCCAGCCGCGGCGGTAATACGTAGGGTGCAAGCGGTTAATCGGAATTACTGGG

>GQIS8NW03GKKYI rank=0219987 x=2577.0 y=2696.0 length=526
TGATACGTCTGTGCCAGCCGCTGCGGTAATACAGAGGTCTCAAGCGTTGTTCGGAATCACTGGGCGTAAAGGGTGCGTAGGTGGCGTGGTAAGCCAGATGTGAAAGCCCGGGGCTCAACCTCGGAACTGCATCCGATACTGCCGTGCTAGAGTGCTGGAGAGGTGACTAGAATTCTAGGTGTAGCAGTGAAATGCGTAGATATCTAGAGGAATACCAAAGGCGTAGGCAGGTCACTGGACAGTTACTGACACTGAGGCACGAAGGCCAGGGGAGCGAACGGGATTAGATACCCCGGTAGTCCTGGCAGTAAACGGTGCACACTTGGTGTGGGAGGAATCGACCCCTTCCGTGCCGGAGCTAACGCGTTAAGTGTGCCGCCTGGGAAGTACGGTCGCAAGATTAAAACTCAAAGAATTGACGGGGACCGCACAAGCGGTGGAGTATGTGGCTTAATTCGATGCAACGCGAAGAACCTTACCTGGTCTCGACATGCTTTGTGTCTTCTGTGAAAGCAGGATAGGGTAG

>GQIS8NW03GZH57 rank=0222013 x=2747.5 y=2605.0 length=398
TGATACGTCTGTGCCAGCCGCAGCGGTAATACGAAGGGTGCAAGCGTTATTCGGAATGACTGGGCGTAAAGGGTGTGTAGGCGGTATGTTAAGCTTGCTGTTAAAATTCTCCGGCCTAACTGGAGGTATGCATGAGAACTGGCGTGCTTGAGGATGAGAGAGAGAAGTGGAATTCCCGGAGTAGCGGTAAAATGCGTAGATCTCGGGAGGAACTACCGATGGCGAAGGCAGCTTCTTGGCTCATTTCTGACGCTGAAACACGAAAGCGTGGGGAGCAAATAGGATTAGATACCCTGGTAGTCCACGCTGTAAACGATAATCACTAGACGTCGGTCCGGCTTAGCTGGATCGGTGTCGAAGCTAACGCGTTAAGTGATTCGCCTGGGGAGTACGGTCGC

>GQIS8NW03GE6WF rank=0222021 x=2516.0 y=1053.0 length=95
TGATACGTCTGTGCCAGCAGCGGCGGTAAGACGAACCGTCCAAACGTTATTCGGAATCACTGGGCTTAAAGGGCGCGTAGGCGGCCGAGCGGGCG

>GQIS8NW03F1R86 rank=0222426 x=2363.0 y=2232.5 length=543
TGATACGTCTGTGCCAGCCGCTGCGGTAATACGAAGGGTGCAAGCGTTAATCGGAATTACTGGGCGTAAAGGGTGCGTAGGCGGTTGCCTAAGTCCGTTGTGAAAGCCCTGGGCTCAACCTGGGAATGGCAGTGGATACTGGGCGGCGTGGAGGTACGGTAGAGGATGGACGGAATTCCCGGTGTAGCAGTGAAATGCGTAGAGATCGGGAGGAACATCAGTGGCGAAGGCGGCCATCTGGACCAGTACTGACGCTGAGGCACGAAAGCGTGGGGAGCAAACAGGATTAGATACCCTGGTAGTCCACGCCCTAAACGATGCGAACTGGATGTTGGGCACACTTTGGTGCTCAGTATCGAAGCTAACGCGTTAAGTTCGCCGCCTGGGGAGTACGCGCGCAAGCGTGAAACTCAAGGAATTGACGGGGCCCGCNCAAGCGGTGGAGTATGTGGTTAATTCGATGCAACGCGCAGAACCTTACCTGGCCTTGACATGTCGAGAACCCTGCGGAGACGTGGGGGTGCCTTCGGGAACTCGAACACG

>GQIS8NW03GSY84 rank=0222469 x=2673.0 y=1254.5 length=397
TGATACGTCTGTGCCAGCCGCGGCGGTAATACGGAGGATGCGAGCGTTATCCGGATTCATTGGGTTTAAAGGGTGCGCAGGCGGGGCATTAAGTCAGTGGTGAAATAAGACGGCTCAACTGTCTGGCTGCCATTGATACTGATGTTCTAGAGTGTAATTGGAGTGGGCGGAATGTGTCATGTAGCGGTGAAATGCTTAGATATGACACAGAACACCGGTCGCGAAGGCAGCTCACTAAGTTAAGACTGACGCTCATGCACGAAAGCGTGGGGATCAAACAGGATTAGATACCCTGGTAGTCCACGCTGTAAACGATGATTACTCGATGTTGGCGATATACAGTCAGTGTCTGAACGAAAGTATTAAGTAATCCACCTGGGAGTACGTTCGCAAGGAT

>GQIS8NW03G4YV2 rank=0222760 x=2809.5 y=3600.0 length=550
TGATACGTCTGTGCCAGCCGCTGCGGTAAGACGGAGGAGGCAAGCGTTATCCGGAATGATTGGGCGTAAAGAGTCCGTAGGTGGAACTTCAAGTCCATTGTCAAAGAGCAAAGCTTAACTTTGTAAAGGCAGTGGAAACTGAAGGTCTAGAGAGGGGCAGGGGCAAAGGGAATTCCTGGTGTAGCGGTGAAATGCGTAGAGATCAGGAAGAACACCGGTGGCGAAAGCGCTTTGCTGGGCCTTATCTGACACTGAGGGACGAAAGCTAGGGGAGCGAATGGGATTAGATACCCCAGTAGTCCTAGCCGTAAACGATGGATACTAGGTGTGGCCTGTATCGACCCGGGCCGTGCCGGAGCTAACGCGTTAAGTATCCCGCCTGGGGAGTACGCACGCAAGTGTGAAACTCAAAGGATTGACGGGGGCCGCACAAGCGGTGGAGTATGTGGTTTAATTCGATGCAACGCGAAGAACCTTACCAGGGCTTGACATGTCCAGAATTTCGGTGAAAGCTGAAAGTGCCTTCGGGAACTGGAACACAGGTGGTGCA

>GQIS8NW03F89RE rank=0222847 x=2448.0 y=3352.0 length=468
TGATACGTCTGTGCCAGCAGCCGCGGTAATACAGAGGATGCAAGCGTTATCCGGAATGATTGGGCGTAAAGCGTCTGTAGGTGGCTTTTTAAGTCCGCCGTCAAAATCCCAGGGCTCAACCCTGGACAGGCGGTGGAAACTACCAAGCTGGAGTACGGTAGGGGCAGAGGGAATTTCCGGTGGAGCGGTGAAATGCACTGAGATCGGAAAGAACACCAACGGCGAAAGCACTCTGCTGGGCCGACACTGACACTGAGAGACGAAAGCTAGGGGAGCGAATGGGATTAGATACCCCAGTAGTCCTAGCCGTAAACGATGGATACTAGGCGCTGTGCGTATCGACCCGTGCAGTGCTGTAGCTAACGCGTTAAGTATCCCGCCTGGGGAGTACGTTCGCAAGAATGAAACTCAAAGGAATTGACGGGGGCCGCACAAGCGGTGGAGCATGTGGTTTAATTCGATGCAAAG

>GQIS8NW03FTDAZ rank=0223697 x=2267.5 y=2825.5 length=389
TGATACGTCTGTGCCAGCCGCCGCGGTAAGACGGAGGAGGCAAGCGTTATCCGGAATGATTGGGCGTAAAGAGTCCGTAGGTGGAACCTCAAGTCCATTGTCAAAGAGCAAAGCTTAACTTTGTAAAGGCAGTGGAAACTGAAGGTCTAGAGAGGGGCAGGGGCAAAGGGAATTCCTGGTGTAGCGGTGAAATGCGTAGAGATCAGGAAGAACACCGGTGGCGAAAGCGCTTTTAGACTGGGCCTTATCTGACACTGAGGGACGAAAGCTAGGGGANCGAATGGGATTAGATACCCCAGTAGTCCTAGCCGTAAAACGATGGATACTAGGTGTGGCCTGTATCGACCCGGGCGTGCCGGAGCTAACGCGTTAAGTNTCCCGCCTGGGGA

>GQIS8NW03F6GRO rank=0225500 x=2416.5 y=3538.0 length=534
TGATACGTCTGTGCCAGCCGCGGCGGTAATACGGAGGGTGCGAGCGTTAATCGGAATTACTGGGCGTAAAGGGTGCGTAGGTGGTTGTATAAGTTATCTGTGAAATTTTTGGGCTTAACCTGGAGTGGTCAGATGATACTGTATGACTGGAGTATAGGAGAGGGTAGTGGAATTTCCGGTGTAGCGGTGAAATGCGTAGAGATCGGAAGGAACACCAGTGGCGAAGGCGACTACCTGGCCTGATACTGACACTGAGGCACGAAAGCGTGGGGAGCAAACAGGATTAGATACCCTGGTAGTCCACGCGGTAAACGATGTCAACTAGCCGGTGGTCATATAGAAGTGATTAGTGGCGCAGCAAACGCGATAAGTTGACCGCCTGGGGAGTACGGTCGCAAGATTAAAACTCAAAGGAATTGACGGGGGCCCGCACAAGCGGTGGAGCATGTGGTTTAATTCGGTGCAACGCGAAGAACCTTACCTACCCTTGACATACAGTGGAGCTTGCAGAGATGCGAGTGTGCCGAGAGGAAC

>GQIS8NW03GB3U1 rank=0227457 x=2481.0 y=507.5 length=508
TGATACGTCTGTGCCAGCCGCAGCGGTAATACGTAGGGTGCGAGCGTTAATCGGAATTACTGGGCGTAAAGCGTGCGCAGGCGGTTGTGCAAGACAGATGTGAAATCCCCGGGCTTAACCTGGGAACTGCATTTGTGACTGCACGGCTAGAGTACGGCAGAGGGGGATGGAATTCCGCGTGTAGCAGTGAAATGCGTAGATATGCGGAGGAACACCGATGGCGAAGGCAGTCCCCTGGGCCTGTACTGACGCTCATGCACGAAAGCGTGGGGAGCAAACAGGATTAGATACCCTGGTAGTCCACGCCCTAAACGATGTCAACTGGTTGTTGGACGGCTTGCTGTTCAGTAACGAAGCTAACGCGTGAAGTTGACCGCCTGGGGAGTACGGCCGCAAGGTTGAAACTCAAAGGAATTGACGGGGACCCGCACAAGCGGTGGATGATGTGGTTTAATTCGATGCAACGCGAAAAACCTTACCTACCCTTGACATGACCCGGAATCCTGCA

>GQIS8NW03F2KE6 rank=0227816 x=2372.0 y=1872.0 length=526
TGATACGTCTGTGCCAGCAGCTGCGGTAATACGGAGGGTGCAAGCGTTAATCGGAATTACTGGGCGTAAAGCGCACGCAGGCGGTCTGTTAAGTCAGATGTGAAATCCCCGGGCTTAACCTGGGAACTGCATTTGAAACTGGCAGGCTTGAGTCTCGTAGAGGGGGGTAGAATCCCAGGTGTAGCGGTGAAATGCGTAGAGATCTGGAGGAATACCGGTGGCGAAGGCGGCCCCCTGGACGAACACTGACGCTCAGGTGCGAAAGCGTGGGGAGCAAACAGGATTAGATACCCTGGTAGTCCACGCCGTAAACGATGTCTACTAGCTGTTCGTGACCTTGTGTCGTGAGTAGCGCAGCTAACGCACTAAGTAGACCGCCTGGGGAGTACGGTCGCAAGATTAAAACTCAAATGAATTGACGGGGCCCGCACAAGCGGTGGAGCATGTGGTTTAATTCGACGCAACGCGAAGAACCTTACCTACTCTTGACATCTAGCGAAGATTGTAGAGATACGATTGTGCCTTC

>GQIS8NW03GXRUH rank=0227863 x=2727.0 y=3751.0 length=377
TGATACGTCTGTGCCAGCCGCTGCGGTAATACGTAGGGTGCGAGCGTTAAGCGGAATTACTGGGCGTAAAGCGTGCGCAGGCGGTTTCGTAAGCTTGATGTGAAATCCCCGGGCTCAACCTGGGAACTGCATTGAGGACTGCGAGGCTAGAGTATGGCAGAGGGGGTGGAATTCCACGTGTAGCAGTGAAATGCGTAGAGATGTGGAGGAACACCGATGGCGAAGGCAGCCCCCTGGGCCAATACTGACGCTCATGCACGAAAGCGTGGGGAGCAAACAGGATTAGATACCCTGGTAGTCCACGCCCTAAACGATGTCAACTAGGTGTTGGGTGGGTAAAACCATTTAGTACCGTAGCTAACGCGTGAAGTTGACCG

>GQIS8NW03FY6D3 rank=0229707 x=2333.0 y=3465.0 length=532
TGATACGTCTGTGCCAGCAGCGGCGGTAATACGTAGGGTGCGAGCGTTAATCGGAATTACTGGGCGTAAAGCGTGCGCAGGCGGTTGTGTAAGACAGGCGTGAAATCCCCGGGCTCAACCTGGGAATGGCGCTTGTGACTGCACGGCTGGAGTGCGGCAGAGGGGGATGGAATTCCGCGTGTAGCAGTGAAATGCGTAGATATGCGGAGGAACACCGATGGCGAAGGCAGTCCCCTGGGCCTGCACTGACGCTCATGCACGAAAGCGTGGGGAGCAAACAGGATTAGATACCCTGGTAGTCCACGCCCTAAACGATGTCGACTGGTTGTTGGGTCTTAGGTGACTCAGTAACGAAGCTAACGCGTGAAGTCGACCGCCTGGGGAGTACGGCCGCAAGGTTGAAACTCAAAGGAATTGACGGGGACCCGCACAAGCGGTGGATGATGTGGTTTAATTCGATGCAACGCGAAAAACCTTACCTACCCTTGACATGCCAGGAATCCGGAAGAGATTTCGGAGTGCTCGCAAGAGA

>GQIS8NW03GV4RN rank=0230547 x=2709.0 y=913.0 length=407
TGATACGTCTGTGCCAGCCGCAGCGGTAATACGAGGGGTCCTAGCGTTGTTCGGAATCATTGGGCGTAAAGAGTCTGTAGGCGGCCATGTAAGTCAGGTGTGAAAGCCCCGGGCTCAACCCGGGAAGTGCATTTGATACTGCATGGCTTGAATGTTGGAGAGGGTAGTAGAATTCCAGGTGTAGTGGTGAAATACGTAGATATCTGGAGGAATACCGGTGGCGAAGGCGGCTACCTGGCCAAACATTGACGCTGAGAGACGAAAGCGTGGGGGGCGAAACAGGATTAGATACCCTGGTAGTCCACGCCGTAAACGATGGGCACTTGGTGTTGGAGGTATTGACCCTTCAGTGCCGAAGCTAACGCGATAAGTGCCCCGCCTGGGGAGTACGGCCGCAAGGTTAAAAC

>GQIS8NW03F00DW rank=0231028 x=2354.0 y=2978.0 length=521
TGATACGTCTGTGCCAGCAGCGGCGGTAATACAGAGGGTGCAAGCGTTAATCGGAATTACTGGGCGTAAAGCGCACGTAGGCGGTTTCTTAAGTCAGATGTGAAAGCCCCGGGCTCAACCTGGGAATTGCATTTGAAACTGGGAAACTAGAGTGTGTGAGAGGGGGGTAGAATTCCAAGTGTAGCGGTGAAATGCGTAGAGATTTGGAGGAATACCAGTGGCGAAGGCGGCCCCCTGGCACAACACTGACGCTCAGGTGCGAAAGCGTGGGGAGCAAACAGGATTAGATACCCTGGTAGTCCACGCCGTAAAACGATGTCTACTAGCTGTTCGTGACCTTGTGTCGTGAGTAGCGCAGCTAACGCACTAAGTAGACCGCCTGGGGAGTACGGTCGCAAGATTAAAACTCAAATGAATTGACGGGGGCCCGCACAAGCGGTGGAGCATGTGGTTTAATTCGACGCAACGCGAAGAACCTTACTACTCTTGACATCTAGCGAAGATTGTAGAGATACGATTGT

>GQIS8NW03FSX79 rank=0232858 x=2262.5 y=3767.5 length=497
TGATACGTCTGTGCCAGCAGCTGCGGTAATACGGAGGGTGCAAGCGTTATCCGGAATCACTGGGTTTAAAGGGTGCGTAGGCGGCCTGATAAGTCAGAGGTGAAAGCTCGCAGCTTAACTGCGGAACTGCCTTTGATACTGTTGGGCTTGAAAGAGGACGAGGTTGGCGGAATGTGGCATGTAGCGGTGAAAATGCATAGATATGCCATAGAACACCGATTGCGAAGGCAGCCAGCTAGACCTGCTTTGACGCTGAGGCACGAAAGCGTGGGGAGCAAACAGGATTAGATACCCCTGGTAGTCCACGCCCTAAACGATGCTCACTCGACGTGTGGGAGCGATTTTGCGCGTCCAAGCGAAAGCGATAAGTGAGCCACCTGGGGAGTACGTCGGCAACGATGAAACTCAAAGGATTGACGGGGGTCCGCGACAAGCGGTGGAGCGATGTGGTTTAATTCGATGATACGCGAGGAACCTTACCTGGGCTAGAATGTGAG

>GQIS8NW03FRCJP rank=0232990 x=2244.5 y=2739.0 length=329
TGATACGTCTGTGCCAGCCGCGGCGGTAAGACGAACCGTGCGAACGTTGTTCGGAATCACTTGGGCGTAAAGGGCGCGTAGGCGGACCGTCAAGTCAGGGGTGAAATCCCCCAGCTCAACTGGGGAACTGCCCCTGATACTGCCGGTCTCGAGTGAGGTAGGGGTAGTGGCGGAACTGATGGTGGAGCGGTGAAATGTGTTGATATCATCAGGAACTCCGGTGGCGAAGGCGGCACACTGGACCTTGACTGAACGCTGAGGCGCGAAAGCTAGGGGAGCAAACGGGATTAGATACCCCGGTAGTCCTAAGCCCTAAACGATGGGTACTA

>GQIS8NW03GU7N7 rank=0233166 x=2698.0 y=3077.0 length=436
TGATACGTCTGTGCCAGCAGCAGCGGTAATACGAAGGGTGCAAGCGTTACTCGGAATTACTGGGTCGTAAAGCGTGCGTAGGTGGTCGTTTAAGTCCGTTGTGAAAGCCCTGGGCTCAACCTGGGAACTGCAGTGGATACTGGGGCGACTAGAGTGTGGTAGAGGGGTAGCGGAATTCCTGGTGTAGCAGTGAAATGCGTAGAGATCAGGAGGAACATCCATGGCGAAGGCAGCTACCTGGACCAACACTGACACTGAGGCACGAAAGCGTGGGGAGCAAACAGGATTAGATACCCTGGTAGTCCACGCCCTAAACGATGCGAACTGGATGTTGGGTGCAATTTGGCACGCAGTATCGAAGCTAACGCGTTAAGTTCGCCGCCTGGGGAGTACGGTCGCAAGACTGAAACTCAAAGGAATTGACGGGGGCCCGCAC

>GQIS8NW03FN8K9 rank=0233202 x=2209.0 y=1003.0 length=539
TGATACGTCTGTGCCAGCCGCGGCGGTAATACAGGAGGCCCGAGCGTTAATCGGAATCACTGGGCTTAAAGGGTGCGTAGGCGGGCCCGTAAGTACGTCGTGAAATCCCCCGGCTCAACCGGGGAACTGCGTCGTAGACTGCGGGTCTTGAGGAAGCTAGGGGTCGCTGGAACGCTCGGTGGAGCGGTGAAATGCGTTGAGATCGAGCGGAACGCCGAAGGTGAAGACAGGCGACTGGGGCTTTCCTGACGCTGAGGCACGAAAGCGTGGGGATCAAAACAGGATTAGATACCCTGGTAGTCCACGCTGTAAACGATGCATACTGGATCGGTGCAGGTTTGACCCTGTGCTGGTCGGAGAGAAATTGTTAAGTATGCCGCCTGGGAAGTACGGTCGCAAGGACTAAAACGTCAAAAGGAATTAGACGGGGGCCCGCACAAGCGGTGGAGTATGTGGTTTAATTCGATGCAACGCGAAGAACCTTACCTGGCCTTGACATGTCACGGAACTTTCCAGAGAGTGGATTGGTGCCGTTCGGG

>GQIS8NW03FV23P rank=0234358 x=2298.0 y=2595.5 length=440
TGATACGTCTGTGCCAGCCGCGGCGGTAAGACGAACCGAGCGAACGTTGTTCGGAATCACTGGGCTTAAAGAGCGCGTAGGCGGGTGATCAAGTCCGGGGTGAAATCCTCCAGCTCAACTGGAGAACTGCCTCGGATACTGGTTGCCTCGAGGAAGGTAGGGGTGTGTGGAACGTTTCAGTGGAGCGGTGAAATGCATTGATATTGAACGGAACTCCGGTGGCGAAGGCGACATACTGGAACCTTTTCTGACGCTGAGGCGCGAAAAGCTAGGGGGAGCAAAACGGGGATTAGATACCCCGGTAGTCCTAGCCCTAAAACGTTGGGTACTAGCTAGTAGGGTTCACATGACTTTACTGGCGAAGCAAAAGTGCTAAGTACCCCGCCTGGGGAGTAGTGGTCGCAAGGCTGAAACTCAAAGAAATTGACGGGGGCTCACAC

>GQIS8NW03F7Q4Q rank=0234753 x=2431.0 y=2184.0 length=463
TGATACGTCTGTGCCAGCAGCGGCGGTAATACGTAGGGTGCGAGCGTTAATCGGAATTACTGGGCGTAAAGCGTGCGCAGGCGGTTTTGTAAGACAGGCGTGAAATCCCCGGGCTCAACCTGGGAATGGCGCTTGTGACTGCAAGGCTGGAGTGCGGCAGAGGGGGATGGAATTCCGCGTGTAGCAGTGAAATGCGTAGATATGCGGAGGAACACCGATGGCGAAGGCAATCCCCTGGGCCTGCACTGACGCTCATGCACGAAAGCGTGGGGAGCAAACAGGATTAGATACCCTGGTAGTCCACGCCCTAAACGATGTCAACTGGTTGTTGGGTCTTTGCTGACTCAGTAACGAAGCTAACGCGTGAAGTTGACCGCCTGGGGAGTACGGCCGCAAAGTTGAAACTCAAAGGAATGACGGGACCGCACAAGCGGTGGATGATGTGGTTTAATTCGATGCAACG

>GQIS8NW03GKV1T rank=0235503 x=2581.0 y=687.0 length=420
TGATACGTCTGTGCCAGCCGCTGCGGTAATACGTAGGGTGCGAGCGTTAATCGGAATTACTGGGCGTAAAGCGTGCGCAGGCGGTTTCGTAAGCTTGATGTGAAATCCCCGGGCTCAACCTGGGAACTGCATTGAGGACTGCGAGGCTAGAGTATGGCAGAGGGGGGTGGAATTCCACGTGTAGCAGTGAAATGCGTAGAGATGTGGAGGAACACCGATGGCGAAGGCAGCCCCCTGGGCCAATACTGACGCTCATGCACGAAAGCGTGGGGAGCAAACAGGATTAGATACCCTGGTAGTCCACGACCCTAAACGATGTCAACTAGGTGTTGGGTGGGTAAAACCATTTAGTACCGAAGCTAACGCGTTAAAGTTCGCCGCCGTGGGGAGTACGGTCGCAAGACTGAAACTCAAAGGATT

>GQIS8NW03F0XQL rank=0235915 x=2353.5 y=3643.0 length=543
TGATACGTCTGTGCCAGCCGCCGCGGTAATACGAAGGGTGCAAGCGTTACTCGGAATTACTGGGCGTAAAGCGTGCGTAGGTGGTCGTTTAAGTCCGTTGTGAAAGCCCTGGGCTCAACCTGGGAACTGCAGTGGATACTGGGCGACTAGAGTGTGGTAGAGGGTAGCGGAATTCCTGGTGTAGCAGTGAAATGCGTAGAGATCAGGAGGAACATCCATGGCGAAGGCAGCTACCTGGACCAACACTGACACTGAGGCACGAAAGCGTGGGGAGCAAACAGGATTAGATACCCTGGTAGTCCACGCCCTAAACGATGCGAACTGGATGTTGGGTGCAATTTGGCACGTAGTATCGAAGCTAACGCGTTAAGTTCGCCGCCTGGGGAGTACGGTCGCAAGACTGAAACTCAAAGGAATTGACGGGGGCCCGCACAAGCGGTGGAGTATGTGGTTTAATTCGATGCAACGCGAAGAACCTTACCTGGCCTTGACATGTCGAGAACTTTCCAGAGATGGATTGGTGCCTTCGGGAACTCGAACACG

>GQIS8NW03HAMT1 rank=0237294 x=2874.5 y=1671.0 length=463
TGATACGTCTGTGCCAGCCGCTGCGGTAAGACGGAGGAGGCAAGCGTTATCCGGAATGATTGGGCGTAAAGAGTCCGTAGGTGGAACTTCAAGTCCATTGTCAAAGAGCAAAGCTTAACTTTGTAAAGGCAGTGGAAACTGAAGGTCTAGAGAGGGGCAGGGGCAAAGGGAATTCCTGGTGTAGCGGTGAAATGCGTAGAGATCAGGAAGAACGCCGGTGGCGAAAGCGCTTTGCTGGGCCTTATCTGACACTGAGGGACGAAAGCTAGGGGAGCGAATGGGGATTAGATACCCCAGTAGTCCTAGCCGTAAACGATGGATACTAGGTGTGGCCTGTATCGACCCGGGCCGTGCCGGAGCTAACGCGTTAAGTATCCCGCCTGGGGAGTACGCACGCAAGTGTGAAACTCAAAGGAATTGGACGGGGCCCGCACAAGCGGTGGAGTATGTGGTTGATTCGATG

>GQIS8NW03G0Z3W rank=0237604 x=2764.0 y=2874.0 length=347
TGATACGTCTGTGCCAGCAGCTGCGGTAATACGGAGGGTGCAAGCGTTATCCGGAATCACTGGGTTTAAAGGGTACGTAGGCGGCTCGTTAAGTCATTATTGAAAGGTCGTTGCTTAACAACGGACGTGGTAAAGATACTGGCGAGCTAGAATTAGACAGAGGTTGGCAGAATGTGTCATGTAGCGGTGAAATGCATAGATATGACATAGAATACCGATAGCGAAGGCAGCTAACTGGGTCTAGATTGACGCTGAGGTACGAAAGCGTGGGGATCAAACAGGATTAGATACCCTGGTAGTCCACGCCGTAAACGATGCTAACTGGTGTATGATCGAATAAGGGTTGT

>GQIS8NW03GJATV rank=0238256 x=2563.5 y=257.0 length=498
TGATACGTCTGTGCCAGCCGCCGCGGTAATACGGAGGGTGCAAGCGTTATCCGGAATCACTGGGTTTAAAGGGTGCGTAGGCGGCCTGATAAGTCAGAGGTGAAAGCTCGCAGCTTAACTGCGGAACTGCCTTTGATACTGTTGGGCTTGAAAGGGGACGAGGTTGGCGGAATGTGGCATGTAGCGGTGAAATGCATAGATATGCCATAGAACACCGATTGCGAAGGCAGCCAGCTAGACCTGCTTTGACGCTGAGGCACGAAAGCGTGGGGAGCAAACAGGATTAGATACCCTGGTAGCCCACGCCCTAAACGATGCTCACTCGACGTGTGGGAGCGATTTTGCGCGTCCAAGCGAAAGCGATAAGTGAGCCACTGGGGAGTACGTCGGCAACGATGAAACTCAAAGGAATGACGGGGTCCGCACAAGCGGTGGAGCATGTGGTTTAATTCGATGATACGCGAGGAACCTTACCGGGCTAGAATGTGAGCGCCATCC

>GQIS8NW03GN7VJ rank=0238492 x=2619.0 y=333.5 length=564
TGATACGTCTGTGCCAGCCGCGGCGGTAAGACGAACCGAGCGAACGTTGTTCGGAATCACTGGGCTTAAAGGGCCGCGTAGGCGGGTGATCAAGTCCGGGGTGAAATCCTCCAGCTCAACTGGAGAACTGCCTCGGATACTGGTTGTCCTCGAGGAAGGTAGGGGTGTGTGGAACGTTCAGTGGAGCGGTGAAATGCATTGATATTGAACGGAACTCCGGTGGCGAAGGCGACACACTGGACCTTTTCTGACGCTGAGGCGCGAAAGCTAGGGGAGCAAAACGGGATTAGATACCCCGGTAGTCCTAGCCCTAAACGTTGGGTACTAGCTAGTAGGGTTCACATGACTTTACTGGCGAAGCAAAAGTGCTAAGTACCCCGCCTGGGGAGTATGGTCGCAAGGCTGAAACTCAAAGAAATTGACGGGGCGTCACACAAGCGGTGGAGCATGTGGCTTAATTCGAGGCTACGCGAAGAACCTTATCCTAGACTTGACATGTGCGAAAGCGTCTGGGGGTAGTTGGCCGAACGGTGGACGAACGTATCCAATCGTGAACCAGATACG

>GQIS8NW03HA0HI rank=0239038 x=2878.0 y=2980.0 length=48
TGATACGTCTGTGCCAGCAGCCGCGGTAATACGAGAGGTGCAAGCGTT

>GQIS8NW03GYCDR rank=0239327 x=2734.0 y=1693.5 length=514
TGATACGTCTGTGCCAGCAGCCGCGGTAATACGGAGGGTGCGAGCGTTAATCGGAATTACTGGGCGTAAAGGGTGCGTAGGTGGTTGTATAAGTTATCTGTGAAATTTTTGGGCTTAACCTGGAGTGGTCAGATGATACTGTATGACTGGAGTATAGGAGAGGGTAGTGGAATTTCCGGTGTAGCGGTGAAATGCGTAGAGATCGGAAGGAACACCAGTGGCGAAGGCGACTACCTGGCCTGATACTGACACTGAGGCACGAAAGCGTGGGGAGCAAACAGGATTAGATACCCTGGTAGTCCACGCTGTAAACGATGTCAACTAGCCGTTGGTCATATAGAAGTGATTAGTGGCGCAGCAAACGCGATAAGTTGACCGCCTGGGGAGTACGGTCGCAAGATTAAAACTCAAAGGAATTGACGGGGCCCGCACAAGCGGTGGAGCATGTGGTTTAATTCGATGCAACGCGAAGACCTTACCTACCTTGACATACAGTGGAGCTTGCAGAGATGCG

>GQIS8NW03GVDDP rank=0239878 x=2700.0 y=2283.0 length=450
TGATACGTCTGTGCCAGCCGCGGCGGTAATACGGGGGATGCAAGCGTTATCCGGAATGATTGGGCGTAAAGCGTCCGCAGGTGGTTGTGTGTGTCTATTGTCAAAGCATCACGCTTAACATGATAAAGGCAGTAGAAACTACACGACTAGAGTGCGTTCGGGGCAGAGGGAATTCCTGGTGTAGCGGTGAAATGCGTAGAGATCAGGAAGGACACCGGTGGCGAAAGCGCTCTGCTAGGCCGCAACTGACACTGAGGGACGAAAGCTAGGGGAGCGAATGGGATTAGATACCCCAGTAGTCCTAGCCGTAAACGATGGATACTAGGCGTTGAGAGTATCGACCCTCTCAGTGCCGTAGCTAACGCGTTAAGTATCCCGCCTGGGGAGTACGCACGCAAGTGTGAAACTCAAAGGAATTGGACGGGGGCCCGCACGAAGCGGTGGAGTATG

>GQIS8NW03FWECB rank=0239959 x=2302.5 y=777.0 length=332
TGATACGTCTGTGCCAGCAGCAGCGGTAATACGTAGGGTGCGAGCGTTAATCGGAATTACTGGGCGTAAAGCGTGCGCAGGCGGTTTGATAAGCCAGATGTGAAATCCCCGAGCTCAACTTGGGAACTGCGTTTGGAACTGTCAGACTAGAGTGCGTCAGAGGGGGTGGGAATTCCGGCGTAGTAGCAGTGAAATGCGTAGAGATGCGGAGGAACACCGATGGCGAAGGCAGCCCCCTGGGGATGACACTGACGCTCATGCACGAAAGCGTGGGGAGCAAACAGGATTAGATACCCTGGTAGTCCACGCCCTAAACGATGTCAATTAGCTAG

>GQIS8NW03GE4U4 rank=0240777 x=2515.5 y=2510.0 length=539
TGATACGTCTGTGCCAGCAGCTGCGGTAATACGAGTGGTGCAAGCGTTATTCGGAATTATTGGGCGTAAAGGGCGCGTAGGTGGTATGTTAAGTCAACTGTTAAATTCTCCGGCCTAACTGGAGGCAAGCGGTAGATACTGGCGTACTTGAGGATGGAAGAGAGAAGTGGAATTCTTAGAGTAGCGGTAAAATGCGTAGATATCAAGAGGAACACCAATGGCGAAGGCAGCTTCTTGGTCCACTCCTGACACTGAGGCGCGAAAGCGTGGGGAGCAAACAGGATTAGATACCCTGGTAGTCCACGCTGTAAACGATGATCACTAGACGTTAGATCTGCTTGCAGGTCTAGTGTCGTAGCTAACGCGTTAAGTGATCCGCCTGGGGATTACGGTCGCAAGATTAAAACTCAAAGAAATTGACGGGGGTCCGCACAAGCGGTGGAACATGTGGTTTAATTCGACACTACGCGAGGAACCTTACCTGGGTTTGACATGTACTTGACAGCTGTAGAAATACGGTCTTCTAAGCGTAAGCTTAG

>GQIS8NW03GFQIH rank=0241437 x=2522.0 y=1895.0 length=362
TGATACGTCTGTGCCAGCCGCTGCGGTAATACGGAGGATGCGAGCGTTATCCGGATTCATTGGGTTTAAAGGGTGCGCAGGCGGGCTAATAAGTCAGGGGCGAAATTCCACGGCTCAACTGTGGGGCTGCCTTTGATACTGTTAGTCTTGAGTTTAGTTGAGGTGGGCGGAATGTAGCATGTAGCGGTGAAATGCATAGATATGCTACAGAACACCGATAGCGAAGGCAGCTCACCAAGTTATAACTGACGCTCATGCACGAAAGCGTGGGGATCAAACAGGATTAGATACCCTGGTAGTCCACGCTGTAAACGATGATCACTCGTTGTTGGCGATACACAGTCAGCGGCGTAAGCGAAAGT

>GQIS8NW03GIFV1 rank=0243476 x=2553.0 y=1119.0 length=505
TGATACGTCTGTGCCAGCCGCTGCGGTAATACAGAGGGTGCAAGCGTTAATCGGAATTACTGGGCGTAAAGCGCACGCAGGCGGTTGGTTAAGTCAGATGTGAAAGCCCCGGGCTCAACCTGGGAATTGCATTTGAAACTGGCCAACTAGAGTACGTGAGAGGGGGGTAGAATTCCAAGTGTAGCGGTGAAATGCGTAGAGATTTGGAGGAATACCAGTGGCGAAGGCGGCCCCCTGGCACGATACTGACGCTCAGGTGCGAAAGCGTGGGGAGCAAACAGGATTAGATACCCTGGTAGTCCACGCCGTAAACGATGTCTACTAGCTGTTCGTGGTCTTGTACTGTGAGTAGCGCAGCTAACGCACTAAGTAGACCGCCTGGGGAGTACGGTCGCAAGGTTAAAACTCAAAATGAATTGACGGGGCCGCACAAGCGGTGGAGCATGTGTTTAATTCGACGCAACGCGAAGAACCTTACCTACTCTTGACATCCTAGCGAAGATTG

>GQIS8NW03FSGU1 rank=0244355 x=2257.0 y=1739.0 length=422
TGATACGTCTGTGCCAGCAGCTGCGGTAATACGGAGGGTGCAAGCGTTATCCGGAATCACTGGGTTTAAAGGGTGCGTAGGCGGCCTGATAAGTCAGAGGTGAGAGCTCGCAGCTTAACTGCGGAACTGCCTTTGATACTGTTGGGCTTGAAAGAGGACGAGGTTGGCGGAATGTGGCATGTAGCGGTGAAATGCATAGATATGCCATAGAACACCGATTGCGAAGGCAGCCAGCTAGACCTGCTTTTGACGCTGAGGCACGAAAGCGTGGGGAGCAAACAGGATTAGATACCCTGGTAGTCCACGCCTAAACGATGCTCACTCGACGTGTGGGAGCGATTTTGCGCGTCCAAGCGAAAGCGATAAGTGAGCCACCTGGGGAGTACGTCGGCAACGATGAAACTCAAAGGAATTGACGGGGT

>GQIS8NW03HEV0B rank=0244674 x=2922.0 y=3577.0 length=404
TGATACGTCTGTGCCAGCCGCTGCGGTAATACGGAGGATGCAAGCGTTATCCGGAATGATTGGGCGTAAAGCGTCCGCAGGTGGTTGTGTGTGTCTATTGTCAAAGCATCATGCTTAACATGATAAAGGCAGTAGAAACTACACGACTAGAGTGCGTTCGGGGCAGAGGGAATTCCTGGTGTAGCGGTGAAATGCGTAGAGATCAGGAAGAACACCGGTGGCGAAAGCGCTCTGCTAGGCCGCAACTGACACTGAGGGACGAAAGCTAGGGGAGCGAATGGGATTAGATACCCCAGTAGTCCTAGCCGTAAACGATGGATACTAGGCGTTGAGAGTATCGACCCTCTCAGTGCCGTAGCTAACGCGTTAAGTATCCCGCCGTGGGGAGTACGCACGCAAGTGTG

>GQIS8NW03FRAPM rank=0244770 x=2244.0 y=360.0 length=452
TGATACGTCTGTGCCAGCAGCTGCGGTAAGACGAACCGTGCGAACGTTGTTCGGAATCACTGGGCATAAAGGGCGCGTAGGCGGTTTGTCAAGTCGGGGGTGAAATACTTCGGCTCAACCGGAGAATTGCCTTCGAAACTGACAGACTCGAGCGAGATAGAGGTGGCCGGAACTACCAGTGGAGCGGTGAAATGCATTGATATTGGTAGGAACGCCGGAGCCGAAAGGGGGCCACTGGATCTCTTCTGACGCTGATGCGCGAAAGCTAGGGGAGCAAACGGGATTAGATACCCCGGTAGTCCTAGCCCCTAAACGATGGGTACTAGATGGTGGAACCGACACAGTTTCACTGTCGAAGCAAATGTAGGTAAGTACCCCGCCTGGGGAGTATGGTCGCAAGGCTAGAACTCAAAGGAATTGGACGGGGCTCACACAAGCGGTGGAGCATGTGG

>GQIS8NW03GZ7KW rank=0245586 x=2755.5 y=2766.5 length=524
TGATACGTCTGTGCCAGCCGCAGCGGTAAGACGGAGGAGGCAAGCGTTATCCGGAATGATTGGGCGTAAAGAGTCCGTAGGTGGAACTTCAAGTCCATTGTCAAAGAGCAAAGCTTAACTTTGTAAAGGCAGTGGAAACTGAAGGTCTAGAGAGGGGCAGGGGCAAAGGGAATTCCTGGTGTAGCGGTGAAATGCGTAGAGATCAGGAAGAACACCGGTGGCGAAAGCGCTTTGCTGGGCCTTATCTGACACTGAGGGACGAAAGCTAGGGGAGCGAATGGGATTAGATACCCCAGTAGTCCTAGCCGTAAACGATGGATACTAGGTGTGGCCTGTATCGACCCGGGCCGTGCCGGAGCTAACGCGTTAAGTATCCCGCCGTGGGGAGTACGCACGCAAGTGTGAAACTCAAAGGATTGACGGGGGCCCGCACAAGCGGTGGAGTATGTGGTTTAATCGATGCAGCGCGAAGAACCTTACCAGGGCTTGACATGTCCAGAATTTCGGTGAAAGCTGAAAGTGCC

>GQIS8NW03F6JIS rank=0246271 x=2417.0 y=3010.0 length=377
TGATACGTCTGTGCCAGCAGCTGCGGTAATACGTAGGGTGCAAGCGTTAATCGGAATTACTGGGCGTAAAGGGTGCGCAGGCGGTATTGTAAGCCAGATGTGAAATCCCCGGGCTCAACCTGGGAACTGCGTTTGGAACTGCAATGCTAGAGTGTGTCAGAGGGGGGTGGAATTCCACGTGTAGCAGTGAAATGCGTAGAGATGTGGAGGAACACCGATGGCGAAGGCAGCCCCCTGGGATAACACTGACGCTCAGGCACGAAGCGTGGGGAGCAAACAGGATTAGGTACCCTGGTAGTCCACGCCCTAAACGATGACAACTAGCCGTTGGGAACCTCGGTTCTTGGTGGCGTAGCTAACGCGAGAAGTTGTCCGCC

>GQIS8NW03F7HTN rank=0246726 x=2428.5 y=2409.0 length=535
TGATACGTCTGTGCCAGCAGCGGCGGTAATACGAAGGGTGCAAGCGTTACTCGGAATTACTGGGCGTAAAGCGTGCGTAGGTGGTCGTTTAAGTCCGTTGTGAAAGCCCTGGGCTCAACCTGGGAACTGCAGTGGATACTGGGCGACTAGAGTGTGGTAGAGGGTAGCGGAATTCCTGGTGTAGCAGTGAAAATGCGTAGAGATCAGGAGGAACATCCATGGCGAAGGCAGCTACCTGGACCAACACTTGACACTGAGGCACGAAAGCGTGGGGAGCAAACAGGATTAGATACCCTGGTAGTCCACGCCCTAAACGATGCGAACTGGATGTTGGGTGCAATTTGGCACGCAGTATCGAAGCTAACGCGTTAAGTTCGCCGCCTGGGGAGTACGGTCGCAAGACTGAAACTCAAAGGAATTGACGGGGCCGCACAAGCGGTGGAGTATGTGGTTTAATTCGATGCAACGCGAAGAACCTTACCTGGCCTTGACATGTCGAGAACTTTCCAGAGATGGATTGGTGCCTTCGGGAACT

>GQIS8NW03GN0YQ rank=0248228 x=2616.0 y=3664.0 length=410
TGATACGTCTGTGCCAGCAGCTGCGGTAATACGGAGGATGCGAGCGTTATCCGGATTCATTGGGTTTAAAGGGTGCGCAGGCGGGGCATTAAGTCAGTGGTGAAATAAGACGGCTCAACTGTCTGGCTGCCATTGATACTGATGTTCTAGAGTGTAATTAGAGTGGGCGGAATGTGTCATGTAGCGGTGAAATGCTTAGATATGACACAGAACACCGATCGCGAAGGCGGCTCACTAAGTTAAGACTGACGCTCATGCACGAAAGCGTGGGGATCAAACAGGATTAGATACCCTGGTAGTCCACGCTGTAAACGATGATTACTCGATGTTGGCGATATACAGTCAGTGTCTGAACGAAAGTATTAAGTAATCCACCTGGGAGTACGTTCGCAAGATGAAACTCAAAGGAA

>GQIS8NW03GEV92 rank=0248727 x=2512.5 y=3672.0 length=335
TGATACGTCTGTGCCAGCAGCAGCGGTAATACGTAGGGTGCGAGCGTTAATCGGAATTACTGGGCGTAAAGCGTGCACAGGCGGTTTTGTAAGACAGGTGTGAAATCCCCGGGCTTAACCTGGGAACTGCACTTGTGACTGCAAGGCTGGAGTACGGCAGAGGGGGATGGAATTCCGCGTGTAGCAGTGAAATGCGTAGATATGCGGAGGAACACCGATGGCGAAGGCAGTCCCCTGGGCCTGTACTGACGCTCATGCACGAAAGCGTGGGGAGCAAACAGGATTAGATACCCTGGTAGTCCACGCCCTAAACGATGTCAACTGGTTGTTGGTCC

>GQIS8NW03G4VF9 rank=0249343 x=2808.0 y=3239.5 length=409
TGATACGTCTGTGCCAGCCGCAGCGGTAAGACGGAGGAGGCAAGCGTTATCCGGAGTGATTGGGCATAAAGAGTCCGTAGGTGGAACTTCAAGTCCATTGTCAAAGAGCAAAGCTTAACTTTGTAAAGGCAGTGGAAACTGAAGGTCTAGAGAGGGCAGGGGCAAAGGGAATTCCTGGTGTAGCGGTGAAATGCGTAGAGATCAGGAAGAACACCGGTGGCGAAAGCGCTTTGCTGGGCCTTATCTGACACTGAGGGACGAAAGCTAGGGGAGCGAATGGGATTAGATACCCCAGTAGTCCTAGACCGTAAACGATGGATACTAGGTGTGGCCTGTATCGACCCGGGCCGTGCCGGAGCTAACGCGTTAAGTATCCCGCCTGGGGAGTACGCACGCAAGTGTGAAACTC

>GQIS8NW03HDHHB rank=0250457 x=2906.0 y=3629.0 length=421
TGATACGTCTGTGCCAGCAGCTGCGGTAATACGAAGGGTGCAAGCGTTACTCGGAATTACTGGGCGTAAAGCGTGCGTAGGTGGTCGTTTAAGTCCGTTGTGAAAGCCCTGGGCTCAACCTGGGAACTGCAGTGGATACTGGGCGACTAGAGTGTGGTAGAGGGTAGCGGAATTCCTGGTGTAGCAGTGAGATGCGTAGAGATCAGGAGGAACATCCATGGCGAAGGCAGCTACCTGGACCAACACTGACACTGAGGCACGAAAGCGTGGGGAGCAAACAGGATTAGATACCCTGGTAGTCCACGCCCTAAACGATGCGAACTGGATGTTGGGTGCAATTTGGCACGCAGTATCGAAGCTAACGCGTTAAGTTCGCCGCCTCGGGGAGTACGGTCGCAAGACTGAACTCAAAGGAATTGAC

>GQIS8NW03HE5BE rank=0250605 x=2925.5 y=3352.0 length=101
TGATACGTCTGTGCCAGCAGCCGCGGTAATACGAAGGGTGCAAGCGTTACTCGGAATTACTGGGCGTAAAGCGTGCGTAGGTGGTCGTTTAAGTCCGTTGT

>GQIS8NW03F9SP6 rank=0251471 x=2454.5 y=3356.0 length=458
TGATACGTCTGTGCCAGCCGCCGCGGTAATACAGAGGGTGCAGGCGTTAATCGGAATCACTGGGCGTAAAGCGCACGTAGGCGGTTTCTTAAGTCAGATGTGAAAGCCCCGGGCTCAACCTGGGAATTGCATTTGAAACTGGGAAACTAGAGTGTGTGAGAGGGGGGTAGAATTCCAAGTGTAGCGGTGAAATGCGTAGAGATTTGGAGGAATACCAGTGGCGAAGGCGGCCCCCTGGCACAACACTGACGCTCAGGTGCGAAAGCGTGGGGAGCAAAACAGGATTAGATACCCTGGTAGTCCACGCCGTAAGCGATGTCTACTAGCTGTTCGTGCCCTTGTGTCTTGAGTAGCGCAGCTAACGCACTAAGTAGACCGCCTGGGGAGTACGGTCGCAAGATTAAAACTCAAATGAATTGACGGGGGGCCCGCACAAGCGGTTGGAGCATGTGGTTTAA

>GQIS8NW03FP3I7 rank=0251861 x=2230.0 y=1745.0 length=465
TGATACGTCTGTGCCAGCAGCGGCGGTAAGACGGAGGAGGCAAAGCGTTATCCGGAATGATTGGGCGTAAAAGAGTCCGTAGGTGGAACTTCAAGTCCATTGTCAAAGAGCAAAGCTTAACTTTGTAAAGGCAGTGGAAACTGAAGGTCTAGAGAGGGGCAGGGGCAAAGGGAATTCCTGGTGTAGCGGTGAAATGCGTAGAGATCAGGAAGAACACCGGTGCGAAAGCGCTTTGCTGGGCCTTATCTGACACTGAGGGACGAAAGCTAGGGGAGCGAATGGGGATTAGATACCCCAGTAGTCCTAGCCGTAAACGATGGATACTAGGTGTGGCCTGTATCGACCCGGGCCGTGCCGGAGCTAACGCGTTAGTATCCCGCCTGGGGNTACGGCACGCAAGTGTGAAACTCAAAGGAATTGACGGGGGCCCGCACGAAGCGGTGGAGTATGTGGTTTTAATTCGAT

>GQIS8NW03G9RVN rank=0251926 x=2864.0 y=2513.0 length=162
TGATACGTCTGTGCCAGCAGCTGCGGTAATACGTAGGGTGCGAGCGTTAATCGGAATTACTGGGCGTAAAGCGTGCGCAGGCGGTTGTGTAAGACAGGCGTGAAATCCCCGGGCCTCAACCTGGGAATGGCGCTTGTGACTGCACGGCTGGAGTGCGGCAGA

>GQIS8NW03GRBD3 rank=0252450 x=2654.0 y=1497.5 length=524
TGATACGTCTGTGCCAGCAGCCGCGGTAAGACGAACCGTGCGAACGTTGTTCGGAATCACTGGGCATAAAGGGCGCGTAGGCGGTTTGTCAAGTCGGGGGTGAAATACTTCGGCCCAACCGGAGAATTGCCTTCGAAACTGACAGACTCGAGCGAGATAGAGGTGGCCGGAACTACCAGTGGAGCGGTGAAATGCATTGATATTGGTAGGAACGCCGGAGCCGAAAGGGGGCCACTGGATCTCTTCTGACGCTGATGCGCGAAAGCTAGGGGGAGCAAACGGGGATTAGATACCCCGGTAGTCCTAGCCCTAAACGATGGGTACTAGATGGTGGAACCGACACAGTTTCACTGTCGAAGCAAATGTGGTAAGTACCCCGCCTGGGGAGTATGGTCGCAAGGCTGAAACTCAAAGGAATTGACGGGGCTCACACAAGCGGTGGAGCATGTGGCTTAATTCGATGCAACGCGAAGACCTTACCTGGCCTTGACATGTCGAGAACTTTCCAGAGATGGATTGGTGCC

>GQIS8NW03GBO7Y rank=0253590 x=2476.5 y=2012.0 length=447
TGATACGTCTGTGCCAGCCGCGGCGGTAATACGGAGGGTGCAAGCGTTATCCGGAATCACTGGGTTTAAAGGGTGCGTAGGCGGCCTGATAAGTCAGAGGTGAAAGCTCGCAGCTTAACTGCGGAACTGCCTTTGATACTGTTGGGCTTGAAAGAGGACGAGGCTGGCGGAATGTGGCATGTAGCGGTGGAATGCATAGATATGCCATAGAACACCGATTGCGAAGGCAGCCAGCTAGACCTGCTTGACGCTGAGGCACGAAAGCGTGGGGAGCAAACAGGATTAGATACCCTGGTAGTCCACGCCCTAAACGATGCTCACTCGACGTGTGGGAGCGATTTTGCGCGTCCAAGCGAAAGCGATAAGTGAGCCACCTGGGGAGTACGTCGGCAACGATGAAACTCAAAGGAATTGACGGGGGTCCGCGACAAGCGGTGGAGCATGTGG

>GQIS8NW03FJNSV rank=0253844 x=2157.5 y=429.0 length=352
TGATACGTCTGTGCCAGCCGCTGCGGTAATACAGAGGGTGCAAGCGTTAATCGGAATTACTGGGCGTAAAGCGCACGTAGGCGGTTTCTTAAGTCAGATGTGAAAGCCCCGGGCTCAACCTGGGAATTGCATTTGAAACTGGGAAACTAGAGTGTGTGAGAGGGGGTAGAATTCCAAGTGTAGCGGTGAAATGCGTAGAGATTTGGAGGAATACCAGTGGCGAAGGCGGCCCCCTGGCACAACACTGACGCTCAGGTGCGAAAGCGTGGGGAGCAAACAGGATTAGATACCCCGGTAGTCCTAGCTGTAAACGGTGCATGCTTGCTGTAAGCAGTATTATACCTGCTTGTGG

>GQIS8NW03GCIGT rank=0253976 x=2485.0 y=3051.0 length=89
TGATACGTCTGTGCCAGCAGCCGCGGTAATACGTAGGGTGCGAGCGTTAATCGGAATTACTGGGCGTAAAGCGTGCGCAGGCGGTTTTC

>GQIS8NW03GWQ1N rank=0254081 x=2716.5 y=1113.0 length=276
TGATACGTCTGTGCCAGCAGCCGCGGTAATACAGAGGGTGCAAGCGTTAATCGGAATTACTGGGCGTAAAAGCGCACGTAGGCGGTTTCTTAAGTCAGTTGTGAAAGCCCCGGGCTCAACCTGGGAATTGCATTTTGAAACTGGGAAACTAGAGTGTGTGAGAGGGGGGTAGAATTCCTGGTGTAGCAGTGAAATGCGTAGAGATCAGGAGGAACATCCATGGCGAAGGCAGCTACCTGGAACCAACACTGACACTGAGGCACGAAAGCGTGGGGA

>GQIS8NW03GHMZ6 rank=0254717 x=2544.5 y=548.5 length=519
TGATACGTCTGTGCCAGCCGCGGCGGTAATACGGAGGGTGCAAGCGTTATCCGGATTCACTGGGTTTAAAGGGTGCGTAGGCGGGCAGGTAAGTCAGTGGTGAAAATCCTGGAGCTTAACTCCAGAACTGCCATTGATACTATCTGTCTTGAATATTGTGGAGGTAAGCGGAATATGTCATGTAGCGGTGAAATGCTTAGATATGACATAGAACACCTATTGCGAAGGCAGCTTACTACGCATATATTGACGCTGAGGCACGAAAAGCGTGGGGATCAAAACAGGATTAGATACCCTGGTAGTCCACGCCCTAAAACGATGGATACTCGACATACGCGATACACTGTGTGTGTCTGAGCGAAAGCATTAAGTATCCCACCTGGGAAGTACGACCGCAAGGTTGAAACTCAAAGGAATTGGCGGGGTCCGCACAAGCGGTGGAGCATGTGGTTTAATTCGATGATACGNGAGGACCTTACTGGCTAGAATGCTATTTGACCGTGGTGAAAGCTCATTTTG

>GQIS8NW03GTG22 rank=0254719 x=2678.5 y=3884.5 length=286
TGATACGTCTGTGCCAGCCGCTGCGGTAATACGAACTGTGCGAACGTTATTCGGAATCACTGGGCTTAAAGGGTGCGTAGGCGGCGGCTCAAGTCAGGTGTGAAATCCCCCGGCTCAACCGGGGAACGGCGCTTGAAACTAGGTCGCTCGAGCGAGGCAGGGGTGCATGGAACTTCCGGTGGAAGCGGTGAAATGTGTAGAGATCGGAAGGAACGCCGGCGGCGAAAGCGGTGCACTGGGGCCTTGTCTGACGCTGAGGCACGAAAGCTAGGGGAGTGAACCGGGT

>GQIS8NW03GHPD6 rank=0254786 x=2544.0 y=3644.0 length=405
TGATACGTCTGTGCCAGCAGCGGCGGTAATACGTAGGGTGCAAGCGTTAATCGGAATTACTGGGCGTAAAGGGTGCGCAGGCGGTATTGTAAGCCAGATGTGAAATCCCCGGGCTCAACCTGGGAACTGCGTTTGGAACTGCAATGCTAGAGTGTGTCAGAGGGGGGTGGAATTCCACGTGTAGCAGTGAAATGCGTAGAGATGTGGAGGAACACCGATGGCGAAGGCAGCCCCCTGGGATAACACTGACGCTCAGGCACGAAAGCGTGGGGAGCAAACAGGATTAGATACCCTGGTAGTCCACGCCCTAAACGATGACAACTAGCCGTTGGGAACCTCGGTTCTTGGTGGCGTAGCTAACGCGAGAGTTGCCGCCTGGGGAGTACGGTCGCAAGATTAAACTAC

>GQIS8NW03GI4UH rank=0255613 x=2561.0 y=695.0 length=480
TGATACGTCTGTGCCAGCAGCAGCGGTAATACGAAGGGTGCAAGCGTTACTCGGAATTACTGGGCGTAAAGCGTGCGTAGGTGGTCGTTTAAGTCCGTTGTGAAAGCCCTGGGCTCAACCTGGGAACTGCAGTGGATACTGGGCGACTAGAGTGTGGTAGAGGGTAGCGGAATTCCTGGTGTAGCAGTGAAATGCGTAGAGATCAGGAGGAACATCCATGGCGAAGGCAGCTACCTGGACCAACACTGACACTGAGGCACGAAAGCGTGGGGAGCAAACAGGATTAGATACCCTGGTAGTCCACGCCCTAAGCGATGCGAACTGGATGTTGGGTGCAATTTGGCACGCAGTATCGAAGCTAACGCGTTAAGTTCGCCGCCTGGGGAGTACGGTCGCAAGACTGAAACTCAAAGGAATTGACGGGGCCCGCACAAGCGGTGGAGTATGTGGTTTAATTCGTATGCAACGCGAAGAACCTTA

>GQIS8NW03HAQE4 rank=0255617 x=2875.5 y=2222.5 length=256
TGATACGTCTGTGCCAGCCGCGGCGGTAATACGTAGGGTGCAAGCGTTAATCGGAATTACTGGGCGTAAAGGGTGCGCAGGCGGTATTGTAAGCCAGATGTGAAATCCCCGGGCTCAACCTGGGAACTGCGTTTGGAACTGCAATGCTAGAGTGTGTCAGAGGGGGTGGAATTCCACGTGTAGCAGTGAAATGCGTAGAGATGTGGAGGAACACCGATGGCGAAGGCAGCCTCCTGGGCTGACACTGACGCTCATG

>GQIS8NW03GQZSP rank=0256059 x=2650.0 y=2855.5 length=530
TGATACGTCTGTGCCAGCCGCTGCGGTAATACGGAGGGTGCGAGCGTTAATCGGAATTACTGGGCGTAAAGGGTGCGTTAGGTGGTTGTATAAGTTATCTGTGAAATTTTTGGGCTTAACCTGGAGTGGTCAGATGATACTGTATGACTGGAGTATAGGAGAGGGTAGTGGAATTTCCGGTGTAGCGGTGAAATGCGTAGAGATCGGAAGGAACACCAGTGGCGAAGGCGACTACCTGGCCTGATACTGACACTGAGGCACGAAAGCGTGGGGAGCAAACAGGATTAGATACCCTGGTAGTCCACGCTGTAAACGATGTCAACTAGCCGTTGGTCATATAGAAGTGATTAGTGGCGCAGCAAACGCGATAAGTTGACCGCCTGGGGAGTACGGTCGCAAGATTAAAACTCAAAGGAATTGACGGGGGCCGCACAAGCGGTGGGGCATGTGGTTTAATTCGATGCAACGCGAAGACCTTACCTACCCTTGACATACAGTGGAGCTTGCAGAGATGCGAGTGTGCCGAGAGG

>GQIS8NW03FKRUO rank=0256106 x=2169.5 y=3182.5 length=275
TGATACGTCTGTGCCAGCAGCTGCGGTAATACGAAGGGTGCAAGCGTTGTTCGGAATTACTGGGTGTAAAGGGTTCGTAGGCGGTTTGTCAAGTCGGGGGTGAAATACTTCGGCTCAACCGGAGAATTGCCTTCGAAAACTGACAGACTCGAGCGAGATAGAGGTGGCCGGAACTACCAGTGGAGCGGTGAAATGCATTGATATTGGTAGGAACGCCGGAGCCGAAAGGGGGTCCACTGGATCTCTTCTGACGCTGATGCGCGAAAGCTAGGGGA

>GQIS8NW03GBBAJ rank=0256356 x=2472.5 y=345.5 length=464
TGATACGTCTGTGCCAGCCGCTGCGGTAATACGGAGGATGCGAGCGTTATCCGGATTCATTGGGTTTAAAGGGTGCGCAGGCGGGGCATTAAGTACAGTGGTGAAATAAGACGGCTCAACTGTCTGGCTGCCATTGATACTGATGTTCTAGAGTGTAATTGGAGTGGGCGGAATGGTGTCATGTAGCGGTGAAATGCTTAGATATGACACAGAACACTGATCGCGAAGGCAGCTCACTAAGTTAAGACTGACGCTCATGCACGAAAGCGTGGGGATCAAACAGGATTAGATACCCTGGTAGTCCACGCTGTAAACGATGACTACTCGATGTTGGCGATATACAGTCAGTGTCTGAACGAAAGTATTAAGTAATCCGACCTGGGGAGTACGTTCGCAAGGATGAAACTCAAAGGAATTGACGGGGGCCCGCACTAAGCGGAGGAGCATGTGGTTTAATCGATGAT

>GQIS8NW03GX2B1 rank=0256472 x=2731.0 y=959.0 length=428
TGATACGTCTGTGCCAGCAGCGGCGGTAATACGAAGGGTGCAAGCGTTACTCGGAATTACTGGGCGTAAAGCGTGCGTAGGTGGTCGTTTAAGTCCGTTGTGAAAGCCCTGGGCTCAACCTGGGAACTGCAGTGGATACTGGGCGACTAGAGTGTGGTAGAGGGTAGCGGAATTCCTGGTGTAGCAGTGAAATGCGTAGAGATCAGGAGGAACATCCATGGCGAAGGCAGCTACCTGGACCAACACTGACACTGAGGCACGAAAGCGTGGGGAGCAAACAGGATTAGATACCCTGGTAGTCCACGCCCTAAACGATGCGAACTGGATATTGGGTGCAATTTGGCACGCAGTATCGAAGCTAACGCGTTAAGTTCGCCGCCTGGGGAGTACGGTCGCAAGACTGAAACTCAAAGGAATTGGACCGGGGG

>GQIS8NW03GH72E rank=0256519 x=2550.0 y=3268.5 length=423
TGATACGTCTGTGCCAGCCGCAGCGGTAATACGAAGGGGTGCAAGCGTTACTCGGAATTACTTGGGCGTAAAGCGTGCGTAGGTGGTCGCTTAAGTCCGTTGTGAAAGCCCTGGGCTCAACCTGGGAACTGCAGTGGATACTGGGCGACTAGAGTGTGGTAGAGGGTAGCGGAATTCCTGGTGTAGCAGTGAAATGCGTAGAGATCAGGAGGAACATCCATGGCGAAGGCAGCTACCTGGACCAACACTGACACTGAGGCACGAAAGCGTGGGGAGCAAACAGGACTAGATACCCTGGTAGTCCACGCCCTAAACGATGCGAACTGGATGTTGGGGTGCAATTTGGCACGCAGTATCGAAGCTAACGCGTTAAGTTCGCCGCCTGGGGAGTACGGTCGCAAGACTGAAACTCAAAGGATTGAC

>GQIS8NW03F9FDK rank=0257518 x=2450.0 y=2438.0 length=497
TGATACGTCTGTGCCAGCCGCTGCGGTAATACAGAGGTCTCAAGCGTTGTTCGGATTCATTGGGCGTAAAGGGTGCGCAGGCGGCGTGGAAAGTTGAGTGTGAAATCCCGGGGCTTAACCTCGGAACTGCACTCAATACTCCCATGCTAGAGGAATGTAGAGGAGAGAGGAATTCACGGTGTAGCAGTGAAATGCGTAGATATCGTGAGGAAGACCAGTTGCGAAGGCGTCTCTCTGGGCATTTCCTGACGCTCAGGCACGAAGGCCAGGGGAGCAAACGGGATTAGATACCCCGGTAGTCCTGGCAGTAAACGGTGCACGTTTGGTGTGGGCGGGCTCAGACCCCGTCCGTGCCGGAGCTAACGCGTAAACGTGCCGCCTGGGAACGTACGGTCGACAAGATTAAAACTCAAAGAATTGACGGGGCCCGCACAAGCGGTGGAGTATGTGGCTTAATTCGATGCAACGCGAAGAACCTTACCTGGTCTTGACATGCA

>GQIS8NW03FTTSU rank=0257938 x=2272.5 y=3724.5 length=520
TGATACGTCTGTGCCAGCCGCAGCGGTAATACATAGGTTGCAAGCGTTATCCGGATTTACTGGGCGTAAAGCGAGCGCAGACGGCTTTCTAAGTCTGAAGTGAAATGCTATAGCTTAACTATAGTATGCTTTGGAAACTAGATTGCTAGAGTGTAGTAGAGATTGTTGGAACTCCATGTGTATCGGTGGAATGAGTAGATATATGGAAGAACACCAGTGGCGAAAGCGAACAATTGGGCTATTACTGACGTTTAGGCTCGAAAGTGTGGGGAGCAAATAGGATTAGATACCCTAGTAGTCCACACCGTAAACGATGGATGTTAAGTGTCGGCAAGATATTGTCGGTACTGCAGTTAACGCATTAAACATCCCGCCTGGGTAGTACACTCGCAAGAGTGAAACTCAAACGGAATTGACGGGGACCCGCACAAGTGGAGGATCATGTTGTTTAATTCGATGCAACGCGAAAAACCTTACCTGGTCTTGACATGCTAGGAATCTCTGAGAGATCGGAGAGTGA

>GQIS8NW03FIMBI rank=0258091 x=2145.0 y=1004.0 length=364
TGATACGTCTGTGCCAGCCGCAGCGGTAAGACGGAGGAGGCAAGCGTTATCCGGAATGATTGGGCGTAAAGAGTCCGTAGGTGGAACTTCAAGTCCATTGTCAAAGAGCAAAGCTTAACTTTGTAAAGGCAGTGGAAACTGAAGGTCTAGAGAGGGGCAGGGGCAAAGGGAATTCCTGGTGTAGCGGTGAAATGCGTAGAGATCAGGAAGAACACCGGTGGCGAAAGCGCTTTGCTGGGCCTTATCTGACACTGAGGGACGAAAGCTAGGGGAGCGAATGGGATTAGATACCCAGTAGTCCTAGCCGTAAACGATGGATACTAGGTGTGGCCTGATCGACCCGGCCGTCGCCGGAGCTAACGCG

>GQIS8NW03F0ZRX rank=0260287 x=2354.0 y=2187.0 length=461
TGATACGTCTGTGCCAGCCGCAGCGGTAATACGAAGGGTGCAAGCGTTACTCGGAATTACTGGGCGTAAAGCGTGCGTAGGTGGTCGTTTAAGTCCGTTGTGAAAGCCCTGGGCTCAACCTGGGAACTGCAGTGGATACTGGGGCGACTAGAGTGTGGTAGAGGGGTAGCGGGAATTCCTGGTGTAGCAGTGAAATGCGTAGAGATCAGGAGGAACATCCATGGCGAAGGCAGCTACCTGGACCAACACTGACACTGAGGCACGAAAGCGTGGGGAGCAAACAGGATTAGATACCCTGGTAGTCCACGCCCTAAACGATGCGAACTGGATGTTGGGTGCAATTTGGCACGCAGTATCGAAGCTAACGCGTTAAGTTCGCCGCCTGGGGAGTACGGTCGCAGACTGAAACTCAAAGGAATTGACGGGGCCGCACCAAGGCGGTGGAGTATGGTGGTTTAATT

>GQIS8NW03G8TX4 rank=0260587 x=2853.0 y=3594.5 length=512
TGATACGTCTGTGCCAGCCGCCGCGGTAATACGGAGGGTGCAAGCGTTATCCGGAATCACTGGGTTTAAAGGGTCGCGTAGGCGGCCTGATAAGTCAGAGGTGAAAAGCTCGCAGCTTAACTGCGGAACCGCCTTTGATACTGTTGGGCTTGAAAGAGGACGAGGTTGGCGGAATGTGGCATGTAGCGGTGAAATGCATAGATATGCCATAGAACACCGATTGCGAAGGCAGCCAGCTAGACCTGCTTTGACGCTGAGGCACGAAAGCGTGGGGAGCAAACAGGATTAGATACCCTGGTAGTCCACGCCCTAAACGATGCTCACTCGACGTGTGGGAGCGATTTTGCGCGTCCAAGCGAAAGCGATAAGTGAGCCACCTGGGGAGTACGTCGGCAACGATGAAACTCAAAGGAATTGACGGGGGTCCGCACAAGCGGTGGAGCATGGTGGTTTAAGTTCGATGATACGCGAGGAACCTTACCTGGGCTAGAATGTGAGCGCCATCCTGTGAA

>GQIS8NW03GENTJ rank=0260867 x=2510.5 y=901.5 length=74
TGATACGTCTGTGCCAGCAGCCGCGGTAATACGGAGGGTGCAAGCGTTAATCGGAATTACTGGGCGTAAAGCGN

>GQIS8NW03GFV6R rank=0261850 x=2524.5 y=1057.0 length=502
TGATACGTCTGTGCCAGCCGCGGCGGTAATACGGAGGGTGCAAGCGTTATCCGGAATCACTGGGTTTAAAGGGTGCGTAGGCGGCCTGATAAGTCAGAGGTGAAAGCTCGCAGCTTAACTGCGGAACTGCCTTTGATACTGTTGGGCTTGAAAAGAGGACGAGGTTGGCGGAATGTGGCATGTAGCGGTGAAATGCATAGATACGCCATAGAACACCGATTGCGAAGGCAGCCAGCTAGACCTGCTTTGACGCTGAGGCACGAAAGCGTGGGGAGCAAACAGGATTAGATACCCTGGTAGTCCACGCCCTAAACGATGCTCACTCGACGTGTGGGAGCGATTTTGCGCGTCCAAGCGAAAGCGATAAGTGAGCCACCTGGGGAGTACGTCGGCAACGATGAAACTCAAAGGAATTGACGGGGTCCGCACAAGCGGTGGAGCATGTGGTTAATTCGATGATACGCGAGGAACCTTACCTGGGCTAGAATGGTGAGCGCCATCC

>GQIS8NW03GLD9K rank=0262031 x=2586.0 y=3814.0 length=420
TGATACGTCTGTGCCAGCAGCAGCGGTAATACGGAGGGTGCGAGCGTTAATCGGAATTACTGGGCGTAAAGGGTGCGTAGGTGGTTGTATAAGTTATCTGTGAAATTTTTGGGCTTAACCTGGAGTGGTCAGATGATACTGTATGACTGGAGTATAGGAGAGGGTAGTGGAATTTCCGGTGTAGCGGTGAAATGCGTAGAGATCGGAAGGAACACCAGTGGCGAAGGCGACTACCTGGCCTGATACTGACACTGAGGCACGAAAGCGTGGGGAGCAAACAGGATTAGATACCCCTGGTAGTCCACGCTGTAAACGATGTCAACTAGCCGTTGGTCATATAGAAATGATTAGTGGCGCAGCGAAACGCGATAAGTTGACCGCCTGAGGAGTACGGTCGCAAGATTAAAACTCAAAGGAATT

>GQIS8NW03F81D6 rank=0262302 x=2446.5 y=700.0 length=441
TGATACGTCTGTGCCAGCCGCTGCGGTAATACGGAGGGTGCAAGCGTTATCCGGAATCACTGGGTTTAAAGGGTGCGTAGGCGGCCTGATAAGTCAGAGGTGAAAGCTCGCAGCTTAACTGCGGAACTGCCTTTGATACTGTTGGGCTTGAAAGAGGACGAGGTTGGCGGAATGTGGCATGTAGCGGTGAAATGCATAGATATGCCATAGAACACCGATTGCGAAGGCAGCCAGCTAGACCTGCTTTGACGCTGAGGCACGAAAGCGTGGGGAGCAAGCAGGATTAGATACCCCTGGTAGTCCACGCCCTAAACGATGCTCACTCGACGTGTGGGAGCGATTTTGCGCGTCCAAGCGAAAGCGATAAGTGAGCCACCGTGGGGAGTACGTCGGCAACGATGAAACTCAAAGGATTGACGGGGTCCGCACAAGCGGTGGAGC

>GQIS8NW03G0PFK rank=0262483 x=2761.0 y=1326.0 length=268
TGATACGTCTGTGCCAGCAGCAGCGGTAATACGTAGGGTGCAAGCGTTAATCGGAATTACTGGGCGTAAAGCGTGCGCAGGCGGTTGTGTAAGACAGATGTGAAATCCCCGGGCTCAACCTGGGAACTGCATTTGTGACTGCACAGCTAGAGTGCGGCAGAGGGGATGGAATTCCGCGGTGTAGCAGTGAAATGCGTAGATATGCGGAGGAACACCGATGGCGAAGGCAATCCCCTGGGCCTGCACTGACGCTCATGCACGAAAGCGT

>GQIS8NW03HC3PD rank=0262906 x=2902.0 y=2159.0 length=412
TGATACGTCTGTGCCAGCAGCTGCGGTAATACGAAGGGTGCAAGCGTTACTCGGAATTACTGGGCGTAAAGCGTGCGTAGGTGGTCGTTTAAGTCCGTTGTGAAAGCCCTGGGCTCAACCTGGGAACTGCAGTGGATACTGGGCGACTAGAGTGTGGTAGAGGGTAGCGGAATTCCTGGTGTAGCAGTGAAATGCGTAGAGATCAGGAGGAACATCCATGGCGAAGGCAGCTACCTGGACCAACACTGACACTGAGGCACGAAAGCGTGGGGAGCAAACAGGATTAGATACCCTGGTAGTCCACGCCCTAAACGATGCGAACTGGATGTTGGGTGCAATTTGGCACGCAGTATCGAAGCTAACGCGTTAAGTTCGCCGCCGTGGGGAGTACGGTCGACGAAGACTGAAACTC

>GQIS8NW03GCTQB rank=0264193 x=2489.5 y=1265.0 length=378
TGATACGTCTGTGCCAGCAGCGGCGGTAATACGTAGGGTGCGAGCGTTAATCGGAATTACTGGGCGTAAAGCGTGCGCAGGCGGTTTCGTAAGCTTGATGTGAAATCCCCGGGCTCAACCTGGGAACTGCATTGAGGACTGCGAGGCTAGAGTATGGCAGAGGGGGTGGAATTCCGACGTGTAGCAGTGAAATGCGTAGAGATGTGGAGGAACACCGATGGCGAAGGCAGCCCCCTGGGCCAATACTGACGCTCATGCACGAAAGCGTGGGGAGCAAACAGGATTAGATACCCTGGTAGTCCACGCCCTAAACGATGTCAACTAGGTGTTGGGTGGGTAAAACCATTTAGTACCGTAGCTAACGCGTGAAGTTGACCG

>GQIS8NW03HCXKZ rank=0264459 x=2900.5 y=2417.5 length=106
TGATACGTCTGTGCCAGCAGCTGCGGTAATACGTAGGGTGCAAGCGTTAATCGGAATTACTGGGCGTAAAGGGTGCGCAGGCGGTATTGTAAGCCAGATGTTGAAA

>GQIS8NW03G1HJS rank=0265113 x=2770.0 y=902.0 length=449
TGATACGTCTGTGCCAGCCGCTGCGGTAATACGAAGGGTGCAAGCGTTACTCGGAATTACTGGGCGTAAAGCGTGCGTAGGTGGTCGTTTAAGTCCGTTGTGAAAGCCCTGGGCTCAACCTGGGAACTGCAGTGGATACTGGGCGACTAGAGTGTGGTAGAGGGTAGCGGAATTCCTGGTGTAGCAGTGAAATGCGTAGAGATCAGGAGGAACATCCATGGCGAAGGCAGCTACCTGGACCAACACTGACACTGAGGCACGAAAGCGTGGGGAGCAAACAGGATTAGATACCCTGGTAGTCCACGCCCTAAACGATGCGAACTGGATGTTGGGTGCAATTTGGCACGCAGTATCGAAGCTAACGCGTTAAGTTCGCCGCCTGGGGAGTACGGTCGCAAGACTGAAACTCAAAGGAATTGACGGGGGCCCGCACAAGCGGTGGAGGATGT

>GQIS8NW03FLVT5 rank=0265227 x=2182.0 y=1755.0 length=289
TGATACGTCTGTGCCAGCAGCCGCGGTAATACGAAGGGTGCAAGCGTTACTCGGAATTACTGGGCGTAAAGCGCACGTAGGCGGTTCTTTAAGTCAGATGTGAAAGCCCCGGGCTCAACCTGGGAATTGCATTTGAAACTGGAAAACTAGAGTGTGTGAGAGGGGGGTAGAATTCCAAGTGTAGCGGTGAAATGCGTAGAGATTTGGAGGAATACCAGTGGCGAAGGCGGCCCCCTGGCACAACACTGACGCTCAGGTGCGAAAGCGTGGGAGCAAACAGGATTAGATA

>GQIS8NW03GN869 rank=0265836 x=2619.5 y=2051.0 length=271
TGATACGTCTGTGCCAGCCGCGGCGGTAATACGAACCGTCCAAACGTTATTCGGAATTACTGGGCTTAAAGGGTGCGTAGGCGGCCCGGTAAGTTGGGTGTGAAATCCCTCGGCTCAACCGAGGAATTGCGCCCAAAACTGTCGGGCTTGAGGAGATAGAGGTGAGCGGGAACTTAGGGTGGAGCGGTGAAATGCGTTGATATCCTAGGGAACACCGGTGGCGAAAGCGGCTCACTGGGGTCTTTTTACNGACGCTGAGGCACGAAAGCTA

>GQIS8NW03GXAO3 rank=0266068 x=2722.5 y=2005.0 length=412
TGATACGTCTGTGCCAGCAGCTGCGGTAAGACGAACCGAGCGAACGTTGTTCGGAATCACTGGGCTTAAAGGGCGCGTAGGCGGGTGATCAAGTCCGGGGTGAAATCCTCCAGCTCAACTGGAGAACTGCCTCGGATACTGGTTGCCTCGAGGAAGGTAGGGGTGTGTGGAACGTTCAGTGGAGCGGTGAAACGCATTGATATTGAACGGAACTCCGGTGGCGAAGGCGACACACTGGACCTTTCCTGACGCTGAGGCGCGAAAGCTAGGGGAGCAAAACGGGNTTAGATACCCCGGTAGTCCTAGCCCTAAACGTTGGGTACTAGCTAGTAGGGTTCACATGACTTTACTGGCAAGCAAAAGTGCTAAGTACCCCGCCTGGGGAGTATGGTCGCAAGGCTGAAACTCAAAG

>GQIS8NW03HGJ2U rank=0266914 x=2941.0 y=3604.0 length=272
TGATACGTCTGTGCCAGCCGCGGCGGTAATACAGAGGGTGCAAGCGTTAATCGGAATTACTGGGCGTAAAAGGGCGTGTAGGTGGACTTGTAAGTTTGATGTGAAATCCCCGGGCTCAACCTGGGAACTGCGTTTGGAACTGCAGTGCTAGAGTGTGTCAGAGGGGGTGGAATTCCACGTGTAGCAGTGAAATGCGTAGAGATGTGGAGGAACACCGATGGCGAAGGCAGCCCCTGGGATAACACTGACGCTCAGGCACGAAAGCGTGGGGA

>GQIS8NW03G2Q8A rank=0266929 x=2784.0 y=2760.5 length=521
TGATACGTCTGTGCCAGCAGCGGCGGTAATACGAAGGGTGCAAGCGTTACTCGGAATTACTGGGCGTAAAGCGTGCGTAGGTGGTCGTTTAAGTCCGTTGTGAAAGCCCTGGGCTCAACCTGGGAACTGCAGTGGATACTGGGCGACTAGAGTGTGGTAGAGGGTAGCGGAATTCCTGGTGTAGCAGTGAAATTGCGTAGAGATCAGGAGGAACATCCATGGCGAAGGCAGCTACCCGGACCAACACTGACACTGAGGCACGAAAGTGTGGGGAGCAAACAGGATTAGATACCCTGGTAGTCCACGCCCTAAACGATGCGAACTGGATGTTGGGTGCAATTTGGCACGCAGTATCGAAGCTAACGCGTTAAGTTCGCCGCCTGGGGAGTACGGTCGCAAGACTGAAACTCAAAGGAATTGACGGGGGCCCGCACAAGCGGTGGAGTATGTGGTTTAATCGATGCAACGCGAAGAACCTTACCTGGCCTTGACATGTCGAGAACTTTCCAGAGATGGATTGG

>GQIS8NW03FTTOQ rank=0266970 x=2272.0 y=3576.5 length=346
TGATACGTCTGTGCCAGCAGCGGCGGTAATACGTAGGGTGCGAGCGTTAATCGGAATTACTGGGCGTAAAGCGTGCGCAGGCGGTTTTGTAAGACAGCTGTGAAATCCCCGGGCTTAACCTGGGAACTGCGGTTGTGACTGCAAGGCTAGAGTATGGCAGAGGGGGTGGGATTCGACGTAGGTGCAGTGAATGCGTAGAGATGTGGAGGAACACCGATGGCGAAGGCAGCCCCCTGGGCCGATACTGACGCTCATGCACGAAAGCGTGGGGAGCAAACAGGATTAGATACCCTGGTAGTCCACGCCCTAAACGATGTCGACTAGGTTGTTCGGAGAGGAGACTCTC

>GQIS8NW03G00EN rank=0267123 x=2764.5 y=3261.0 length=514
TGATACGTCTGTGCCAGCCGCCGCGGTAATACGGAGGATGCGAGCGTTATCCGGATTCATTGGGTTTAAAGGGTGCGCAGGCGGGGCATTAAGTCAGTGGTGAAATAAGACGGCTCAACTGTCTGGCTGCCATTGATACTGATGTTCTAGAGTGTAATTGGAGTGGGCGGAATGTGTCATGTAGCGGTGAAATGCTTAGATATGACACAGAACACCGATCGCGAAGGCAGCTCACTAAGTTAAGACTGACGCTCATGCACGAAAGCGTGGGGATCAAACAGGATTAGGATACCCTGGTAGTCCACGCTGTAAACGATGATTACTCGATGTTGGCGATATACAGTCAGTGTCTGAACGAAAGTATTAAGTAATCCACCTGGGGAGTACGTTCGCAAGGATGAAACTCAAAGGAATTGACGGGGGCCCGCACAAGCGGAGGAGCATGTGGTTTAATTCGATGATACGCGAGGAACCTACCTAGACTTAAAATGTAGATTGACCGGACGGGAAGCCG

>GQIS8NW03F5EP7 rank=0268184 x=2404.5 y=3389.0 length=495
TGATACGTCTGTGCCAGCAGCGGCGGTAATACGTAGGGTGCGAGCGTTAATCGGAATTACTGGGCGTAAAGCGTGCGCAGGCGGATGTTTAAGCCAGACGTGAAAGCCCCGGGCTTAACCTGGGAATTGCGTTTGGAACTGGACGTCTAGAGTGTGGCAGAGGGAGGTGGAATTCCACGTGTGGCAGTGAAATGCGTAGAGATGTGGAGGAACACCGATGGCGAAGGCAGCCTCCTGGGCTGACACTGACGCTCATGCACGAAAGCGTGGGGAGCAAACAGGATTAGATACCCTGGTAGTCCACGCCCTAAACGATGTCAACTGGCTGTTGGGCGGGAAACCGCTTGGTAGCGAAGCTAACGCGTGAAGTTGACCGCCTGGGGAGTACGGCCGCAAGGTTGAAACTCAAAGGAATTGACGGGGCCGCACAAGCGGTGGATGATGTGGATTAATTCGATGCAACGCGAAGAACCTTACCTACCTTGACATGGCAGG

>GQIS8NW03HG8UP rank=0268240 x=2949.0 y=2943.0 length=52
TGATACGTCTGTGCCAGCCGCTGCGGTAATACGAAGGGTGCAAGCGTTACTC

>GQIS8NW03FKLF2 rank=0268263 x=2167.0 y=3072.0 length=482
TGATACGTCTGTGCCAGCAGCTGCGGTAATACGAAGGGTGCAAGCGTTACTCGGAATTACTGGGCGTAAAGCGTGCGTAGGTGGTCGTTTAAGTCCGTTGTGAAAGCCCTGGGCTCAACCTGGGAACTGCAGTGGATACTGGGCGACTAGAGTGTGGTAGAGGGTAGCGGAATTCCTGGTGTAGCAGTGAAATGCGTAGAGATCAGGAGGAACATCCATGGCGAAGGCAGCTACCTGGACCAACACTGACACTGAGGCACGAAAGCGCGGGGAGCAAAACAGGATTAGATACCCTGGTAGTCCACGCCCTAAACGATGCGAACTGGATGTTGGGTGCAATTTGGCACGCAGTATCGAAGCTAACGCGTTAAGTTCGCCGCCTGGGGAGTACGGTCGCAAGACTGAAACTCAAAGAATTGACGGGGCCGGCACAGCGGTGGAGTATGTGGTTTAATTCGATGCAACGCGAAGAACCTTACCGT

>GQIS8NW03FVGDL rank=0269065 x=2291.5 y=1815.5 length=371
TGATACGTCTGTGCCAGCCGCTGCGGTAAGACGAACCGAGCGAACGTTGTTCGGAATCACTGGGCTTAAAGGGCGCGTAGGCGGGTGATCAAGTCCGGGGTGAAACTCCTCCAGCTCAACTGGAGAACTGCCTCGGATACTGGTTGCCTCGAGGAAGGTAGGGGTGTGTGGAACGTTCAGTGGAGCGGTGAAATGCATTGATATTGAACGGAACTCCGGTGGCGAAGGCGACACACTGGACCTTTTCTGACGCTGAGGCGCGAAAAGCTAGGGGAGCAAAACGGGGATTAGATACCCCGGTAGTCCCTAGCCCCTAAACGTTGGGTACTAGCTAGTAGGGTTCACGATGACTTTACTGGCGAAGCAAAAGT

>GQIS8NW03FLL22 rank=0269125 x=2179.0 y=1404.5 length=503
TGATACGTCTGTGCCAGCCGCGGCGGTAATACGAAGGGTGCAAGCGTTACTCGGAATTACTGGGCGTAAAGCGTGCGTAGGTGGTCGTTTAAGTCCGTTGTGAAAGCCCTGGGCTCAACCTGGGAACTGCAGTGGATACTGGGCGACTAGAGTGTGGTAGAGGGTAGCGGAATTCCTGGTGTAGCAGTGAAATGCGTAGAGATCAGGAGGAACATCCATGGCGAAGGCAGCTACCTGGACCAACACTGACACTGAGGCACGAAAGCGTGGGGAGCAAACAGGATTAGATACCCTGGTAGTCCACGCCCTAAACGATGCGAACTGGATGTTGGGTGGCAATTTGGCACGCAGTATCGAAGCTAACGCGTTAAGTTCGCCGCCTGGGGAGTACGGTCGCAAGACTGAAACTCAAAGGAATTGACGGGGCCCGNACAAGCGGTGGAGTATGTGGTTTAATTCGATGCAACGCGAAGAACCTTACCTGGCCTTGACATGTCGAGAAC

>GQIS8NW03GMXBQ rank=0269593 x=2604.5 y=1444.0 length=484
TGATACGTCTGTGCCAGCCGCGGCGGTAAGACGAACCGAGCGAACGTTGTTCGGAATCACTGGGCTTAAAGGGCGCGTAGGCGGGTGATCAAGTCCGGGGTGAAATCCTCCAGCTCAACTGGAGAACTGCCTCGGATACTGGTTGCCTCGAGGAAGGTAGGGGTGTGTGGAACGTTCAGTGGAGCGGTGAAATGCATTGATATTGAACGGAACTCCGGTGGCGAAGGCGACACACTGGACCTTTTCTGACGCTGAGGCGCGAAAGCTAGGGGAGCAAACGGGACTAGATACCCCGGTAGTCCTAGCCCTAAACGTTGGGTACTAGCTAGTAGGGTTCACATGACTTTACTGGCGAAGCAAAAGTGCTAAGTACCCCGCCTGGGGAGTATGGTCGCAAGGCTGAAACTCAAAGAAATTGACGGGGGCTCACACAAGCGGTGGAGCATGTGGCTTAATTCGAGGCTACGCGAAGAACCTTATCCTA

>GQIS8NW03FNIVP rank=0271496 x=2201.0 y=451.0 length=374
TGATACGTCTGTGCCAGCCGCGGCGGTAATACGTAGGGTGCAAGCGTTAATCGGAATTACTGGGCGTAAAGCGTGCGCAGGTGGTTTTGTAAGACCGACGTGAAACCCCCGGGCTCAACCTGGGAACTGCGTTAGTGACTGCAAGACTAGAGTGTGGCAGAGGGGGGTGGAATTCCACGTGTAGCAGTGAAATGCGTAGAGATGTGGAGGAACACCGATGGCGAAGGCAGCCCCCTGGGCTAACACTGACACTCATGCACGAAAGCGTGGGGAGCAAACAGGATTAGATACCCTGGTAGTCCACGCCCTAAACGATCGTCGAACTGGTTGTTGGGGTTTTCGAACCTTAGTAACGAAGCTAACGCGAGAAGTTG

>GQIS8NW03GZ4W9 rank=0271786 x=2754.5 y=3419.5 length=529
TGATACGTCTGTGCCAGCAGCGGCGGTAATACGGAGGGTGCAAGCGTTATCCGGATTTACTGGGTTTAAAGGGAGCGTAGGCGGGCCGTTAAGTCAGTGGTGAAATCTCTGGGCTTAACCCGGAAACTGCCATTGATACTATCTGTCTTGAATATTCCGGAGGTAAGCGGAATATGTCATGTAGCGGTGAGATGCTTAGATATGACATAGAACACCGATTGCGAAGGCAGCTTACTACGGGATCATTGACGCTGAGGCTCGAAAGCGTGGGGATCAAACAGGATTAGATACCCTGGTAGTCCACGCCCTAAACGATGATTACTCGACATTAGCGATATTACTGTTAGTGTCTAAGCGAAAGCATTAAGTAATCCACCTGGGAAGTACGACCGCAAGGTTGAAACTCAAAGGAATTGGCGGGGGTCCGCACAAGTGGTGGAGCATGTGGTTTAATTCGATGATACGCGAGGAACCTTACTGGGCTAGAATGCTGGGAGACCGGTGGTGAAAGCCATCTTTGTAGCAATAC

>GQIS8NW03FZ8AW rank=0273182 x=2345.0 y=3446.0 length=467
TGATACGTCTGTGCCAGCAGCAGCGGTAAGACGAACCGTGCGAACGTTGTTCGGAATCACTGGGCATAAAGGGCGCGTAGGCGGTTTGTCAAGTCGGGGGTGAGATACTTCGGCTCAACCGGAGAATTGCCTTCGAAACTGACAGACTCGAGCGAGATAGAGGTGGCCGGAACTACCAGTGGAGCGGTGAAATGCATTGATATTGGTAGGAACGCCGGAGCCGGAAGGGGGCCGACTGGATCTCTTCTGACGCTGATGCGCGAAAGCTAGGGGAGCAAACGGGATTAGATACCCCGGTAGTCCTAGCCCTAAACGATGGGTACTAGATGGTGGAACCGACACAGTTTCACTGTCGAAGCAAATGTGGTAAGTACCCCGCCTGGGAGTATGGTCGCAAGGCTGAAACTCAAAGGAATTGACGGGGCGTCACACAAGCGGTGGAGCATGTGGCTTAATTCGAGGCTACG

>GQIS8NW03GS6GB rank=0273667 x=2675.0 y=2393.5 length=255
TGATACGTCTGTGCCAGCCGCCGCGGTAATACGTAGGGTGCAAGCGTTATCCGGAATCACTGGGCGTAAAGGGTGCGTAGGCGGTCTGACAAGTCAGGAGTGAAAGGCAAGTGGCTCAACCATTGTAAGCTTTTGAAACTGTCGGACTTGAATGCAGGAGGGGCAAGTGGAATTCCTAGTGTAGCGGTGAAATGCGTAGATATTAGGAGGAACACCAGTAGGCGAAAGGCGACTTAGCTGGACTTGTAATTGACG

>GQIS8NW03GYIV6 rank=0274448 x=2736.0 y=1940.0 length=235
TGATACGTCTGTGCCAGCAGCGGCGGTAATACGAGGATGCAGCTATCCGGAATGATTGGCGTAAAGCGTCCGCAGGTGGTTGTGTGTGTCTATTGTCAAAGCATCATGCTTAACATGATAAAAGGCAGTAGAAACTACACGACTAGAGTGCGTTCGGGGCAGAGGGAATTCCTGGTGTAGCGGTGAAATGCGTAGAGATCAGGAAGAACACCGGTGGCGAAAGCGCTCTGCTAGG

>GQIS8NW03F8UEE rank=0274536 x=2443.0 y=3924.5 length=525
TGATACGTCTGTGCCAGCAGCAGCGGTAATACGGAGGGTGCAAGCGTTATCCGGAATCACTGGGTTTAAAGGGTGCGTAGGCGGCCTGATAAGTCAGAGGTGAAAGCTCGCAGCTTAACTGCGGAACTGCCTTTGATACTGTTGGGCTTGAAAAGAGGACGAGGTTGGCGGAATGTGGCATGTAGCGGTGAAATGCATAGATATGCCATAGAACACCGATTGCGAAGGCAGCCAGCTAGACCTGCTTTGACGCCGGGGCACGAAAGACGTGGGGAGCAAACAGGATTAGATACCCTGGTAGTCCACGCCCTAACGATGCGAACTGGATGTTGGGTGCAATTTGGCACGCAGTATCGAAGCTAACGCGTTAAGTTCGCCGCCTGGGGAGTACGGTCGCAAGACTGAAACTCAAAGGAATTGACGGGGGCCCGCACAAGCGGTGGAGTATGTGGTTTAATTCGATGCAACGCGAAGAACCTTACCTGGCCTTGACATGTCGAGAACTTTCCAGAGATGGATTGGTCG

>GQIS8NW03GV6HU rank=0274865 x=2709.0 y=3152.0 length=516
TGATACGTCTGTGCCAGCAGCCGCGGTAAGACGAACCGTGCGAACGTTGTTCGGAATCACTGGGCATAAAAGGGCGCGTAGGCGGTTTGTCAAGTCGGGGGTGAAATACTTCGGCTCAACCGGAGAATTGCCTTCGAAACTGACAGACTCGAGCGAGATAGAGGTGGCCGGAACTACCAGTGGAGCGGTGAAATGCATTGATATTGGTAGGAACGCCGGAGCCGAAAAGGGGGCCACTGGATCTCTTCTGACGCTGATGCGCGAAAAGCTAGGGGAGCAAACGGGATTAGATACCCCGGTAGTCCTAGCCCTAAACGATGGGTACTAGATGGTGGAACCGACACAGTTTCACTGTCGAAGCAAATGTGGTAAGTACCCCGCCTGGGGAGTATGGTCGCAAGGCTGAAACTCAAAGGATTGACGGGGGCCCACACAAGCGGTGGAGCATGTGGCTTAATTCGAGGCTACGCGAAGAACCTTATCCTGGACTTGACATATGCGAAAGCGTCAGGAAGT

>GQIS8NW03FNF5D rank=0276360 x=2200.0 y=1007.5 length=79
TGATACGTCTGTGCCAGCCGCAGCGGTAATACGGAGGATGCGAGCGTTATCCGGATTCATTGGGTTTAAAGGGTGACGC

>GQIS8NW03GKRGM rank=0276519 x=2579.5 y=2932.5 length=163
TGATACGTCTGTGCCAGCCGCTGCGGTAATACGTAGGGTGCAAGCGTTAATCGGAATTACTGGGCGTAAAGGATGCGCAGGCGGTATTGTAAGCCAGATGTGAAATCCCCGGGCTCAACCTGGGAACTGCGTTTGGAACTGCAATGCTAGAGTGGTGTCGAGA

>GQIS8NW03FRJNO rank=0277157 x=2246.5 y=3762.0 length=499
TGATACGTCTGTGCCAGCAGCGGCGGTAATACGGAGGGTGCAAGCGTTATCCGGATTCACTGGGTTTAAAGGGTGCGTAGGTGGTTTTGTAAGTCAGTGGTGAGAGCCTGCAGCTTAACTGTAGAATTGCCATTGATACTGCTTAACTTGAATCAAGTCGAGGTGGATGGAATAAATCATGTAGCGGTGAAATGCTTAGATATGATTTAGAACACCAATTGCGAAGGCAGTTCACTAGGCTTGTATTGACACTGAGGCACGAAAGCGTGGGGAGTCAAACAGGATTAGATACCCTGGTAGTCCACGCCCTAAACGATGTATACTCGACATATGCGATACACTGTATGTGTCCAAGCGAAAGCGTTAAGTATACCACCTGGAAGTACGACCGCAAGGTTGAAACTCAAAGGAATTGGCGGGGTCCGGCACAAGCGGTGGAGCATGTGGTTTAATTCGATGATACGCGAGGAACCTTACCTGGCTAGAATGCAGATTGACC

>GQIS8NW03FYDI8 rank=0277292 x=2324.5 y=2930.0 length=266
TGATACGTCTGTGCCAGCCGCGGCGGTAATACGAAGGGTGCAAGCGTTACTCGGAATTACTGGGCGTAAGCGTGCGTAGGTGGTCGTTTAAGTCCGTTGTGAAAGCCCCTGGGCTCAACCTGGGGAACTGCAGTGGATACTGGGCGACTAGAGTGTGGTAGAGGGTAGCGGAATTCCTGGTGTAGCAGTGAAATGCGCAGAGATCAGGAGGAACATCCATGGCGAAGGCAGCTACCCTGGACCAACACTGACACTGAGGCACGAAG

>GQIS8NW03GAZG7 rank=0277452 x=2468.0 y=1417.0 length=511
TGATACGTCTGTGCCAGCAGCTGCGGTAATACGAAGGGGTGCAAGCGTTACTCGGAATTACTGGGCGTAAAGCGTGCGTAGGTGGTCGTTTAAGTCCGTTGTGAAAGCCCTGGGCTCAACCTGGGAACTGCAGTGGATACTGGGCGACTAGAGTGTGGTAGAGGGTAGCGGAATTCCTGGTGTAGCAGTGAAATGCGTAGAGATCAGGAGGAACGTCCATGGCGAAGGCAGCTACCTGGACCAAACACTGACACTGAGGCACGAAAGCGTGGGGAGCAAACAGGATTAGATACCCTGGTAGTCCACGCCCTAAACGATGCGAACTGGATGTTGGGTGCAATTTGGCACGCAGTATCGAAGCTAACGCGTTAAGTTCGCCGCCTGGGGAGTACGGTCGCAAGACTGAAACTCAAAGGAATTGACGGGGGCCCGCACAAGCGGTGGAGTATGTGGTTTATTCGATGCAACGCGAAGACCTACCTGGCCTTGACATGTCGAGAACTTTCCAGAG

>GQIS8NW03GCWA0 rank=0277666 x=2490.5 y=506.0 length=410
TGATACGTCTGTGCCAGCAGCAGCGGTAATACGAAGGGTGCAAGCGTTACTCGGAATTACTGGGCGTAAAGCGTGCGTAGGTGGTCGGTTTAAGTCCGTTGTGAAAGCCCTGGGCTCAACCTGGGAACTGCAGTGGATACTGGGCGACTAGAGTGTGGTAGAGGGTAGCGGAATTCCTGGTGTAGCAGTGAAATGCGTAGAGATCAGGAGGAACATCCATGGCGAAGGCAGCTACCTGGACCAACACTGACACTGAGGCACGAAAGCGTGGGGAGCAAAACAGGATTAGATACCCTGGTAGTCCACGCCCTAAACGATGCGAACTGGATGTTGGGTGCAATTGGCACGCAGTATCGAAGCTAACGCGTTAAGTTCGCCGCCTGGGGAGTACGGTCGCAAGACTGAAACTC

>GQIS8NW03GAEMX rank=0277688 x=2461.0 y=3079.0 length=83
TGATACGTCTGTGCCAGCAGCAGCGGTAATACGAACGTGTGCGAACGTTATTCGGAATCACTGGGCTTACAGGGTGCGGTAGG

>GQIS8NW03G4RIS rank=0278330 x=2807.0 y=2242.0 length=456
TGATACGTCTGTGCCAGCCGCGGCGGTAATACAGAGGGTGCAAGCGTTAATCGGAATTACTGGGCGTAAAGCGCACGTAGGCGGTTTCTTAAGTCAGATGTGTAAGCCCCGGGCTCAACCTGGGAATTGCATTTGAAACTGGGAAACTAGAGTGTGTGAGAGGGGGTAGAATTCCAAGTGTAGCGGTGAAATGCGTAGAGATTTGGAGGAATACCAGTGGCGAAGGCGGCCCCCTGGCACAACACTGACGCTCAGGTGCGAAGCGTGGGGAGCAAACAGGATTAGATACCCTGGTAGTCCACGTCGTAAACGATGTCTACTAGCTGTTCGTGACCTTGTGTCGTGAGTAGCGCAGCTAACGCACTAACGTAGACCGCCGTGGGGAGTACGGTCGCAAGATTAAAACTCAATGATTGACGGGGCCCGCACAAGCGGTGGAGCATGTGGTTTAATTCG

>GQIS8NW03GUEDR rank=0279625 x=2689.0 y=1981.0 length=267
TGATACGTCTGTGCCAGCCGCTGCGGTAATACGTAGGGTGCGAGCGTTAATCGGAATTACTGGGCGTAAAGCGTGCGCAGGCGGATGTTTAAGCCAGACGTGAAAGCCCCCGGGCTTAACCTGGGAATTGCGTTTGGAACTGGACGTCTAGAGTGTGGCAGAGGGAGGTGGAATTCCACGTGTAGCAGTGAAATGCGTAGAGATGTGGAGGAACACCGATGGCGAAGGGCAGCCCCCTGGGATAACACTGACGCTCAGGCACGAAAG

>GQIS8NW03F4T98 rank=0279633 x=2398.0 y=1470.0 length=481
TGATACGTCTGTGCCAGCAGCTGCGGTAATACAGAGGGTGCAAGCGTTGTTCGGAATTATTGGGCGTAAAGCGCGTGTAGGCGGCTTGGCAAGTCAGATGTGAAAGCCCTCGGCTTAACCGAGGAAGTGCGTCTGAAACTGCTGAGCTTGAGTGTCGGAGAGGATGGCGGAATTCCGCAAGTAGAGGTGAAATTCGTAGATATGCGGAGGAACACCGGTGGCGAAGGCGGCCATCTGGACGACCACTGACGCTGAGACGCGAAAGCGTGGGGANCAAACAGGATTAGATACCCTGGTAGTCCACGCTGTAAAACGATGAGAACTAGGTGTCGTGGGTGTTGACCCCCGNGGTGCCGTANCTAACGCATTAAGTTCTCCGCCTGGGGAAGTACGGCCGCAAGGCTAAAACTCAAAGGAATTGACGGGGCCCGCACAAGCGGTGGAGCATGTGGTTTAATCGACGCAACGCGCACGAACCTTA

>GQIS8NW03GP53H rank=0279785 x=2641.5 y=1227.0 length=331
TGATACGTCTGTGCCAGCAGCTGCGGTAATACAGAGGTCTCAAGCGTTGTTCGGATTCATTGGGCGTAAAGGGTGCGCAGGCGGCGTGGAAAGTTGAGTGTGAAATCCCGGGGCTTAACCTCGGAACTGCACTCAATACTCCCATGCTAGAGGAATGTAGAGGAGAGAGGAATTCACGGTGTAGCAGTGAAATGCGTAGATATCGTGAGGAAAGACCAGTTGCGAAGGCGTCTCTCTGGGCATTTCCTGACGCTCAGGCACGAAGGCCAGGGGAGCAAACGGGGATTAGATACCCCGGTAGTCCTGGCAGTAAACGGTGCACGTTTGGTGT

>GQIS8NW03GIXLO rank=0280111 x=2558.0 y=3594.0 length=519
TGATACGTCTGTGCCAGCAGCGGCGGTAATACGAAGGGTGCAAGCGTTACTCGGAATTACTGGGCGTAAAGCGTGCGTAGGTGGTCGTTTAAGTCCGTTGTGAAAGCCCTGGGCTCAACCTGGGAACTGCAGTGGATACTGGGCGACTAGAGTGTGGTAGAGGGTAGCAGAATTCCTGGTGTAGCAGTGAAATGCGTAGAGATCAGGAGGAACATCCATGGCGAAGGCAGCTACCTGGACCAACACTGACACTGGGGCACGAAAGCGTGGGGAGCAAACAGGATTAGATACCCTGGTAGTCCACGCCCTAAACGATGCGAACTGGATGTTGGGTGCAATTTGGCACGCAGTATCGAAGCTAACGCGTTAAGTTCGCCGCCTGGGGAGTACGGTCGCAAGACTGAAACTCAAAGGAATTGGACGGGGCCCGCACAAGCGGTGGAGTATGTGGTTTAATCGATGCAACGCGAAGACCTTACCTGGCCTTGACATGTCGAGAACTTTCCAGAGATGGATTGG

>GQIS8NW03G3XXU rank=0280283 x=2798.0 y=768.0 length=466
TGATACGTCTGTGCCAGCAGCTGCGGTAATACGAACTGTGCGAACGTTATTCGGAATCACTGGGCTTAAAGGGTGCGTAGGCGGCGGCTCAAGTCAGGTGTGAAATCCCCCGGCTCAACCGGGGAACGGCGCTTGAAACTAGGTCGCTCGAGCGAGGCAGGGGTGCATGGAACTTCCGGTGGAGCGGTGAAAATGTGTAGAGATCGGAAGGAACGCCGGCGGCGAAAGCGGTGCACTGGGCCTTGTCTGACGCTGAGGCACGAAAGCTAGGGGAGTGAACGGGATTAGATACCCCGGTAATCCTAGCCGTAAACACTGAGCACTGGAGGGGAGGGGCTTCGGCCTTTTCCTCGCAGCGAAAGCGTCAAGTGCTCCGCCTGGGGAGTATGGTCGCAAGGCTGAAACTCAAAAGGAATTGACGGGGCTCACACAAGCGGTGGAGCATGTGGCTTAATTCGAGGCAACG

>GQIS8NW03GUXJW rank=0280365 x=2695.5 y=2250.0 length=485
TGATACGTCTGTGCCAGCCGCCGCGGTAATACGAAGGGTGCAAGCGTTACTCGGAATTACTGGGCGTAAAGCGTGCGTAGGTGGTCGTTTAAGTCCGTTGTGAAAGCCCTGGGCTCAACCTGGGAACTGCAGTGGATACTGGGCGACTAGAGTGTGGTAGAGGGTAGCGGAATTCCTGGTGTAGCAGTGAAATGCGTAGAGATCAGGAGGAACATCCATGGCGAAGGCAGCTACCTGGACCAACACTGACACTGAGGCACGAAAGCGTGGGGAGCAAACAGGATTAGATACCCTGGTAGTCCACGCCCTAAACGATGCGAACTGGATGTTGGGTGCAATTTGGCACGCAGTATCGAAGCTAACGCGTTAAGTTCGCCGCCTGGGGAGTACGGTCGCAAGACTGAACTCAAAGGATTGACGGGGCCGCACAAGCGGTGGAGTATGTGGTTTAATTCGATGCAACGCGAAGAACCTTACCTGGCCTT

>GQIS8NW03HAS5W rank=0280442 x=2876.5 y=1682.0 length=364
TGATACGTCTGTGCCAGCAGCTGCGGTAATACGGAGGGTGCAAGCGTTATCCGGATTCACTGGGTTTAAAGGGTGCGTAGGTGGGTTTGTAAGTCAGTGGTGAAATCTCCGTGCTTAAACATGGAAACTGCCATTGATACTATAGATCTTGAATTATCTGGAGGTCAGCGGAATATGTCATGTAGCGGTGAAATGCTTAGATATGACATAGAACACCGATTGCGAAGGCNGCTGGCTACGGGTAAATTGACACTGAGGCACGAAAGCGTGGGGATCAAACAGGATTAGATACCCTGGTAGTCCACGCCCTAAAACGNTGGATACTCGACTATTTGTGATATACGATAAGTGTCTGAGCGAAAGC

>GQIS8NW03FX0IL rank=0281046 x=2320.5 y=2443.0 length=517
TGATACGTCTGTGCCAGCCGCGGCGGTAATACGGAGGATGCAAGCGTTGTCCGGATTTATTGGGTTTAAAGGGTGCGTAGGCGGTTTGATAAGTCGGCGGTAAAATTCGGTAGCTCAACTATCGGCCTGCCATCGATACTGTCAAGCTTGAGTGTTTGTGAGGTGGGCGGAATTGGTAGTGTAGCGGTGAAATGCTTAGATATTACCAGGAACATCGATTGCGAAGGCAGCTCACTGACAAACTACTGACGCTGAGGCACGAAAGCGTGGGGATCAAACAGGATTAGATACCCTGGTAGTCCACGCTGTAAACGATGATAACTCGCTGTTCGGTGCATAGCACTGAGTGGCCAAGGGAAATCGATAAGTTATCCACCTGGGGAGTACGACCGCAAGGTTGAAACTCAAAGGAATTGACGGGGGTCCGCACAAGCGGTGGAGCATGTGGTTAATTCGATGATACGCGAGGAACCTTACCTGGGCTAGAATGNGAGCGAATGACTTGGAACAGGTCAGT

>GQIS8NW03FQKRL rank=0281129 x=2235.5 y=3599.0 length=166
TGATACGTCTGTGCCAGCCGCTGCGGTAAGACGGAGGGTGCAAGCGTTGTTCGGAATTACTGGGGCGTAAAGCGTACGTAGGCGGCGGGTTAAGTCGAATGTTAAAGCCAGAGGCTCAACCTCTGAGATGCATTCGGATACTGGCTTGCTAGAGGGTGATAGGAGG

>GQIS8NW03HA9J6 rank=0281693 x=2881.5 y=2452.0 length=107
TGATACGTCTGTGCCAGCAGCGGCGGTAATAACGTAAGGGTGCAAGCGTTAATCGGAATTACTGGGCGTAAAGCGTGCGCAGGCGGTTGTGCAAGACAGATGTGAAA

>GQIS8NW03G3R7M rank=0281930 x=2796.5 y=1536.0 length=485
TGATACGTCTGTGCCAGCAGCGGCGGTAATACATGTGGGGCAAGCGTTGTTCGGAATCACTGGGCATAAAGGGTACGTAGGCGGCGTGACACGTCTTGGGTGAAATCCTCCGGCCCAACCGGGGGTCTGCCTGGGATACGGTCATGCTGGAGTGCGTGAGGGGTGACTGGAACGCGTGGTGTAGCGGTGAAATGCGTAGATATCACGCGGAAGGCCAACGGCGAAGGCAGGTCACTGGCACGCAACTGACGCTGAGGCACGAAAGCGTGGGGAGCAAACAGGATTAGATACCCTGGTAGTCCACGCCGTAAACGATGGGCACTAGATCGCCGCCCCGCTCTGGGGTGCCGGTCGCAGGCAATCCGCTAAGTGCCCCGCCTGGGGAGTATGGTCGCAAGGCTGAAACTCAAAGGAATTGACGGGGGCTCGACACAAGCGGTGGAGGATGTGGTTAATTCGAAGCAACGCGCAGAACCTTACCAGGT

>GQIS8NW03G3FF2 rank=0281958 x=2792.5 y=1376.5 length=538
TGATACGTCTGTGCCAGCAGCGGCGGTAATACGAAGGGTGCAAGCGTTACTCGGAATTACTGGGCGTAAAGCGTGCGTAGGTGGTCGTTTAAGTCCGTTGTGAAAGCCCTGGGCTCAACCTGGGAACTGCAGTGGATACTGGGCGACTAGAGTGTGGTAGAGGGTAGCGGAATTCCTGGTGTAGCAGTGAAATGCGTAGAGATCAGGAGGAACATCCATGGCGAAGGCAGCTACCTGGACCAACACTGACACTGAGGCACGAAAGCGTGGGGAGCAAACAGGATTAGATACCCTGGTAGTCCACGCCCTAAACGATGCGAACTGGATGTTGGGTGCAATTTGGCACGCAGTATCGAAGCTAACGCGTTAAGTTCGCCGCCTGGGGAGTACGGTCGCAAGACTGAAACTCAAAGGAATTGACGGGGCCGCACGAGCGGTGGAGCATGTGGTTAATTCGACGCAACGCGAAGAACCTTACCNGGCTAGAAAATGCAGGAACCTGGGAGAAGTCTCGGGGTGCTCTTCGGAGAGCCTTAGG

>GQIS8NW03GGWOM rank=0282407 x=2535.0 y=3300.0 length=405
TGATACGTCTGTGCCAGCAGCCGCGGTAATACAGAGGGTGCAAGCGTTAATCGGAATTACTGGGCGTAAAGCGCACGTAGGCGGTTTCTTAAGTCAGATGTGAAAGCCCCGGGCTCAACCTGGGAATTGCATTTGAAACTGGGAAACTAGAGTGTGTGAGAGGGGGGTAGAATTCCAAGTGTAGCGGTGAAATGCGTAGAGATTTGGAGGAATACCAGTGGCGAAGGCGGCCCCCTGGCACAACACTGACGCTCAGGTGCGAAAGCGTGGGGAGCAAACAGGATTAGATACCCTGGTAGTCCACGCCGTAAACGATGTCTACTAGCTGTTCGTGACCTTGTGTCGTGAGTAGCGCAGCTAACGCACTAAGTAGACCGCCTGGGGAGTGCGGTCGCAAGATTAAAA

>GQIS8NW03F6X3C rank=0282773 x=2422.0 y=1414.0 length=267
TGATACGTCTGTGCCAGCCGCGGCGGTAATACAGAGGTCCCAAGCGTTGTTCGGATTTACTGGGCGTAAAGGGCGCGTAGGTTGTCGGTCAAGTCTTATGTTAAATCTTCGGACTTAACCCCGAAAATGTCATAAGAAACTAGCCGGCTAGAGTATTGGAGGGGAGATTGGAATTCTCGGTGTAGCAGTGAAATGCGTAGATATCGAGAGGAACACCGGAGGCGAAAGCGAATCTCTTGACAATAACTGACACTGAAGCGACGAAAG

>GQIS8NW03GBD0I rank=0283299 x=2472.5 y=3872.5 length=531
TGATACGTCTGTGCCAGCCGCGGCGGTAATACGAAGGGTGCAAGCGTTACTCGGAATTACTGGGCGTAAAGCGTGCATAGGTGGTCGTTTAAGTCCGTTGTGAAAGCCCTGGGCTCAACCTGGGAACTACAGTGGATACTGGGCGACTAGAGTGTGGTAGAGGGTAGCGGAATTCCTGGCGTAGCAGTGAAATGCGTAGAGATCAGGAGGAACATCCATGGCGAAGGCAGCTACCTGGACCAACACTGACACTGAGGCACGAAAGCGTGGGGAGCAAACAGGATTAGATACCCTGGTAGTCCACGCCCTAAACGATGCGAACTGGATGTTGGGTGCAATTTGGCACGCAGTATCGAAGCTAACGCGTTAAGTTCGCCGCCTGGGGAGTACGGTCGCAAGACTGAAACTCAAAGGAATTGACGGGGGCCCGCACAAGCGGTGGAGTATGTGGTTTAATTCGATGCAACGCGAAGAACCTTACCTGGCCTTGACATGTCGAGAACTTTCCAGAGATGGATTGGTTCCTTCGGG

>GQIS8NW03G5KZQ rank=0283565 x=2816.5 y=3572.5 length=472
TGATACGTCTGTGCCAGCCGCTGCGGTAAAACGTAGGATGCGAGCGTTATCCGGATTTACTGGGCGTAAAGCGCGTGTAGGCGGTTTGGTAAGTTGGATGTGAAAGCTCCTGGCTTAACTGGGAGAGGTCGTTCAATACTGCCGAGCTAGAGGATGGTAGAGGGAGGTGGAATTCCGAGTGTAGTGGTGAAATGCGTAGATATTCGGAGGAACACCAGTGGCGAAAGCGGCCTCCTGGACCATTTCTGACGCTCAGACGCGAAAGCTAGGGTAGCAAACGGGATTAGAGACCCCGGTAGTCTTAGCTGTAAACGATGTGGACTTGACGTCGGTCGGGTTTAAATCCGTCGGTGTCGAAGCTAACGCGATAAGTCCACCGCCTGGGGACTACGGCCGCAAGGTTAAAACTCAAAGGAATTGACGGGGCCCGCACAAGCAGCGGAGCGTGTGGTTTAATTCGATGTTACACGAA

>GQIS8NW03GKGR0 rank=0283669 x=2576.5 y=1374.0 length=99
TGATACGTCTGTGCCAGCCGCTGCGGTAATACGGAGGATGCGAGCGTTGTCCGGATTTACTGGGGTTTAAAGGGTGCGTAGGACGGGCGATTAAGTGAG

>GQIS8NW03FYQNA rank=0284539 x=2328.0 y=3540.0 length=485
TGATACGTCTGTGCCAGCCGCGGCGGTAATACGGAGGAGGCAAGCGTTATCCGGAATTATTGGGCGTAAAGCGTCCGTAGGTGGATATTCAAGTCAGTTGTTAAAAGCGTGGAGCTTAACTCCATAAAAGGCAATTGAAACTGAATGTCTAGAGTGCGATAGGGGCAAGGGGAATTCCCAGTGTAGCGGTGAAATGCGTAGATATTGGGAAGAACATCGGTGGCGAAAGCGCCTTGCTGGGTCTGCACTGACACTGAGGGACGAAAAGCTAGGGGAGCGAAAGGGATTAGATACCCCTGTAGTCCTAGCCGTAAACGATGGATACTAGGCGTTGTCGTATCGACCCGGGCAGTGCCGTAGCTAACGCGTTAAGTATCCCGCCTGGGGAGTACGCTCGCAAGAGTGAACTCAAAGGAATTGACGGGGCCGCACAAGCGGTGGAGTATGTGGTTTAATTCGATGCAACGCGAAGAACCTTACCAGGG

>GQIS8NW03GUS98 rank=0284775 x=2694.0 y=814.5 length=366
TGATACGTCTGTGCCAGCCGCTGCGGTAATACGGAGGGTGCGAGCGTTGTCCGGATTTATTGGGTTTAAAGGGTGCGTAGGCGGTTTATTAAGTCAGTGGTGAAAAGACGGTCGCTCAACGATTGCAGTGCCATTGATACTGGTAGACTTGAGTTCGTATGAGGTAGCTGGAATGGATAGTGTAGCGGTGAAATGCATAGATATTATCCAGAACTCCAATTGCGTAGGCAGGTTACTAATACGATACTGACGCTGATGCACGAAAGTGTGGGGATCAAACAGGATTAGATACCCCTGGTAGTCCACACTGTAAACGATGATGACTAACTGTTTGCCCTTTGGGGGTGAGTGGGTACAGAGAAATCG

>GQIS8NW03GCVFG rank=0284895 x=2489.5 y=3466.0 length=528
TGATACGTCTGTGCCAGCAGCTGCGGTAATACGGAGGATCCAAGCGTTATCCGGAATCATTGGGTTTAAAGGGTCCGTAGGCGGCCTTATAAGTCAGTGGTGAAATCTCCCAGCTCAACTGGGAAACTGCCATTGATACTGTAGGGCTTGAATGCTTAGGAAGTAACTAGAATATGTAGTGTAGCGGTGAAATGCTTAGATATTACATGGAATACCAATTGCGAAGGCAGGTTACTACTAAGTGATTGACGCTGATGGACGAAAGCGTGGGGAGCGAACAGGATTAGATACCCTGGTAGTCCACGCCGTAAACGATGGATACTAGCTGTTCGGAGCAATCTGAGTGGCTAAGCGAAAGTGATAAGTATCCCACCTGGGGAGTACGAACGCAAGTTTGAACTCAAAGGAATTGACGGGGCCCGCACAAGCGGTGGAGCATGTGGTTTAATTCGATGATACGCGAGAACCTTACCAAGGCTTAAATGTGGAGTGACAGTTCTGGAAACAGGATTTTCTTCGGACACTTTA

>GQIS8NW03F0BNF rank=0285416 x=2346.5 y=3689.0 length=539
TGATACGTCTGTGCCAGCCGCCGCGGTAATACGAAGGGTGCAAGCGTTACTCGGAATTACTGGGCGTAAAGCGTGCGTAGGCGGTCGTTTAAGTCCGTTGTGAAAGCCCTGGGCTCGACCTGGGAACTGCAGTGGATACTGGGCGACTAGAGTAGTGGTAGAGGGTAGCGGAATTCCTGGTGTAGCAGTGAAATGCGTAGAGATCAGGAGGAACATCCATGGCGAAGGCAGCTACCTGGACCAACACTGACACTGAGGCACGAAAGCGTGGGGAGCAAACAGGATTAGATACCCTGGTAGTCCACGCCCTAAACGATGCGAACTGGATGTTGGGTGCAATTTTGGCACGCAGTATCGAAGCTAACGCGTTAAGTTCGCCGCCTGGGGAGTACGGTCGCAAGACTGAAACTCAAAGGAATTGGCGGGGCCCGCACAAGCGGTGGAGTATGTGGTTTAATTCGATGCAACGCGAAGAACCTTACCTGGCCTTGACATGTCGAGAACTTTTCCAGAGATGGATTGGTGCCTTCGGGAACTCG

>GQIS8NW03FZCJ6 rank=0285638 x=2335.0 y=3268.0 length=402
TGATACGTCTGTGCCAGCAGCAGCGGTAATACGGAGGGTGCAAGCGTTATCCGGAATCACTGGGTTTAAAGGGTGCGTAGGCGGCCTGATAAGTCAGAGGTGAAAGCTCGCAGCTTAACTGCGGAACTGCCTTTGATACTGTTGGGCTTGAAAGAGGACGAGGTTGGCGGAATGTGGCATGTAGCGGTGAAATGCATAGATATGCCATAGAACACCGATTGCGAAGGCAGCCAGCTAGACCTGCTTTGACGCCGGGGCACGAAAGCGTGGGGAGCAAACAGGATTAGATACCTGGTAGTCCACGCCCTAAACGATGCGAACTGGATGTTGGGTGCAATTTGGCACGCAGTATCGAAGCTAACGCGTTAAGTTCGCCGCCGTGGGGAGTACGGTCGCAAGACT

>GQIS8NW03HF3DC rank=0286183 x=2936.5 y=2430.0 length=534
TGATACGTCTGTGCCAGCCGCTGCGGTAATACGAAGGGTGCAAGCGTTACTCGGAATTACTGGGCGTAAAGCGTGCGTAGGTGGTTGTTTAAGTCCGTTGTGAAAGCCCTGGGCTCAACCTGGGAACTGCAGTGGATACTGGGCGACTAGAGTGTGGTAGAGGGTAGCGGAATTCCTGGTGTAGCAGTGAAATGCGTAGAGATCAGGAGGAACATCCATGGCGAAGGCAGCTACCTGGACCAACACTGACACTGAGGCACGAAAGCGTGGGGAGCAAACAGGATTAGATACCCTGGTAGTCCACGCCCTAAACGATGCGAACTGGATGTTGGGTGCAATTTGGCACGCAGTATCGAAGCTAACGCGTTAAGTTCGCCGCCTGGGGAGTACGGTCGCAAGACTGAAACTCAAAGGAATTGACGGGGGCCCGCACAAGCGGTGGAGTATGTGGTTTAATTCGATGCAACGCGAAGAACCTTACTGGCCTTGACATGTCGAGAACTTTCCAGAGATGGATTGGTGCCTTCGGGAACT

>GQIS8NW03FM9OH rank=0286971 x=2198.0 y=815.0 length=235
TGATACGTCTGTGCCAGCCGCCGCGGTAATACGAAGGGTGCAAGCGTTACTCGGAATTACTGGGCGTAAAGCGTGCGTAGGTGGTCGTTTAAGTCCGTTGTGAAAGCCCTGGGCTCAACCTGGGAACTGCAGTGGATACTGGACGACTAGAGTGTGGTAGAGGGTAGCGGAATTCCTGGTGTAGCAGTGAAATGCGTAGAGATCAGGAGGAACATCCATGGCGAAGGCAGCTACC

>GQIS8NW03GHQ7Z rank=0288035 x=2545.0 y=1917.5 length=488
TGATACGTCTGTGCCAGCCGCAGCGGTAATACGGAGGATGCGAGCGTTATCCGGATTCATTGGGTTTAAAGGGTGCGCAGGCGGGGCATTAAGTCAGTGGTGAAATAAGACGGCTCAACTGTCTGGCTGCCATTGATACTGATGTTCTAGAGTGTAATTGGAGTGGGCGGAATGTGTCATGTAGCGGTGAAATGCTTAGATATGACACAGAACACCGATCGCGAAGGCAGCTCACTAAGTTAAGACTGACGCTCATGCACGAAAGCGTGGGGATCAAACAGGATTAGATACCCTGGTAGTCCACGCTGTAAACGATGATTACTCGATGTTGGCGATATACAGTCAGTGTCTGAACGAAAGTATTAAGTAATCCACCTGGGGATACGTTCGCAAGGATGAAACTCAAAGGAATTGGACGGGGCCCGCACAAGCGGTGGAGCATGTGGTCTTAATTCGATGCAACGCGAAGAACCTTACCTGGTCTTGGC

>GQIS8NW03F0TCV rank=0288147 x=2352.0 y=2061.5 length=315
TGATACGTCTGTGCCAGCCGCTGCGGTAATACGTAGGGTGCAAGCGTTAATCGGAATTACTGGGCGTAAAGGGTGCGCAAGGCGGTATTGTAAGCCAGATGTGAAATCCCCGGGCTCAACCTGGGAACTGCGTTTGGAACTGCAATGCTAGAGTGTGTCAGAGGGGGTGGAATTCCACGTGTAGCAGTGAAATGCGTAGAGATGTGGAGGAACACCGATGGCGAAGGCAGCCCCCTGGGATAACACTGACGCTCAGGCACGAAAGCGTGGGGAGCAAACAGGTATTAGATACCCCTGGTACGTCCGCGCCCTAAA

>GQIS8NW03HC5RK rank=0288154 x=2903.0 y=734.0 length=404
TGATACGTCTGTGCCAGCAGCTGCGGTAATACGAAGGGTGCAAGCGTTACTCGGAATTACTGGGCGTAAAGCGTGCGTAGGTGGTCGTTTAAGTCCGTTGTGAAAGCCCTGGGCTCAACCTGGGAACTGCAGTGGATACTGGGCGACTAGAGTGTGGTAGAGGGTAGCGGAATTCCTGGTGTAGCAGTGAAATGCGTAGAGATCAGGAGGAACATCCATGGCGAAGGCAGCTACCTGGACCAACACTGACACTGAGGCACGAAAGCGTGGGGAGCAAACAGGATTAGATACCCTGGTAGTCCACGCCCTAAACGATGCGAACTGGATGTTGGGTGCAAGTTTGGCACGCAGTATCGAAGCTAACGCGTTAAGTTCCGCCGCCTGGGGAGTACGGTCGCAAGACT

>GQIS8NW03GPKMC rank=0290394 x=2634.5 y=2066.0 length=475
TGATACGTCTGTGCCAGCCGCCGCGGTAATACGAAGGGTGCAAAGCGTTACTCGGAATTACTGGGCGTAAAGCGTGCGTAGGTGGTCGTTTAAGTCCGTTGTGAAAGCCCTGGGCTCAACCTGGGGAACTGCAGTGGATACTGGGCGACTAGAGTGTGGTAGAGGGTAGCGGAATTCCTGGTGTAGCAGTGAAATGCGTAGAGATCAGGAGGAACATCCATGGCGAAGGCAGCTACCTGGACCAACACTGACACTGAGGCACGAAAGCGTGGGGAGCAAACAGGATTAGATACCCTGGTAGTCCACGCCCTAAACGATGCGAACTGGAATGTTGGGTGCAATTTGGCACGCAGTATCGCAGCTAACGCGTTAAGTTCGCCGCCTGGGGAGTACGGTCGCAGACTGAACTCAAGGAATTGACGGGGCCCGCACAAGCGGTGGAGTATGTGGTTAATTCGATGCAACGCGAAGAACC

>GQIS8NW03GT82Z rank=0290699 x=2687.0 y=3305.0 length=363
TGATACGTCTGTGCCAGCCGCAGCGGTAAGACAGGGGATGCAAGTGTTATCCGGAATTATTGGGCGTAAAGCGTCTGTAGGTTGAATTCAAAGTCTTTTGTAAAATCTTTAAGCTTAACTTAAAAACCGCAAAAGATACTAGTTTTCTTGAGTATGGTAGAGGTAAAGGGAATTTCCAGTGGAGCGGTGAAATGCGTAGATATTGGAAGGAACACCAAAAGCGAAGGCACTTTACTGGGCCATTACTGACACTGAGAGACGAAAGCTAAGGGAGCAAACGGGATTAGATACCCCGGTAGTCTTAGCAGTAAACCATGGATACTAGATGTTGTAAAATATTTACAGTGTCGTAGTTAACGCGTT

>GQIS8NW03F77DS rank=0292612 x=2436.0 y=2766.5 length=351
TGATACGTCTGTGCCAGCCGCCGCGGTAATACGAAGGGTGCAAGCGTTACTCGGAAGTTACTGGGCGTAAAGCGTGCGTAGGTGGTCGTTTAAGTCCGTTGTGAAAGCCCTGGGCTCAACCTGGGAACTGCAGTGGATACTGGGGCGACTAGAGTGTGGTAGAGGGTAGCGGAATTCCTGGTGTAGCAGTGAAATGCGTAGAGATCAGGAGGAACATCCATGGCGAAGGCAGCTACCTGGACCTAACACTGACACTTGAGGCACGAAAAGCGTGGGGAGGCAACAGGATTAGATACCCCTGGTAGTCCACGCCCTAAACGATGCGAACTGGATGTTGGTGCAATTTGGCAC

>GQIS8NW03G1RUC rank=0292848 x=2773.0 y=1954.0 length=397
TGATACGTCTGTGCCAGCAGCCGCGGTAATACGGAGGGTGCAAGCGTTATCCGGAATCACTGGGTTTAAAGGGTGCGTAGGCGGCCTGATAAGTCAGAGGTGAAAGCTCGCAGCTTAACTGCGGAACTGCCTTTGATACTGTTGGGCTTGAAAGAGGACGAGGTTGGCGGAATGTGGCATGTAGCGGTGAAATGCATAGATATGCCATAGAACACCGATTGCGAAGGCAGCCAGCTAGACCTGCTTTGACGCTGAGGCACGAAAGCGTGGGGAGCAACAGGATTAGATACCCTGGTAGTCCACGCCCTAAACGATGCTCACTCGACGTGTGGGAGCGATTTTGCGCGTCCAAGCGAAAGCGATAAGTGAGCCACCTGGGGAGTACGTCGGCAACGAT

>GQIS8NW03F3I44 rank=0292910 x=2383.0 y=1814.0 length=466
TGATACGTCTGTGCCAGCCGCTGCGGTAATACGAAGGGTGCAAGCGTTACTCGGAATTACTGGGCGTAAAGCGTGCGTAGGTGGTCGTTTAAGTCCGTTGTGAAAGCCCTGGGCTCAACCTGGGAACTGCAGTGGATACTGGGCGACTAGAGTGTGGTAGAGGGGTAGCGGAATTCCTGGTGTAGCAGTGAAATGCGTAGAGATCAGGAGGAACATCCATGGCGAAGGCAGCTACCTGGACCAACACTGACACTGAGGCACGAAAGCGTGGGGAGCAAACAGGATTAGATACCTGGTAGTCCACGCCCTAAACGATGCGAACTGGATGTTGGGTGCAATTTTGGCACGCAGTATCGAAGCTAACGCGTTAAGTTCGCCGCCTGGGGAGTACGGTCGCAAGACTGAAACTCAAAGGAATTGACGGGGGCCCGCGACAAGACGGTGGAGTATGTGGTTAATTCGATGC

>GQIS8NW03G5SW9 rank=0293194 x=2819.0 y=1563.0 length=421
TGATACGTCTGTGCCAGCAGCGGCGGTAATACAGAGGGTGCAAGCGTTGTTCGGAATTATTGGGCGTAAAGCGCGTGTAGGCGGCTTGGCAAGTCAGATGTGAAAGCCCTCGGCTTAACCGAGGAAGTGCGTCTGAAACTGCTGAGCTTGAGTGTCGGAGAGGATGGCGGAATTCCGCAAGTAGAGGTGAAATTCGTAGAGATCAGGAGGAACATCCATGGCGAAGGCAGCTACCTGGACCAACACTGACACTGAGGCACGAAAGCGTGGGGAGCAAACAGGATTAGATACCCTGGTAGTCCACGCCTAAACGATGCGAACTGGATGTTGGGTGCAATTTGGCACGCAGTATCGAAGCTAACGCGTTAAGTTCGTCCGCCTGGGGAGTACGGTCGCAAGACTGAAACTCAAAGGAATTGAC

>GQIS8NW03HGTHP rank=0293626 x=2944.0 y=3515.0 length=266
TGATACGTCTGTGCCAGCCGCTGCGGTAATACAGAGGGTGCAAGCGTTAATCGGAATTACTGGGCGTAAAGCGCACGTAGGCGGTTTCTTAAGTCAGATGTGAAAGCCCCGGGCTCAACCTGGGAATTGCATTTGAAACTGGGAAACTAGAGTGTGTGAGAGGGGGTAGAATTCCAAGTGTAGCGGTGAAATGCGTAGAGATTTGGAGGAATACCAGTGGCGAAGGCGGCCCCCTGGCACAACACTGACGCTCAGGTGCGAAAGCG

>GQIS8NW03GR9SL rank=0293724 x=2665.5 y=1027.0 length=339
TGATACGTCTGTGCCAGCCGCAGCGGTAATACAGAGGGTGCAAGCGTTGTTCGGAATTATTGGGCGTAAAGCGCGTGTAGGCGGCTTGGCAAGTCAGATGTCGAAAGCCCTCGGCTTAACCGAGGAAGTGCGTCTGAAACTGCTGAGCTTGAGTGTCGGAGAGGATGGCGGAATTCCGCAAGTAGAGGTGAAATTCGTAGATATGCGGAGGAACACCGGTGGCGAAGGCGGCCATCTGGACGACCACTGACGCTGAGACGCGAAAGCGTGGGGAGCAAACAGGATTAGATACCCCTGGTAGTCCACGCTGTAAAACGATGAGAACTAGGTGTCGTGGGT

>GQIS8NW03HEA8Q rank=0293923 x=2916.0 y=1240.0 length=408
TGATACGTCTGTGCCAGCCGCGGCGGTAATACGGGGGATGCAAGCGTTATCCGGAATGATTGGGCGTAAAGCGTCCGCAGGTGGTTGTGTGTGTCTATTGTCAAAGCATCACGCTTAACATGATAAAGGCAGTAGAAACTACACGACTAGAGTGCGTTCGGGGCAGAGGGAATTCCTGGTGTAGCGGTGAAATGCGTAGAGATCAGGAAGGACACCGGTGGCGAAAGCGCTCTGCTAGGCCGCAACTGACACTGAGGGACGAAAGCTAGGGGAGCGAATGGGGATTAGATACCCCAGTAGTCCTAGCCGTAAACGATGGATACTAGGCGTTGAGAGTATCGACCCTCTCAGTGCCGTAGCTAACGCGTTAAGTATCCCGCCTGGGGAGTACGCACGCAAGTGTGAAAC

>GQIS8NW03FYYH7 rank=0293956 x=2331.0 y=1437.0 length=460
TGATACGTCTGTGCCAGCCGCAGCGGTAATACGAAGGGTGCAAGCGTTACTCGGAATTACTGGGCGTAAAGCGTGCGTAGGTGGTCGTTTAAGTCCGTTGTGAAAGCCCTGGGCTCAACCTGGGAACTGCAGTGGATACTGGGGCGACTAGAGTGTGGTAGAGGGTAGCGGAATTCCTGGTGTAGCAGTGAAATGCGTAGAGATCAGGAGGAACATCCATGGCGAAGGCAGCTACCTGGACCAACACTGACACTGAGGCACGAAAGCGTGGGGAGCAAACAGGATTAGATACCCTGGTAGTCCACGCCCTAACGATGCGAACTGGATGTTGGGTGCAATTTGGCACGCAGTATCGAAGCTAACGCGTTAAGTTCGCCGCCTGGGGAGTACGGTCGCAAGACTGAAACTCAAAGGAATTGACGGGGGCCCGCACAAGCGGTGGAGTATGTGGTTTAATTCG

>GQIS8NW03G6S53 rank=0294202 x=2830.0 y=3481.0 length=463
TGATACGTCTGTGCCAGCAGCTGCGGTAATACGAAGGGTGCAAGCGTTGTTCGGAATTATTGGGCGTAAAGGGTTCGCAGGCGGGAACCTCAAGTCAGGTGTGAAATCCCCGGGCTCGACCCGGGACGTGCATCTGAAACTGGGTTTCTTGAGTACTGGAGAGGGCAGTGGAATTGCTGGTGTAGGAGTGACATCCGTAGAGATCAGCAGGAACACCGGAGGCGAAGGCGACTGCCTGGCCATGTACTGACGCTGAGGAACGAAAGCGTGGGGAGCAAACAGGATTAGATACCCTGGTAGTCCACGCCGTAAAACGATGATGATTAGATGTGAGGAATGACCCTTCAGTATCGCAGCTCACGCATTAAAATCATCCGCCTGGGGAGTACGGCCGCAACGGCTAAAACTCAAAGGAATTGGACGGGGCCCGCACAAGAGGTGGAGTATGTGGTTTAATTCGAAG

>GQIS8NW03FNIX3 rank=0294232 x=2201.0 y=537.0 length=410
TGATACGTCTGTGCCAGCCGCTGCGGTAATACGAAGGGTGCAAGCGTTACTCGGAATTACTGGGCGTAAAGCGTGCGTAGGTGGTCGTTTAAGTCCGTTGTGAAAGCCCTGGGCTCAACCTGGGAACTGCAGTGGATACTGGGCGACTAGAGTGTGGTAGAGGGTAGCGGAATTCCTGGTGTAGCAGTGAAATGCGTAGAGATCAGGAGGAATATCCATGGCGAAGGCAGCTACCTGGACCAACACTGACACTGAGGCACGAAAGCGTGGGGAGCAAACAGGATTAGATACCCTGGTAGTCCACGCCCTAAACGATGCGAACTGGATGTTGGGTGCAATTTGGCACGCAGTATCGAAGCTAACGGCGTTAAGTTCGCCGCCGTGGGGAGTACGGTCGCAAGACTGAAACT

>GQIS8NW03FR8BB rank=0294595 x=2254.0 y=2949.5 length=507
TGATACGTCTGTGCCAGCCGCAGCGGTAAGACAGAGGCCACAAGCGTTAGGCGGAATCACTGGGCTTAAAGCGTGTGTAGGCGGATCGTTAAGTGCCTTGTGAAATCCCACGGCTTAACCGTGGAATGGCTGGGCATACTGGCGGTCTTGAGCTGCCTAGGGGCGACTGGAACAGACGGTGGAGCGGTGAAATGCGTAGATATCGTCTGGAACGCCTACGGTGAAAACAGGTCGCTGGGGGCAAGCTGACGCTGAGACACGAAAGCTAGGGGAGCGAATGGGATTAGATACCCCAGTAGTCCTAGCCGTAAACGATGGATACTAGGCGTTGAGAGTATCGACCCTCTCAGTGCCGTAGCTAACGCGTTAAGTATCCCGCCTGGGGAGTACGCACGCAAGTGTGAAACTCAAAGGAATTGACGGGGCCGCACAAGCGGTGGAGTATGTGGTTTAATTCGATGCAACGCGAAGAACCTTACCAGGGCTTGACATGTCTGGAACTTCGGT

>GQIS8NW03GCICP rank=0295431 x=2485.0 y=2903.5 length=67
TGATACGTCTGTGCCAGCAGCGGCGGTAATACGTAGGGTGCAAGCGTTAATCGGAATTACTGGGCGT

>GQIS8NW03GFY14 rank=0296609 x=2525.5 y=682.5 length=499
TGATACGTCTGTGCCAGCCGCAGCGGTAATACAGAGGTCCCAAGCGTTGTTCGGATTTACTGGGCGTAAAGGGTGCGTAGGCGGCCGGGTAAGTTTGATGTGAAATCTCCAGGCTCAACCTGGAAACTGCATCGAATACTATCCGGCTCGAGGGTTGGAGGGGAGACTGGAATTCTCGGTGTAGCAGTGAAATGCGTAGATATCGAGAGGAACACCAGTGGCGAAGGCGAGTCTCTGGACAACTCCTGACGCTGAGGCGCGAAAGCTAGGGGAGCAAACGGGATTAGATACCCCGGTAGTCCTAGCCCTAAACGTTGGGTACTAGCTAGTAGGGTTCACATGACTTTACTGGCGAAGCAAAAGTGCTAAGTACCCCGCCTGGGGAGTGTGGTCGCAAGGCTGAAACTCAAAGAAATTGACGGGGGCTCACACAAGCGGTGGAGCATGTGGCTTAATTCGAGGCTACGCGAAGAACCTTATCCTAGACTTGACATGTGCG

>GQIS8NW03GUDKO rank=0297080 x=2689.0 y=934.0 length=437
TGATACGTCTGTGCCAGCCGCTGCGGTAATACGAAGGGTGCAAGCGTTACTCGGAATTACTGGGCGTAAAGCGTGCGTAGGTGGTCGTTTAAGTCCGTTGTGAAAGCCCTGGGCTCAACCTGGGAACTGCAGTGGATACTGGGCGACTAGAGTGTGGTAGAGGGTAGCGGAATTCCTGGTGTAGCAGTGAAATGCGTAGAGATCAGGAGGAACATCCATGGCGAAGGCAGCTACCTGGACCAACACTGACACTGAGGCACGAAAGCGTGGGGAGCAAACAGGATTAGATACCCTGGTAGTCCACGCCCTAAACGATGCGAACTGGATGTTGGGTGCAATTTGGCACGCAGTATCGAAGCTAACGCGTTAAGTTCGCCGCCTGGGGAGTACGGTCGCAAGACTGAACTACAAAGGAATTGACGGGGCCGCACAGCGGT

>GQIS8NW03GXWV1 rank=0297954 x=2729.0 y=2095.0 length=282
TGATACGTCTGTGCCAGCCGCTGCGGTAATACGGAGGGTGCAAGCGTTATCCGGAATCACTGGGTTTAAAGGGTGCGTAGGCGGCCTGATAAGTCAGAGGTGAAAGCTCGCAGCTTAACTGCGGAACTGCCTTTGATACTGTTGGGCTTGAAAGAGGACGAGGTTGGCGGAATGTGGCATGTAGCGGTGAAATGCATAGATATGCCATAGAACACCGATTGCGAAGGCAGCCAGCTAGACCTGCTTTGACGCTCATGCACGAAAGCGTGGGGAGCAAACAGG

>GQIS8NW03FWY4X rank=0298074 x=2308.0 y=3151.0 length=423
TGATACGTCTGTGCCAGCAGCGGCGGTAATACGGAGGGTGCGAGCGTTATCCGGAATCACTGGGCGTAAAGCGCACGTAGGCGGTTTCTTAAGTCAGATGTGAAAGCCCCGGGCTCAACCTGGGAATTGCATTTGAAACTGGGAAACTAGAGTGTGTGAGAGGGGGGTAGAATTCCAAGTGTAGCGGTGAATGCGTAGAGATTTGGAGGAATACCAGTGGCGAAGGCGGCCCCTGGCACAACACTGACGCTCAGGTGCGAAAGCGTGGGGAGCAAACAGGATTAGATACCCTGGTAGTCCACGCCGTAAACGATGTCTACTAGCTGTTCGTGACCTTGTGTCGTGAGTAGCGCAGCTAACGCACTAAGTAGACCGCCTGGGGATACGGTCGTAAGATTAAAACTCAAATGAATTGACGAGGCC

>GQIS8NW03G9QU4 rank=0298767 x=2864.5 y=1198.0 length=491
TGATACGTCTGTGCCAGCCGCTGCGGTAATACGAAGGGTGCAAGCGTTACTCGGAATTACTGGGCGTAAAGCGTGCGTAGGTGGTCGTTTAAGTCCGTTGTGAAAGCCCTGGGCTCAACCTGGGAACTGCAGTGGATACTGGGCGACTAGAGTGTGGTAGAGGGTAGCGGAATTCCTGGTGTAGCAGTGAAATGCGTAGAGATCAGGAGGAACATCCATGGCGAAGGCCAGCTACCTGGACCAACACTGACACTGAGGCACGAAAGCGTTGGGGAGCAAACAGGATTAGATACCCTGGTAGTCCACGCCCTAAACGATGCGAACTGGATGTTGGGTGCAATTTGGCACGCAGTATCGAAGCTAACGCGTTAAGTTCGCCGCCGTGGGGAGTACGGTCGCAGACTGAACTCAAAGGATTGACGGGGCCGCACAAGCGGTGGAGTATGTGGTTAATTCGATGCACGCGAAGACCTTACCTGGCCTTGACATGT

>GQIS8NW03GBBDQ rank=0299218 x=2472.0 y=460.0 length=59
TGATACGTCTGTGCCAGCAGCAGCGGTAATACGGAGGATGCGAGCGTTATCCGGATTCC

>GQIS8NW03HEQBX rank=0299413 x=2921.0 y=315.0 length=324
TGATACGTCTGTGCCAGCCGCCGCGGTAATACGAAGGGTGCAAGCGTTACTCGGAATTACTGGGCGTAAAGCGTGCGTAGGTGGTCGTTTAAGTCCGTTGTGAAAGCCCTGGGCTCAACCTGGGAACTGCAGTGGATACTGGGCGACTAGAGTGTGGTAGAGGGTAGCGGAATTCCTGGTGTAGCAGTGAAATGCGTAGAGATCAGGAGGAACATCCATGGCGAAGGCAGCTACTGGACCAACACTGACACTGAGGCACGAAAGCGTGGGGAGCAAACAGGATTAGACTACCTGGTAGTCCACGCCCTAAACGATGCGAACTGG

>GQIS8NW03F6W67 rank=0299712 x=2422.0 y=257.0 length=298
TGATACGTCTGTGCCAGCAGCGGCGGTAATACAGAGGGTGCAAGCGTTGTTCGGAATTATTGGGCGTAAAGCGCGTGTAGGCGGCTTGGCGAGTCAGATGTGAAAGCCCTCGGCTTAACCGAGGAAGTGCGTCTGAAACTGCTGAGCTTGAGTGTCGGAGAGGATGGCGGAATTCCGCAAGTAGAGGTGAAATTCGTAGATATGGCGGAGGAACACCGGTGGCCGAAGGCGGCCATCTGGACGACCACTGACGCTGAGACGCGAAGCGTGGGGAGCAAAACAGGATTAGATACCCTGG

>GQIS8NW03FN9JB rank=0299948 x=2209.5 y=2229.5 length=97
TGATACGTCTGTGCCAGCAGCAGCGGTAATACGAAGGGTGCAAGCGTTACTCGGAATTACTGGGCGTAAAGCGTGCGTAGGTGGTCGTTTAAGTCCG

>GQIS8NW03GGE2N rank=0301674 x=2530.5 y=957.5 length=302
TGATACGTCTGTGCCAGCCGCGGCGGTAATACGAAGGGGGCTAGCGTTGCTCGGAATGACTGGGCGTAAAGGGCGCGTAGGCGGTTTACACAGTCAGGCGTGAAATTCCTGGGCTTAACCTGGGGGCTGCGTTTGATACGTGTGGACTTGAGGGTGGGAAGAGGCTCGTGGAATTCCCAGTGTAGAGGTGAAATTCGTAGATATTGGGAAGAACACCGGTTGGCGAAGGCGGCGAGCTGGTCCATTTCTGACGCTGAGGCGTCGGAAAGCGTGGGGAGCAAACAGGATTAGATACCCTGGTA

>GQIS8NW03GSZSG rank=0302086 x=2673.0 y=1950.0 length=431
TGATACGTCTGTGCCAGCAGCTGCGGTAATACGGAGGGTGCGAGCGTTATTCGGAATTACTGGGCGTAAAGCGCGTGCAGGCGGGAAGGTAAGTCTGATGTGAAAGCCCCGGGCTTAACCCGGGGAGTGCATTGGAGACTGCTTTTCTTGAGTACTGGAGAGGAAGGGGGAATTCCCGGTGTAGAGGTGAAATTCGTAGAGATCGGGAGGAATACCAGTGGCGAAGGCGCCCTTCTGGACGGTTACTGACGCTGAGACGCGAAAGCGTGGGGAGCAAACAGGATTAGATACCCTGGTAGTCCACGCCGTAAACGATGAGAACTAGGTGTAGCGGGTACTCATTCCTGCTGTGCCGTAGCTAACGCGTTAAGTTCTCCGCCGTGGGAGTTACGGTACGCAAGACTAAAACTCAAAGGAATTGACGGGGCCGC

>GQIS8NW03GL02O rank=0303232 x=2594.0 y=606.0 length=412
TGATACGTCTGTGCCAGCAGCTGCGGTAAGACGGAGGAGGCAAGCGTTATCCGGAATGATTGGGCGTAAAGAGTCCGTAGGTGGAACTTCAAGTCCATTGTCAAAGAGCAAAGCTTAACTTTGTAAAGGCAGTGGAAACTGAAGGTCTAGAGAGGGGCAGGGGCAAAGGGAATTCCTGGTGTAGCGGTGAAATGCGTAGAGATCAGGAAGAACACCGGTGGCGAAAGCGCTTTGCTGGGCCTTATCTGACACTGAGGGACGAAAGCTAGGGGAGCGAGTGGGATTAGATACCCCAGTAGTCCTAGCCGTAAACGATGGATACTAGGTGTGGCCTGGTATCGACCCGGGCCGTGCCGGAGCTAACGCGTTAAGTATCCCGCCTGGGGATACGCACGCAGGTGTGAAACTCAAA

>GQIS8NW03GRBE6 rank=0303860 x=2654.0 y=1536.0 length=449
TGATACGTCTGTGCCAGCCGCGGCGGTAATACAGAGACTGCAAGCGTTGTTCGGATTCATTGGGCGTAAAGGGTCCGCAGGCGGTCGGGTAAGTCGGGTGTGAAATCCCGTGGCCTAACCACGGAATGTCATTCGAAAACTACTCGGCTCGAGGACTGGAGAGGAGACTGGAATGATCGGTGTAGCGGTGAAATGCGTAGATATCGATCAGAACACCAGTAGCGAAGGCGAGTCTCTGGACAGTTCCTGACGCTCATGGACGAAAGCCAGGGGAGCAAACGGGATAGATACCCCGGTAGTCCTGGCCCTAAACGGTGCTTACTTGGTGTGGGGGAGTCGACCCCGTCCGTGCCGAAGCCAACGCGTTAAGTAAGCCGCCTGGGAAGTACGGTCGCAAGATTAAAACTCAAAGAAATTGACGGGGCCTGCACAAGCGGTGGAGTATGTGG

>GQIS8NW03GFZJB rank=0303880 x=2525.0 y=1301.0 length=400
TGATACGTCTGTGCCAGCCGCGGCGGTAATACAGAGGGTGCAAGCGTTAATCGGAATTACTGGGCGTAAAGCGCACGTAGGCGGTTTCTTAAGTCAGATGTGAAAGCCCCGGGCTCAACCTGGGAATTGCATTTGAAACTGGGAAACTAGAGTGTGTGAGAGGGGGGTAGAATTCCAAGTGTAGCGGTGAAATGCGTAGAGATTTGGAGGAATACCAGTGGCGAAGGCGGCCCCTGGCACAACACTGACGCTCAGGTGCGAAAGCGTGGGGAGCAAACAGGATTAGATACCCTGGTAGTCCACGCCGTAAACGATGTCTACTAGCTGTTCGTGACCTTGTGTCGTGAGTAGCGCAGCTAACGCACTAAGTAGACCGCCTGGGGAGTACGGTCGCAAGATT

>GQIS8NW03FKN2I rank=0304469 x=2168.0 y=2376.0 length=399
TGATACGTCTGTGCCAGCCGCGGCGGTAATACGGAGGGTGCGAGCGTTAATCGGAATTACTGGGCGTAAAGGGTGCGTAGGTGGTTGTATAAGTTATCTGTGAAATTTTTTGGGCTTAACCTGGAGTGGTCAGATGATACTGTATGACTGGAGTATAGGAGAGGGTAGTGGAATTTTCCGGTGTAGCGGTGAAATGCGTAGAGATCGGAGGAACACCAGTGGCGAAGGCGACTACCTGGCCTGATACTGACACTGAGGCACGAAAGCGTGGGGAGGCAAACAGGACTAGATACCCTGGTAGTCCACGCTGTAAACGATGTCAACTAGCCGTTGGTCATATAGAAGTAGATTAGTTGGCGCAGCAAACGCGANAAGTTAGACCGCCTGGGGAGGTACGGT

>GQIS8NW03GYDPP rank=0304745 x=2734.0 y=3419.0 length=239
TGATACGTCTGTGCCAGCAGCAGCGGTAATACGGAGGGTGCAAGCGTTATCCGGAATCACTGGGTTTAAAGGGTGCGTAGGCGGCCTGATAAGTCAGAGGTGAAAGCTCGCAGCTTAACTGCGGAACTGCCTTTGATACTGTTGGGCTTGAAAGAGGACGAGGTTGGCGGAATGTGGCATGTAGCGGTGAAATGCATAGATATGCCATAGAACACCGATTGCGAAGGCAGCCAGCTAGA

>GQIS8NW03GBHX7 rank=0306563 x=2474.5 y=781.0 length=505
TGATACGTCTGTGCCAGCAGCTGCGGTAAGACGTAGGATGCAAGCGTTGTCCGGAATTATTGGGCGTAAAGAGTTTGTAGGCGGCATATCAAGTCTGGGGTTAAATCCCGTGGCTCAACCACGGATCGGCCTTGGATACTGGTAAGCTAGAGTGCAGAAGAGGCAAGGGGAATTCCCAGTGTAGCGGTGAAATGCGTAGATATTGGGAGGAACACCAGTGGCGTAAGCGCCTTGCTGGGCTGTAACCGACGCTGAGAAACGAAAGCCAGGGGAGCAAATGGGATTAGATACCCCAGTAGTCCTGGCCGTAAACGATGGATACTAGGTGTTGTGGGTATCGACCCCTGCAGTGCCGTAGCTAACGCGATAAGTATCACGCCTGGGGAGTACGCACGCAAGTGTGAAACTCAAAGGAATTGACGGGGGCCCGCACAAGCGGTGGAACATGTGGTTATTTCGAAGCAACGCGAAGAACCTTACCAGGACTTGACATCTACGGAATCCT

>GQIS8NW03HG1UD rank=0306645 x=2947.5 y=2051.0 length=366
TGATACGTCTGTGCCAGCAGCAGCGGTAATACAGAGGGTGCAAGCGTTGTTCGGAATTATTGGGCGTAAAGCGCGTGTAGGCGGCTTGGCAAGTCAGATGTGAGAGCCCTCGGCTTAACCGAGGAAGTGCGTCTGAAACTGCTGAGCTTGAGTGCCGGAGAGGATGGCGGAATTCCGCAAGTAGAGGTGAAATTCGTAGATATGCGGAGGAACACCGGTGGCGAAGGCGGCCATCTGGACGACCACTGACGCTGAGACGCGAAAGCGTGGGGAGCAAACAGGATTAGACTACCCTGGTAGTCCACGCTAGTAAACGATGAGAACTAGGTGTCGTGGTGTTCGACCCCGCGGTGCCGTAGCTAACGC

>GQIS8NW03GFJAW rank=0306686 x=2520.0 y=742.0 length=482
TGATACGTCTGTGCCAGCCGCAGCGGTAAGACGGAGGAGGCAAGCGTTATCCGGAATGATTGGGCGTAAAGAGTCCGTAGGTGGAACTTCAAGTCCATTGTCAAAGAGCAAAGCTTAACTTTGTAAAGGCAGTGGAAACTGAAGGTCTAGAGAGGGGCAGGGGCAAAAGGGAATTCCTGGTGTAGCGGTGAAATGCGTAGAGATCAGAAAGAACACCGGTGGCGAAAGCGCTTTGCTGGGCCTTATCTGACACTGAGGGACGAAAGCTAGGGGAGCGAATGGGATTAGATACCCCAGTAGTCCTAGCCGTAAACGATGGATACTAGGTGTGGCCTGTATCGACCCGGGCCGTGCCGGAGCTAACGCGTTAAGTATCCCGCCTGGGGAGTACGCACGCAAGTGTGTAACTCAAAGGAATTGACGGGGCCCGCACAAGCGGTGGAGTATGTGGTTAAGTTCGATGCAACGCGAAGAACCTTACC

>GQIS8NW03HBPJK rank=0307088 x=2886.0 y=2686.0 length=360
TGATACGTCTGTGCCAGCCGCAGCGGTAATACGAAGGGTGCAAGCGTTACTCGGAATTACTGGGCGTAAAGCGTGCGTAGGTGGTCGTTTAAGTCCGTTGTGAAAGCCCTGGGCTCAACCTGGGAACTGCAGTGGATACTGGACGACTAGAGTGTGGTAGAGGGTAGCGGAATTCCTGGTGTAGCAGTGAAATGCGTAGAGATCAGGAGGAACATCCATGGCGAAGGCAGCTACCTGGACCAACACTGACACTGAGGCACGAAAGCGTGGGGAGCAAACAGGATTAGATACCCTGGTAGTCCACGCCCTAAACGATGCGACTGGATGTTGGTGCAATTTGGCACGCAGTATCGAAGCTAA

>GQIS8NW03HA1QN rank=0307130 x=2879.0 y=509.0 length=450
TGATACGTCTGTGCCAGCCGCCGCGGTAAGACGAACCGAGCGAACGTTGTTCGGAATCACTGGGCTTAAAGGGCGCGTAGGCGGGTGATCAAGTCCGGGGTGAAATCCTCCAGCTCAACTGGAGAACTGCCTCGGATACTGGTTGCCTCGAGGAAGGTAGGGGTGTGTGGAACGTTCAGTGGAGCGGTGAAATGCATTGATATTGAACGGAACTCCGGTGGCGAAGGCGACACACTGGACCTTTTCTGACGCTGAGGCGCGAAAGCTAGGGGAGCAAACGGGATTAGATACCCCGGTAGTCCTAGCCCTAAACGTTGGGTACTAGCTAGTAGGGTTCACATGACTTTACTGGCGAAGCAAAAGTGCTAAGTACCCCGCCTGGGGAGTATGGTCGCAAGGCTGAAACTCAAAGAAATTGACGGGGCGTCACACAAGCGGTGGAGCATGTGG

>GQIS8NW03FU2UC rank=0307453 x=2287.0 y=658.0 length=352
TGATACGTCTGTGCCAGCAGCGGCGGTAATACGGAGGATGCGAGCGTTATCCGGATTCATTGGGTTTAAAGGGTGCGCAGGCGGGGCATTAAGTCAGTGGTGAAATAAGACGGCTCAACTGTCTGGCTGCCATTGATACTGATGTTCTAGAGTGTAATTGGAGTGGGCGGAATGTGTCATGTAGCGGTGAAAATGCTTAGATATGACACAGAACACCGATCGCGAAGGCAGCTCACTAGTTAAGACTGACGCTCATGCACGAAAAGCGTGGGGATCAAACAGGATTAGATACCCTGGTAGTCCACGCTGTAAACGATGATTACTCGATGTTGGCGATATACAGTCAGTGTCT

>GQIS8NW03FMYS6 rank=0307574 x=2194.0 y=3112.0 length=58
TGATACGTCTGTGCCAGCAGCCGCGGTAAAACGTAAGGGGCGAACGTTGCTCGGAATT

>GQIS8NW03F0TAQ rank=0307741 x=2352.0 y=1984.0 length=385
TGATACGTCTGTGCCAGCCGCGGCGGTAATACAGAGGTCCCAAGCGTTGTTCGGATTCACTGGGCGTAAAGGGTGCGTAGGCGGTCGGGTAAGTCTGATGTGAAAGCTCGGAGCTCAACTCCGAAATGGCATCGGATACTATTCGGCTAGAGGAATGGAGGGGAGACTGGAATTCTCGGTGTAGCAGTGAAATGCGTGGATATCGAGAGGAACACCAGTGGCGAAGGCGAGTCTCTGGACATTTTCCTGACGCTGAGGCACGAAAGCCAGGGGAGCAAACGGGATTAGATACCCCGGTAGTCCTGGCCCTAAACGGTGCGCATTTTGCTGTAAGAGGAATCGACCCCGTTTTGTGGCGAAGCTAACGGCGTTAAATGCGCCGCCT

>GQIS8NW03GYUIK rank=0309086 x=2740.5 y=618.0 length=459
TGATACGTCTGTGCCAGCCGCTGCGGTAATACGAAGGGTGCAAGCGTTACTCGGAATTACTGGGCGTAAAGCGTGCGTAGGTGGTCGTTTAAGCCCGTTGTGAAAGCCCTGGGCTCAACCTGGGAACTGCAGTGGATACTGGGCGACTAGAGTGTGGTAGAGGGTAGCGGAATTCCTGGTGTAGCAGTGAAATGCGTAGAGATCAGGAGGAACATCCATGGCGAAGGCAGCTACCTGGACCAACACTGACACTGAGGCACGAAAGCGTGGGGAGCAAACAGGATTAGATACCCTGGTAGTCCACGCCCTAAACGATGCGAACTGGATGTTGGGTGCAATTTGGCACGCAGTATCGAAGCTAACGCGTCAAGTTCGCCGCCGTGGGGAGTACGGTCGCAAGCTGAAACTCAAAGGATTGACGGGGCCGCACAAGCGGTGGAGTATGTGGTTTAATTCGAT

>GQIS8NW03GP0JG rank=0309151 x=2639.5 y=2218.0 length=371
TGATACGTCTGTGCCAGCCGCCGCGGTAATACGAAGGGTGCAAGCGTTACTCGGAATTACTGGGCGTAAAGCGTGCGTAGGTGGTCGTTTAAGTCCGTTGTGAAAGCCCTGGGCTCAACCTGGGAACTGCAGTGGATACTGGGCGACTAGAGTGTGGTAGAGGGTTAGCGGAATTCCTGGTGTAGCAGTGAAATGCGTAGAGATCAGGAGGAACATCCATGGCGAAGGCAGCTACCTGGACCAACACTGACACTGAGGCACGAAAGCGTGGGGAGCAAACAAGATTAGATACCCTGGTAGTCCACGCCCTAAACGATGCGAACTGGATGTTGGGTGCAATTTGGCACGCAGTATCGAAGCTAACGCGTTAA

>GQIS8NW03FM65I rank=0309364 x=2197.5 y=1636.5 length=331
TGATACGTCTGTGCCAGCCGCCGCGGTAATACGAAGGGTGCAAGCGTTGTTCGGAATTATTGGGCATAAAGGGTTCGCAGGCGGGAACCTCAAGTCAGGTGTGAAATCCCCGGGCTCAACCCGGGACGTGCATCTGAAAACTGGGTTTCTTGAGTACTGGAGAGGGCAGTGGAATTGCTGGTGTAGGAGTGACATCCGGTAGAGATCAGCAGGGAACACCGGAGGCGAAGGCGACTGCCTGGCCATGTACTGACGCTGAGGAACGAAAGCGTGGGGAGCAAACAGGATTAGATACCCTGGTAGTCCACGCCGTAAACGATGATGACTAGAT

>GQIS8NW03GNBUD rank=0310189 x=2608.0 y=3875.5 length=487
TGATACGTCTGTGCCAGCAGCTGCGGTAATACGGAGGGTGCAAGCGTTACCCGGATTTACTGGGTGTAAAGGGCGTGTAGGCGGTCTCTCAAGTCCGATGCTAAAGACCAAGGCTCAACCTCGGGAGTGCGTTGGATACTGTGAGGCTAGACGGTCGGAGAGGGTAGCGGAATTTCCGGAGTAGCGGTGAAATGCGCAGATACCGGAAGGAACGCCGATAGCGAAAGCAGCTACCTGGACGATTTGTGACGCTGAGGCGCGAAAGCGTGGGGAGCAAACCGGATTAGATACCCGGGTAGTCCACGCCCTAAACATTGAGTGCTGGGTGTCCGACATCTGTTGGGTGCCGTAGCTAACGCGTTAAGCACTCCACCTGGGAAGTACGGTCGCAAGACTGAAACTCAAAGGAATTGACGGGGGCCCGNACAAGCGGTGGAGCATGTGGTTTAATTCGAAGCAACGCGCAGAACCTTACAGGTCTTGACAT

>GQIS8NW03GSQTC rank=0310663 x=2670.0 y=2606.5 length=446
TGATACGTCTGTGCCAGCCGCAGCGGTAATACGTAGGGTGCGAGCGTTAATCGGAATTACTGGGCGTAAAGCGTGCGCAGGCGGTTTGATAAGCCAGATGTGAAATCCCCGAGCTCAACTTGGGAACTGCGTTTGGAACTGTCAGACTAGAGTGCGTCAGAGGGGGTGGAATTCCGCGTGTAGCAGTGAAATGCGTAGAGATGCGGAGGAACACCGATGGCGAAGGCAGCCCCCTGGGATGACACTGACGCTCATGCACGAAAGCGTGGGGAGCAAACAGGATTAGATACCCTGGTAAGTCCACGCCCTAAACGATGTCAATTAGCTGTTGGGGTTAGAATCCCTGGTAGCGTAGCTAACGCGTGAAATTGACCGCCTGGGGAGTACGGCCGCAAGGTTAAAACTCAAAGGAATTGACGGGGCCCGCACAAGCGGTGGATGGATGT

>GQIS8NW03FNGV3 rank=0311050 x=2200.0 y=1969.0 length=376
TGATACGTCTGTGCCAGCCGCGGCGGTAATACGAAGGGGTGCAAGCGTTACTCGGAATTACTGGGGCGTAAAGCGTGCGTAGGTGGTCGTTTAAGTCCGTTGTGAAAGCCCTGGGCTCAACCTGGGAACTGCAGTGGATACTGGGCGACTAGAGTGTGGTAGAGGGTAGCGGAATTCCTGGTGTAGCAGTGAAATGCGTAGAGATCAGGAGGAACATCCATGGCGAAGGCAGCTACCTGGACCAACACTGACACTGAGGCACGAAAGCGTGGGGAGCAAACAGGATTAGATACCCTGGTAGTCCACGCCCTAAACGATGCGAACTGGATGTTGGTGCAATTTGGCACGCAGTATCGAAGCTAACGCGTTAAGTTCG

>GQIS8NW03GVY6X rank=0311423 x=2707.5 y=1879.0 length=416
TGATACGTCTGTGCCAGCCGCCGCGGTAATACGGAGGGTGCAAGCGTTATCCGGAATCACTGGGTTTAAAGGGTGCGTAGGCGGCCTGATAAGTCAGAGGTGAAAGCTCGCAGCTTAACTGCGGAACTGCCTTTGATACTGTTGGGCTTGAAAGAGGACGAGGTTGGCGGAATGTGGCATGTAGCGGTGAAAATGCATAGATATGCCATAGAACACCGATTGCGAAGGCAGCCAGCTAGACCTGCTTTGACGCTGAGGCACGAAAGCGTGGGGAGCAAACAGGATTAGATACCCTGGTAGTCCACGCCCTAAACGATGCTCACTCGACGTGTGGGAGCGATTTTGCGCGTCCAAGCGAAAGCGATAAGTGAGCCACCTGGGGAGTACGGTCGGCAACGATGAAACTCAAAGGAATT

>GQIS8NW03GIHA9 rank=0311525 x=2553.0 y=2963.5 length=414
TGATACGTCTGTGCCAGCCGCCGCGGTAAGACAGAGGGTGGCGAGCGTTGTTCGGTAATTACTGGGCTTAAAGGGCGCGTAGGCGGTGGTGGTAAGTCTGGGGTGGAATGCTACAGCTCAACTGTAGAGCTGCCTTGGAAACTGCATTACTTGAGTCGGTGAGGGGAAGGCGGAATTCCTGGTGTAGCGGTGAAATGCGTAGATATCAGGAGGAAGGTCTGTGGCGAAGGCGGCCTTCTGGCACTTGACTGACGCTGAGGCGCGAAAGCGTGGGGAGCAAACAGGATTAGATACCCTGGTAGTCCACGCCCTAAACGGTGGGTATTAGGTGTGGGGCCTTCATGGGTTCCGTGCCGTAGCGAAAGCATTAATACCCCGCCTGGGGAGTACGGCCGCAAGGTTGAAACTCAAAGG

>GQIS8NW03G7MX9 rank=0311914 x=2840.0 y=1119.0 length=357
TGATACGTCTGTGCCAGCAGCTGCGGTAAGACGGAGGAGGCAAGCGTTATCCGGAATGATTGGGCGTAAAGAGTCCGTAGGTGGAACTTCAAGTCCATTGTCAAAGAGCAAAGCTTAACTTTGTAAAGGCAGTGGAAACTGAAGGTCTAGAGAGGGGCAGGGGCAAAGGGAATTCCTGGTGTAGCGGTGAAATGCGTAGAGATCAGGAAGAACACCGGTGGCGAAAGCACTCTGCTGGGCCGACACTGACACTGAGAGACGAAAGCTAGGGGAGCGAAGTGGATTAGATACCCCAGTAGTCCTAGCCGTAAACGATGGATACTAGGCGCTGTGCGTATCGACCCGTGCAGTGCTGTA

>GQIS8NW03GL8JP rank=0312504 x=2596.0 y=2099.0 length=406
TGATACGTCTGTGCCAGCCGCCGCGGTAATACGGAGGGTGCAAGCGTTATCCGGATTCACTGGGTTTAAAGGGTGCGTAGGTGGTTTTGTAAGTCAGTGGTGAAAGCCTGCAGCTTAACTGTAGAATTGCCATTGATACTGCTTAACTTGAATCAAGTCGAGGTGGATGGAATAAATCATGTAGCGGTGAAATGCTTAGATATGATTTAGAACACCAATTGCGAAGGCAGTTCACTAGGCTTGTATTGACACTAAGGCACGAAAGCGTGGGGGATCAAACAGGATTAGATACCCTGGTAGTCCACGCCCTAAACGATGTATACTCGACATATGCGATACACTGTATNTGTCCAAGCGAAAGCGTTAAGTATACCACCTGGGAAGTACGACCGCAAGGTTGAAACTC

>GQIS8NW03FW5UG rank=0312689 x=2310.0 y=3654.5 length=499
TGATACGTCTGTGCCAGCAGCCGCGGTAATACGAAGGGTGCAAGCGTTACTCGGAATTACTGGGCGTAAAGCGTGCATAGGTGGTCGTTTAAGTCCGTTGTGAAAGCCCTGGGCTCAACCTGGGAACTGCAGTGGATACTGGACGACTAGAGTGTGGTAGAGGGTAGCGGAATTCCTGGTGTAGCAGTGAAATGCGTAGAGATCAGGAGGAACATCCATGGCGAAGGCAGCTACCTGGACCAACACTGACACTGAGGCACGAAAGCGTGGGGAGCAAACAGGATTAGATACCCTGGTAGTCCACGCCCTAAACGATGCGAACTGGATGTTGGGTGCAATTTGGCACGCAGTATCGAAGCTAACGCGTTAAGTTCGCCGCCTGGGGAGTACGGTCGCAAGACTGAAACTCAAAGGAATTGACGGGGGCCGCACAGGCGGTGGAGTATGTGGTTTAATTCGATGCAACGCGAAGAACCTTACCTGGCCTTGACATGTCGAG

>GQIS8NW03GFZ2L rank=0312768 x=2525.0 y=1995.0 length=172
TGATACGTCTGTGCCAGCAGCGGCGGTAATACGAAGGGTGCAAGCGTTACTCGGAATTACTGGGCGTAAAGCGTGCGTAGGTGGTCGTTTAAGTCCGGTTGTGAAAGCCCCTGGGCTCAACCTGGGAACTGCAGTGGATACTGGGCGACTAGAGTGTGGTAGAGGGTAGCGG

>GQIS8NW03G8C1G rank=0312860 x=2848.5 y=2162.5 length=280
TGATACGTCTGTGCCAGCAGCCGCGGTAATACGTAGGTGGCGAGCGTTGTCCGGAATTACTGGGTGTAAAGGGCGTGTAGGTGGGAATGTAAGTCAGATGTGAAATTCTGGGGCTCAACCCCAGCGCTGCATCTGAAACTATATTTCTTGAGTGCTGGAGAGGAAAGCGGAATTCCTAGTGTAGCGGTGAAATGCGTTAGATATTAGGAGGAACACCAGTGGCGAAGGCGGCTTTCTGGACAGTAACTGACGCTGAGGCGCGAAAGCGTGGGGAGCAAAC

>GQIS8NW03GYNBA rank=0312999 x=2737.5 y=3572.0 length=468
TGATACGTCTGTGCCAGCCGCAGCGGTAATACGTAGGGTGCGAGCGTTAATCGGAATTACTGGGCGTAAAGCGTGCGCAGGCGGTTTTGTAAGACAGCTGTGAAATCCCCGGGCTTAACCTGGGAACTGCGGTTGTGACTGCAAGGCTAGAGTATGGCAGAGGGGGTGGATTCCGACGTAGTAGCAGTGAAATGCGTAGAGATGTGGAGGAACACCGATGGCGAAGGCAGCCCCCTGGGCCAATACTGACGCTCATGCACGAAAGCGTGGGGAGCAAACAGGATTAGATACCCTGGTAGTCCACGCCCTAAACGATGTCGACTAGTTGTTCGGAGAGGAGACTCTCTGAGTAACGCAGCTAACGCGTGAAGTCGACCGCCTGGGGAGTACGGTCGCAAGATTAAAACTCAAAGGAATTGACGGGGACCCGCACAAGCGGTGGATGATGTGGATTAATTCGATGCAACG

>GQIS8NW03FPAHR rank=0313486 x=2221.5 y=973.0 length=253
TGATACGTCTGTGCCAGCAGCGGCGGTAAGACGAACCGAGCGAACGTTGTTCGGAATCACTGGGCTTAAAGGGCGCGTAGGTCGGGTGATCAAGTACCGGGGTGAAATCCTCCAGACTCAACTGGAGAACTGCCTCGGATACTGGTTGCCTCGAGGAAGGTAGGGGTGTGTGGAACGTTCAGTGGAGCGGTGAAATGCATTGATATTGAACGGAACTCCGGTGGCGAAGGCGACACACTGGACCTTTTCTGAC

>GQIS8NW03GUKKR rank=0313496 x=2691.0 y=1817.5 length=464
TGATACGTCTGTGCCAGCAGCCGCGGCGGTAATACGTAGGTGGCGAGCGTTGTCCGGATTTACTGGGTGTAAAGGGCGTGTAGGCGGGAATGTAAGTCAGATGTGAAACTCCGGGGCTCAACCTCGGAACTGCATCTGAAACTATGTTTCTTGAGTGATGGAGTAGGAAAGCGGTATTCCTAGTGTAGCGGTGAAATGCGTAGATATTAGGAGGAACACCAGTGGCGAAGGCGGCTTTCTGGACATTAACTGACGCTGAGGCGCGAAAGCGTGGGGAGCAAACAGGATTAGATACCCTGGTAGTCCACGCTGTAAAACGATGGATACTAGGTGTGGGAGGTATCGACCCCTTCCGTGCCGCAGTTAACACAATAAGTATCCCACCTGGGGAGTACGGCCGCAAGGTTGAAACTACAAGGAATTGACGGGGCCCGCACAAGCAGTGGAGTATGTGGTTTAATTCG

>GQIS8NW03FSSIO rank=0313750 x=2261.5 y=462.5 length=236
TGATACGTCTGTGCCAGCCGCTGCGGTAAGACGAACCGAGCGAACGTTGTTCGGAATCACTGGGCTTAAAGGGCGCGTAGGCGGGTGATCAAGTCCGGGGGTGAAATCCTCCAGCTCAACTGGAGAACTGCCTCGGATACTGGTTGCCTCGAGGAAGGTAGGGGTGTGTGGAACGTTCAGTGGAGCGGTGAAATGCATTGATATTGAACGGAACTCCGGTGGCGAAGGCGACACAC

>GQIS8NW03GJ2E0 rank=0314329 x=2571.0 y=3242.0 length=397
TGATACGTCTGTGCCAGCAGCAGCGGTAAGACGTAGGGTCCGAGCGTTGTCCGGATTTACTGGGCGTAAAGAGCGCGTAAGCGGTCTGTTAAGTGTGAAGTGAAATCTCCAGGGCTCAACCCGGAAACTGCTCTACATACTGGCAGACTTGGGGAATGCAGAGGTGAATAGAATTCCTGGTGTAGCGGTGAAATGCGTAGATATCAGGAGGAATACCCATGGCGAAGGCAGTTCACTGGGCATTATCTGACGCTGAGGCGCGAAAGCGTGGGTAGCAAACAGGATTAGATACCCTGGTAGTCCACGCCCTAAACGATGGATGCTAGGCGTAAGAGGTATCGACCCCTCTTGTGTCCGCAGCTAACGCATTAAGCATCCCGCCTGGGGAGTACGGCCG

>GQIS8NW03GMN68 rank=0315144 x=2601.0 y=1906.0 length=386
TGATACGTCTGTGCCAGCAGCTGCGGTAATACGGAGGGTGCAAGCGTTATCCGGAATCACTGGGTTTAAAGGGTGCGTAGGCGGCCTGATAAGTCAGAGGTGAAAGCTCGCAGCTTAACTGCGGAACTGCCTTTGATACTGTTGGGCTTGAAAGAGGACGGGGTTGGCGGAATGTGGCATGTAGCGGTGAAATGCATAGATATGCCATAGAACACCGATTGCGAAGGCAGCCAGCTAGACCTGCTTGACGCTGAGGCACGAAAGCGTGGGGAGGCAAACAGGATTAGATACCCTGGTAGTCCACGCCCTAAACGATGCTCACTCGACGTGTGGGAGCGATTTTGCGCGTCCAAGCGAAGCATAAGTGAGCCACCTGGGGAGTACGT

>GQIS8NW03GFB7E rank=0315241 x=2517.0 y=3832.0 length=472
TGATACGTCTGTGCCAGCAGCTGCGGTAAGACGAACCGAGCGAACGTTGTTCGGAATCACTGGGCTTAAAGGGCGCGTAGGCGGGTGATCAAGTCCGGGGTGAAATCCTCCAGCTCAACTGGAGAACTGCCTCGGATACTGGTTGCCTCGAGGAAGGTAGGGGTGTGTGGAACGTTCAGTGGAGCGGTGAAATGCATTGATATTGAACGGAACTCCGGTGGCGAAGGCGGCACACTGGACCTTTTCTGACGCTGAGGCGCGAAAGCTAGGGGAGCAAACGGGGATTAGATACCCCCGGTAGTCCTAGCCCTAAAACGTTGGGTACTAGCTAGTAGGGTTCACATGACTTTACTGGCGAAGCAAAAGTGCTAAGTACCCCGCCTGGGGAGTATGGTCGCAAGGCTGAAACTCAAAGAAATTGACGGGGCGTCACACAAGCGGTGGAGGCATGTGGCTTAATTCGATGCAACGC

>GQIS8NW03HDS9N rank=0315704 x=2910.0 y=2521.5 length=357
TGATACGTCTGTGCCAGCCGCTGCGGTAATACGGAGGGTGCAAGCGTTATCCGGAATCACTGGGTTTAAAGGGTGCGTAGGCGGCCTGATAAGTCAGAGGTGAAAGCTCGCAGCTTAACTGCGGAACTGCCTTTGATACTGTTGGGCTTGAAGGAGGACGAGGTTGGCGGAATGTGGCATGTAGCGGTGAAATGCATAGATATGCCATAGAACACCGATTGCGAAGGCAGCCAGCTAGACCTGCTTTGACGCTGAGGCACGAAAGCGTGGGGAGCAAACAGGATTAGATACCCTGGTAGTCCACGCCCTAAACGATGCTCACTCGACGTGTGGGAGCGGATTTTGCGCGTCCAAGCG

>GQIS8NW03GA46A rank=0316490 x=2470.0 y=608.0 length=307
TGATACGTCTGTGCCAGCAGCGGCGGTAATACGGAGGGTGCAAGCGTTAATCGGAATTACTGGGCGTAAAGCGCACGCAGGCGGTTTGTTAAGTCAGATGTGAAATCCCCGGGCTCAACCTGGGAACTGCATCTGATACTGGCAAGCTTGAGTCTCGTAGAGGGGGGTAGAATTCCAGGTGTAGCGGTGAAATGCGTAGAGATCTGGAGGAATACCGGTGGCGAAGGCGGCCCCCTGGACGAAGACTGACGCTCAGGTGCGAAAGCGTGGGGAGCAAACAGGATTAGATACCCTGGTAGTCCACGCC

>GQIS8NW03GDMOA rank=0316776 x=2498.0 y=1912.0 length=77
TGATACGTCTGTGCCAGCCGCCGCGGTAATACGGAGGATGCAAGCGTTATCCGGAATGATTGGGCGTAAAGCGTTCC

>GQIS8NW03G0KWG rank=0317049 x=2759.5 y=3646.0 length=523
TGATACGTCTGTGCCAGCCGCCGCGGTAATACGGAGGGTGCAAGCGTTAATCGGAATTACTGGGCGTAAAGCGCACGCAGGCGGTTTGTTAAGTCAGATGTGAAATCCCCGGGCTCAACCTGGGAACTGCATCTGATACTGGCAAGCTTGAGTCTCGTAGAGGGGGGTAGAATTCCAGGTGTAGCGGTGAAATGCGTAGAGATCTGGAGGAATACCGGTGGCGAAGGCGGCCCCCTGGACGAAGACTGACGCTCAGGTGCGAAAAGCGTGGGGAGCAAACAGGATTAGATACCCTGGTAGTCCACGCCGTAAACGATGTCGACTTGGAGGTTGTGCCCTTGAGGCGTGGCTTCCGGAGCTAACGCGTTAAGTCGACCGCCTGGGGAGTACGGCCGCAAGGTTAAAACTCAAATGAATTGACGGGGCCCGCACAAGCGGTGGAGCATGTGTTTAATTCGATGCAACGCGAAGAACCTTACCTGGTCTTGACATCCACGGAAGTTTTCAGAGATGAGAATGTGCC

>GQIS8NW03G0W22 rank=0318154 x=2763.5 y=3052.0 length=467
TGATACGTCTGTGCCAGCCGCAGCGGTAATACGTAGGGTGCAAGCGTTAATCGGAATTACTGGGCGTAAAGGGTGCGCAGGCGGTATTGTAAGCCAGATGTGAAATCCCCGGGCTCAACCTGGGAACTGCGTTTTGGAACTGCAATGCTAGAGTGTGTCAGAGGGGGGTGGAATTCCACGTGTAGCAGTGAAATGCGTAGAGATGTGGAGGAACACCGATGGCGAAGGCAGCCCCCTGGGATAACACTGACGCTCAGGCACGAAAGCGTGGGGAGCAAACAGGATTAGATACCCTGGTAGTCCACGCCCTAAACGATGACAGCTAGCCGTTGGAACCTCGGTTCTTGGTGGCGTAGCTAACGCGAGAAGTTGTCCGCCTGGGGAGTACGGTCGCAAGATTAAAACTCAAAGGATTAGACGGGGCCCGCACAAGCGGTGGATGATGTGGATTAATTCGATGCAACGCG

>GQIS8NW03HDR2T rank=0318286 x=2910.5 y=979.0 length=416
TGATACGTCTGTGCCAGCCGCGGCGGTAATACGGACCGGACAAACGTTATTCGGAATCACTGGGCTTAAAGAGTTCGTAGGCGGCTCAGAAAGTTGGGTGTGAAAGCCCTCGGCTCAACCGAGGAATTGCGCTCAAAACTACTGAGCTTGAGGAAGGTAGGGGTAAGCGGAACTGATGGTGGAGCGGTGAAATGCGTTGATATCATCAGGAACACCAGTGGCGAAGGCGGCTTACTGGGCCTTTTCTGACGCTGAGGAACGAAAGCTAGGGTAGCGAACGGGATTAGATACCCCGGTAGTCCTAGCTGTAAACGATGAGCACTAGATCGAGGGGACCTCCACATCCTCTTGGTCGTAGCGAAAGTGTTAAGTGCTCCGCCTGGGGAGTATGGTCGCAAGGCTGAAACTCAAAGGAA

>GQIS8NW03G0TQB rank=0318297 x=2762.0 y=2801.0 length=344
TGATACGTCTGTGCCAGCAGCGGCGGTAATACGGAGGATGCGAGCGTTATCCGGATTCATTGGGTTTAAAGGGTGCGCAGGCGGGGCATTAAGTCAGTGGTGAAATAAGACGGCTCAACTGTCTGGCTGCCATTGATACTGATGTTCTAGAGTGTAATTGGAGTGGGCGGAATGTGTCATGTAGCGGTGAAATGCTTAGATATGACACAGAACACCGATCGCGAAGGCAGCTCACTAAGTTAAGACTGACGCTCATGCACGAAAGCGTGGGGATCAAACAGGATTAGATACCCTGGTAGTCCACGCTGTAAACGATGATTACTCGACTGTTGGCGATATACAGT

>GQIS8NW03GX9SC rank=0318419 x=2733.5 y=2426.0 length=402
TGATACGTCTGTGCCAGCAGCCGCGGTAATACGTAGGGGGCAAGCGTTGTCCGGATTTACTGGGTGTAAAGGGCGCGCAGGCGGGTTAGCAAGTCAGAGGTGAAATCCTACAGCTTAACTGTAGAACTGCCTTTGAAACTGTTAATCTTGAGTGCGGAAGAGAGAGACGGAATTCCAGGTGTAGCGGTGAAATGCGTAGATATCTGGAAGAACACCAGTAGCGAAGGCGGTCTCTTGGTCCGTTACTGACGCTCAGGCGCGAAAGCGTGGGGAGCAAACAGGATTAGATACCCTGGTAGTCCACGCCCTAAACGATGAATACTAGGTGTTGTTCTTTTGATCAGCGCCGCAGCTAACGCATTAAGTATCCACCTGGGGAGTACGATCGCAAGGTTGAAACTC

>GQIS8NW03G68AD rank=0318462 x=2835.5 y=2595.0 length=213
TGATACGTCTGTGCCAGCCGCAGCGGTAATACGAGGGGTCCTAGCGTTGTTCGGAATCATTGGGCGTAAAGAGTCTGTAGGCGGCCATGTAAGTCAGGTGTGAAAGCCCCGGGCTCAACCCGGGAAGTGCCATTTGATACTGCATGGCTTGAATGTTGGAGAGGTAGTAGAATTCCAGGTGTAGTGGTGAAAATACGTAGATATCTGGAGGAA

>GQIS8NW03GIMDS rank=0318520 x=2555.0 y=1342.0 length=268
TGATACGTCTGTGCCAGCAGCCGCGGTAATACGTAGGTGGCGAGCGTTGTCCGGATTCATTGGGTTTAAAGGGTGCGTAGGCGGCTGATTAAGTCAGTGCTGAAAGCCCCCGGCCTTAACCGGGGAGGTGGCATTGATACTGGTCGGCTTGAGTGCTGTCGAGGCAGGCGGAATTGACGGTGTAGCGGTGAATGCTTAGATATCGTCAGGAACACCGATAGTGAAGACAGCTTGCCAGAGAGCAACTGACGCTGAGGCACGAAAGTGT

>GQIS8NW03GYXQV rank=0318651 x=2741.0 y=709.0 length=138
TGATACGTCTGTGCCAGCCGCGGCGGTAATACGAAGGGTGCAAGCGTTGTTCGGAATTATTGGGCGTAAAAGGGTTCGCAGGCGGGAACCTCAAGTCAGGTGTGAAAATCCCCGGGCTCAACCCCGGGTACGTTGCAT

>GQIS8NW03FMCGO rank=0318993 x=2187.0 y=2822.5 length=449
TGATACGTCTGTGCCAGCAGCCGCGGTAATACGTAGGGTGCGAGCGTTAATCGGAATTACTGGGCGTAAAGCGTGCGCAGGCGGTTTCGTAAGCTTGATGTGAAATCCCCGGGCTCAACCTGGGAACTGCATTGAGGACTGCGAGGCTAGAGTATGGCGGAGGGGGGTGGAATTCCACGTGTAGCAGTGAAAATGCGTAGAGATGTGGAGGAACACCGATGGCGAAGGCAGCCCCCTGGGCCAATACTGACGCTCATGCACGAAAAGCGTGGGGAAGCAAACAGGATTAGATACCCTGGTAGTCCACGCCCTAAACGATGTCAACTAGGTGTTGGGTGGGTAAAACCATTTAGTACCGTAGCTAACGCGTGAAGTTGACCGCCTGGGGAGTACGGCGCAAGGTTAAAACTCAAAGGATTGACGGGGACCGCACAAGCGGTGGATGATGT

>GQIS8NW03FKU54 rank=0319698 x=2170.0 y=3386.0 length=344
TGATACGTCTGTGCCAGCCGCGGCGGTAAGACGAACCGTGCGAACGTTGTTCGGAATCACTGGGCATAAAGGGCGCGTAGGCGGTTTGTCAAGTCGGGGGTGAAATACTTCGGCTCAACCGGAGAATTGCCTTCGAAACTGACAGACTCGAGCGAGATAGAGGTGGCCGGAACTACCAGTGGAGCGGTGAAATGCATTGATATTGGTAGGAACGCCGGAGCCGAAAGGGGGCCACTGGATCTCTTCTGACGCTGATGCGCGAAAGCTAGGGGAGCAAACGGGGATTAGATACCCCGGTAGTCCTAGCCCTAAACGATGGGTACTAGATGGTGGAACCGACACAG

>GQIS8NW03FSY0G rank=0319836 x=2263.0 y=686.0 length=427
TGATACGTCTGTGCCAGCCGCGGCGGTAATACGAAGGGTGCAAGCGTTACTCGGAATTACTGGGCGTAAAGCGTGCGTAGGTGGTCGTTTAAGTCCGTTGTGAAAGCCCTGGGCTCAACCTGGGAACTGCAGTGGATACTGGGCGACTAGAGTGTGGTAGAGGGTAGCGGAATTCCTGGTGTAGCAGTGAAATGCGTAGAGATCAGGAGGAACATCCATGGCGAAGGCAGCTACCTGGACCAACACTGACACTGAGGCACGAAAGCGTGGGGGGCAAACAGGATTAGATACCCTGGTAGTCCACGCCGTAAACGATGAATGCCAGACGTCGGGCAGCATGCTGTTCGGTGTCACACCTAACGGATTAAGCATTCCGCCTGGGGACGTACGGCCGCAAGGTTAAAACTCAAAGGAATTGACGGGGCCG

>GQIS8NW03GDUXZ rank=0320068 x=2501.5 y=341.0 length=410
TGATACGTCTGTGCCAGCAGCGGCGGTAATACGGAGGATGCAAGCGTTAATCGGAATTACTGGGCGTAAAGGGTGCGCAGGCGGTATTGTAAGCCAGATGTGAAATCCCCGGGCTCAACCTGGGAACTGCGTTTGGAACTGCAATGCTAGAGTGTGTCAGAGGGGGGTGGAATTCCACGTGTAGCAGTGAAATGCGTAGAGATGTGGAGGAACACCGATGGCGAAGGCAGCCCCCTGGGATAACACTGACGCTCAGGCACGAAAGCGTGGGAAGCAAACAGGATTAGATACCCTGGTAGTCCACGCCCTAAACGATGTCGACTAGTTGTTCGGAGAGGAGACTCTCTGAGTAACGCAGCTAACGCGTGAAGTCGACCGCCGTGGGGAGTACGGTCGCAAGATTAAAACTC

>GQIS8NW03FJP3W rank=0320100 x=2157.5 y=3418.5 length=358
TGATACGTCTGTGCCAGCAGCAGCGGTAATACAGAGGGTGCAAGCGTTAATCGGAATTACTGGGCGTAAAGCGCACGTAGGCGGTTTCTTAAGTCAGATGTGAAAGCCCCGGGCTCAACCTGGGAATTGCATTTGAAACTGGGAAACTAGAGTGTGTGAGAGGGGGGTAGAATTCCAAGTGTAGCGGTGAAATGCGTAGAGATTTGGAGGAATACCAGTGGCGAAGGCGGCCCCTGGCACAACACTGACGCTCAGGTGCGAAAGCGTGGGGAGCAAACAGGTATTAGATACCCTGGTAGTCCACGCCGTAAACGATGTCTACTAGCTGTTCGTGACCTTGTGTCTTGAGTAGCGCAGC

>GQIS8NW03FWQV2 rank=0320314 x=2306.0 y=656.5 length=413
TGATACGTCTGTGCCAGCCGCCGCGGTAATACGAAGGGTGCAAGCGTTGTTCGGAATTATTGGGCGTAAAGGGTTCGCAGGCGGGAACCTCAAGTCAGGTGTGAAATCCCCGGGCTCAACCCGGGACGTGCATCTGAAACTGGGTTTCTTGAGTACTGGAGAGGGCAGTGGAATTGCTGGTGTAGGAGTGACATCCGTAGAGATCAGCAGGAACACCGGAGGCGAAGGCGACTGCCTGGCCATGTACTGACGCTGAGGAACGAAAGCGTGGGGAGCAAACAGGATTAGATACCCCTGGTAGTCCACGCCGTAAACGATGATGATTAGATGTTGGAGGAATTGACCCCTTNAGTATCGCAGCTCACGCATTAAATCATCCGCCTGGGGATACGGCCGNAAGGCTAAAACTCAAA

>GQIS8NW03FPCEX rank=0322106 x=2221.0 y=3463.5 length=468
TGATACGTCTGTGCCAGCCGCTGCGGTAATACGAAGGGTGCAAGCGTTACTACGGAAATTAACTGGGCGTAAAAGCGTGCGTAGGTGGTCGTTTAAGTCCGTTGTGAAAGCCCTGGGCTCAACCTGGGAACTGCAGTGGATACTGGACGACTAGAGTGTGGTAGAGGGTAGCGGAATTCCTGGTGTAGCAGTGAAATGCGTAGAGATCAGGAGGAACATCCATGGCGAAGGCAGCTACCTGGACCAACACTGACACTGAGGCACGAAAGCGTGGGGAGCAAACAGGATTAGATACCCTGGTAGTCCACGCCCTAAACGATGCGAACTGGATGTTGGGTGCAATTTGGCACGCAGTATCGAAGCTAACGCGTTAAGTTCGCCGCCTGGGGAGTACGGTCGCAAGACTGAAACTCAAAGGAATTGACGGGGGCCCGCACAAGCGGTGGAGTATGTGGTTTAATTCGATGC

>GQIS8NW03FMM7A rank=0322135 x=2191.5 y=356.0 length=280
TGATACGTCTGTGCCAGCCGCTGCGGTAATACGGAGGATGCAAGCGTTATCCGGAATGATTGGGCGTAAAAGCGTCCGCAGGTGGTTGTGTGTGTCTATTGTCAAAGCATCATGCTTAACATGATAAAGGCAGTAGAAACTACACGACTAGAGTGCGTTCGGGGCAGAGGGAATTCCTGGTGTAGCGGTGAAATGCGTAGAGATCAGGAAGAACACCGGTGGACGAAAGCGCTCTGCTAGGCCGCAACTGACACTGGAGGGACGAAAGCGTAGGGGAGCG

>GQIS8NW03GKRGD rank=0322295 x=2579.0 y=2923.5 length=266
TGATACGTCTGTGCCAGCCGCCGCGGTAATACGAACTGTGCGAACGTTATTCGGAATCACTGGGCTTAAAGGGTGCGTAGGCGGCGGCTCAAGTCAGGTGTGAAATCCCCCGGCTCAACCGGGGAACGGCGCTTGAAACTAGGTCGCTCGAGCGAGGCCAGGGGTGCGATGGAACTTCCGGTGGAGCGGTGAAATGTGTAGAGATTACGGAAGGAACGCCGGCGGCGAAAGCGGTGCACTGGGCCTTGTCTGTACGCTGAGGCACG

>GQIS8NW03F02EE rank=0322453 x=2355.0 y=1492.5 length=311
TGATACGTCTGTGCCAGCCGCTGCGGTAATACGTAGGGGGCAAGCGTTGTCCGGATTTACTGGGTGTAAAGGGTGCTCAGGCGGATTTGTAAGTCAGTGGTGAAAATCTTTCGGCTTAACCGGAAAACTGCCATTGATACTGCAAGCCTGGAGTTTGGAAGAGGATGATGGAATATCTGGTGTAGCAGTGAAATGCGTAGATATCAGATAGAACACCAATGGCGAAGGCAGTCATCTGGTCCAATACTGACGCTAAAGCACGAAAGTGTGGGGAGCAAACAGGATTAGATACCCTGGTAGTCCTACACCCT

>GQIS8NW03FS69M rank=0322810 x=2265.0 y=3192.5 length=50
TGATACGTCTGTGCCAGCCGCGGCGGTAATACGTAGGTTGCAAGCGTTAT

>GQIS8NW03GFAKW rank=0322816 x=2517.0 y=1726.0 length=77
TGATACGTCTGTGCCAGCCGCAGCGGTAATACGTAGGGGCAAGCGTTGTCCGGGATTTACTGGGTGTAAAGGGCGCG

>GQIS8NW03GQJO0 rank=0323725 x=2645.5 y=2466.0 length=233
TGATACGTCTGTGCCAGCCGCGGCGGTAAGACGAACCGAGCGAACGTTGTTCGGAATCACTGGGCTTAAAGGGCGCGTAGGCGGGTGATCAAGTCCGGGGTGAAATCCTCCAGCTCAACTGGAGAACTGCCTCGGATACTGGTTGCCTCGAGGAAGGTAGGGGTGTCGTGGAACGTTCAGTGGAGCGGTGAAATGCTATTGATATTGAACGGAACTCCGGTGGCGAAGGTCAC

>GQIS8NW03GUFAR rank=0323930 x=2689.0 y=3169.0 length=477
TGATACGTCTGTGCCAGCCGCAGCGGTAATACGAAGGGTGCAAGCGTTACTCGGAATTACTGGGCGTAAAGCGTGCGTAGGCGGTTCGTTAAGTCTGATGTGAAATCCCCGGGCTCAACCTGGGACGTGCATTGGAAACTGGCGATCTAGAGTACGGTAGAGGGTGGTGGAATTCCCGGTGTAGCAGTGAAATGCGTAGAGATCGGGAGGAACACTCGTGGCGAAGGCGGCCACCTGGACCAGTACTGACGCTGAGGCACGAAAGCGTGGGGAGCAAACAGGATTAGATACCCTGGTAGTCCACGCCCTAAACGATGCGAACTGGATGTTGGGCTCACTTCGGAGCTCAGTATCGAAGCTAACGCGTTAAGTTCGCCGCCTGGGGAGTACGGTCGCAAGACTGAAACTCAAAGGAATTGACGGGGCCCGCACAAGCGGTGGAGTATGTGGTTTAATTCGATGCAACGCGCACGAACC

>GQIS8NW03HENHS rank=0324109 x=2920.0 y=734.0 length=371
TGATACGTCTGTGCCAGCAGCTGCGGTAATACGGAGGGTGCAAGCGTTATCCGGAATCACTGGGTTTAAAGGGTGCGTAGGCGGCCTGATAAGTCAGAGGTGAAAGCTCGCAGCTTAACTGCGGAACTGCCTTTGATACTGTTGGGCTTGAAAGAGGACGAGGTTGGCGGAATGTGGCATGTAGCGGTGAAATGCATAGATATGCCATAGAACACCGATTGCGAAGGCAGCCGGCTAGACCTGCTTTGACGCTGAGGCACGAAAGCGTGGGGAGCAAACAGGATTAGATACCCTGGTAGTCCACGCCTAAACGATGCTCACTCGACGTGTGGGAGCGATTTTGCGCGTCAAGCGAAAGCGATAAGTGAGCC

>GQIS8NW03FS5N1 rank=0324151 x=2265.5 y=1119.0 length=185
TGATACGTCTGTGCCAGCAGCCGCGGTAATACGGAGGATGCGAGCGTTATCCGGATTCATTGGGGTTTTAAAGGGGTGCGTACAGGCGGGGCATTAAGTCAGTGGTGAAATAAGACGGCTCAACTGTCTGGCTGCCATTGATACTGATGTTCTAGAGTGTAATTGGAGTGGGCGGAATGTGTCAT

>GQIS8NW03GFKY2 rank=0324881 x=2520.5 y=2908.0 length=180
TGATACGTCTGTGCCAGCAGCAGCGGTAATACAGAGGGTGCAAGCGTTGTTCGGAATTTATTGGGCGTAAAGCGCGTGTAGGCGGCTTGGCAAGTCAGACTGTGAAAGCCCCTCGGCTTAACCGAGGAAGTCGCGTCTGAAACTGCTGAGCTTGAGTGTCGGAGAGGATGGCGGAATTCC

>GQIS8NW03GVJTH rank=0325186 x=2702.0 y=2435.0 length=229
TGATACGTCTGTGCCAGCCGCCGCGGCGGTAAGACGAACCGAGCGAACGTTGTTCGGAATCACTGGGCTTAAAAGGGCGCGTAGGCGGTGATTCAAGTCCGGGGTGAAATCCTCCAGCTCAACTGGAGAACTGCCTCGGATACTGGTTGCCTCGAGGAAGGTAGGGGTGTGTGGAACGGTTCAGTGGAGCGGTGAAATGCATTAGATATTGAACGGAACTCCGGTGGCG

>GQIS8NW03FWYRT rank=0325343 x=2308.5 y=2679.0 length=545
TGATACGTCTGTGCCAGCCGCGGCGGTAATACAGAGGTCTCAAGCGTTGTTCGGATTCATTGGGCGTAAAGGGTGCGCAGGCGGCGTGGAAAAGTTGAGTGTGAAATCCCGGGGCTTAACCTCGGAACTGCACTCAATACTCCCATGCTAGAGGAATGTAGAGGAGAGAGGAATTTCACGGTGTAGCAGTGAAATGCGTAGATATCGTGAGGAAGACCAAGTTGCGAAGGCGTCTCTCTGGGCATTTCCTGACGCTCAGGCACGAAGGCCAGGGGAGCAAAACGGGGATTAGGATACCCCGGGTAGTCCGTGGCAGTAAACGGTGCGACGTTTGGTGTGGGCGGGCTCAGACCCCGTCCGTGCCGGAGCTAACGCGTTAAACGTGCCGCCTGGGAAGTACGGTCGCAAGATTAAAACTCAAAGAAATTGACGGGGGCCCGCACAAGCGGTGGAGTATGTGGCTTAATTCGATGCAACGCGAAGAACCTTACCTGGTCTTGACATGCATTGNGTCCCCGGTGAAAAGCCGGGTAGTTGGTAGCAAT

>GQIS8NW03GB02E rank=0325735 x=2480.0 y=980.0 length=473
TGATACGTCTGTGCCAGCCGCGGCGGTAATACAGAGGTCCCAAGCGTTGTTCGGATTTACTGGGCGTAAAGGGTGCGTAGGCGGCCGGGTAAGTTTGATGTGAAATCTCCAGGCTCAACCTGGAAACTGCATCGAATACTATCCGGCTCGAGGGTTGGAGGGGAGACTGGAATTCTCGGTGTAGCAGTGAAATGCGTAGATATCGAGAGGAACACCAGTGGCGAAGGCGAGTCTCTGGACAACTCCTGACGCTGAGGCACGAAAGCCAGGGGAGCAAACAGGATTAGATACCCTGGTAGTCCTGGCTGTAAACGGTGCGCATTTGCTGTGGGCGGATTCGACCCCGCCCGGTGGCGGAGCGTAACGCGTTAAATGCGCCGCCGTGGGGAGTACGGCGCAAGATTAAACTACAAAGAATGACGGGGCGTCACGCAAGCGGTGGAGCATGTGGCTTAAGTTCGAGGCTACGCGAA

>GQIS8NW03FKN3Z rank=0325750 x=2168.0 y=2429.0 length=109
TGATACGTCTGTGCCAGCAGCGGCGGTAATACGAAGGGTGCAAGCGTTAACTCGGAATTACTGGGCGTAAAGCGTGCGTAGGTGGTCGTTTAAGTCCGTTTGTGAAAAG

>GQIS8NW03FYXZM rank=0325921 x=2331.0 y=768.0 length=78
TGATACGTCTGTGCCAGCCGCTGCGGTAATACGTAGGGTGCAAGCGTTAATCGGAATTACTGGGCGTAAGGGTGCGCA

>GQIS8NW03F2HN2 rank=0326203 x=2371.0 y=2400.0 length=329
TGATACGTCTGTGCCAGCAGCCGCGGTAATACGTAGGGTGCGAGCGTTAATCGGAATTACTGGGCGTAAAGCGTGCGCAGGCGGTTTCGTAAGCTTGATGTGAAATCCCCGGGCCCAACCTGGGAACTGCATTGAGGACTGCGAGGCTAGAGTATGGCAGAGGGGGTGGAATTCCACGTGTAGCAGTGAAATGCGTAGAGATGTGGAGGAACACCGATGGCGAAGGCAGCCCCCTGGGCCAATACTGACGCTCATGACACGAAAGCGTGGGGAGCAAACAGGATTAGATACCCTGGTAGTCCACGCCCTAAAACGATGTCAACTAGGTG

>GQIS8NW03GAXRG rank=0326531 x=2467.0 y=3290.5 length=469
TGATACGTCTGTGCCAGCCGCCGCGGTAATACGAAGGGTGCAAGCGTTACTCGGAATTACTGGGCGTAAAGCGTGCGTAGGTGGTCGTTTAAGTCCGTTGTGAAAGCCCTGGGCTCAACCTGGGAACTGCAGTGGATACTGGGCGACTAGAGTGTGGTAGAGGGTAGCGGAATTCCTGGTGTAGCAGTGAAATGCGTAGAGATCAGGAGGAACATCCATGGCGAAGGCAGCTACCTGGACCAACACTGACACTGAGGCACGAAAGCGTGGGGAGCAAACAGGATTAGATACCCTGGTAGTCCACGCCCTAAACGATGCGAACTGGATGTTGGGTGCAATTTGGCACGCAGTATCGAAGCTAACGCGTTAAGTCGCCGCCTGGGGAGTACGGTCGCAAGACTGAACTCAAAGGAATTGACGGGGCCGCACAAGCGGTGGAGTATGTGGTTTAATTCGATGCAACGCGAAG

>GQIS8NW03HGY46 rank=0326862 x=2946.0 y=2648.5 length=381
TGATACGTCTGTGCCAGCCGCGGCGGTAATACGGAGGGTGCAAGCGTTAATCGGAATTACTGGGCGTAAAGCGCACGCAGGCGGTTTGTTAAGTCAGATGTGAAATCCCCGGGCTCAACCTGGGAACTGCATCTGATACTGGCAAGCTTGAGTCTCGTAGAGGGGGGTAGAATTCCAGGTGTTAGCGGTGAGATTGCGTAGAGATCTGGAGGAATACCGGTGGCGAAGGCCGGCCCCCTGGACGAAGACTGACGCTCAGGTGCGAAAGCGTGGGGAGCAAAACAGGATTAGATACCCTGGTAGTCCACGCCGTAAACGATGTCGACTTGGAGGTTGTGCCCTTGAGGCGTGGCTTCCGGAGCTAACGCGTTAAGTCGACCG

>GQIS8NW03GEJI7 rank=0327082 x=2508.0 y=3537.0 length=267
TGATACGTCTGTGCCAGCCGCGGCGGTAAGACGAACCGTGCGAACGTTGTTCGGAATCACTGGGCATAAAGGACGCGTAGGCGGTTTGTCAAGTCGGGGGTGAAATACTTCGGCTCAACCGGAGAATTGCCTTCGAAACTGACAGACTCGAGCGAGATAGAGGTGGCCGGAACTACCAGTGGAGCGGTGAAATGCATTGATATTGGTAGGAACGCCGGAGCCGAAAGGGGCCACTGGATCTCTTCTGACGCTGATGCGCGAAAGCTA

>GQIS8NW03HGPKY rank=0328058 x=2943.0 y=2544.0 length=402
TGATACGTCTGTGCCAGCCGCGGCGGTAAAACGTAGGAGGCAAGCGTTATCCGGATTTACTGGGCGTAAAGCGCGTGCAGGCGGTTCGGCAAGTTGGATGTGAAAGCTCCTGGCTCAACTAGGAGAGGTCGTTCAATACTACCGAACTTGAGGCATCAGAGGAAGGTGGAATTCCCGGTGTAGTGGTGAAATGCGTAGATATCGGGAGGAACACCAGTGGCGAAAGCGACCTTCTGGGATGTTCCTGACGCTCAGACGCGAAGGCTAGGGTAGCAAACGGGATTAGAGACCCCGGTAGTCCTAGCAGTAAACGATGTAGACTTGGCGTCGGTGGGTTAAAAACCATCGGTAGTCGAAGCTAACGCGATAAGTCTACCGCCTGGGGACTACGGCCGCAAGGTT

>GQIS8NW03FZ68C rank=0328792 x=2345.0 y=2058.0 length=246
TGATACGTCTGTGCCAGCAGCGGCGGTAATACGTAGGGTGCAAGCGTTAATCGGAATTACTGGGCGTAAAGGGTGCGCAGGCGGTATTGTAAGCCAGATGTGAAACTCCCCGGGCTCAACCTGGGAACTGCGTTTGGAACTGCAATGCTAGAGTGTGTCAGAGGGGGGTGGAATTCCACGTGTAGCAGTGAAATGCGTAGAGATGTGGAGGAACNCCGATGGCGAAGGCAGCCCCCTGGGATAACN

>GQIS8NW03GJXIO rank=0329107 x=2570.0 y=990.0 length=312
TGATACGTCTGTGCCAGCCGCAGCGGTAAGACGAACCGTGCAAACGTTGTTCGGAATCACTGGGCATAAAGGGCGCGTAGGCGGACCGTCAAGTCAGAGGTGAAAGCTCGCAGCTTAACTGCGGAACTGCCTTTGATACTGTTGGGCTTGAAAGAGGACGAGGTTGGCGGAATGTGGCATGTAGCGGTGAAATGCATAGATATGCCATAGAACACCGATTGCGAAGGCAGCCAGCTAGACCTGCTTTGACGCTGAGGCGCGAAAGCGTGGGGAGCAAACAGGATTAGATACCCTGGTAGTCCACGCCTAAAC

>GQIS8NW03G4880 rank=0330366 x=2813.0 y=642.0 length=223
TGATACGTCTGTGCCAGCAGCGGCGGTAATACGGAGGATGCGAGCGTTATCCGGATTCATCGGGTTTAAAGGGTGCGCAGGCGGGCTAATAAGTCAGGGGTGAAATTCCACGGCTCAACTGTGGGGCTGCCTTTGATACTGTTAGTCTTGAGTTTAGTGAGGTGGGCGGAATGTAGCATGTAGCGGTGAAAATGCATAGATATGCTACAGAACACCGATAGCG

>GQIS8NW03FROBC rank=0330729 x=2248.5 y=1606.0 length=298
TGATACGTCTGTGCCAGCAGCAGCGGTAATACGAAGGGTGCAAGCGTTACTCGGAATTACTGGGCGTAAAGCGTGCGTAGGTGGTCGTTTAAGTCCGTTGTGAAAGCCCTGGGCTCAACCTGGGAACTGCAGTGGATACTGGACGACTAGAGTGTGGTAGAGGGTAGCGGAATTCCTGGTGTAGCAGTGAAATGCGTAGAGATCAGGAGGAACATCCATGGCGAAGGCAGCTACCTGGACCAACACTGACACTGAGGCACGAAAGCGTGGGGAGCAAACAGGATTAGATACCCTGGTA

>GQIS8NW03F8QSO rank=0330733 x=2442.0 y=3350.5 length=48
TGATACGTCTGTGCCAGCAGCGGCGGTAATACAGAGGGTGCAAGCGTT

>GQIS8NW03GEONI rank=0330735 x=2510.0 y=1980.5 length=481
TGATACGTCTGTGCCAGCAGCTGCGGTAATACGGAGGGTGCGAGCGTTAATCGGAATTACTGGGCGTAAAGCGCATGTAGGCGGTGGGCTAAGTCCTTTGTGAAAGCCCCGGGCTTAACCTGGGAACGGCAGAGGATACTGGTCGGCTAGAGTGTGGTAGAGGGTAGTGGAATTTCCGGTGTAGCAGTGAAATGCGTAGAGATCGGAAGGAACACCAGTGGCGAAGGCGGCTATCTGGACCAACACTGACGCTGAGATGCGAAAGCGTGGGGAGCAAACAGGATTAGATACCCTGGTAGTCCACGCCGTAAACGATGAGAACTAGCCGTTGGCCTATTTAAAGGTTTAGTGGCGCAGCTAACGCGATAAGTTCTCCGCCTGGGGAGTACGGCCGCGAAGGTTAAAACTCAAATGAATTGACGGGGCCGCACAAGCGGTGGAGCATGTGGTTTAATTCGATGCAACGCGAAGAACCTTACCT

>GQIS8NW03GPMHA rank=0330757 x=2635.5 y=380.5 length=442
TGATACGTCTGTGCCAGCAGCAGCGGTAATACGGAGGACGCGAGCGTTATCCGGATTCATTGGGTTTAAAGGGTGCGCAGGCGGGCTAATAAGTCAGGGGTGAAATTCCACGGCTCAACTGTGGGGCTGCCTTTGATACTGTTAGCCTTGAGTTTAGTTGAGGTGGGCGGAATGTGTCATGTAGCGGTGAAATGCTTAGATATGACACAGAACACCGATCGCGAAGGCAGCTCACTAAGTTAAGACTGACGCTCATGCACGAAAGCGTGGGGATCAAAACGGGATTAGATACCCCGGTAGTCCTAGCCCTAAACGATGGGTACTAGCTAGTAGGGTTCACATGACTTTACTGGCGAAGCAAAAGTGCTAAGTACCCCGCCTGGGGAGTATGGTCGCAAGGCTGAAACTCAAAGAAATTGACGGGGGACTCGACACAAGCGGT

>GQIS8NW03FO33N rank=0330872 x=2219.0 y=881.5 length=497
TGATACGTCTGTGCCAGCAGCCGCGGTAATACGAAGGGTGCAAGCGTTACTCGGAATTACTGGGCGTAAAGCGTGCGTAGGTGGTCGTTTAAGTCCGTTGTGAAAGCCCCTGGGCTCAACCTGGGAACTGCAGTGGATACTGGGCGACTAGAGTGTGGTAGAGGGTAGCGGAATTCCTGGTGTAGCAGTGAAAATGCGTAGAGATCAGGAGGAACATCCATGGCGAAGGCAGCTACCTGGACCAACACTGACACTGAGGCACGAAAGCGTGGGGAGCAAACAGGATTAGATACCCTGGTAGTCCACGCCCTAAACGATGCGAACTGGATGTTGGGTGCAATTTGGCACGCAGTATCGAAGCTAACGCGTTAAGTTCGCCGCCTGGGGAGTACGGTCGCAAGACTGAAACTCAAAGGAATTGACGGGGCCCGCACAAGCGGTGGAGTATGTGTTAATTCGATGCAACGCGAAGAACCTTACTGGCCTTGACATGTCGA

>GQIS8NW03FZHUX rank=0331341 x=2337.0 y=1943.5 length=328
TGATACGTCTGTGCCAGCCGCAGCGGTAATACGAAGGGTGCAAGCGTTACTCGGAATTACTGGGCGTAAAGCGTGCGTAGGTGGTCGTTTAAGTCCGTTGTGAAAGCCCCTGGGCTCAACCTGGGAACTGCAGTGGATACTGGACGACTAGAGTGTGGTAGAGGGTAGCGGAATTCCTGGTGTAGCAGTGAAATGCGTAGAGATCAGGAGGAACATCCATGGCGAAGGCAGCTACCTGGACCAACACTGACACTGAGGCACGAAAGCGTGGGGAGCAAACAGGATTAGATACCCTGGTAGTCCACGCCCTAAACGATGCGAACTGGAT

>GQIS8NW03GS271 rank=0331422 x=2674.0 y=2303.0 length=236
TGATACGTCTGTGCCAGCCGCTGCGGTAAGACGAACCGTGCGAACGTTGTTCGGAATCACTGGGCATAAAGGGCGCGTAGGCGGCTTGTCAAGTCGGGGGTGAAATACTTCGGCTCAACCGGAGAATTGCCTTCGAAACTGACAGACTCGAGCGAGATAGAGGTGGCCGGAACTACCAGTGGAGCGGTGAAATGCATTCGATATTGGTAGGAACGCCGGAGCCGAAAGGGGGCCAC

>GQIS8NW03FL078 rank=0331473 x=2184.0 y=550.0 length=417
TGATACGTCTGTGCCAGCCGCGGCGGTAATACAGAGGTCCCAAGCGTTGTTCGGATTTACTGGGCGTAAAGGGCGCGTAGGTTGTCGGTCAAGTCTTATGTTAAATCTTCGGGCTTAACCCGAAAATGTCATAAGAAACTAGCCGGCTAGAGTATTGGAGGGGAGATTGGAATTCTCGGTGTAGCAGTGAAATGCGTAGATATCGAGAGGAACACCGGAGGCGAAAGCGAATCTCTTGACAATAACTGACACTGAAGCGCGAAAGCTAGGGGATCAAACGGGATTAGATACCCCGGTAGTCCTAGCTGGTAAACGGTGCATGCTTGCTGTAAGCAGTATTATACCTGCTTGTGGACGGAGTTAACACGTTAAGCATGCCGCCTGGGAAGTACGGTCGCAAGATTAAAACTCAAAGAA

>GQIS8NW03G39BQ rank=0331534 x=2801.0 y=3236.0 length=504
TGATACGTCTGTGCCAGCAGCTGCGGTAAGACGTAGGGAGCAAGCGTTGTCCGGAATTACTGGGCGTAAAGAGCTCGTAGGCGGGGATCGTAAGTCTTAGAGTAAAATCACACGGCTCAACTGTGGGGCCTTCTGAGATACTGCGATTCTTGAGGATGTCAGAGGAAAGCGGAATTCCCGGTGTAGCGGTGAAATGCGTAGATATCGGGAGGAACACCAGTGGCGAAGGCGACTTTCTGGGACATTCCTGACGCTGAGGAGCGAAAGCGTGGGGAGCAAACGGGATTAGATACCCCGGTAGTCCACGCCGTAAACGATGGATACTAGGTATAGGAGGTATCGACTCCTTCTGTGCCGTCGCTAACGCATTAAGTATCCCCGCCTGGGGAGTACGGTCGCAAGGCTGAACTCAAGGATTGACGGGGCCGCACAGTGGTGGAGCATGTGGTTTAATTCGACGCTACGCGAACGAACCTTACCTGGGTTTGACATGCACGGGAATCT

>GQIS8NW03HG07Y rank=0331698 x=2947.5 y=1244.5 length=213
TGATACGTCTGTGCCAGCCGCGGCGGTAATACAGAGGTCTCAAGCGTTGGTTCGGATTCATTGGGCGTAAAGGGTGCGCAGGCGGCGTGGAAAGTTGAGTGTGAAATCCCGGGGCTTAACCTCGGAACTGCACTCAATACTCCCATGCTAGAGGAATGTAGAGGAGAGAGGAATTCACGGTGTAGCAGTGAAATGCGTAGATATCGTGAGGAA

>GQIS8NW03F89FQ rank=0332132 x=2448.0 y=2932.0 length=491
TGATACGTCTGTGCCAGCCGCCGCGGTAATACAGAGGGTGCAAGCGTTAATCGGAATTACTGGGCGTAAAGCGCACGTAGGCGGTTTCTTAAGTCAGATGTGAAAGCCCCGGGCTCAACCTGGGAATTGCATTTTGAAACTGGGAAACTAGAGTGTGTGAGAGGGGGGTAGAATTCCAAGTGTAGCGGTGAAATGCGTAGAGATTTGGAGGAATACCAGTGGCGAAGGCGGCCCCCTCGGCACAACACTGACGCTCAGGTGCGAAAGCGTGGGGAGCAAACAGGATTAGATACCCTGGTAGTCCACGCCGTAAACGATGTCTACTAGCTGTTCGTGACCTTGTGTCGTGAGTAGCGCAGCTAACGCACTAAGTAGACCGCCTGGGGAGTACGGTCGCAAGATTAAAACTCAAATGAAGTTGACGGGGCCCGGCACAAGCGGTGGAGCATGTGGTTTAATTCGACGCAACGCGAAGAACCTTACCTACTCTT

>GQIS8NW03FRHO5 rank=0332147 x=2246.5 y=1223.5 length=516
TGATACGTCTGTGCCAGCAGCTGCGGTAATACGAAGGGGGCTAGCGTTGTTCGGAATTACTGGGCGTAAAAGGGCGCGTAGGCGGCCTGTTTAGTCAGAAGTGAAAGCCCCGGGCTCAACCTGGGAATAGCTTTTGATACTGGCAGGCTTGAGTTCCGGAGAGGATGGTGGAATTCCCAGTGTAGAGGTGAAATTCGTAGATATTGGGAAGAACACCGGTGGCGAAGGCGGCCATCTGGACGGACACTGACGCTGAGGCGCGAAAGCGTGGGGAGCAAACAGGATTAGATACCCTGGTAGTCCACGCCGTAAACGATGAATGCTAGACGTCGGGTGCATGCACTTCGGTGTCGCCGCTAACGCATTAAGCATTCCGCCTGGGGAGTACGGCCGCAAGGTTAAAACTCAAAGGAATTGACGGGGGCCCGCACAAGCGGTGGAGCATGTGGTTTAATTCGAAGCAACGCGCAGAACCTTACCAACCCTTGACATGTCCACTATGGTGCCGAGACGATT

>GQIS8NW03GW3PF rank=0333063 x=2720.0 y=1137.5 length=326
TGATACGTCTGTGCCAGCCGCTGCGGTAATACGTAGGGTGCGAGCGTTAATCGGAATTACTGGGCGTAAAGCGTGCGCAGGCGGTTGTGTAAGACAGGCGTGAAATCCCCGGGCTCAACCTGGGAATGGCGCTTGTGACTGCACGGCTGGAGTGCGGCAGAGGGGATGGAATTCCGCGTGTAGCAGTGAAATGCGTAGATATGCGGAGGAACACCGATGGCGAAGGCAGTCCCCTGGCCTGCACTGACGCTCATGCACGAAAGCGTGGGGAGCAAACAGGATTAGATACCCTGGTAGTCCACGCCCTAAACGATGTCGACTGGTTG

>GQIS8NW03HF2S9 rank=0333317 x=2936.0 y=1707.5 length=281
TGATACGTCTGTGCCAGCCGCAGCGGTAATACGAAGGGTGCAAGCGTTACTCGGAATTACTGGGCGTAAAGCGTGCGTAGGTGGTCGTTTAAGTCCGTTGTGAAAGCCCTGGGCTCAACCTGGGAACTGCAGTGGATACTGGGGCGACTAGAGTGTGGTAGAGGGTAGCGGAATTCCTGGTGTAGCAGTGAAATGCGTAGAGATCAGGAGGAACATCCATGGCGAAGGCAGCTACCTGGACCAACACTGACACTGAGGCACGAAAGCGTGGGGAGCAAAAC

>GQIS8NW03F8YG2 rank=0333603 x=2445.5 y=1012.5 length=279
TGATACGTCTGTGCCAGCCGCAGCGGTAATACGGAGGGTGCAAGCGTTATCCGGAATCACTGGGTTTTAAAGGGTGCGTAGGCGGCCTGATAAGTCAGAGGTGAAAGCTCGCAGCTTAACTGCGGAACTGCCTTTGATACTGTTGGGCTTGAAAGAGGACGAGGTTGGCGGAATGTGGCATGTAGCGGTGAAATGCATAGATATGCCATAGAACACCGATTGCGAAGGCAGCCAGCTAGACCTGCTTTGACGCTGAGGCACGAAAGCGTGGGGAGTAAC

>GQIS8NW03GB6VA rank=0334279 x=2482.5 y=308.0 length=403
TGATACGTCTGTGCCAGCCGCTGCGGTAATACGAAGGGTGCAAGCGTTACTCGGAATTACTGGGCGTAAAGCGTGCGTAGGTGGTCGTTTAAGTCCGTTGTGAAAGCCCTGGGCTCAACCTGGGAACTGCAGTGGATACTGGACGACTAGAGTGTGGTAGAGGGTAGCGGAATTCCTGGTGTAGCAGTGAAATGCGTAGAGATCAGGAGGAACATCCATGGCGAAGGCAGCTACCTGGACCAACACTGACACTGAGGCACGAAAGCGTGGGGAGCAAACAGGATTAGATACCCTGGTAGTCCACGACCCTAAACGATGCGAACTGGATGTTGGGTGCAATTTGGCACGCAGTATCGAAGCTAACGCGTTAAGTTCGCCGCCTGGGGAGTACGGTCGCAAGACT

>GQIS8NW03GM9PY rank=0334346 x=2608.5 y=1124.5 length=99
TGATACGTCTGTGCCAGCCGCTGCGGTAATACGAGTGGTGCAAGCGTTATTCGGAATTATTGGGCGTAAAGGGCGCGTAGGTGGTATGTTAAGTCTAAC

>GQIS8NW03FTYMT rank=0334439 x=2274.5 y=1795.0 length=265
TGATACGTCTGTGCCAGCAGCTGCGGTAAGACGAACCGTGCGAACGTTGTTCGGAATCACTGGGCATAAAGGGCGCGTAGGCGGTTTGTCAAGTCGGGGGTGAAATACTTCGGCTCAACCGGAGAATTGCCTTCGAAACTGACAGACTCGAGCGAGATAGAGGTGGCCGGAACTACCAGTGGAGCGGTGAAATGCATTGATATTGGTAGGAACGCCGGAGCCGAAAGGGGGCCACTGGATCTCTTCTGACGCTGATGCGCGAAAG

>GQIS8NW03GTPZR rank=0335930 x=2681.5 y=3141.0 length=482
TGATACGTCTGTGCCAGCAGCGGCGGTAAGACGAACCGTGCGAACGTTGTTCGGATTCACTGGGCTTAAAAGGGCGCGTAGGCGGTACGCCAAGTCTGGGGGTGAAATCTTTCGGCTCAACCGGAAAATTGCCTGGGATACTGGCGTGCTCGAGGGAGGTAGGGGCAGCGGGAACTGCCAGTGGAGCGGTGAAATGCGTTGATATTGGCAGGAACGCCGGTGGCGAAAGCGCGCTGCTGGACCTCTTCTGACGCCGAGGCGCGAAAGCTAGGGGAGCAAAACGGGGATTAGATACCCCGGTAGTCCTAGCCTTAAACGATGAGAACTAGGTTGTGGACTTGACATGGGTTCACAGCCGAAGCAAAAGTGCTAAGTTCTCCGCCTGGGGAGTATGGTCGCAAGGCTGAAACTCAAAGGAATTGACGGGGGCTCGACACAAGCGGTGGAGCATGTGGCTTATCGAGGCTACGCGAAGAACCTTA

>GQIS8NW03GUTOR rank=0335955 x=2694.0 y=1337.0 length=292
TGATACGTCTGTGCCAGCAGCTGCGGTAATACGAAGGGGTGCAAGCGTTACTCGGAATTACTGGGCGTAAAGCGTGCGTAGGTGGTCGTTTAAGTCCGTTGTGAAAGCCCTGGGCTCAACCTGGGAACTGCAGTGGATACTGGGCGACTAGAGTGTGGTAGAGGGTAGCGGAATTCCTGGTGTAGCAGTGAAATGCGTAGAGATCAGGAGGAACATCCATGGCGAAGGCAGCTACCTGGACCAACACTGACACTGAGGCGACGAAAGCGGTGGGGAGCAAACAGGATTAGAT

>GQIS8NW03F72CC rank=0336012 x=2435.0 y=330.0 length=382
TGATACGTCTGTGCCAGCCGCCGCGGTAATACGAGTGGTGCAAGCGTTATTCGGATTAATTGGGCGTAAAGGGTGTGTAGACGGCATATTAAGTCATTTGTTTAATTCTCCGGCCTAACCGGAGGTCAGCGAGTGAAACTGATGTGCTTGAGGGTGGAAGAGAGAAGTGGAATTCTCGGAGTAGCGGTAAAATGCGTAGATCTCGAGAGGAACACCAATGGCGAAGGCAGCTTCTTAGTCCATTCCTGACGTTGAAACACGAAAGCGTGGGGAGCAAACAGGATTAGATACCCTGGTAGTCCACGCCGTAAACGATGATCACTGGACGTCAGTCTTGCTTGCAAGATTGGTTGTCGAAGCTAACGCGTTAAGTGATCCGCCT

>GQIS8NW03GWF4C rank=0336083 x=2712.0 y=3338.5 length=369
TGATACGTCTGTGCCAGCAGCTGCGGTAATACGAAGGGTGCAAGCGTTGTTCGGAATTATTGGGCGTAAAGGGTTCGCAGGCGGGAACCTCAAGTCGGGGGTGAAATACTTCGGCTCAACCGGAGAATTGCCTTCGAAACTGACAGACTCGAGCGAGATAGAGGTGGCCGGAACTACCAGTGGAGCGGTGAAATGCATTGATATTGGTAGGAACGCCGGAGGCCGAAAGGGGGCCACTGGATCTCTTCTGACGCTGATGCGCGAAAGCTAGGGGAGCAAACGGGATTAGATACCCCGGTAGTCCTAGCCCTAAACGATGGGTACTAGATGGTGGAACCGACACAGTTTCACTGTCGAAGCAAATGTGGT

>GQIS8NW03HA99I rank=0336281 x=2881.0 y=3364.0 length=161
TGATACGTCTGTGCCAGCAGCTGCGGTAATACGTAGGGTGCGAGCGTTAATCGGAATTACTGGGCGTAAAGCGTGCGCAGGCGGTTTTGTAAGACAAGCTGTGAAATCCCCCGGGCTTAACCTGGGAACTGCGGTTGTGACTGCAAGGCTAGAGTATGGCA

>GQIS8NW03FWKX3 rank=0336558 x=2304.5 y=1145.0 length=504
TGATACGTCTGTGCCAGCAGCTGCGGTAAAACGTAGGAGGCAAGCGTTATCCGGATTTACTGGGCGTAAAGCGCGTGCAGGCGGTTCGGCAAGTTGGATGTGAAAGCTCCTGGCTCAACTAGGAGAGGTCGTTCAATACTACCGAACTTGAGGGCATCAGAGGAAGGTGGAATTCCCGGTGTAGTGGTGAAATGCGTAGATATCGGGGAGGAACACCAGTGGCGAAAGCGACCTTCTGGGATGTTCCTGACGCTCAGACGCGAAGGCTAGGGTAGCAAACGGGGATTAGAGACCCCGGTAGTCCTAGCAGTAAACGATGTAGACTTGGCGTCGGTGGGTTAAAAACCATCGGTGTCGAAGCTAACGCGATAAGTCTACCGCCTGGGGACTACGGCCGCATGGTTAAGACTCAAAGGAATTGACGGGGCCCGCACAGCAGCGGAGCGTGTGGTTAATTCGATGTTACACGAAGACCTTACCCAGGCTTGACATACAGGTGGTAGA

>GQIS8NW03GFSZX rank=0336770 x=2523.0 y=1019.0 length=402
TGATACGTCTGTGCCAGCAGCCGCGGTAAGACGGAGGAGGCAAGCGTTATCCGGAATGATTGGGCGTAAAGAGTCCGTAGGTGGAACTTCAAGTCCATTGTCAAAGAGCAAAGCTTAACTTTGTAAAGGCAGTGGAAACTGAAGGTCTAGAGAGGGGCAGGGGCAAAGGGAATTCCTGGTGTAGCGGTGAAATGCGTAGAGATCAGGAAGAACACCGGTGGCGAAAGCGCTTTGCTGGGCCTTGTCTGACACTGAGGGACGAAAGCTAGGGGAGCGAATGGGGATTAGATACCCCAGTAGTCCTAGCCGTAAACGATGGATACTAGGTGTGGCCTGTATCGACCCGGGCCGTGCCGGAGCTAACGCGTTAAGTATCCCGCCTGGGGAGTACGCACGCAAGTG

>GQIS8NW03HBZU1 rank=0336816 x=2889.0 y=3771.5 length=504
TGATACGTCTGTGCCAGCCGCTGCGGTAAGACGAACCGAGCGAACGTTGTTCGGAATCACTGGGCTTAAAGGGCGCGTAGGCGGGTGATCAAGTCCGGGGTGAAATCCTCCAGCTCAACTGGAGAACTGCCTCGGATACTGGTTGCCTCGAGGAAGGTAGGGGTGTGTGGAACGTTCAGTGGAGCGGTGAAATGCATTGATATTGAACGGAACTCCGGTGGCGAAGGCGACACACTGGACCTTTTCTGACGCTGAGGCGCGAAAGCTAGGGGAGCAAACGGGATTAGATACCCCGGTAGTCCTAGCCCTAAACGTTGGGTACTAGCTAGTAGGGTTCACATGACTTTACTGGCGAAGCAAAAGTGCTAAGTACCCCGCCTGGGGAGTATGGTCGCAAGGCTGAAACTCAAAGAAATTGACGGGGCTCACACAAGCGGTGGAGCATGTGGCTTAATTCGAGGCTACGCGAAGAACCTTATCTAGACTTGACATGTGCGAAAGCGT

>GQIS8NW03F0P1Q rank=0336861 x=2351.5 y=1868.0 length=422
TGATACGTCTGTGCCAGCCGCAGCGGTAATACGTAGGGCGCAAGCGTTATCCGGAATTATTGGGCGTAAAGAGCTCGTAGGCGGTTTGTCGCGTCTGCTGTGAAATCCCGAGGCTCAACCTCGGGCCTGCAGTGGGTAACGGGCAGACTAGAGTGCGGTAGGGGAGATTGGAATTCCTGGCGTAGCGGTGGAATGCGCAGATATCAGGAGGAACACCGATGGCGAAGGCAGATCTCTGGGCCGTAACTGACGCTGAGGAGCGAAAGGGTGGGGAGCAAACAGGTTTAGATACCCTGGTAGTCCACCCCGTAAACGTTGGGAACTAGTTGTGGGGTCCATTCCACGGATTCCGTCGACGCAGCTAACGCATTAAGTTCCCGCCTGGGGAGTACGGCCGCAAGGCTAAAACTCAAAGAATTGAC

>GQIS8NW03HDBW1 rank=0336899 x=2905.5 y=515.0 length=415
TGATACGTCTGTGCCAGCCGCGGCGGTAATACGTAGGTAGCAAGCGTTGTCCGGAATTATTGGGCGTAAAGGGCGTGTAGGTGGGTAATTAAGTCGGTGTGTCTAAGTGCGGGGCTCAACCCCGTATGGGCGCAGGAAACTGGTTATCTTGAGTGCAGGAGAGGAAAGTGGAATTCCCAGTGTAGCGGTGAAATGCGTAGATATTGGGAGGAACACCAGTGGCGAAGGCGACTTTCTGGACTGTGTCTGACACTGAGGCGCGAAAGCCAGGGGAGCGAACGGGATTAGATACCCCGGTAGTCCTGGCCGTAAACGATGGGTACTAGGTGTAGAGGGTATCGACCCCTTCTGTGCCGGAGTTAACGCAATAAGTACCCCGCCTGGGGAGTACGGCCGCAAGGTTGAAACTCAAAGG

>GQIS8NW03GH4Q2 rank=0337414 x=2549.0 y=3068.0 length=443
TGATACGTCTGTGCCAGCCGCAGCGGTAATACGAAGGGGTGCAAGCGTTACTCGGAATTACTGGGCGTAAAGCGTGCGTAGGTGGTCGTTTAAGTCCGTTGTGAAAACCCGGGGCTCAACCTCGGGAGTGCACTTGAAACTGTAGAACTAGAGTGCAGGAGAGGAAAGTGGAATTCCTAGTGTAGTGGTGAAATGCGTAGATATTAGGAGGAACACCAGTGGCGAAGGCGACTTTCTGGACTGTAACTGACGCTGAGGCACGAAAGCGTGGGGAGCGAACAGGATTAGATACCCTGGTAGTCCACGCCGTAAACGATGAGTGCTAGGTGTCGGGGGTCGAAACCTCGGTGCCGCAGCTAACGCATAAGCACTCCACCTGGGGAGTACGACCGCAAGGTTGAAACTCAAAGGATGACGGGGCCGCACAGCGGTGGAGCATGTGG

>GQIS8NW03HABPV rank=0337491 x=2870.0 y=3649.0 length=224
TGATACGTCTGTGCCAGCAGCTGCGGTAATACGGAGGGTGCAAGCGTTATCCGGATTCACTGGGTTTAAAGGGTGCGTAGGCGGCCTGATAAGTCAGAGGTGAAAGCTCGCAGCTTAACTGCGGAACTGCCTTTGATACTGTTGGGCTTGAAAGAGGACGAGGTTGGCGGAATGTGGCATGTAGCGGTGGAAATGCATAGATATGCCATAGAACACCGATTGCG

>GQIS8NW03F2W7L rank=0337624 x=2376.0 y=2063.0 length=358
TGATACGTCTGTGCCAGCAGCGGCGGTAAGACGGAGGAGGCAAGCGTTATCCGGAATGATTGGGCGCAAAGAGTCCGTAGGTGGAACTTCAAGTCCATTGTCAAAGAGCAAAGCTTAACTTTGTAAAGGCAGTGGAAACTGAAGGTCTAGAGAGGGGCAGGGGCAAAGGGAATTCCTGGTGTAGCGGTGAAATGCGTAGGGATCAGGAAGAACACCGGTGGCGAAAGCGCTTTGCTGGGCCTTATCTGACACTGAGGGACGAAAGCTAGGGGAGCGAATGGGATTAGATACCCCAGTAGTCCTAGCCGTAACGATGGATACTAGGTGTGGCCTGTATCGACCGGCCGTGCCGGAGCTA

>GQIS8NW03GE0JM rank=0337859 x=2514.5 y=1008.0 length=167
TGATACGTCTGTGCCAGCAGCAGCGGTAATACGTAGGGTGCGAGCGTTAATCGGAATTACTGGGCGTAAAGCGTGCGCAGGCGGTTTCGTAAGCTTGATGTGAAATCCCCGGGCTCAACCTGGGAACTGCATTGAGGACTGCGAGGCTAGAGTATGGCAGAGGGGGT

>GQIS8NW03G32J1 rank=0338219 x=2799.5 y=2655.5 length=543
TGATACGTCTGTGCCAGCAGCTGCGGTAATACGAGTGGTGCAAGCGTTATTCGGAATTATTGGGCGTAAAGGGCGCGTAGGTGGTATGTTAAGTCAACTGTTAAATTCTCCGGCCTAACTGGAGGCAAGCGGTAGATACTGGCGTACTTGAGGATGGAAGAGAGAAGTGGAATTCTTGGAGTAGCGGTAAAATGCGTAGATATCAAGAGGAACACCAATGGCGAAGGCAGCTTCTTGGTCCACTCCTGACACTGAGGCGCGAAAGCGTGGGGAGCAAACAGGATTAGATACCCTGGTAGTCCACGCTGTAAACGATGATCACTAGACGTTAGATCTGCTTGCAGGTCTAGTGTCGTAGCTAACGCGTTAAGTGATCCGCCTGGGGATTACGGTCGCAAGATTAAAACTCAAAGGAATTGACGGGGTCCGCACAAGCGGTGGAACATGTGGTTTAATTCGACACTACGCGAGGAACCTTACCGTAGGTTTGACATGCTTTTGACCGTCGTGGAAACACGGTCTTTCTAGGCTTCGGTCTAGACT

>GQIS8NW03F57IS rank=0338252 x=2413.0 y=3842.0 length=61
TGATACGTCTGTGCCAGCAGCAGCGGTAATACGTAGGGTGCAAGCGTTAANCGGAATTACT

>GQIS8NW03FVRY4 rank=0338949 x=2295.0 y=462.0 length=394
TGATACGTCTGTGCCAGCCGCCGCGGTAATACAGAGGTCCCAAGCGTTGTTCGGATTCACTGGGCGTAAAGGGTGCGTAGGCGATCGGGTAAGTCTGATGTGAAAGCTCGGAGCTCAACTCCGAAATGGCATCGGATACTATTCGGCTAGAGGAATGGAGGGGAGACTGGAATTCTCGGTGTAGCAGTGAAATGCGTAGATATCGAGAGGAACACCAGTGGCGAAGGCGAGTCTCTGGACATTTCCTGACGCTGAGGCACGAAAAGCCAGGGGAGCAAAACGGGATTAGATACCCCGGTAGTCCTGGCCCTAAACGGTGCGCATTTGCTGTAAGAGGAATCGACCCCTTTTGTGGCGAAGCTAACGCGTTAAATGCGCCGCCTGGGAAGTACGG

>GQIS8NW03FMHU1 rank=0339264 x=2189.5 y=1627.5 length=220
TGATACGTCTGTGCCAGCCGCTGCGGTAATACGAAGGGTGCACGCGTTACTCGGAATTACTGGGCGTAAAGCGTGCGTAGGTGGTCGTTTAAGTCCGTTGTGAAAGCCCTGGGCTCAACCTTGGGAACTGCAGTGGATAACTGGGCGACTAGAGTGTGGTAGAGGGTAGCGGAATTCCTGGTGTAGCAGTGAAATGCGTAGAGATCAGGAGGAACATCCG

>GQIS8NW03GKJ2P rank=0339541 x=2577.0 y=1551.5 length=190
TGATACGTCTGTGCCAGCAGCTGCGGTAATACGTAGGGTGCAAGCGTTAATCGGAATTACTGGGCGTAAAAGGGTGCGCAGGCGGTATTGTAAGCCAGATGTGAAATCCCCGGGCTCAACCTGGGAACTGCGTTTGGAACTGCAATGCTAGAGTGTGTCAGAGGGGGTGGAATTCCGACGTGTAGCAGTG

>GQIS8NW03GD4B1 rank=0339913 x=2504.0 y=223.5 length=351
TGATACGTCTGTGCCAGCCGCTGCGGTAATACGGAGGGTGCAAGCGTTATCCGGAATCACTGGGTTTAAAGGGTGCGTAGGCGGCCTGATAAGTCAGAGGTGAAAGCTCGCAGCTTAACTGCGGAACTGCCTTTGATACTGTTGGGCTTGAAAGAGGACGAGGTTGGCGGAATGTGGCATGTAGCGGTGAAATGCATAGATATGCCATAGAACACCGATTGCGAAGGCAGCCAGCTAGACCTGCTTTGACGCTGAGGCACGAAAGCGTGGGGAGCAAACAGGATAGATACCCTGGTAGTCCACGCCCTAAACCGATGCTCACTCGACGTGTGGGAGCGATTTTGCGCGTCC

>GQIS8NW03GO833 rank=0340495 x=2630.0 y=3537.5 length=370
TGATACGTCTGTGCCAGCCGCGGCGGTAATACGGAGGATGCGAGCGTTATCCAGATTCATTGGGTTTAAAAGGGTGCGCAGGCGGGGCATTAAGTCAGTGGTGAAATAAGACGGCTCAACTGTCTGGCTGCCATTGATACTGATGTTCTAGAGTGTAATTGGAGTGGGCGGAATGCGTCATGTAGCGGTGAAATGCTTAGATATGACACAGAACACCGATCGCGAAGGCAGCTCACTAAGTTAAGACTGACGCTCATGCACGAAAGACGTGGGGATCAAACAGGATTAGATACCCTGGTAGTCCACGCTGTAAACGATGATTACTCGATGTTGGCGATATACAGTCAGTGTCTGAACGAAAGTATTAAGT

>GQIS8NW03FPP9H rank=0340805 x=2226.0 y=931.0 length=221
TGATACGTCTGTGCCAGCAGCAGCGGTAAGACGAACCGAGCGAACGTTGTTCGGAATCACTGGGCTTAAAGGGCGCGTAGGCGGGTGATCAAGTCCGGGGTGAAATCCTCCAGCTCAACTGGAGAACTGCCTCGGATACTGGTTGCCTCGAGGAAGGTAGGGGTGTGTGGAACGTTCAGTGGAGCGGTGAAATGCATTGATATTGAACGGAACTCCGGTGG

>GQIS8NW03FUXOQ rank=0340871 x=2285.5 y=2168.0 length=402
TGATACGTCTGTGCCAGCAGCAGCGGTAATACGGAGGATGCGAGCGTTATCCGGATTCATTGGGTTTAAAGGGTGCGCAGGCGGGGCATTAAGTCAGTGGTGAAATAAGACGGCTCAACTGTCTGGCTGCCATTGATACTGATGTTCTAGAGTGTAATTGGAGTGGGCGGAATGTGTCATGTAGCGGTGAAATGCTTAGATATGACACAGAACACCGATCGCGAAGGCAGCTCACTAAGTTAAGACTGACGCTCATGCACGAAAGCGTGGGGATCAAACAGGATTAGATACCCTGGTAGTCCACGCTGTAAACGATGATTACTCGATGTTGGCGATATACAGTCAGTGTCTGAACGAAAGTATTAAGTAATCCACCTGGGNGTACGTTGCAAGGATGAACTC

>GQIS8NW03GA53S rank=0340882 x=2470.5 y=1814.0 length=472
TGATACGTCTGTGCCAGCAGCCGCGGTAATACGAAGGGTGCAAGCGTTACTCGGAATTACTGGGCGTAAAGCGTGCGTAGGTGGTCGTTTAAGTCCGTTGTGAAAGCCCTGGGCTCAACCTGGGAACTGCAGTGGATACTGGGCGACTAGAGTGTGGTAGAGGGTAGCGGAATTCCTGGTGTAGCAGTGAAATGCGTAGAGATCAGGAGGAACATCCATGGCGAAGGCAGCTACCTGGACCAACACTGACACTGAGGCACGAAAAGCGTGGGGAGCAAACAGGATTAGATACCCTGGTAGTCCACGCCCTAAACGATGCGAACTAGATGTTGGGTGCAATTTGGCACGCAGTATCGAAGCTAACGCGTTAAGTTCGCCGCCTGGGGAGTACGGTCGCAAGACTGAAACTCAAAGGATTGACGGGGCCCGCACAAGCGGTGGAGTATGTGGTTAATTCGTATGCAACGCGAAG

>GQIS8NW03FUVMP rank=0341245 x=2284.5 y=3599.0 length=346
TGATACGTCTGTGCCAGCCGCAGCGGTAATACGGAGGATGCGAGCGTTGTCCGGATTTACTGGGTTTAAAAGGGTGCGTGGGCGGGCGATTAAGTGAGAATTGAAAGGCAGTCGCTCAACGATTGTAAGGTTCTCATACTGGTTGTCTTGAGAGTAGTGGAGGCAGATGGAATGAGTGGAGTAGCGGTGAAATGCATAGATACCACTTGGAACACCGATTGCGAAGGCATTCTGCTACGCTATATCTGACGCTGAGGCACGAAAGCGTGGGGAGCAAACAGGATTAGATACCCTGGTACGTCCACGCCCTAAACGATGGTTACTCGGTGTTCGCCTGTATAGGTGA

>GQIS8NW03GE7DM rank=0342180 x=2516.0 y=1672.0 length=279
TGATACGTCTGTGCCAGCAGCAGCGGTAATACGAAGGGTGCAAGCGTTACTCGGAATTACTGGGCGTAAAGCGTGCGTAGGTGGTCGTTTAAGTCCGTTGTGAAAGCCCTGGGCTCAACCTGGGAACTGCAGTGGATACTGGGCGACTAGAGTGTGGTAGAGGGTAGCGGAATTCCTGGTGTAGCAGTGAAATGCGTAGAGATCAGGAGAACATCCATGGCGAAGGCAGCTACCTGGACCAACACTGACACTGAGGCACGAAAGCGTGGGGAGCAAACA

>GQIS8NW03FLEFV rank=0342550 x=2176.0 y=3785.0 length=356
TGATACGTCTGTGCCAGCCGCGGCGGTAAGACGAACCGTGCAAACGTTGTTCGGAATCACTGGGCATAAAGGGCGCGTAGGCGGACCGTCAAGTCAGGGGTGAAATCCCCCAGCTCAACTGGGGAACTGCCCCTGATACTGCCGGTCTCGAGTGAGGTAGGGGTGTGCGGAACTGATGGTGGAGCGGTGAAATGTGTTGATATCATCAGGAACTCCGGTGGCGAAGGCGGCACACTGGACCTTGACTGACGCTGAGGCGCGAAAGCTAGGGGAGCAAACGGGATTAGATACCCCGGTAGTCCTAGCCCTAAACGATGGTACTAGGTAGTAGTCTTGACATGGGATTACTTGCCGGA

>GQIS8NW03G7G5B rank=0343507 x=2838.0 y=1789.5 length=289
TGATACGTCTGTGCCAGCCGCGGCGGTAATACAGAGGTCTCAAGCGTTGTTCGGATTCATTGGGCGTAAAGGGTGCGACAGGCGGCGTGGAAAGTTGAGCGTGAAATCCCCGGGCTCAACCTGGGAACTGCGTTTGGAACTGCAATGCTAGAGTGTGTCAGAGGGGGGTGGAATTCCACGTGTAGCAGTGAAATGCGTAGAGATGTGGAGGAACACCGATGGCGAAGGCAGCCCCCCTGGGATAACACTGACGCTCAGGCACGAAAGCGGTGGGGAGCAAACAGGATTA

>GQIS8NW03FVM2H rank=0343579 x=2293.5 y=2295.5 length=292
TGATACGTCTGTGCCAGCCGCGGCGGTAATACGAAGGGTGCAAGCGTTACTCGGAATTACTGGGCGTAAAGCGTGCGTAGGTGGTCGTTTAAGTCCGTTGTGAAAGCCCTGGGCCCAACCTGGGAACTGCAGTGGATACTGGGCGACTAGAATGTGGTAGAGGGTAGCGGAATTCCTGGTGTAGCAGTGAAATGCGTAGAGATCAGGAGGACATCCATGGCGAAGGCAGCTACCTGGACCAACACTGACACTGAGGCACGAAAGCGTGGGGAGCAAACAGGATTAGATACCC

>GQIS8NW03GF7ME rank=0344260 x=2527.0 y=3588.0 length=368
TGATACGTCTGTGCCAGCCGCTGCGGTAATACGGAGGGTGCGAGCGTTATTCGGAATTACTGGGCGTAAAGCGCGTGCAGGCGGGAAGGTAAGTCTGATGTGAAAGCCCCGGGCTTAACCCGGGAAGTGCATTGGAGACTGCTTTTCTTGAGTACTGGAGAGGAAGGGGGAATTCCCGGTGTAGAGGTGAAATTCGTAGAGATCGGGAGGAATACCAGTGGCGAAGGCGCCCTTCTGGACGGTTACTGACGCTGAGACGCGAAAGCGTGGGGAGCAAACAGGATTAGATACCCTGGTAGTCCACGCCGTAAACGATGAGAACTAGGTGTAGCGGGTACTCATTCCTGCTGTGCCGTAGCTAACGCGTT

>GQIS8NW03FMU5U rank=0344383 x=2193.5 y=2480.0 length=210
TGATACGTCTGTGCCAGCAGCTGCGGTAATACGAAGGGTGCAAGCGTTAATCGGAATTACTGGGCGTAAAGGGTGCGTAGGCGGTTGCCTAAGTCCGTTGTGAAAGCCCTGGGCTCAACCTGGGAATGGCAGTGGATACTGGGTGGCTGGAGTACGGTAGAGGATGGCGGAATTCCCGGTGTAGCAGTGAAATGCGTAGAGATCGGGAGG

>GQIS8NW03GUYE8 rank=0344723 x=2695.0 y=3378.0 length=366
TGATACGTCTGTGCCAGCAGCAGCGGTAAGACGAACCGTGCGAACGTTGTTCGGAATCACTGGGCATAAAAGGGCGCGTAGGCGGTTTGTCAAGTCGGGGGTGAAATACTTCGGCTCAACCGGAGAATTGCCTTCGAAACTGACAGACTCGAGCGAGATAGAGGTGGCCGGAACTACCAGTGGAGCGGTGAAATGCATTGATATTGGTAGGAACGCCGGAGCCGAAAGGGGGCCACTGGATCTCTTCTGACGCTGATGCGCGAAAGCTAGGGGAGCAAACGGGATTAGATACCCCGGTAGTCCTAGCCCTAAACGACTGGGTACTAGATGGTGGAACCGACACAGTTTCACTGTCGAAGCAAATGT

>GQIS8NW03GBKVO rank=0344885 x=2475.0 y=482.5 length=244
TGATACGTCTGTGCCAGCCGCAGCGGTAAGACGAACCGAGCGAACGTTGTTCGGAATCACTGGGCTTAAAGGGCGCGTAGGCGGGTGATCAAGTCCGGGGTGAAATCCTCCAGCTCAACTGGAGAACTGCCTCGGATACTGGTTGCCTCGAGGAAGGTAGGGGTGTGTGGAACGTTCAGTGGAGCGGTGAAATGCATTGATATGAACGAACTCCGGTGGCGAAGGCGACACACTGGACCTTTTC

>GQIS8NW03G72WH rank=0345046 x=2845.0 y=1311.0 length=259
TGATACGTCTGTGCCAGCAGCTGCGGTAATACAGAGGGTGCAAGCGTTAATCGGAATTACTGGGCGTAAAGCGCACGTAGGCGGTTTCTTAAGTCAGATGTGAAAGCCCCGGGCTCAACCTGGGAATTGCATTTGAAACTGGGAAACTAGAGTGTGTGAGAGGGGGTAGAAGTTCCAAGTGTAGCGGTGAAATGCGTAGAGATTTGGAGGAATACCAGTGGCGAAGGCGGCCCCTGGCACACACTGACGCTCAGGTGCG

>GQIS8NW03G5W5K rank=0345638 x=2820.0 y=2950.0 length=406
TGATACGTCTGTGCCAGCCGCCGCGGTAAGACGAACCGTGCGAACGTTGTTCGGAATCACTGGGCATAAAGGGCGCGTAGGCGGTTTTGTCAAGTCGGGGGTGAAATACTTCGGCTCAACCGGAGAATTGCCTTCGAAAACTGACAGACTCGAGCGAGATAGAGGTGGCCGGAACTACCAGTGGAGCGGTGAAATGCATTGATATTGGTAGGAACGCCGGAGCCGAAAGGGGGCCACTGGATCTCTTCTGACGCTGATGCGCGAAAGCTAGGGGAGCAAACGGGATTAGATACTCCGGTAGTCCTAGCCCTAAACGATGGGTACTAGATGGTGGAACCGACACAGTTTCACTGTCGAAGCGAAAATGTGGTAAGTACCCCGCCTGGGGAGTATGGTCGCAAGGCTG

>GQIS8NW03GTXKG rank=0345997 x=2684.0 y=670.0 length=370
TGATACGTCTGTGCCAGCAGCTGCGGTAATACGTAGGGTGCAAGCGTTAATCGGAATTACTGGGCGTAAAGGGTGCGCAGGCGGTATTGTAAGCCAGATGTGAAATCCCCGGGCTCAACCTGGGAACTGCGTTCGGAACTGCAATGCTAGAGTGTGTCAGAGGGGGTGGAATTCCACGTGTAGCAGTGAAATGCGTAGAGATGTGGAGGAACACCGATGGCGAAGGCAGCCCCCCTGGGGATAACACTGACGCTCAGGCACGAAAGCGTGGGGAGCAAACAGGATTAGATACCCGTGGTAGTCCACGCCCTAAACGATGACAACTAGCCGTTGGAACCTCGGTTCTTGGTGGCGTAGCTAACGCGAGAAG

>GQIS8NW03F603L rank=0346156 x=2423.5 y=1215.0 length=77
TGATACGTCTGTGCCAGCCGCCGCGGTAATACGAGTGGTGCAACGCGTTATTCGGAATTATTGGGCGTAAAGGGCGC

>GQIS8NW03F76B5 rank=0346549 x=2436.0 y=1411.0 length=290
TGATACGTCTGTGCCAGCAGCCGCGGTAATACGTAGGGTGCAAGCGTTACTCGGAATTACTGGGCGTAAAGCGTGCGTAGGTGGTCGTTTAAGTCCGTTGTGAAAGCCCTGGGCTTCAACCTGGGAACTGCAGTGGATACTGGGCGACTAGAGCGTGGTAGNGGTAGCGGAATTCCTGGTGTAGCAGTGAAAATGCGTAGAGATCAGGAGGAACATCCATGGCGAAGGCAGCTACCTGGACCAACACTGACACTGAGGCACGAAAAGCGTGGGGAGCAAACAGGTATTAG

>GQIS8NW03GZ5N8 rank=0346820 x=2755.0 y=294.5 length=188
TGATACGTCTGTGCCAGCAGCCGCGGTAATACGAAGGGTGCAAGCGTTACTCGGAATTACTGGGCGTAAAGCGTGCGTAGGTGGTCGTTTAAGTCCGTTGTGAAAGCCCTGGGCTCAACCTGGGAACTGCAGTGGATACTGGGCGACTAGAGTGTGGTAGAGGGTAGCGGAATTCCTGGTGTAGCAGT

>GQIS8NW03F6KSG rank=0346829 x=2418.0 y=558.5 length=353
TGATACGTCTGTGCCAGCCGCAGCGGTAATACGGAGGGTGCAAGCGTTATCCGGAATCACTGGGTTTAAAGGGTGCGTAGGCGGCCTGATAAGTCAGAGGTGAAAGCTCGCAGCTTAACTGCGGAACTGCCTTTGATACTGTTGGGCTTGAAAGAGGACGAGGTTGGCGGAATGTGGCATGTAGCGGTGAAATGCATAGATATGCCATAGAACACCGATTGCGAAGGCAGCCAGCTAGACCCTGCTTTGACGCTGAGGCACGAAAGCGTGGGGAGCAAACAGGATTAGATACCCTGGTAGTCCACGCCCTAAACGATAGCTCACTCGACGTGTGGGAGCGATTTTGCGCGTCC

>GQIS8NW03G8HBQ rank=0347286 x=2849.0 y=3620.0 length=209
TGATACGTCTGTGCCAGCCGCTGCGGTAATACGGAGGATGCAAGCGTTATCCGGAATGATTGGGCGTAAAGCGTCCGCAGGTGGTTGTGTGTGTCTATTGTCAAAGCATCATGCTTAACATGATAAAGGCAGTAGAAACTACACGACTAGAGTGCGTTCGGGGCAGAGGGAATTCCTGGTGTAGCGGTGAATGCGTAGAGATCAGGAAG

>GQIS8NW03FH9P9 rank=0347460 x=2141.0 y=1071.0 length=209
TGATACGTCTGTGCCAGCAGCGGCGGTAATACGGAGGGTGCGAGCGTTAATCGGAATTACTGGGCGTAAAGGGTGCGTAGGTGGTTGTATAAGTTATCTGTGAAATTTTTGGGCTTAACCTGGAGTGGTCAGATGATACTGTATGACTGGAGTATAGGAGAGGGTAGTGGAATTTCCGGTGTAGCGGTGAAAATGCGTAGAGATCGGAA

>GQIS8NW03GYWCH rank=0348771 x=2740.0 y=2991.0 length=434
TGATACGTCTGTGCCAGCCGCCGCGGTAATACGAAGGGTGCAAGCGTTACTCGGAATTACTGGGCGTAAGGCGTGCGTAGGTGGTCGTTTAAGTCCGTTGTGAAAGCCCTGGGCTCAACCTGGGAACTGCAGTGGATACTGGGCGACTAGAGTGTGGTAGAGGGTAGCGGAATTCCTGGTGTAGCAGTGAAATGCGTAGAGATCAGGAGGAACATCCATGGCGAAGGCAGCTACCTGGACCAACACTGACACTGAGGCACGAAAGCGTGGGGAGCAAACAGGATTAGATACCCTGGTAGTCCACGCCCTAAACGATGCGAACTGGATGTTGGGTGCAATTTGGCACGCAGTATCGAAGCTAACGCGTTAAGTTCGCCGCCTGGGGNGTACGGTCGCAGACTGAAACTCAAAGGATTGACGGGGCCCGCACAAGC

>GQIS8NW03F5CWD rank=0348822 x=2404.0 y=1019.0 length=266
TGATACGTCTGTGCCAGCCGCGGCGGTAATACGGAGGATGCGAGCGTTATCCGGATTCATTGGGTTTAAAGGGTGCGCAGGCGGGGCATTAAGTCAGTGGTGAAATAAGACGGCTCAACTGTCTGGCTGCCATTGATACTGATGTTCTAGAGTGTAATTGGAGTGGGCGGAATGTGTCATGTAGCGGTGAAATGCTTAGATATGACACAGAACACCGATCGCGAAGGCAGCTCACTAAGTAAGACTGACGCTCATGACACGAAAGC

>GQIS8NW03GCM3W rank=0348870 x=2487.5 y=874.0 length=379
TGATACGTCTGTGCCAGCCGCTGCGGTAACACGTACTGTGCGAACGTTATTCGGAATCACTGGGCTTAAAAGGGTGCGTAGGCGGCGAATCAAGTCAGGTGTGAAAGGCCTGAGCTCAACTGAGGCATTGCGCTTGAAACTGATTTGCTTGAGTATCCCAGGGGTGTGCGGAACTGCCAGTGGAGCGGTGAAATGTGTTGATATTGGCAGGAACACCGGAGGCGAAAGCGGCACACTGGGGGATAACTGATGCTGAGGCACGAAAGCCAGGGGAGCGAACGGGATTAGATACCCCGGTAGTCCTGGCTGTAAACGATGAGCACTGGGCGGAAGGAAGTTCGCTTCTTTCTGCCGCAGCGAAAGCGTTAAGTGCTCCGCC

>GQIS8NW03GUEB7 rank=0348880 x=2689.0 y=1925.0 length=302
TGATACGTCTGTGCCAGCCGCGGCGGTAATACGTAGGGTGCAAGCGTTAATCGGAATTACTGGGCGTAAAGCGTGCGCAGGCGGTTGTGTAAGACAGATGTGAAATCCCCGGGCTCAACCTGGGAACTGCATTTGTGACTGCACAGCTAGAGTGCGGCAGAGGGGGAGTGGAATTCCGCGTGTAGCAGTGAAATGCGTAGATATGCGGAGGAACACCGATGGCGAAGGCAATCCCCTGGGCCTGCACTGACGCTCATGCACGAAAGCGTGGGGAGACAAACAGGATTAGATACCCTGGTAGT

>GQIS8NW03GYK5O rank=0348973 x=2737.5 y=778.0 length=95
TGATACGTCTGTGCCAGCCGCTGCGGTAAGACGAACCGTGCAAAACGTTGTTCGGAATCACTGGGCATAAAGGGCGCGTAGGCGGACCGTCAAGT

>GQIS8NW03F9J9B rank=0349745 x=2452.5 y=573.5 length=498
TGATACGTCTGTGCCAGCAGCGGCGGTAATACGGAGGGTGCAAGCGTTATCCGGATTCACTGGGTTTAAAGGGCGCGTAGGTGGTTTTGTAAGTCAGTGGTGAAAGCCTGCAGCTTAACTGTAGAATTGCCATTGATACTGCTTAACTCGAGTCAAGTCGAGGTGGATGGAATAAATCATGTAGCGGTGAAATGCTTAGATATGATTTAGAACACCAATTGCGAAGGCAGTTCACTAGGCTTGTATTGACACTGAGGCACGAAAAGCGTGGGGATCAAACAGGATTAGATACCCTGGTAGTCCACGCCCTAAACGATGTATACTCGACATATGCGATACACTGTATGTGTCTAAGCGAAAGCGTTAAGTATACCACCTGGAAGTACGACCGCAAGGTTGAAACTACAAAGGAATTGGCGGGGTCCGCACAAGCGGTGGAGCATGTGGTTTAATTCGATGATACGCGAGGAACCTACCGTGGGCTAGAATGCAGATTGA

>GQIS8NW03F98N7 rank=0350328 x=2459.5 y=3541.0 length=410
TGATACGTCTGTGCCAGCAGCCGCGGTAATACGAAGGGTGCAAGCGTTACTCGGAATTACTGGGCGTAAAGCGTGCGTAGGTGGTCGTTTAAGTCCGTTGTGAAAGCCCTGGGCTCAACCTGGGAACTGCAGTGGATACTGGGCGACTAGAGTGTGGTAGAGGGTAGCGGAATTCCTGGTGTAGCAGTGAAATGCGTAGAGATCAGGAGGAACATCCATGGCGAAGGCAGCTACCTGGACCAACACTGACACTGAGGCACGAAAGCGTGGGGAGCAAACAGGATTAGATACCCTGGTAGTCCACGCCCTAAACGATGCGAACTGGATGTTGGTGCAATTTGGCACGCAGTATCGAAGCTAACGCGTTAAGTCGCCGCCTGGGGAGTACGGTCGCAAGACTGAAACTCAAA

>GQIS8NW03HCLKF rank=0350686 x=2896.0 y=3229.5 length=208
TGATACGTCTGTGCCAGCAGCAGCGGTAATACGGAGGATGCGAGCGTTATCCGGATTCATTGGGTTTAAAGGGTGCGCAGGCGGGGTCATTAAGTCAGTGGTGAAATAACGACGGCTCAACTGTCTGGCTGCCATTGATACTGATGTTCTAGGAGTGTAATTGGAGTGGGCGGAATGTGTCATGTAGCGGTGAAATGCTTAGATATGA

>GQIS8NW03GJ7AI rank=0350773 x=2573.0 y=1368.0 length=397
TGATACGTCTGTGCCAGCCGCGGCGGTAATACGGAGGATCCGAGCGTTATCCGGATTTACTGGGTTTAAAGGGTGCGTAGGCGGCCCAGCCAGTCAGCGGTGAAATGTGGCGGCTCAACCGTTTCGCCGCCGCTGATACTGCTGGGCTTGGATGCGGTCGAGGCGGGTGGAATTCGTGGTGTAGCGGTGAAATGCATAGATATCACGAGGAACGCCGATAGCGAAGGCAGCTCGCCGGGCCGCGATCGACGCTGAGGCACGAAAGCGTGGGGATCAAACAGGATTAGATACCCTGGTAGTCCACGCCGTAAACGATGATGCTGGGTGTGCGCCCGCGAGGGCGCGTGCCTGAGGGAAACCATTAAGCCATCCACCTGGGGAGTACGGCCGCAAGGCT

>GQIS8NW03GCAKA rank=0350887 x=2483.0 y=1000.0 length=257
TGATACGTCTGTGCCAGCCGCTGCGGTAATACGGAGGATGCGAGCGTTATCCGGATTCATTGGGTTTAAAGGGTGCGCAGGCGGGGCATTAAGTCAGTGGTGAAATAAGACGGCTCAACTGTCTGGCTGCCATTGATACTGATGTTCTAGAGTGTAATTGGAGTGGGCGGATGTGTCATGTAGCGGTGAAATGCTTAGATATGACACAGAACACCGATCGCGAAGGCAGCTCACTAAGTTAAGACTGACGCCTCATG

>GQIS8NW03FX2AH rank=0351150 x=2321.0 y=647.0 length=378
TGATACGTCTGTGCCAGCCGCAGCGGTAATACAGAGGGTGCAAGCGTTAATCGGAATTACTGGGCGTAAAGCGCACGTAGGCGGTTTCTTAAGTCAGATGTGAAAGCCCCGGGCTCAACCTGGGAATTGCATTTGAAACTGGGAAACTAGAGTGTGTGAGAGGGGGGTAGAATTCCAAGTGTAGCGGTGAAATGCGTAGAGATTTGGAGGAATACCAGTGGCGAAGGCGGCCCCCTGGCACAACACTGACGCTCAGGTGCGAAAGCGTGGGGAGCAAACAGGATTAGATACCTGGTAGTCCACGCCGTAAACGATGTCTACTAGCTGTTCGTGTACCTTGTGTCGTGTAGTAGCGCAGCTAACGCACTAAGTAGACCG

>GQIS8NW03FZ5GO rank=0351235 x=2344.0 y=3862.0 length=261
TGATACGTCTGTGCCAGCAGCAGCGGTAAAACGTAGGAGGCAAGCGTTATCCGGATTTACTGGGCGTAAAGCGCGTGCAGGCGGTTCGGCAAGTTGGATGTGAAAGCTCCTGGCTCAACTAGGAGAGGTCGTTCAATACTACCGAACTTGAGGGCATCAGAGGAAGGTGGAATTCCCGGTGTAGTGGTGAAATGCGTAGATATCGGGAGGAACACCAGTGGCGAAAGCGACCTTCTGGGATGTTCCTGACGCTCAGACGCG

>GQIS8NW03HCDD9 rank=0351314 x=2894.5 y=831.5 length=461
TGATACGTCTGTGCCAGCAGCCGCGGTAAGACGGAGGAGGCAAGCGTTATCCGGAATGATTGGGCGTAAAGAGTCCGTAGGTGGAACTTCAAGTCCATTGTCAAAGAGCAAAAGCTTAACTTTGTAAAAGGCAGTGGAAACTGAAGGTCTAGAGAGGGGCAGGGGCAAAGGGAATTCCTGGTGTAGCGGTGAAATGCGTAGAGATCAGGAAGAACACCGGTGGCGAAAGCGCTTTGCTGGGCCTTATCTGACACTGAGGGACGAAAGCTAGGGGAGCGAATGGGGATTAGATACCCCAGTAGTCCTAGCCGTAAACGATGGATACTAGGTGTGGCCTGTATCGACCCGGGCCGTGCCGGAGCTAACGCGATAAGTGAGCCACCTGGGGAGTACGTCGGCAACGATGAAAACTCAAAAGGAATTGACGGGGGTCCGCACAAGCGGTGGAGCATGTGGTTTAA

>GQIS8NW03GMN2Y rank=0351488 x=2601.0 y=1752.5 length=447
TGATACGTCTGTGCCAGCAGCGGCGGTAAGACGGAGGAGGCAAGCGTTATCCGGAATGATTGGGCGTAAAGAGTCCGTAGGTGGAACTTCAAGTCCATTGTCAAAGAGCAAAGCTTAACTTTGTAAAGGCAGTGGAAACTGAAGGTCTAGAGAGGGGCAGGGGCAAAGGGAATTCCTGGTGTAGCGGTGAAATGCGTAGAGATCAGGAAGAACACCGGTGGCGAAAGCGCTTTGCTGGGCCTTATCTGACACTGGGGGACGAAAGTTAGGGGAGCGAATGGGATTAGATACCCCAGTAGTCCTAGCCGTAAACGATGGATACTAGGTGTGGCCTGTATCGACCCGGGCCGTGCCGGAGCTAACGCGTTAAGTACTCCCGCCTGGGGAGTACGCACGCAAGTGTGAAACTCAAAGGAATTGGACGGGGCCCGCACAAGCGGTGGAGTA

>GQIS8NW03FVHXP rank=0352709 x=2291.5 y=3835.5 length=538
TGATACGTCTGTGCCAGCCGCGGCGGTAAGACGAACCGTGCAAACGTTGTTCGGAACCACTGGGCATAAAGGGCGCGTAGGCGGACCGTCAAGTCAGGGGTGAAATCCCCCAGCTCAACTGGGGAACTGCCCCTGATACTGCCGGCCTCGAGTGAGGTAGGGGTGTGCGGAACTGATGGTGGAGCGGTGAAATGTGTTGATATCATCAGGAACTCCGGTGGCGAAGGCGGCACACTGGACCTTGACTGACGCTGAGGCGCGAAAAGCTAGGGGANCAAAACCGGGATTAGATACCCCGGTAGTCCTAGCCCCTAAAACGATGGGTACTAGGTAGTAGTCTTGACATGGGATTACTGCCGGAGCAAATGTGTTAAGTACCCCGCTGGGGAGTATGGTCGCAAGGCTGAAAACTCAAAAGGAATTGACGGGGCTCACACAAGCGGTGGAGCATGTGGCTTAATTCGAGGCTACGCGAAGAACCTTATCCTGGACTTGACATGTGCGAAAAGCGCTGGGAATAGCCTGCGGAAACGTAAGG

>GQIS8NW03HBH28 rank=0353103 x=2884.0 y=1218.0 length=380
TGATACGTCTGTGCCAGCAGCGGCGGTAATACGTAGGTGGCAAGCGTTGTCCGGATTTATTGGGCGTAAAGCGAGCGCAGGCGGTTTCTTAAGTCTGATGTGAAAGCCCCCGGCTCAACCGGGGAGGGTCATTGGAAACTGGGAGACTTGAGTGCAGAAGAGGAGAGTGGAATTCCATGTGTAGCGGTGGAATGCGTAGATATATGGAGGAACACCAGTGGCGAAGGCGGCTCTCTGGTCTGTAACTGACGCTGAGGCTCGAAAGCGTGGGGAGCGAACAGGATTAGATACCCTGGTAGTCCACGCCGTAAACGATGAGTGCTAAGTGTTGGAGGGTTTCCGCCCTTCAGTGCTGCAGCAAACGCATTAAGCACTCCGCC

>GQIS8NW03FNG3P rank=0353232 x=2200.0 y=2243.0 length=207
TGATACGTCTGTGCCAGCAGCAGCGGTAATACAGAGGGTGCAAGCGTTAATCGGAATTACTGGGCGTAAAGCGCACGTAGGCGGTTTCTTAAGTCAGATGGTGGAAAGCCCCGGGGCTCAACCTGGGAATTGCATTTGAAAACTGGGAAACTAGAGTGTGTGAGAGGGGGGTAGAATTCCAAGTGTAGCGGTGGAAATGCGTAGAGA

>GQIS8NW03FXNH7 rank=0353652 x=2316.0 y=1965.5 length=404
TGATACGTCTGTGCCAGCCGCGGCGGTAATACGGAGGATGCGAGCGTTATCCGGATTCATTGGGTTTAAAGGGTGCGCAGGCGGGCTAATAAGTCAGGGGTGAAATTCCACGGCTCAACTGTGGGGCTGCCTTTGATACTGTTAGTCTTGAGTTTAGTTGAGGTGGGCGGAATGTAGCATGTAGCGGTGAAATGCATAGATATGCTACAGAACACCGATAGCGAAGGCAGCTCACCAAGTTATAACTGACGCTCATGCACGAAAGCGTGGGGATCAAACAGGATTAGATACCCTGGTAGTCCACGCTGTAAACGNTAGATCACTCGTTGTTGTCGATACACAGTCAGCGGCTAAGCGAAAGTGATAGGTGATCCACCTGGGGAGTACGATCGCAAGGTTGAAAC

>GQIS8NW03F5VAI rank=0354217 x=2410.5 y=280.0 length=360
TGATACGTCTGTGCCAGCAGCGGCGGTAATACGGAGGGTGCGAGCGTTAATCGGAATTACTGGGCGTAAAGGGTGCGTAGGTGGTTGTATAAGTTATCTGTGAAATTTTTGGGCTTAACCTGGAGTGGTCAGATGATACTGTATGACTGGAGTATAGGAGAGGGTAGTGGAATTTTCCGGTGTAGCGGTGAAATGCGTAGAGATCGGAAGGAACACCAGTGGCGAAGGCGACTACCTGGCCTGATACTGACACTGAGGCACGAAAGCGTGGGGAGCAAACAGGATTAGATACCCTGGTAGTCCACGCTGTAAACGATGTCAACTAGCCGTTGGTCATATAGAAGTGATTAGTGGCGCAGC

>GQIS8NW03FUMCH rank=0354728 x=2281.0 y=3855.0 length=367
TGATACGTCTGTGCCAGCAGCGGCGGTAATACGGAGGGTGCGAGCGTTATTCGGAATTACTGGGCGTAAAGCGCGTGCAGGCGGGAAGGTAAGTCTGATGTGAAAGCCCCGGGCTTAACCCGGGAAGTGCATTGGAGACTGCCTTTCTTGAGTACTGGAGAGGAAGGGGGAATTCCCGGTGTAGAGGTGAAATTCGTAGAGATCGGGAGGAATACCAGTGGCGAAGGCGCCCTTCTGGACGGTTACTGACGCTGAGACGCGAAAGCGTGGGAGCAAACAGGATTAGATACCTGGTAGTCCACGCCGTAACGATGAGAACCAGGTGTAGCGGGTACTCATTCCTNCTGTGCCGTAGCTAACGCGTTAA

>GQIS8NW03GGBTI rank=0354903 x=2529.5 y=836.0 length=356
TGATACGTCTGTGCCAGCAGCCGCGGTAATACGGAGGGTGCAAGCGTTATCCGGAATCACTGGGTTTAAAGGGTGCGTAGGCGGCCTGATAAGTCAGAGGTGAAAGCTCGCAGCTTAACTGCGGAACTGCCTTTGATACTGTTGGCTTGAAAGAGGACGAGGTTGGCGGAATGTGGCATGTAGCGGTGAAATGCATAGATATGCCATAGAACACCGATTGCGAAGGCAGCCAGCTAGACCTGCTTTGACGCTGAGGCACGAAAGCGTGGGGAGCAAACAGGATTAGATACCCTGGTAGTCCACGCCCTAAACGATGCTCACNCGACGTGTGGAGCGATTTGCGCGTCCAAGCGAAA

>GQIS8NW03HFZXF rank=0355116 x=2935.5 y=2065.5 length=157
TGATACGTCTGTGCCAGCCGCGGCGGTAATACAGAGGTCTCAAGCGTTGTTCGGAATTTATTGGGCGTAAAGAGTGCGCAGGTGGTTTGGCAAGTTATATGTGAAAATTCAGAGCTCAACTCTGAAACTGCATCTAATACTGCCATGCTGGAGTCTT

>GQIS8NW03GRAJV rank=0355675 x=2654.0 y=409.5 length=363
TGATACGTCTGTGCCAGCAGCTGCGGTAATACGGAGGGTGCGAGCGTTATTCGGAATTACTGGGCGTAAAGGGCGAGTAGGCGGCGGGATAAGTCTGATGTGAAAGCCCCGGGCTTAACCTGGGAAGTGCATTGGAGACTGTTTCGCTTGAGTACCGGAGAGGAAGGGGGAATTCCCGGTGTAGAGGTGAAATTCGTAGAGATCGGGAGGAATACCAGTGGCGAAGGCGCCTTCTGGACGGTTACTGACGCTGAGACGCGAAAGCGTGGGGAGCAAACAGGATTAGATACCCTGGTAGTCCACGCTGTAAACGATGAGCACTAGGTGTAGCGGGTACTCATTCCTGCTGTGCCGTAGCTAACG

>GQIS8NW03GE6V0 rank=0356302 x=2516.5 y=1038.0 length=461
TGATACGTCTGTGCCAGCCGCTGCGGTAATACGTAGGGTGCGAGCGTTAATCGGAATTACTGGGCGTAAAGCGTGCGCAGGCGGTTTCGTAAGCTTGATGTGAAATCCCCGGGCTCAACCTGGGAACTGCATTGAGGACTGCGAGGCTAGAGTATGGCAGAGGGGGTGGAATTCCACGTGTAGCAGTGAAATGCGTAGAGATGTGGAGGAACACCGATGGCGAAGGCAGCCCCCTGGGCCAATACTGACGCTCATGCACGAAAGCGTGGGGAGCAAAACAGGATTAGATACCCTGGTAGTCCACGCCTAAACGATGTCAACTAGGTGTTGGTGGGTAAAACCATTTAGTACCGTAGCTAACGCGTGAAGTTGACCGCCTGGGGAGTACGGCCGCAAGGTTAAAACTCAAAGGAATTGGACGGGACCGCACAAGCGGTGGATGATGTGGATTAATTCGATGC

>GQIS8NW03G4BNI rank=0356566 x=2802.5 y=2156.0 length=167
TGATACGTCTGTGCCAGCAGCAGCGGTAATACGTAGGGTGCGAGCGTTAATCGGAATTACTGGGCGTAAAGCGTGCGCAGGCGGCTTCGTAAGCTTGATGTGAAGTCCCCGGGCTCAACCTGGGAACTGCATTGAGGACTGCGAGGCTAGAGTATGGCAGAGGGGGT

>GQIS8NW03GXHFL rank=0357101 x=2724.0 y=2543.0 length=213
TGATACGTCTGTGCCAGCAGCGGCGGTAATACGGAGGATGCGAGCGTTATCCGGATTCATTGGGTTTAAAAGGGTGCGCAGGCGGGGCATTAAGTCAGTGGTGAAATAAAGGACGGCTCAACTGTCTGGCTGCCATTGATACTGATGTTCTAGAGTGTAATTGGAGTGGGCGGAATGTGTCATGTAGCGGTGAAATGCTTAGATATGACACAG

>GQIS8NW03FKDVF rank=0357178 x=2165.0 y=1449.0 length=289
TGATACGTCTGTGCCAGCCGCTGCGGTAAGACGGAGGGTGCAAGCGTTGTTCGGAATTACTGGGCGTAAAGCGTACGTAGGCGGCGGGTTAAGTCGAATGTTAAAGCCAGAGGCTCAACCTCTGAGATGCATTCGATACTGGCTTGCTAGAGGGTGATAGAGGAAAGCGGAATTCCCAGTGTAGCGGTGAAATGCGTAGATATTGGGAGGAACATCAGTAGCGAAGGCGGCTTTCTAGGGTCACACCTGACGCTGAGGTACGAAAGCGTGGGGAGCAAACGGGATTAGA

>GQIS8NW03G4B9I rank=0357412 x=2802.0 y=2948.5 length=84
TGATACGTCTGTGCCAGCCGCGGCGGTAATACAGTGGTTCCAAGCGTTGTTCGGATTCACTGGGCGTAAAGGGTGCGTAGGCGG

>GQIS8NW03G58NF rank=0357426 x=2824.0 y=1465.5 length=371
TGATACGTCTGTGCCAGCAGCGGCGGTAATACGGAGGGTGCAAGCGTTAATCGGAATTACTGGGCGTAAAGCGCACGCAGGCGGTCTGTTAAGTCAGATGTGAAATCCCCGGGCTTAACCTGGGAACTGCATTTGAAACTGGCAGGCTTGAGTCTCGTAGAGGGGGGTAGAATTCCAGGTGTAGCGGTGAAATGCGTAGAGATCTGAAGGAATACCGGTGGCGAAGGCGGCCCCCTGGACGAAGACTGACGCTCAGGTGCGAAAGCGTGGGGAGCAAACAGGATTAGATACCCTGGTAGTCCACGCCGTAAACGATGTCGACTTGGAGGTTGTTCCCTTGAGGAGTGGCTTCCGGAGCTAACGCGTTAAGT

>GQIS8NW03GUNCQ rank=0357556 x=2692.0 y=1320.0 length=318
TGATACGTCTGTGCCAGCCGCCGCGGTAATACGAAGGGTGCAAGCGTTACTCGGAATTACTGGGCGTAAAGCGTGCGTAGGTGGTCGTTTAAGTCCGTTGTGAAAGCCCTGGGCTCAACCTGGGAACTGCAGTGGATACTGGGCGACTAGAGTGTGGTAGAGGGTAGCGGAATTCCTGGTGTAGCAGTGAAATGCGTAGAGATCAGGAGGAACATCCATGGCGAAGGCAGCTACCTGGACCAACACTGACACTGAGGCACGAAAGCGTGGGGAGCAAACAGGATTAGATACCCTGGTAGTCCACGCCCTAAACGATGC

>GQIS8NW03F9HXT rank=0357599 x=2451.0 y=1663.5 length=402
TGATACGTCTGTGCCAGCAGCTGCGGTAATACGAAGGGTGCAAGCGTTACTCGGAATTACTGGGCGTAAAGCGTGCGTAGGTGGTCGTTTAAGTCCGTTGTGAAAGCCCTGGGCTCAACCTGGGAACTGCAGTGGATACTGGGCGACTAGAGTGTAGTAGAGGGTAGCGGAATTCCTGGTGTAGCAGTGAAATGCGTAGAGATCAGGAGGAACATCCATGGCGAAGGCAGCTACCTGGACCAACACTGACACTGAGGCACGAAAGCGTGGGAGCAAACAGGATTAGATACCCTGGTAGTCCACGCCCTAAACGATGCGAACTGGATGTTGGGTGCAATTTGGCACGCAGTATCGAAGCTAACGCGTTAAGTTCGCCGCCGTGGGGAGTACGGTCGCAAGACT

>GQIS8NW03GYVES rank=0358881 x=2740.5 y=1778.5 length=376
TGATACGTCTGTGCCAGCCGCTGCGGTAATACGGAGGATGCGAGCGTTATCCGGATTCATTGGGTTTAAAAGGGTGCGCAGGCGGGGCATTAAGTCAGTGGTGAAATAAGACGGCTCAACTGTCTGGCTGCCATTGATACTGATGTTCTAGAGTGTAATTGGAGTGGGCGGAATGTGTCATGTAGCGGTGAAATGCTTAGATATGACACAGAACACCGATCGCGAAGGCAGCTCACTAAGTTAAGACTGACGCTCATGCACGAAAGCGTGGGGATCAAGCAGGATTAGATACCCTGGTGGTCCACGCTGTAAAACGATGATTACTCGATGTTGGCGATATACAGTCAGTGTCTGAACGAAAGTATTAAGTAATCCA

>GQIS8NW03GX41D rank=0359895 x=2732.5 y=367.0 length=260
TGATACGTCTGTGCCAGCAGCGGCGGTAATACAGAGGGTGCAAGCGTTAATCGGAATTACTGGGCGTAAAGCGCACGTAGGCGGTTTTTTAAGTCAGATGTGAAAGCCCCGGGCTCAACCTGGGAATTGCATTTGAAACTGGAAAACTAGAGTGTGTGAGAGGGGGTAGAATTCCAAGTGTAGCGGTGAAATGCGTAGAGATTTGGAGGAATACCAGTGGCGAAGGCGGCCCCCTGGCACAACACTGACGCTCAGGTGCG

>GQIS8NW03GHZOZ rank=0360151 x=2548.0 y=609.0 length=268
TGATACGTCTGTGCCAGCCGCCGCGGTAATACGGAGGGTGCGAGCGTTAATCGGAATTACTGGGCGTAAAGGGTGCGTAGGTGGTTGTATAAGTTATCTGTGAAATTTTTGGGCTTAACCTGGAGTGGTCAGATGATACTGTATGACTGGAGTATAGGAGAGGGTAGTGGAATTTCCGGTGTAGCGGTGAAATGCGTAGAGATCGGAAGGAACACCAGTGGCGAAGGCGACTACCCGGCCTGATACTGACACTGAGGCACGAAAGCGT

>GQIS8NW03GAT70 rank=0360180 x=2466.0 y=2798.0 length=204
TGATACGTCTGTGCCAGCCGCCGCGGTAATACAGAGGGTGCAAGCGTTGTTCGGAATTATTGGGCGTAAAGCGCGTGTAGGCGGCTTGGCAAGTCAGATGTGAAAGCCCTCGGCTTAACCGAGGAAGTGCGTCTGAAACTGCTGAGCTTGAGTGTCGGAGAGGATGGCGGAATTCCGCAAGTAGAGGTGAAATTCGTAGATATG

>GQIS8NW03F2M0A rank=0360695 x=2373.0 y=1128.5 length=357
TGATACGTCTGTGCCAGCCGCAGCGGTAATACGAAGGGTGCAAGCGTTACTCGGAATTACTGGGCGTAAAGCGTGCGTAGGTGGTCGTTTAAGTCCGTTGTGAAAGCCCTGGGCTCAACCTGGGAACTGCAGTGGATACTGGGCGACTAGAGTGTGGTAGAGGGTAGCGGAATTCCTGGTGTAGCAGTGAAATGCGTAGAGATCAGGAGGAACATCCATGGCGAAGGCAGCTACCTGGACCAACACTGACACTGAGGCACGAAAGCGTGGGGAGCAAACAGGATTAGATACCCTGGTAGTCCACGCCCTAAACGACGCGAACTGGATGTTGGTGCAATTTGGCACGCAGTATCGAAG

>GQIS8NW03HDTK5 rank=0360778 x=2910.0 y=2935.0 length=274
TGATACGTCTGTGCCAGCAGCAGCGGTAATACGTAGGGTGCGAGCGTTAATCGGAATTACTGGGCGTAAAGCGTGCGCAGGCGGTTTTGTAAGACAGCTGTGAAATCCCCGGGCTTAACCTGGGAACTGCGGTTGTGACTGCAAGGCTAGAGTATGGCAGAGGGGGGTGGAATTCCACGTGTAGCAGTGAAATGCGTAGAGATGTGGAGGAACACCGATGGCGAAGGCAGCCCCCTGGGCCATACTGACGCTCATGCACGAAAGCGTGGGGAGC

>GQIS8NW03FI0BN rank=0361168 x=2149.0 y=2769.0 length=266
TGATACGTCTGTGCCAGCAGCTGCGGTAATACGGAGGGTGCGAGCGTTACCCGGATTTTACTGGGTGTAAAGGGCGTGTAGGCGGTCTTTCAAGTCCGATGCTAAAGCCGAAGCTCAACTTCGGGGGTGCGTTGGATACTGTGAGGCTAGACGGTCGGAGAGGGTAGCGGAATTTCCGGAGTAGCGGTGAAATGCGCAGATACCGGAAGGAACGCCGATAGCGAAAGCAGCTACCTGGACGATTTGTGACGCTGAGGCGCGAAAGC

>GQIS8NW03GIN5J rank=0361222 x=2555.0 y=3637.0 length=239
TGATACGTCTGTGCCAGCCGCAGCGGTAATATGGAGGGTGCGAGCGTTGTCCGGATTTATTGGGTTTAAAGGGTGCGTAGGCGGTTTATTAAGTCAGTGGTGAAAGACGGTCGCTCAACGATTGCAGTGCCTATTGATACTGGTAGACTTGAGTTCGTAATGAGGTAGCTGGAATGGATAGTGTAGCGGTGAAATGCATAGGATATTATCCAGAACTCCAATTGCGTAGGCAGGTTACT

>GQIS8NW03F3I5N rank=0361766 x=2383.5 y=1833.0 length=324
TGATACGTCTGTGCCAGCAGCTGCGGTAATACGAAGGGTGCAAGCGTTACTCGGAATTACTGGGCGTAAAGCGTGCGTAGGTGGTCGTTTAAGTCCGTTGTGAAAGCCCTGGGCTCAACCTGGGAACTGCAGTGGATACTGGACGACCAGAGTGTGGTAGAGGGTAGCGGAATTCCTGGTGTAGCAGTGAAAATGCGTAGAGATCAGGAGGAACATCCATGGCGAAGGCAGCTACCTGGACCAACACTGACACTGAGGCACGAAAGCGTGGGGAGCAAACAGGATTAGATACCCTGGTAGTCCACGCCCTAAACGATGCGAACT

>GQIS8NW03GDHCR rank=0361864 x=2496.0 y=3209.5 length=220
TGATACGTCTGTGCCAGCAGCCGCGGTAAATACGAAGGGTGCAAGCGTTACTCGGAATTACTGGGCGTAAAGCGTGCGTAGGTGGTCGTTTTAAGTCCGTTGTGAAGCCCTGGGCTCAACCTGGGAACTGCAGTGGATACTGGGCGACTAGAGTGTGGTAAGAGGGTAGCGGAATTCCTGGTGTAGCAGTGAAATGCGTTAGAGATCAGGAGGAACATCC

>GQIS8NW03FMVXZ rank=0361931 x=2193.0 y=3493.5 length=381
TGATACGTCTGTGCCAGCCGCAGCGGTAAGACGAACCGAGCGAACGTTGTTCGGAAGTCACTGGGCTTAAAGGGCGCGTAGGCGGTGATCAAGTCCGGGGTGAAATCCTCCAGCTCGACTGGAGAACTGCCTCGGATACTGGTTGCCTCGAGGAAGGTAGGGGTGTGTGGAACGTTCAGTGGAGCGGTGAAATGCATTGAATATTGAACGGAACTCCGGTGGCGAAGGCGACACACTGGACCTTTTCTGACGCTGAGGCGCGAAAAGCTAGGGGAGCAGACGGGATTAGATACCCCGGTAGTCCTAGCCCTAAACGTTGGGTACTAGCTAGTAGGGTTCACATGACTTTACTGGCGAAGCAAAAGTGCTAAGTACCCCGCC

>GQIS8NW03GN8YM rank=0362069 x=2619.0 y=1740.5 length=306
TGATACGTCTGTGCCAGCAGCCGCGGTAATACGAAGGGTGCAAGCGTTACTCGGAATTACTGGGCGTAAAGCGCGTGCAGGCGGGGGTATAAGTCTGATGTGAAAGCCCTGGGCTTAACCTGGGAAGAGCATTGGAAACTGTATCTCTTGAGTACTGGAGAGGAAGGGGGAATTCCCGGTGTAGAGGTGAAATTCGTAGAGATCGGGAGGAATACCAGTGGCGAAGGCGCCCTTCTGGACGGTAACTGACGCTGAGACGCGAAAGCGTGGGGGAGCAAACAGGGATTAAGATACCCTGGTAGTCCA

>GQIS8NW03HGI3K rank=0362217 x=2941.0 y=2334.5 length=469
TGATACGTCTGTGCCAGCAGCAGCGGTAATACGAGTGGTGCAAGCGTTATTCGGAATTATTGGGCGTAAAGGGCGCGTAGGTGGTATGTTAAGTCAACTGTTAAATTCTCCGGCCTAACTGGAGGCAAGCGGTAGATACTGGCGTACTTGAGGATGGAAGAGAGAAGTGGAATTCTTGGAGTAGCGGTAAAATGCGTAGATATCGAGAGGAACACCAATGGCGAAGGCAGCTTCTTGGTCCACTCCTGACACTGAGGCGCGAAAGACGTGGGGAGCAAACAGGATTAGATACCCTGGTAGTCCACGCTGTAAACGATGATCACTAGACGTTAGATCTGCTTGCAGGTCTAGTGTCGTAGCTAACGCGTTAAGTGATCCGCCTGGGATTACGGTCGCAAGATTAAAACTCAAAGAAATTGACGGGGTCCGCACAAGCGGTGAACATGTGTTTAATTCGACACTACGCGAG

>GQIS8NW03GI7CI rank=0362732 x=2561.0 y=3936.0 length=262
TGATACGTCTGTGCCAGCCGCTGCGGTAAGACGAACCGAGCGAACGTTGTTCGGAATCACTGGGCTTAAAGGGCGCGTAGGCGGGTGATCAAGTCCGGGGTGAAATCCTCCAGCTCAACTGGAGAACTGCCTCGGATACTGGTTGCCTCGAGGAAGGTAGGGGTGTGTGGAACGTTCAGTGGAGCGGTGAAATGCATTGATATTGAACGGAACTCCGGGTGGCGAAGGCGACACACTGGACCTTTTCNGACGCTGAGGCGCG

>GQIS8NW03G110C rank=0363324 x=2776.5 y=2842.0 length=412
TGATACGTCTGTGCCAGCCGCGGCGGTAATACGAAGGGTGCAAGCGTTACTCGGAATTACTGGGCGTAAAGCGTGCGTAGGTGGTCGTTTAAGTCCGTTGTGAAAGCCCTGGGCTCAACCTGGGGAACTGCAGTGGATACTGGGCGACTAGAGTGTGGTAGAGGGTAGCGGAATTCCTGGTGTAGCAGTGAAATGCGTAGAGATCAGGAGGAACATCCATGGCGAAGGCAGCTACCTGGACCAACGCTGACACTGAGGCACGAAGCGTGGGGAGCAAACAGGATTAGATACCCTGGTAGTCCACGCCCTAAACGATGCGAACTGGATGTTGGGTGCAATTTGGCACGCAGTATCGAAGCTAACGCGTTAAGTTCGCCGCTGGGGAGTACGGTCGCAAGACTGAACTCAAAGG

>GQIS8NW03FOQG9 rank=0363657 x=2214.0 y=3707.0 length=76
TGATACGTCTGTGCCAGCAGCTGCGGTAACACGTAGGGTGCGAGCGTTAATCGGAATTTACTGGGCGTAAAGCGTG

>GQIS8NW03FPIUJ rank=0363747 x=2223.0 y=3609.0 length=352
TGATACGTCTGTGCCAGCCGCAGCGGTAATACGAAGGGTGCAAGCGTTAATCGGAATTACTGGGCGTAAAGGGTGCGTAGGCGGTTGCCTAAGTCCGTTGTGAAAGCCCTGGGCTCAACCTGGGAATGGCAGTGGATACTGGGGTGGCTGGAGTACGGTAGAGGATGGCGGAATTCCCGGTGTAGCAGTGAAATGCGTAGAGATCGGGAGGAACACCTGTGGCGAAGGCGGCCATCTGGACCAGTACTGACGCTGAGGCACGAAAGCGTGGGGAGCAAACAGGATTAGATACCCTGGTAGTCCACGCCCTAAACAATGCGAACGTGGATGTTGGGCACATTTGGGTGCTCAG

>GQIS8NW03GE3EE rank=0363805 x=2515.0 y=612.0 length=170
TGATACGTCTGTGCCAGCCGCTGCGGTAAGACGAACCGTGCGAACGTTGTTCGGAATCACTGGGCATAAAGGGCGCGTAGGCGGTTTGTCAAGTCGGGGGTGAAATCCCCGGGCTCAACCTGGGAACTGCGTTTGGAACTGCAATGCTAGAGTGTGTCAGAGGGGTGGGA

>GQIS8NW03GLP12 rank=0363972 x=2590.0 y=2712.5 length=511
TGATACGTCTGTGCCAGCCGCTGCGGTAATACGAAGGGTGCAAGCGTTACTCGGAATTACTGGGCGTAAAGCGTGCGTAGGTGGTCGTTTAAGTCCGTTGTGAAAGCCCTGGGCTCAACCTGGGAACTGCAGTGGATACTGGGCGACTAGAGTGTGGTAGAGGGTAGCGGAATTCCTGGTGTAGCAGTGAAATGCGTAGAGATCAGGAGGAACATCCATGGCGAAGGCAGCTACCTGGACCAACACTGACACTGAGGCACGAAAGCGTGGGGAGCAAACAGGATTAGATACCCTGGTAGTCCACGCCCTAAACGATGCGAACTGGATGTTGGGTGCAATTTGGCACGCAGTATCGAAGCTAACGCGTTAAGTTCGCCGCCTGGGGAGTACGGTCGCAAGACTGAAACTCAAAGGAATTGACCGGGGGCCCGCACAAGCGGTGGAGTATGTTGGTTTAATTCGATGCAACGCGAAGAACCTTACCTGGCCTTGACATGTCGAGAACTTTCCA

>GQIS8NW03GK36H rank=0364714 x=2583.0 y=3031.0 length=399
TGATACGTCTGTGCCAGCAGCAGCGGTAATACGGAGGAATGCGAGCGTTATCCGGATTCATTGGGTTTAAAAGGGTGCGCAGGCGGGGCATTAAGTCAGTGGTGAAATAAGACGGCTCAACTGTCTGGCTGCCATTGATACTGATGTTCTAGAGTGTAATTGGAGTGGGCGGAATGTGTCATGTAGCGGTGAAATGCTTAGATATGACACAGAACACCGATCGCGAAGGCAGCTCACTAAGTTAAGACTGACGCTCATGCACGAAAGCGTGGGGATCAAACAGGATTAGATACCCTGGTAGTCCACGCTGTAAACGATGATTACTCGATGTTGGCGATATACAGTCAGTGTCTGAACGAAAGTATTAAGTAATCCACCTGGGGAGTACGTTCGCAAGGA

>GQIS8NW03FU3QP rank=0364830 x=2287.5 y=1823.0 length=320
TGATACGTCTGTGCCAGCCGCAGCGGTAAGACGGAGGAGGCAAGCGTTATCCGGAATGATTGGGCGTAAAGAGTCCGTAGGTGGAACTTCAAGTCCATTGTCAAAGAGCAAAGCTTAACTTTGTAAAGGCAGTGGAAACTGAAGGTCTAGGAGAGGGGGCAGGGGCAAAGGGAATTCCTGGTGTAGCGGTGAAATGCGTAGAGATCAGGAAGAACACCGGTGGCGAAAGCGCTTTGCTGGGCCTTATCTGGACACTGAGGGACGAAAGCTAGGGGAGCGAATGGGGATTAGATACCCCAGTAGTCCTAGCCGTAAACGAT

>GQIS8NW03FKOTK rank=0365014 x=2168.0 y=3350.0 length=167
TGATACGTCTGTGCCAGCCGCGGCGGTAAAACGTTAAGGGGCGAACGTTGCTCGGAATTACTGGGCGTAAAGGGCCGGTAGGTGGCTTTATAAGTCAGTTGTCAAATACCTATGCCTCAACGTAGGAAAGGCGACTGATACTGTAGAGCTTGAGTAGAGGAAGGGAT

>GQIS8NW03FKT3W rank=0365052 x=2170.0 y=2010.0 length=279
TGATACGTCTGTGCCAGCAGCTGCGGTAATACAGAGGGTGCAAGCGTTGTTCGGAATTATTGGGCGTAAAGCGCGTGTAGGCGGCTTGGCAAGTCAGATGTGAAAGCCCTCGGCTTAACCGAGGAAGTGCGTCTGAAACTGCTGAGCTTGAGTGTCGGAGAGGATGGCGGAATTCCGCAAGTAGAGGTGAAATTCGTAGATATGCGGAGGAACACCGGTGGCGAAGGCGGCCATCTGGACGACCACTGACGCTGAGACGCGAAAGCGTGGGGAGCAAAC

>GQIS8NW03F5VCO rank=0365165 x=2410.5 y=358.0 length=190
TGATACGTCTGTGCCAGCAGCAGCGGTAAGACAGAGGTGGCGAGCGTTGTTCGGAATTACTGGGCTTAAAGGGCGCGTAGGCGGTGGTGTAAGTCTGGGGGTGGAATGCTACAGCTCAACTGTAGAGCTGCCTTGGAAACTGCATTACTTGAGTCGGTAGAGGGGAAGGCGGAATTCCTGGTGTAGCGGT

>GQIS8NW03GI6TF rank=0365420 x=2561.0 y=3249.0 length=361
TGATACGTCTGTGCCAGCCGCCGCGGTAATACGAAGGGTGCAAGCGTTACTCGGAATTACTGGGCGTAAAGCGTGCGTAGGTGGTCGTTTAAGTCCGTTGTGAAAGCCCTGGGCTCAACCTGGGAACTGCAGTGGATACTGGGCGACTAGAGTGTGGTAGAGGGGTAGCGGAATTCCTGGTGTAGCAGTGAAATGCGTAGAGATCAGGAGGAACACCCATGGCGAAGGCAGCTACCTGGACCAACACTGACACTGAGGCACGAAAGCGTGGGGAGACAAACAGGATTAGATACCCTGGTAGTCCACGCCCTAAACGATGCGAACTGAGTGTTGGGGTGCAATTTGGCACGCAGTATCGAAG

>GQIS8NW03G3677 rank=0365768 x=2801.5 y=517.0 length=423
TGATACGTCTGTGCCAGCAGCAGCGGTAATACAGAGGTCCCAAGCGTTGTTCGGATTTACTGGGCGTAAAAGGGCGCGTAGGTTGTCGGTCAAGTCTTATGTTAAATCTTCGGGCTTAACCCGAAAATGTCATAAGAAACTAGCCGGCTAGAGTATTGGAGGGGAGATTGGAATTCTCGGTGTAGCAGTGAAATGCGTAGATATCGAGAGGAACACCGGAGGCGAAAGCGAATCTCTTGACAATAACTGACACTGAAGCGCGAAAGCTAGGGGATCAAACGGGATTAGATACCCCGGTAGTCCTAGCTGTAAACGGTGCATGCTTGCTGTAAGCAGTATTATACCTGCTTGTGGCGGAGTTAACACGTTAAGCATGCCGCCGTGGGAAGGTACGGTCGCAAAGATTAAAACTACAAAGAAATT

>GQIS8NW03F9C0H rank=0365854 x=2449.5 y=3471.5 length=67
TGATACGTCTGTGCCAGCCGCTGCGGTAATACGAAGGGTGCAAGCGTTACTCGGAATTACTGGGCGT

>GQIS8NW03F0BBS rank=0365871 x=2346.0 y=3270.0 length=142
TGATACGTCTGTGCCAGCAGCTGCGGTAATACGAAGGGTGCAAGCGTTACTCGGAATTACTGGGCGTAAAGCGTGCGTAGGTGGTCGTTTTAAGTCCGTTGTGAAAGCCCCTGGGGCTCAACCTGGGGAACTGCAGTGGATA

>GQIS8NW03F65XJ rank=0366338 x=2424.5 y=3381.5 length=219
TGATACGTCTGTGCCAGCCGCTGCGGTAATACGAAGGGTGCAAGCGTTACTCGGAATTACTGGGCGTAAAGCGTGCGTAGGTGGTCGTTTAAGTCCGTTGTGAAAGCCCTGGGCGTCAACCTGGGAACTGCAGTGGATACTGGGCGACGTAGAGTGTGGTAGAGGGTAGCGGAATTCCCGGTGTAGCAGTGAAATGCGTAGAGATCAGGAGGAACATCC

>GQIS8NW03GNXCU rank=0366743 x=2615.5 y=3084.5 length=371
TGATACGTCTGTGCCAGCCGCTGCGGTAATACAGAGGGGTGCAAGCGTTGTTCGGAATTATTGGGCGTAAAGCGCGTGTAGGCGGTTTGGCAAGTCAGATGTGAAAGCCCTCGGCTTGACCGAGGAAGTGCGCCTGAAACTGCTGAGCTTGAGTGTCGGAGAGGATGGCGGAATTCCGCAAGTAGAGGTGAAATTCGTAGATATGCGGAGGAACACCCGGTGGCGAAGGCGGCCATCTGGACGACCACTGACGCTGAGACGCGAAAGCGTGGGGAGCAAACAGGATTAGATACCCTGGTAGTCCACGCTGTAAACGATGAGAACTAGGTGTCGTGGGTGGTTGACCCCCGCGGTGCCGTAGCTAACGCATT

>GQIS8NW03F4I1X rank=0366981 x=2394.0 y=3299.0 length=262
TGATACGTCTGTGCCAGCCGCTGCGGTAATACAGAGGGTGCAAGCGTTAATCGGAATTACTGGGCGTAAAGCGCACGTAGGCGGTTTCTTAAGTCAGATGTGAAAGCCCCGGGCTCAACCTGGGAATTGCATTTGAAACTGGGAAACTAGAGTGTGTGAGAGGGGGTAGAATTCCAGGTGTAGCGGTGAAATGCGTAGAGTATCTGGTAGGAATACCGGTGGCGAAGGCGGCCCCCGTGGACGAGACTGACGCTCAGGTGCG

>GQIS8NW03FOUUS rank=0367166 x=2216.0 y=1186.0 length=177
TGATACGTCTGTGCCAGCAGCGGCGGTAATACGAAGGGTGCAAGCGTTACTCGGAATTACTGGGCGTAAAGCGTGCGTAGGTGGTCGTTTAAGTCCGTTGTGAAAGCCCTGGGCTCAACCTGGGAACTGCAGTGGATACTGGGCGACTAGAGTGTGGTAGAGGGTAGCGGAATTCCT

>GQIS8NW03GX0WV rank=0367284 x=2730.0 y=3213.5 length=190
TGATACGTCTGTGCCAGCAGCTGCGGTAAGACGGAGGAGGCAAGCGTTATCCGGAATGATTGGGCGTAAAGAGTCCGTAGGTGGAACTTCAAGTCCATTGTCAAAGAGCAAAGCTTAACTTTGTAAAGGCAGTGGAAACTGAAGGTCTAGAGAGGGGCAGGGGCAAAGGGGAATTCCTGGTGTAGCGGTG

>GQIS8NW03G0JEC rank=0367745 x=2759.5 y=1698.0 length=416
TGATACGTCTGTGCCAGCAGCTGCGGTAAGACGAACCGGGCGAACGTTGTTCGGAATCACTGGGCTTAAAGGGCGCGTAGGCGGGTGATCAAGTCCGGGGTGAAATCCTCCAGCTCAACTGGAGAACTGCCTCGGATACTGGTTGCCTCGAGGAAGGTAGGGGTGTGTGGAACGTTCAGTGGAGCGGTGAAATGCATTGATATTGAACGGAACTCCGGTGGCGAAGGCGACACACTGGACCTTTTCTGACGCTGAGGCGCGAAAGCTAGGGGAGCAAAACGGGATTAGATATCCCGGTAGTCCTAGCCCTAAACGTTGGGTACTAGCTAGTAGGGTTCACATGACTTTACTGGCGAAGCAAAAGTGCTAAGTACCCCGCCTGGGGAGTATGGTCGCAAGGCTGAAACTCAAAGAAA

>GQIS8NW03G7BTI rank=0368657 x=2836.5 y=3076.5 length=370
TGATACGTCTGTGCCAGCCGCCGCGGTAAGACGAACCGTGCGAACGTTGTTCGGAATCACTGGGGCATAAAGGGCGCGTAGGCGGTTTGTCAAGTCGGGGGTGAAATACTTCGGCTCAACCGGAGAATTGCCTTCGAAACTGACAGACTCGAGCGAGATAGAGGTGGCCGGAACTACCAGTGGAGTCGGTGAAATGCATTGATATTGGTAGGAACGCCGGAGCCGAAAGGGGGCCACTGGATCTCTTCTGACGCTGATGCGCGAAAGCTAGGGGAGCAAAACGGGATTAGATACCCCGGTAGTCCTAGCCCTAAACGATGGGTACTAGATGGTGGAACCGGCACAGTTTCACTGTCGAAGCAAATGTGGT

>GQIS8NW03FJGDM rank=0368705 x=2154.0 y=3096.0 length=233
TGATACGTCTGTGCCAGCAGCTGCGGTAATACGTAGGGTGCAAGCGTTAATCGGAATTACTGGGCGTAAAGGGTGCGCAGGCGGTATTGTAAGCCAGATGTGAAATCCCCCGGGCTCAACCTGGGAACTGCGTTTGGAACTGCAATGCTAGAGTGTGTCAGGAGGGGGGTGGGAATTCCGACGTGTAGCAGTGAAATGCATAGAGATGTGGAGGAACACCGATGGCGAAGGCA

>GQIS8NW03GZCID rank=0369162 x=2745.5 y=3459.0 length=356
TGATACGTCTGTGCCAGCCGCCGCGGTAAGAACGAACCGAGCGAACGTTGTTCGGAATCACTGGGGCTTAAAGGGCGCGTAGGCGGGTGATCAAGTCCGGGGTGGAAATCCTCCAGCTCAACTGGAGAACTGCCTCGGATACTGGTTGCCTCGAGGAAGGTAGGGGTGTGTGGAACGTTACAGTGGAGCGGTGAAATGCATTGATATTGAACGGAACTCCGGTGGCGAAGGCGACAACACTGGACCTTTTCTGACGCTGACGGCGCGAAAGTCTAGGGGAGCAAACGGGATTAGATACCCCGGTAGTCCTAGCCCTAAACGTGGGTACTAGCTAGTAGGGTTCACATGACTTTACT

>GQIS8NW03GCIH2 rank=0369622 x=2485.5 y=3096.0 length=102
TGATACGTCTGTGCCAGCCGCAGCGGTAATACGGAGGGTGCGAGCGTTATTCGGAATTACTGGGCGTAAAGCGCGTGCAGGCGGGAAGGTAAGTCTGATGTG

>GQIS8NW03FKLZP rank=0370095 x=2167.5 y=3779.0 length=236
TGATACGTCTGTGCCAGCCGCTGCGGTAAGACGTAGGATGCAAGCGTTGTCCGGAATTATTGGGCGTAAAGAGTTTGTAGGCGGCATATCAAGTCTGGGGTTAAATCCCGTGGCTCAACCACGGATCGGCCTTGGATACTGGCAAGCTAGAGTGCAGAAGAGGCAAGGGGAATTCCCAGTGTAGCGGGTGAAAATGCGTAGATATTGGGAGGAAACACCAGTTGGCCGTAAGCGCC

>GQIS8NW03F48R8 rank=0370392 x=2402.5 y=3878.5 length=201
TGATACGTCTGTGCCAGCCGCTGCGGTAAGACGAACCGTGCGAACGTTGTTCGGAATCACTAGGGCATAAAGGGCGCGTAGGCGGTTTGTCAAGTCGGGGGTGAAATACTTCGGCTCAACCGGAGAATTGCCTTCGAAACTGACAGACTCGAGCGAGATAGAGGTGGCCGGTAACTACCAGTGGAGCGGTGAAATGCATTG

>GQIS8NW03FSKHV rank=0371568 x=2258.5 y=2353.0 length=167
TGATACGTCTGTGCCAGCCGCTGCGGTAATACAGAGGGGTGCAAGCGTTGTTCGAAATCATTGGGCGTAAAGCGCGTGTAGGCGGCGCGGCAAGTCTGATGTGAAATTCCTCGGCTCAACCGGGGGGGGTCATTGGATACTGCCGTGCTCGGAGTGCCGGAGAGGGT

>GQIS8NW03GZO0I rank=0371572 x=2749.0 y=3280.5 length=532
TGATACGTCTGTGCCAGCCGCTGCGGTAATACGGAGGGGCTAGCGTTGTTCGGAATTACTGGGCGTAAAGCGCACGTAGGCGGACTGGAAAGTCAGGGGTGAAATCCCGGGGCTCAACCCCGGAACTGCCTTTGAAACTCCTGGTCTTGAGGTCGAGAGAGGTGAGTGGAATTCCGAGTGTAGAGGTGAAATTCGTAGATATTCGGAGGAACACCAGTGGCGAAGGCGGCTCACTGGCTCGATACTGACGCTGAGGTGCGAAAGCGTGGGGAGCAAACAGGATTAGATACCCTGGTAGTCCACGCCGTAAACGATGAATGCCAGTCGTCGGGCAGCATGCTGTTCGGTGACACACCTAACGGATTAAGCATTCCGCCTGGGGGATACGGCCGCAAGGTTAAAACTCAAAGGAATTGACGGGGGCCCGCACAAGCGGTGGAGCATGTGGTTTAATTCGAAGCAACGCGCAGGAACCTTACCAACCCTTGACATGGCGGTCGCGGCCTCAGAGATGACGGCCTTCAGTTCGGCT

>GQIS8NW03HCZPY rank=0372022 x=2901.0 y=1092.5 length=332
TGATACGTCTGTGCCAGCCGCGGCGGTAATACGAAGGGTGCAAGCGTTACTCGGAATTACTGGGCGTAAAAGCGTGCGTAGGTGGTTTGTTAAGTCAGATGTGAAAGCCCTGGGCTCAACCTGGGAACTGCATTTTGATACTGGCAGGCTAGAGTGCGGTAGAGGATAGCGGAATTCCTGGTGTAGCAGTGAAATGCGTAGAGATCAGGAGGAACATCCGTGGCGAAGGCGGCTATCTGGGCCAGCACTGACACTGAGGCACGAAAGCGTGGGGAGCAAACAGGATTAGATACCCNGGTAGTCCACGCCCTAAACGATGCGAACTGGATGTT

>GQIS8NW03GEQIH rank=0372617 x=2511.0 y=295.5 length=399
TGATACGTCTGTGCCAGCAGCAGCGGTAAGACGTAGGGTCCGAGCGTTGTCCGGATTTACTGGGCGTAAAGAGCGCGTAGGCGGTCTGTTAAGTGTGAAGTGAAATCTCCAGGGCTCAACCCGGAAAACTGCTTTACATACTGGCAGACTTGAGGAATGCAGAGGTGAATAGAATTCCTGGTGTAGCGGTGAAATGCGTAGATATCAGGAGGAATACCATGGCGAAGGCAGTTCACTGGGCATTATCCGACGCTGAGGCGCGAAAGCGTGGGTAGCAAAACAGGATTAGATACCCTGGTAGTCCACGCCCTAAACGATGGATGCTAGGCGTAAGAGTATCGACCCCTCTTGTGCCGCAGCTAACGCATTAAGCATCCCGCTGGGAGTACGGCGCAAGGT

>GQIS8NW03GWY12 rank=0373280 x=2718.0 y=3304.0 length=131
TGATACGTCTGTGCCAGCAGCGGCGGTAATACGAAGGGTGCAAGCGTTACTCGGAATTACTGGGCGTAAAGCGTGCGTAGGGTGGTCGTTTAAGTCCGTTGTGAAAGCCCCTGGGCTCAACCTGGGAACTG

>GQIS8NW03GQ8NR rank=0373295 x=2653.5 y=2053.0 length=266
TGATACGTCTGTGCCAGCCGCTGCGGTAATACGAAGGGTGCAAGCGTTACTCGGAATTACTGGGCGTAAAGCGTGCGTAGGTGGTCGTTTAAGTCCGTTGTGAAAGCCCTGGGCTCAACCTGGGAACTGCAGTGGATACTGGACGACTAGAGTGTGGTAGAGGGTAGCGGAATTCCNGGTGTAGCAGTGAAATGCGTAGAGATCAGGAGGACATCCATGGCGAAGGCAGCTACCTGGACCAACACTGACACTGAGGCACGAAAGCG

>GQIS8NW03FKKQM rank=0374171 x=2167.0 y=2156.0 length=216
TGATACGTCTGTGCCAGCAGCGGCGGTAATACGTAGGGTGGGGCAAGCGTTAATCGGAATTACTGGGCGTAAAGCGTGCGCAGGCGGTTGTGTAAGACAGATGTGAAATCCCCGGGGCCTCAACCTGGGAACTGCATTTTGTGACTGCACAGCTAGAGTGCGGCAGAGGGGGATGGAATTCCGCGTGTAGCAGTGAAATGCGTAGATATGCGGAGG

>GQIS8NW03F7J4D rank=0374297 x=2429.0 y=1291.5 length=419
TGATACGTCTGTGCCAGCAGCAGCGGTAAGACGAACCGAGCGAACGTTGTTCGGAATCACTGGGCTTAAAGGGCGCGTAGGCGGGTGATCAAGTCCGGGGTGAAATCCTCCAGCTCAACTGGAGAACTGCCTCGGATTACTGGTTGCCTCGAGGAAGGTAGGGGTGTGTGGAACGTTCAGTGGAGCGGTGAAATGCATTGATATTGAACGGAACTCCGGTGGCGAAGGCGACACACTGGACCTTTTCTGACGCTGAGGCGCGAAAGCTAGGGGAGCAAACGGGATTAGATACCCCGGTAGTCCTAGCCTAAAACGTTGGGTACTAGCTAGTAGGGTTCACATGACTTTACTGGCGAAGCAAAAGTGCTAAGTACCCCGCCTAGGGGAGTATGGTCGCAAGGCTGAAACTCAAAGAAATT

>GQIS8NW03F4GW8 rank=0374620 x=2394.0 y=538.0 length=103
TGATACGTCTGTGCCAGCCGCGGCGGTAAAACGTAGGATGCGAGCGTTATCCGGATTTACTAGGGCGTAAAGCGCGTGTAGGCGGTTTGGTAAGTTGGATGTG

>GQIS8NW03GY1FS rank=0375341 x=2742.0 y=1398.0 length=100
TGATACGTCTGTGCCAGCCGCTGCGGTAAGACGAACCGAGCGAACGTTGTTCGGAATCACTGGGCTTAAAGGGCGCGAGGCGGGTGATCAAGTCCGGGGT

>GQIS8NW03G41UV rank=0375598 x=2810.0 y=3349.5 length=464
TGATACGTCTGTGCCAGCAGCCGCGGTAATACGAAGGGTGCAAGCGTTACTCGGAATTACTGGGCGTAAAGCGTGCGTAGGTGGTCGTTTAAGTCCGTTGTGAAAGCCCTGGGCTCAACCTGGGAACTGCAGTGGATACTGGGCGACTAGAGTGTGGTAGAGGGTAGCGGAATTCCTGGTGTAGCAGTGAAATGCGTAGAGATCAGGAGGAACATCCATGGCGAAGGCAGCTACCTGGACCAACACTGACACTGAGGCACGAAAGCGTGGGGAGCAAACAGGATTAGATACCCTGGTAGTCCACGCCCTAAACGATGCGAACTGGATGTTGGGTGCAATTTGGCACGCAGTATCGAAGCTAACGCGTTAAGTTCGCCGCCTGGGGAGTACGGTCGCAAGACTAGAAACTCAAAAGGAATTAGACGGGGGCCCGCGACAAGCGGTGGAGTATGTGGTTTAATTCG

>GQIS8NW03GF7GB rank=0375954 x=2527.5 y=3369.5 length=294
TGATACGTCTGTGCCAGCCGCGGCGGTAATACGTAGGGTGCGAGCGTTAATCGGAATTACTGGGCGTAAAGCGTGCGCAGGCGGTTTCGTAAGCTTGATGTGAAATCCCCGGGCTCAACCTGGGAACTGCATTGAGGACTGCGAGGCTAGAGTATGGCAGAGGGGGTGGAATTCCGACGTGGTAGCCAAGTTGAAATGCGTAGAGATGTGGAGGAACACCGATGGCGAAGGCTAGCCCCCTGGGCCAATACTGACGCTCATGCACGAAAGCGTGGGGAGCAAACAGGATTAGAT

>GQIS8NW03GTAK6 rank=0376351 x=2676.0 y=3656.0 length=475
TGATACGTCTGTGCCAGCCGCAGCGGTAATACGTAGGGTGCGAGCGTTAATCGGAATTACTGGGCGTAAAAGCGTGCGCAGGCGGTTGTGTAAGACAGGCGTGAAATCCCCGGGCTCAACCTGGGAATGGCGCTTGTGACTGCACGGCTGGAGTGCGGCAGAGGGGGATGGAATTCCGCGTGTAGCAGTGAAATGCGTAGATATGCGGAGGAACACCGATGGCGAAGGCAGTCCCCTGGGCCTGCACTGACGCTCATGCACGAAAGCGTGGGGAGACAAACAGGATTAGATACCCTGGTAGTCCACGCCCTAAACGATAGTCGACTGGTTGTTGGGCCTTAGGTGGCTCAGTAACGAAGCTAACGCGTGAAGTCGACCGCCTGGGGAGTACGGCCGCAAGGTTGAAAACTCAAAGGAATTGGACGGGGACCCGCACAAGCGGTGGATGATGTGGTTTAATCGATGCAACGCGAAG

>GQIS8NW03GT4JA rank=0376643 x=2686.0 y=1508.0 length=167
TGATACGTCTGTGCCAGCAGCTGCGGTAATACGTAGGGTGCGAGCGTTAATCGGAATTACTGGCGTAAAGCGTGCGCAGGCGGTTTCGTAAGCTTGATGTGAAATCCCCGGGCTCAACCTGGGAACTGCATTGAGGACTGCGAGGCTAGAGTATGGCAGAGGGGTGG

>GQIS8NW03FWQLY rank=0376721 x=2306.0 y=292.0 length=201
TGATACGTCTGTGCCAGCCGCTGCGGTAATACAGAGGTCCCAAGCGTTGTTCGGATTTACTGGGCGTAAAGGGCGCGTAGGTTGTCGGTCAAGTCTTATATTAAATCTTCGGGCTTAACCCGAAAATGTCATAAGAAACTAGCCGGCTAGAGTATTGGAGGGGAGATTGGAATTCTCGGTGTAGCAGTGAAATGCGTAGAT

>GQIS8NW03FKN7G rank=0377067 x=2168.0 y=2554.0 length=181
TGATACGTCTGTGCCAGCAGCTGCGGTAATACGGAGGGTGCAAGCGTTAATCGGAATTACTGGGCGTAAAGCGCACGCAGGCGGCTTGTTAAGTCAGATGTGAAGGCCCCGGGCTCAACCTGGGAATTGCATTTGAAACTGACAAGCTAGAGTCTTGTAGAGGGGGTAGAATTCCAGGTGT

>GQIS8NW03GJR60 rank=0377924 x=2568.0 y=2282.5 length=409
TGATACGTCTGTGCCAGCAGCAGCGGTAATACGAAGGGTGCAAGCGCTACTCGGAATTACTGGGCGTAAAGAGCTCGTAGGTGGTTTGTCGCGTTGTTCGTGAAAACTCACAGCTTAACTGTGGGCGTGCGGGCGATACGGGCAGACTAGAGTACTGCAGGGGAGACTGGAATTCCTGGTGTAGCGGTGGAATGCGCAGATATCAGGAGGAACACCGGTGGCGAAGGCGGGTCTCTGGGCAGTAACTGACGCTGAGGAGCGAAAGCGTGGGTAGCGAACAGGATTAGATACCCTGGTAGTCCACGCCGTAAACGGTGGGTACTAGGTGTGGTTTCCTTCCTTGGGATCCGTGCCGTAGCTAACGCATTAAGTACCCCGCCTGGGGAGTACGGTCGCAAGACTAAAACCC

>GQIS8NW03GABLU rank=0378547 x=2460.0 y=3248.0 length=272
TGATACGTCTGTGCCAGCCGCCGCGGTAAGACGGAGGAGGCAAGCGTTATCCGGAATGATTGGGCGTAAAGAGTCCGTAGGTGGAACTTCAAGTCCATTGTCAAAGAGCAAAGCTTAACTTTGTAAAGGCAGTGGAAAACTGAAGGTCTAGAAGAGGGGCAGGGGCAAAAGGGAATTCCTGGTGTAGCGGTGAAATGCGTAGAGATCAGGAAGAACACCGGTGGCGAAAGCGCTTTGCTGGGCCTTATCTGACAACTGAGGGACGAAAGCTA

>GQIS8NW03FMF1N rank=0379100 x=2188.0 y=3369.0 length=260
TGATACGTCTGTGCCAGCAGCGGCGGTAATACGTAGGGTGCAAGCGTTAATCGGAATTACTGGGCGTAAAGGGTGCGCAGGCGGTATTGTAAGCCAGATGTGAAATCCCCGGGCTCAACCTGGGAACTGCGTTTGGAACTGCAATGCTAGAGTGTGTCAGAGGGGGGTGGAATTCCACGTGTAGCAGTGAAATGCGTAGAGATGTGGAGGAACACCGATGGCGAAGGCAGCCCCCTGGGATAACACTGACGCTCAGGCAC

>GQIS8NW03F7GF5 rank=0379380 x=2428.5 y=627.5 length=101
TGATACGTCTGTGCCAGCCGCTGCGGTAATACGGAGGGTGCGAGCGTTAATCGGAATTACTGGGCGTAAAGGGTGCGTAGGTGGTTGTATAAGTTATCTGT

>GQIS8NW03FXA57 rank=0379855 x=2312.5 y=2365.5 length=48
TGATACGTCTGTGCCAGCAGCTGCGGTAAAACGTAGGAGGCAAGCGTT

>GQIS8NW03HFA51 rank=0380006 x=2927.5 y=2743.5 length=316
TGATACGTCTGTGCCAGCCGCAGCGGTAATACGAAGGGTGCAAGCGTTACTCGGAATTACTGGGCGTAAAGCGTGGCGTAGGTGGTCGTTTAAGTCCGTTGTGGAAAGCCCTGGGCTCAAACCTCGGGGAACTGCAGTGGATACTGGGCGACTAGAGTGTGGTAGAGGGTAGCGGAATTCCTGGTGTAGCAGTGAAATGCGTAGAGATCAGGAAGGAACATCCATGGCGAAGGGCAGCGTACCCTGGACCAACACTGGACACTGAGGCACGAAAGCGTGGGGAGCAAACAGGATTAGAATACCCTGGTAGTCCACG

>GQIS8NW03F58GF rank=0380244 x=2414.0 y=957.0 length=275
TGATACGTCTGTGCCAGCAGCAGCGGTAATACGAAGGGGTGCAAGCGTTACTCGGAATTACTGGGCGTAAAGCGTGCGTAGGTGGTCGTTTAAGTCCGTTGTGAAAGCCCTGGGCTCAACCTGGGAACTGCAGTGGATACTGGGCGACTAGAGTGTGGTAGAGGGTAGCGGAATTCCTGGTGTAGCAGTGAAATGCGTAGAGATCAGGAGGACATCATGGCGAAGGCAGCTACCTGGACCCAACACTGACACTGAGGCACGAAAGCGTGGGGAGC

>GQIS8NW03GX62X rank=0381857 x=2732.0 y=3015.0 length=234
TGATACGTCTGTGCCAGCAGCCGCGGCGGTAATACGAAGGGTGCAAGCGTTACTCGGAATTACTGGGCGTAAAGCGTGCGTAGGTGGTCGTTTAAGTCCGTTGTGAAAGCCCTGGGCTCAACCTGGGAACTGCAGTGGATACTGGGCGACTAGAGTGTGGTAGAGGGTAGCGGAATTCCTGGTGTAGCAGTGAAATGCGTAGAGATCAGGAGGAACATCCATGGCGAAGGCAGC

>GQIS8NW03G5ASR rank=0382056 x=2813.5 y=2649.5 length=352
TGATACGTCTGTGCCAGCAGCTGCGGTAATACGGAGGGTGCAAGCGTTATCCGGAATCACTGGGTTTAAAGGGTGCGTAGGCGGCCTGATAAGTCAGAGGTGAAAGCTCGCAGCTTAACTGCGGAACTGCCTTTGATACTGTTGGGCTTGAAAGAGGACGAGGTTGGCGGAATGTGGCATGTAGCGGTGAAATGCATAGATATGACATAGAACACCGATTGCGAAGGCAGCTGGCTACGGGTAAATTGACACTGAGGCACGAAAGCGTGGGGATCAAACAGGATTAGATACCCTGGTAGTCCACGCCCTAAACGATGGATACTCGACATTTGTGATGTACGATAAGTGTCTG

>GQIS8NW03FK0PV rank=0382831 x=2172.0 y=2385.5 length=221
TGATACGTCTGTGCCAGCCGCCGCGGTAATACGAAGGGGGCTAGCGTTGTTCGGAATTACTGGGCGTAAAGGGCGCGTAGGCGGCCTGTTTAGTCAGAAGTGAAAGCCCCGGGCTCAACCTGGGAACAGCTTTTGATACTGGCAGGCTTGAGTTCCGGAGAGGATGGTGGAATTCCCAGTATAGAGGTGAAATTCGTAGATATTGGGAAGAACACCAGTGG

>GQIS8NW03FZ7XX rank=0383937 x=2345.5 y=2979.0 length=557
TGATACGTCTGTGCCAGCAGCAGCGGTAAGACGAACCGAGCGAACGTTGTTCGGAATCACTGGGCTTAAAGGGCGCGTAGGCGGGTGATCAAGTCCGGGGTGAAAATCCTCCAGCTCAACTGGAGAACTGCCTCGGATACTGGTTGCCTCGAGGAAGGTAGGGGTGTGTGGAACGTTCAGTGGAGCGGTGAAATGCATTGATATTGAACGGAACTCCGGTGGCGAAGGCGACACACTGGACCTTTTCTGACGCTGAGGCGCGAAAGCTAGGGGAGCAAACGGGATTAGATACCCCGGTAGTCCTAGCCCTAAACGTTGGGTACTAGCTAGTAGGGTTCACATGACTTTACTGGCGAAGCAAAAGTGCTAAGTACCCGCCTGGGGAGTATGGTCGCAAGGCTGAAACTCAAAGAAATTGACGGGGGCTCACACAAGCGGTGGAGCATGTGGCTTAATTCGAGGCTACGCGAAGAACCTTATCCTAGACTTGACATGTGCGAAAGCGTCTGGGGGTAGTTGCCGGAAACGGTGGACGAACGTATCCAATCGTGAACCAG

>GQIS8NW03GS39V rank=0384576 x=2674.5 y=3665.0 length=393
TGATACGTCTGTGCCAGCAGCGGCGGTAATACGGAGGGTGCGAGCGTTAATCGGAATTACTGGGCGTAAAGGGTGCGTAGGTGGTTGTATAAGTTATCTGTGAAATTTTTGGGCTTAACCTGGAGTGGTCAGATGATACTGTATGACTGGAGTATAGGAGAGGGTAGTGGAATTTCCGGTGTAGCGGTGAAATGCGTAGAGATCGGAAGGAACACCAGTGGCGAAGGCGACTACCTGGCCTGATACTGACACTGAGGCACGAAAGCGTGGGGAGCAAACAGGATTAGATACCCTGGTAGTCCACGCTGTAAACGATGTCAACTAGCCGTTGGTCATATAGAAGTGATTAGTGGCGCAGCAAACGCGATAAGTTGACCGCCTGGGGAGTACGGT

>GQIS8NW03FP4ND rank=0384597 x=2230.0 y=3191.0 length=210
TGATACGTCTGTGCCAGCAGCGGCGGTAAGACGGAGGAGGCAAGCGTTATCCGGAATGATTGGGCGTAAAGAGTCCGTAGGTGGAACTTCAAGTCCATTGTCAAAGAGCAAAGCTTAACTTTGTAAAGGCAGTGGAAACTGAAGGTCTAGAGAGGGGCAGGGGCAAAGGGAATTCCTGGTGTAGCGGTGAAATGCGTAGAGATCAGGAAG

>GQIS8NW03FXSI5 rank=0385673 x=2318.5 y=287.0 length=78
TGATACGTCTGTGCCAGCAGCGGCGGTAATACGGAGGTTGCAAGCGTTGTTCGGAATGACTGGGCATAAAGGGAGCGC

>GQIS8NW03G0DYB rank=0385744 x=2757.5 y=2833.0 length=380
TGATACGTCTGTGCCAGCAGCGGCGGTAATACGTAGGGTGCAAGCGTTGTCCGGATTTACTGGGTTTAAAAGGGTGCGTAGGCGGTCTGATAAGTCGGTGATGAAATGCAGGAGCTTAACTCCTCGCGCTGTTACCGATACTGTCGGACTTGAGGATGAGTGAGGCAGCCGGAATGAGTGGTGTAGCGGTGAAATGCGTAGAGATCACTCAGTAACACCAATTGCGAAGGCAGGTTGCTGACTCAATAACTGACGCTGAGGCACGAAAGCGTGGGGATCAAACAGGATTAGATACCCTGGTAGTCCACGCTGTAAACGATGGATACTCGATGTTGGAGCTTCGGCTTCAGTGTCTAAGCGAAAGTGATAGTATCCCACCT

>GQIS8NW03FVCO2 rank=0385939 x=2290.0 y=1140.0 length=63
TGATACGTCTGTGCCAGCCGCGGCGGTAATACGTAGGTGCAAGCGTTAATCGGAATTACTGGG

>GQIS8NW03FKWR1 rank=0386607 x=2171.0 y=1375.0 length=111
TGATACGTCTGTGCCAGCCGCAGCGGTAATACGGAGGATGCAAGCGTTTATCCGGAATGATTGGGCGTAAAAGCGTCCGCAGGTGGTTGTGTGTGTCTTATTGTCAAAGCA

>GQIS8NW03GSO47 rank=0387499 x=2670.0 y=441.0 length=105
TGATACGTCTGTGCCAGCAGCGGCGGTAATACGTAGGGTGCGAGCGTTAACCGGAATTACTGGGCGTAAAGCGTGCGCAGGCGGTTGTGCAAGACAGATGTGAAA

>GQIS8NW03GJRG7 rank=0388106 x=2568.0 y=1353.0 length=258
TGATACGTCTGTGCCAGCCGCGGCGGTAATACGAAGGGTGCAAGCGTTACTCGGAATTACTGGGCGTAAAGCGTGCGTAGGTGGTCGTTTAAGTCCGTTGTGAAAGCCCTGGGCTCAACCTGGGAACTGCAGTGGATACTGGGCGACTAGAGTGTGGTAGAGGGTACGGAATTCCTGGTGTAGCAGTGAAATGCGTAGAGATCAGGAGGAACATCCATGGCGAAGGCAGCTACCTGGACCAACACTGACACTGAGGCA

>GQIS8NW03F2C9N rank=0388164 x=2370.5 y=793.5 length=211
TGATACGTCTGTGCCAGCCGCTGCGGTAATACGGAGGATGCGAGCGTTATCCGGATTCATTGGGTTTAAAGGGTGCGCAGGCGGGGCATTAAGTCAGTGGTGAAATAAGACGGCTCAACTGTCTGGCTGCCATTGATACTGATGTTCTAGAGTGTAATTTGGAGTGGGCGGAATGTGTCATGTAGCGGTGAAATGCTTAGATATGACACAG

>GQIS8NW03G08N7 rank=0388293 x=2767.0 y=1685.0 length=177
TGATACGTCTGTGCCAGCAGCTGCGGTAATACGAAGGGTGCAAGCGTTGTTCGGAATTATTGGGCGTAAAGGGTTCGCAGGCGGGAACCTCAAGTCAGGTGTGAAATCCCCGGGCTNAACCCGGGACGTGCATCTGAAACTGGGTTTCTTGAGTACTGGAGAGGGCAGTGGAATTGC

>GQIS8NW03HGPBD rank=0388857 x=2943.0 y=2199.5 length=220
TGATACGTCTGTGCCAGCAGCCGCGGTAATACGAAGGGTGCAAGCGTTACTCGGAATTACTGGGCGTAAAGCGTGCGTAGGTGGTCGTTAAGTCCGTTGTGAAAGCCCTGGGCTCAACCTGGGAACTGCAGTGGATACTGGGCACTAGAGTGTGGTAGAGGGTAGCGGAATTCCTGGTGTAGCAGTGAAATGCGTAGAGATCAGGAGGAACATCCATGGC

>GQIS8NW03GCTVI rank=0389140 x=2489.5 y=1452.5 length=119
TGATACGTCTGTGCCAGCCGCTGCGGTAATACGTAGGGTGCAAGCGTTAATCGGAATTACTGGGCGTAAAGGGTGCGCAGGCGGTATTGTAAGCCAGATGTGAAAATCCCCGGGCTCAA

>GQIS8NW03FOK3O rank=0389196 x=2213.5 y=834.0 length=161
TGATACGTCTGTGCCAGCCGCGGCGGTAATACGGAGGGTGCAAGCGTTAATCGGAATTACTGGGCGTAAAGCGCACGCAGGCGGTCTGTTAAGTCAGATGTGAAATCCCCGGGCTTAACCTGGGAACTGCATTTGGAACTGCAATGCTAGAGTGTGTCAGA

>GQIS8NW03GURBT rank=0391295 x=2693.0 y=2375.5 length=210
TGATACGTCTGTGCCAGCCGCCGCGGTAATACGAAGGGTGCAAGCGTTACTCGGAATTACTGGGCGTAAAGCGTGCGTAGGTGGTCGTTTAAGTCCGTTGTGAAAGCCCTGGGCTCAACCTGGGAACTGCAGTGGATACTAGGGCGACTAGAGTGTGGTAGAGGGTAAGCGGAATTCCCTGGTGTAGCAGGTTGAAATGCGTAGAGATCA

>GQIS8NW03GF386 rank=0392147 x=2526.5 y=3320.5 length=376
TGATACGTCTGTGCCAGCAGCCGCGGTAATACGAAGGGTGCAAGCGTTACTCGGAATTACTGGGCGTAAAGCGTGCGTAGGTGGTCGTTTAAGTCCGTTGTGAAAGCCCTGGGCTCAACCTGGGAACCGCAGTGGATACTGGGCGACTAGAGTGTGGTAGAGGGTAGCGGAATTCCTGGTGTAGCAGTGAAATGCGTAGAGATCAGGAGGAACATCCATGGCGAAGGCAGCTACCTGGACCAACACTGACACTGAGGCACGAAAGCGTGGGGAGCAAACAGGATTAGATACCCTGGTAGTCCACGCCCTAAACGATGCGAACTGGATGTTGGGTGCAATTTGGCACGCAGTATCGTAAGCCAACGCGTTAAGTTCG

>GQIS8NW03G9P6A rank=0392497 x=2864.0 y=304.5 length=141
TGATACGTCTGTGCCAGCCGCAGCGGTAATACGGAGGGTGCAAGCGTTATCCGGAATCACTGGGTTTAAAAGGGTGCGTAGGCGGCCTGATAAGTCAGAGGTGAAAGCTCGCAGCTTAACTGCGGAACTGCCTTTGATACT

>GQIS8NW03GOTCA rank=0392557 x=2625.0 y=3576.5 length=453
TGATACGTCTGTGCCAGCCGCTGCGGTAATACGAAGGGTGCAAGCGTTACTCGGAATTACTGGGCGTAAAGCGTGCGTAGGTGGTCGTTTAAGTCCGTTGTGAAAGCCCTGGGCTCAACCTGGGAACTGCAGTGGATACTGGGCGACTAGAGTGTGGTAGAGGGTAGCGGAATTCCTGGTGTAGCAGTGAAATGCGTAGAGATCAGGAGGAACATCCATGGCGAAGGCAGCTACCTGGACCAACACTGACACTGAGGCACGAAAGCGTGGGGAGCAAACAGGATTAGATACCCTGGTAGTCCACGCCCTAAACGACGCGAACTGGATGTTGGGTGCAATTTGGCACGCAGTATCGAAGCTAACGCGTTAAGTTCGCCGCCGTGGGGAGTACGGTCGCAAGGCTGAACTCAAAGGAATTGACGGGGCCGCACAGCGGTGGAGTATGTGGTTTAA

>GQIS8NW03GGD03 rank=0393227 x=2529.5 y=3701.0 length=415
TGATACGTCTGTGCCAGCCGCGGCGGTAATACGTAGGTGGCGAGCGTTGTCCGGAATTACTGGGTGTAAAGGGCGTGTAGGCGGGAAAGTAAGTCAGATGTGAAATTCCAGGGCTCAACCCTGGCGCTGCATCTGAAACTATTTTTTCTTGAGTGCTGGAGAGGAAAGCGGTATTCCTAGTGTAGCGGTGAAATGCGTAGATATTAGGAGGAACACCAGTGGCGAAGGCGGCTTTCTGGACAGTAACTGACGCTGAGGCGCGAAAGCGTGGGGAGCAAAACAGGATTAGATACCCTGGTAGTCCACGCTGTAAACGATGGATACTAGGTGTAGGAGGTATCGACCCCTTCTGTGCCGCAGTTAACACAATAGATCCCACCTGGGGAGTACGGCCGACAAGGTTGAAACTCAAAGG

>GQIS8NW03HCQBU rank=0393896 x=2898.5 y=1208.0 length=333
TGATACGTCTGTGCCAGCAGCGGCGGTAAGACGGAGGAGGCAAGCGTTATCCGGAATGATTGGGCGTAAAGAGTCCGTAGGTGGAACTTCAAGTCCATTGTCAAAGAGCAAAGCTTAACTTTGTAAAGGCAGTGGAAACTGAAGGTCTAGAGAGGGGCAGGGGCAAAGGGAATTCCTGGTGTAGCGGTGAAATGCGTAGAGATCAGGAAGAACACCGGTGGCGAAAGCGCTTTGCTGGGCCTTATCTGACACTGAGGGACGAAAGCTAGGGGAGCGAATGGGATTAGATACCCCAGTAGTCCTAGCCGTAAACGATGGATACTAGGTGTGGCC

>GQIS8NW03GJ67X rank=0393913 x=2573.0 y=1275.5 length=100
TGATACGTCTGTGCCAGCAGCGGCGGTATACAGAGGGTGCAAGCGTTAATCGGAATTACTGGGCGTAAAGCGCACGTAGGCGGTTCTTAAGTCAGATGTG

>GQIS8NW03GGOFI rank=0394384 x=2533.5 y=796.5 length=223
TGATACGTCTGTGCCAGCAGCTGCGGTAATACGAAGGGTGCAAGCGTTACTCGGAATTACTGGGCGTAAAGCGTGCGTAGGTGGTCGTTTAAGTCCGTTGTGAAAGCCCTGGGCTCAACCTGGGAACTGCAGTGGATACTGGACGACTAGAGTGTGGTAGAGGGTAGCGGAATTCCTGGTGTAGCAGTGAAATGCGTAGAGGTCAGGAGGAACATCCATGGCG

>GQIS8NW03F6WTI rank=0394601 x=2421.5 y=3860.5 length=142
TGATACGTCTGTGCCAGCAGCTGCGGTAATACGGAGGGTGCAAGCGTTATCCGGATTCACTGGGTTTAAAGGGTGCGTAGGTGGTTTTGTAAGTCAGTGGTGAAAGCCTGCAGCTTAACTGTAGAATTGCCATTGATACTGC

>GQIS8NW03F0II6 rank=0394989 x=2349.0 y=320.0 length=81
TGATACGTCTGTGCCAGCCGCTGCGGTAATACGTAGGTGCAAGCGTTGTCCGGATTTACTGGGTTTAAAGGGTGCGTAGGC

>GQIS8NW03F0VUP rank=0395142 x=2353.5 y=1199.0 length=431
TGATACGTCTGTGCCAGCAGCCGCGGTAATACGTAGGGGGCAAGCGTTATCCGGAATCACTGGGCGTAAAGGGTGCGTAGGCGGTCTTGCAAGCCAGGGGTGAAAGGCTATGGCTCAACCATAGTGAGCCTTTGGAACTGCCGGACTTGAGTACAGGAGAGGAAAGTGGAATTCCTAGTGTAGCGGTGAAATGCGTAGATATTAGGAGGAACACCAGTGGCGAAGGCGACTTTCTGGACTGTTACTGACGCTGAGGCACGAAGCGTGGGGAGCGAACAGGATAGATACCTGGTAGTCCACGCCGTAACGATGAGTGCTAGGTGTCGGGGGTCAAACCTCGGTGCCGCAGCTAACGCATTAAGCACTCCGCCTGGGGAGTACGCTCGCAAGAGTAAAACTCAAAGGAATTGACGGGGACCCGCACAAGCAGC

>GQIS8NW03GCCAU rank=0395412 x=2483.5 y=3252.0 length=418
TGATACGTCTGTGCCAGCAGCCGCGGTAATACAGAGACTGCAAGCGTTATTCGGATTCACTGGGCGTAAAGGGTGCGCAGGCGGCCAAGTGTGTCAGGTGTGAAATCCCGGGGCTTAACTCCGGAACTGCGCCTGAAACTACTTGGCTAGAGCATTGGAGAGGGAAGTGGAATTCACGGTGTAGCAGTGAAATGCGTAGATATCGTGAGGAACACCAGAGGCGAAGGCGACTTCCTGGACAATTGCTGACGCTCAGGCACGAAAGCGTGGGGAGCCAAAGGGNTTAGATACCCCTGTAGTCCACGCCCTAAACGGTGCATACTAGGTCTTGGCGGATTCGACCCCGTCAGGGCCCAAGCTAACGCGTTAAGTATGCCGCCTGAGGACTACGGCCGCAAGGCTAAAACTCAAAGGAATT

>GQIS8NW03F8HMW rank=0395899 x=2439.0 y=3766.0 length=165
TGATACGTCTGTGCCAGCAGCTGCGGTAATACAGAGGGTGCAAGCGTTAATCGGAATTACTGGGCGTAAAGCGCACGTAGGCGGTTTCTTAAGTCAGATGTGAAAGCCCCGGGCTCAACCCTGGGAATTGCAGTTTGAAAACTGGGAAAACTAGAGTGTGTGAGA

>GQIS8NW03GJK16 rank=0396415 x=2566.0 y=1228.0 length=221
TGATACGTCTGTGCCAGCAGCGGCGGTAATACGTAGGGTGCGAGCGTTAATCGGAATTACTGGGCGTAAAGCGTGCGCAGGCGGTTTCGTAAGCTTGATGTGAAATCCCCGGGCTCAACCTGGGAACTGCATTGAGGACTGCGAGGCTAGAGTATGGCAGGAGGGGGGTGGAATTCCACGTGTAGCAGTGAATGCGTAGAGATGTGGAGGAACACCGATGG

>GQIS8NW03GJX9K rank=0396521 x=2570.5 y=1958.5 length=189
TGATACGTCTGTGCCAGCAGCTGCGGTAATACGTAGGGTGCAAGCGTTAATCGGAATTACTGGGCGTAAGGGTGCGCAGGCGGTATTGTAAAGCCAGATGTGAAATCCCCGGGCTCAACCTGGGAACTGCGTTTGGAACTGCAATGCTAGAGTGTGTCAGAGGGGGGTGGAATTCCACGTGTAGCAGTG

>GQIS8NW03GSHAT rank=0396698 x=2667.5 y=2563.5 length=154
TGATACGTCTGTGCCAGCCGCCGCGGTAAGACGAACCGTCCAAACGTTATTCGGAATCACTGGGCTTAAAGGGCGCGTAGGCGGCCGAGCGGGTCGCGGGTGAAATCCCCCAGCTTAACTGGGGAACTGCCCTCGATACCACTGCGGCTCGAGG

>GQIS8NW03G20ZY rank=0398610 x=2787.0 y=3132.0 length=363
TGATACGTCTGTGCCAGCAGCCGCGGCGGTAATACGAGTGGTGCAAGCGTTATTCGGAATTATTGGGCGTAAAGGGCGCGTAGGTGGTATGTTAAGTCAACTGTTAAATTCTCCGGCCTAACTGGAGGCAAGCGGTAGATACTGGCGTACTTGAGGATGGAAGAGAGAAGTGGAATTCTTGGAGTAGCGGTAAAATGCGTAGATATCAAGAGGAACACCAATGGCGAAGGCAGCTTCTTGGTCCACTCCTGACACTGAGGCGCGAAAGCGTGGGGAGCAAACAGGATTAGATACCCTGGTAGTCCACGCTGTAAACGATGATCACTAGACGTTAGATCTGCTTGCAGGTCTAGTGTCGTAGCT

>GQIS8NW03GBPIC rank=0398714 x=2476.0 y=2386.0 length=93
TGATACGTCTGTGCCAGCCGCGGCGGTAATACGTAGGGTTGCGAGCGTTAATCGGAATTAACTAGGGCGTAAAGCGTGCGCAGGCGGATGTTT

>GQIS8NW03GDFBA rank=0399011 x=2496.0 y=564.5 length=304
TGATACGTCTGTGCCAGCAGCTGCGGTAATACGGAGGGTGCAAGCGTTATCCGGAATCACTGGGTTTAAAGGGTGCGTAGGCGGCCTGATAAGTCAGAGGTGAAAGCTCGCAGCTTAAACTGCGGAACTGCCTTTGATACTGTTGGGCTTGAAAGAGGACGAGGTTGGCGGAGTGTGGCATGTAGCGGTGAAATGCATAGATATGCCATAGAACACCGATTGCGAAGGCAGCCAGCTAGACCTGCTTTGACGTTGAGGCACGAAAGCGTGGGGAGACAAACAGGATTAGATACCCTGGTAGTCC

>GQIS8NW03HDZW9 rank=0399274 x=2912.5 y=2955.5 length=305
TGATACGTCTGTGCCAGCAGCCGCGGTAATACGTAGGGTGCAAGCGTTAATCGGAATTACTGGGCGTAAAGGGTGCGCAGGCGGTATTGTAAGCCAGATGTGAAATCCCCGGGCTCAACCTGGGAACTGCGCTTGGAACTGCAATGCTAGAGTGTGTCAGAGGGGGGTGGAATTCCACGTGTAGCAGTGAAATGCGTAGAGATGTGGAGGAACACCGATGGCGAAGGCAGCCCCCTGGGATAACACTAGACGCTCAGGCACGAAAGCGTGGGGAGCAAACAGGATAGATACCCTGGTAGTCCACG

>GQIS8NW03GKJZM rank=0399396 x=2577.0 y=1440.5 length=268
TGATACGTCTGTGCCAGCCGCGGCGGTAATACGTAGGGTGCAAGCGTTGTCCGGATTTACTGGGTTTAAAGGGTGCGTAGGCGGTCTGATAAGTCGGTGATGAAATGCAGGAGCTTAACTCCTCGCGCTGTTACCGATACTGTCGGACTTGAGGATGAGTGAGGCTAGCCGGAATGAGTGGTGTAGCGGTGAAATGCGTAGAGATCACTCAGAACACCAATTGCGAAGGCAGGTTGCTGACTCATAACTGACGCTGAGGCACGAAAGC

>GQIS8NW03GFJJJ rank=0400033 x=2520.5 y=1053.0 length=137
TGATACGTCTGTGCCAGCAGCAGCGGTAATACGAAGGGTGCAAGCGTTACTCGGAATTACTGGGCGTAAAGCGTGCGTAGGTGGTCGTTTAAGTCCGTTGTGAAAGCCCTGGGCTCAACCTGGGAACTGACAAGTGG

>GQIS8NW03FYDMF rank=0400415 x=2324.0 y=3045.0 length=262
TGATACGTCTGTGCCAGCAGCAGCGGTAATACGAAGGGTGCAAGCGTTACTCGGAATTACTGGGCGTAAAGCGTGCGTAGGTGGTCGTTTAAGTCCGTTGTGAAAGCCCTGGGCTCAACCTGGGAACTGCAGTGGATACTGGGGCGACTAGAGTGTGGTAGAGGGTAGCGGAATTCCTGGTGTAGCAGTGAAATGCGTAGAGATCAGGAGGAACATCCATGGCGAAGGCAGCTGCCTGGACCAACACTGACACTGAGGCACG
