# Supplementary material for: Comparisons of the composition and biogeographic distribution of the bacterial communities occupying South African thermal springs with those inhabiting deep subsurface fracture water
Source: Front Microbiol. 2014 Dec 17;5:679. doi: 10.3389/fmicb.2014.00679 (PMC4269199; doi:10.3389/fmicb.2014.00679)
Supplement: Supplementary file 2 [file DataSheet1.ZIP › A2-5.fna]

>GQIS8NW03GHOKN rank=0009370 x=2544.5 y=2581.5 length=115
ATATCGCGAGGTGCCAGCAGCTGCGGTAATACGTAGGGTGCGAGCGTTAATCGGAATTACTGGGCGTAAAGCGTGCGCAGGCGGATGTTTAAGCCAGACGTGAAATCCCGGCGTA

>GQIS8NW03F4HNZ rank=0019836 x=2394.0 y=1501.0 length=84
ATATCGCGAGGTGCCAGCAGCAGCGGTAATACAGAGGGTGCAAGCGTTAATCGGAATTACTGAGCGGGCTGGCAAGGCGCATAG

>GQIS8NW03GMUAV rank=0023394 x=2603.5 y=1621.0 length=84
ATATCGCGAGGTGCCAGCCGCAGCGGTAATACGTAGGGTGCAAGCGTTAATCGGAATTACTGAGCGGGCTGGCAAGGCGCATAG

>GQIS8NW03G5VDK rank=0029414 x=2820.0 y=646.0 length=63
ATATCGCGAGGTGCCAGCAGCCGCGGTAATACGGAGGGTGCAAGCGTTAATCGGAATTACTGG

>GQIS8NW03F0Z80 rank=0035460 x=2354.0 y=2802.0 length=66
ATATCGCGAGGTGCCAGCCGCGGCGGTAATACGTAGGGTGCGAGCGTTAATCGGAATTACTGGNGA

>GQIS8NW03F14UU rank=0040938 x=2367.5 y=2180.0 length=170
ATATCGCGAGGTGCCAGCCGCGGCGGTAATACGTAGGGTGCGAGCGTTAATCGGAATTACTGGGCGTAAAGCGTGCGCAGGCGGTTTGATAAGCCAGATGTGAAATCCCCGAGCTCAACTTGGGAACTGCTTTGGAACTGTCAGACTAGAGTGCGTCAGACGGGGCTGGC

>GQIS8NW03F6FIF rank=0041080 x=2416.0 y=1909.0 length=439
ATATCGCGAGGTGCCAGCAGCCGCGGTAATACGTAGGGTGCAAGCGTTAATCGGAATTACTGGGCGTAAAGCGTGCGCAGGCGGTTGTGTAAGACAGATGTGAAATCCCCGGGCTCAACCTGGGAACTGCATTTGTGACTGCACAGCTAGAGTGCGGCAGAGGGGAGTGGAAGTTCCGACGGTGTAGCAGTGAAATGCGTAGATATGCGGAGGAACACCGATGGCGAAGGCAATCCCCTGGGCCTGCACTGACGCTCATGCACGAAAGCGTGGGGAGCAAACAGGATTAGATACCCTGGTAGTCCACGCCCTAAACGATGTCAACTGGCTGTTGGGTCTTCACTGACTCAGTAACGAAGCTAACGCGTGAAGTTGACCGCCTGGGGAGTACGGCCGCAAGGTTGAACTCAAAGGAATTGACGGGGACCCGCACAAGCGG

>GQIS8NW03GM4HY rank=0042992 x=2606.0 y=2548.0 length=525
ATATCGCGAGGTGCCAGCAGCCGCGGTAATACAGAGGGTGCAAGCGTTAATCGGAATTACTGGGCGTAAAGCGCACGTAGGCGGTTTTTTAAGTCAGATGTGAAAGCCCCGGGCTCAACCTGGGAATTGCATTTGAAACTGGAAAACTAGAGTGTGTGAGAGGGGGGTAGAATTCCAAGTGTAGCGGTGAAATGCGTAGAGATTTGGAGGAATACCAGTGGCGAAGGCGGCCCCCTGGCACAACACTGACGCTCAGATGCGAAAGCGTGGGGAGCAAACAGGATTAGATACCCTGGTAGTCCACGCCGTAAACGATGTCTACTAGCTGTTCGTGACCTTGTGTCGTGAGTAGCGCAGCTAACGCATTAAGTAGACCGCCTGGGGAGTACGGTCGCAAGATTAAAACTCAAATGAATTGACGGGGCCGCACAAGCGGTGGAGCATGTGGTTTAATTCGACGCAACGCGAAGAACCTTACCTACTCTTGACATTCAGAGAAGACTGCAGAGATGCGGTTGTGCCTTC

>GQIS8NW03G4RJE rank=0085200 x=2807.0 y=2264.0 length=208
ATATCGCGAGGTGCCAGCAGCTGCGGTAATACAGAGGGTGCAAGCGTTAATCGGAATTACTGGGCGTAAAGCGCACGTAGGCGGTTTTTTAAGTCAGATGTGAAAGCCCCGGGCTCAACCTGGGAATTGCATTTGAAACTGGGAAACTAGAGTGTGTGAGAGGGGGGTAGATTCCAAGTGTAGCGGTGAATGCGTAGAGATTTGGAGG

>GQIS8NW03HB0R6 rank=0085972 x=2890.0 y=868.5 length=523
ATATCGCGAGGTGCCAGCAGCGGCGGTAATACGTAGGGTGCGAGCGTTAATCGGAATTACTGGGCGTAAAGCGTGCGCAGGCGGTTTCTTAAGCAAGATGTGAAATCCCCGGGCTTAACCTGGGAACTGCATTTTGAACTGGGAGACTAGAGTGTGTCAGAGGGGGTGGAATTCCCGGTGTAGCAGTGAAATGCGTAGAGATCGGGAGGAACACTCGTGGCGAAGGCGGCCACCTGGACCAGTACTGACGCTGAGGCACGAAAGCGTGGGGAGCAAACAGGATTAGATACCCTGGTAGTCCACGCCGTAAACGATGTCTACTAGCTGTTCGTGACCTTGTGTCGTGAGTAGCGCAGCTAACGCATTAAGTAGACCGCCTGGGGAGTACGGTCGCAAGATTAAAACTCAAATGAATTGACGGGGCCCACACAAGCGGTGGAGCATGTGGTTTAATTCGACGCAACGCGAAGAACCTTACCTACTCTTGACATCTACAGAAGACTGCAGAGATGCGTTGTGCCTT

>GQIS8NW03FTPGN rank=0087998 x=2271.0 y=2197.0 length=402
ATATCGCGAGGTGCCAGCCGCAGCGGTAATACGTAGGGTGCAAGCGTTAATCGGAATTACTGGGCGTAAAGCGTGCGCAGGCGGTTATGTAAGACAGAGGTGAAATCCCCGGGCTCAACCTGGGAACTGCCTTTGTGACTGCATAGCTAGAGTACGGCAGAGGGGAGTGGAATTCCGACGTGTAGCTAGTGAAATGCGTAGATATGCGGAGGAACACCGATGGCGAAGGCAATCCTCTGGGCCTGTACTGACGCTCATGCACTAAAGCGTGGGGAGCAAACAGGATTAGATACCCTGGTAGTCCACGCCCTAAACGATGTCAACTGGTTGTTGGGTCTTCACTGACTCAGTAACGAAGCTAACGCGTGAAGTTGCCGCCTGGGGAGTACGGCCGCAAGGTTG

>GQIS8NW03HAUAO rank=0090829 x=2876.0 y=3150.0 length=523
ATATCGCGAGGTGCCAGCAGCTGCGGTAATACAGAGGGTGCAAGCGTTAATCGGAATTACTGGGCGTAAAGGGCGCGTAGGCGGATCGTTAAGTCGGATGTGAAATCCCCGGGCTCAACCTGGGAACTGCATTCGATACTGGCGATCTAGAGTGTGTAAGAGGATAGGGGAATTCCTGGTGTAGCAGTGAAATGCGTAGAGATCAGGAGGAACATCAATGGCGAAGGCACCTTTCTGGGACAACACTGACGCTGAGGCGCGAAAGCGTGGGGAGCAAACAGGATTAGATACCCTGGTAGTCCACGCCCTAAACGATGTCAACTAGCTGTTTGGAGTCGCTTAGATTCTGAGTAGCGAAGCTAACGCGATAAGTTGACCGCCTGGGGAGTACGGCCGCAAGGTTGAAACTCAAAGAAATTGACGGGGGCCCGCACAAGCGGTGGAGTATGTGGTTTAATTCGATGCAACGCGAAGACCTTACCTGGCCTTGACNTGGTAGGAATCCTGCAGAGATGCGGGAGTG

>GQIS8NW03GP0BG rank=0093060 x=2639.0 y=1930.0 length=404
ATATCGCGAGGTGCCAGCCGCGGCGGTAATACGGAAAGGTGACGAAGCGTTAACTCGGTAATTACGTAGGTCGTAAGGCGTGGCGTAGGGTGGTACGGTTTAAGTCCGTTGTGAAAGCCCTGGGCTCAACCTGGGAACTGCAGTGGATACTGGGCGACTAGAGTGTGGTAGAGGGGTAGCGGAATTCCTGGTGTAGCAGTGAAATGCGTAGAGATCAGGAGGAACATCCATGGCGAAGGCAGCTACCTGGACCAACACTGACACTGAGGCACGAAAGCGTGGGGAGCAAACAGGATTAGATACCTGGTAGTCCACGCCCTAAACGATGCGAACTGGATGTTGGGTGCAATTTGGCACGCAGTATCGAAGCTAACGCGTTAAGTTCGCCGCCTGGGGAGTACGGT

>GQIS8NW03GHQI5 rank=0095104 x=2545.0 y=1023.0 length=454
ATATCGCGAGGTGCCAGCAGCTGCGGTAATACAGAGGGTGCAAGCGTTAATCGGAATTACTGGGCGTAAAGGGCGCGTAGGCGGATCGTTAAGTGGGATGTGAAATCCCCGGGCTCAACTTGGGAACTGCATTCGATACTGGCGATCTAGAGTGTGTAAGAGGATAGGGGAATTCCTGGTGTAGCAGTGAAATGCGTAGAGATCAGGAGGAACATCAATGGCGAAGGCACCTTTCTGGGACAACACTGACGCTGAGGCGCGAAAGCGTGGGGAGCAAACAGGATTAGATACCCTGGTAGTCCACGCCCTAAACGATGTCAGCTAGCTGTTTGGAGTCGCTTAGATTCTGAGTAGCGAAGCTAACGCGATAAGTTGACCGCCTGGGGAGTACGGCCGCAAGGTTGAAACTCAAAGAATTGACGGGGCCGCACAAGCGGTGGAGTATGTGGTTTAA

>GQIS8NW03G5DD1 rank=0105601 x=2814.0 y=1911.0 length=56
ATATCGCGAGGTGCCAGCCGCTGCGGTAATACGAAGGGTGCAAGCGTTAATCGGAA

>GQIS8NW03GK24X rank=0110715 x=2583.0 y=1679.0 length=514
ATATCGCGAGGTGCCAGCAGCCGCGGTAATACGAAGGGTGCAAGCGTTAATCGGAATTACTGGGCGTAAAGCGCGCGTAGGTGGTTCAGTAAGTTGGAAGTGAAATCCCCGGGCTCAACCTGGGAACTGCTTTCAAAACTGCTGAGCTAGAGTACGGTAGAGGGTGGTGGAATTTCCTGTGTAGCGGTGAAATGCGTAGATATAGGAAGGAACACCAGTGGCGAAGGCGACCACCTGGACTGATACTGACACTGAGGTGCGAAAGCGTGGGGAGCAAACAGGATTAGATACCCTGGTAGTCCACGCCGTAAACGATGTCAACTAGCCGTTGGAATCCTTGAGATTTTAGTGGCGCAGCTAACGCATTAAGTTGACCGCCTGGGGAGTACGGCCGCAAGGTTAAAACTCAAATGAATTGACGGGGTCCGCACAAGCGGTGGAGCATGTGGTTTAATCGAAGCAACGCGAAGACCTACCTGGCTTGACATGCTGAGACTTTCAGAGATGGATTGGT

>GQIS8NW03GPNHE rank=0114116 x=2635.0 y=1680.0 length=528
ATATCGCGAGGTGCCAGCAGCTGCGGTAATACGTAGGGTGCAAGCGTTAATCGGAATTACTGGGCGTAAAGCGTGCGCAGGTGGTTATGTAAGACAGAGGTGAAATCCCCGGGCTCAACCTGGGAACTGCCTTTGTGACTGCATAGCTAGAGTACGGCAGAGGGGAGTGGAATTCCGCGTGTAGCAGTGAAATGCGTAGATATGCGGAGGAACACCGATGGCGAAGGCAATCCCCTGGGCCTGTACTGACGCTCATGCACGAAAGCGTGGGGAGCAAACAGGATTAGATACCCAGGTAGTCCACGCCGTAAACGATGGGCACTAGGTGTAGGAGGTATTGACCCCTTCTGTGCCGAAGCTAACGCATTAAGTGCCCCGCCTGGGGAGTACGGCCGCAAGGCTAAAACTCAAAGGAATTGACGGGGCCCGCACAAGCGGTGGAGGCATGTGGTTCAATTCGACGCAACGCGAAGACCTTACCTGGGCTTGACATCCGCTGGCCGCTACGGAACGTAGTCTTCCCCGCAA

>GQIS8NW03GF6SS rank=0118963 x=2527.0 y=2522.0 length=544
ATATCGCGAGGTGCCAGCCGCTGCGGTAATACGAAGGGTGCAAGCGTTAATCGGAATTACTGGGCGTAAAGCGCGCGTAGGTGGTTCAGTAAGTTGGAAGTGAAATCCCCGGGCTCAACCTGGGAACTGCTTTCAAAACTGCTGAGCTAGAGTACGGTAGAGGGTGGTGGAATTTCCTGTGTAGCGGTGAAATGCGTAGATATAGGAAGGAACACCAGTGGCGAAGGCGACCACCTGGACTGATACTGACACTGAGGTGCGAAAGCGTGGGGAGCAAACAGGATTAGATACCCTGGTAGTCCACGCCGTAAACGATGTCAACTAGCCGTTGGAATCCTTGAGATTTTAGTGGCGCAGCTAACGCATTAAGTTGACCGCCTGGGGAGTACGGCCGCAAGGTTAAAACTCAAATGAATTGACGGGGGCCCGCACAAGCGGTGGAGCATGTGGTTTAATTCGATGCAACGCGAAAAACCTTACCCACCTTTGACATGTACGGAAGTCGCTAGAGATAGCTTCGTGCTCGAAAGAGAACCGTAACACA

>GQIS8NW03HA6BO rank=0124425 x=2880.0 y=2354.0 length=447
ATATCGCGAGGTGCCAGCAGCTGCGGTAATACGGAGGGTGCAAGCGTTATCCGGAATCACTGGGTTTAAAGGGTGCGTAGGCGGTTAGATAAGTCAGTGGTGAAAGCTTCCCGCTTAACGGGAGAACTGCCATTGATACTGTTTAACTTGAATTAAGTTGAGGTTGGCGGAATGTGACATGTAGCGGTGAAATGCTTAGGTATGTCATAGAACACCGATTGCGAAGGCAGCTGACTGGGCTTTAATTGACGCTGAGGCACGAAAGCGTGGGGATCAAACAGGATTAGATACCCTGGTAGTCCACGCCCTAAACGATGTTTACTTGCTGTTTGTCCTTGAGGATGAGTGGCGAAGCGAAAGCGATAAGTAAACCACCTGGGGAGTACGCCGCAAGGGTGAAACTCAAAGGAATTAGACGGGGTCCGGCACAAGACGGTGGAGGCATGT

>GQIS8NW03GCBGW rank=0141230 x=2483.0 y=2174.0 length=237
ATATCGCGAGGTGCCAGCAGCTGCGGTAATACAGAGGGTGCAAGCGTTAATCGGAATTACTGGGCGTAAAGCGCACGTAGGCGGTTTTTTAAGTCAGATGTGAAAGCCCCGGGCTCAACCTGGGAATTGCATTTGAAACTGGAAAACTAGAGTGTGTGAGAGGGGGTAGAATTCCAAGTGTAGCGGTGAAATGCGTAGAGATTTGGAGGAATACCAGTGGCGAAGGCGGCCCCCGTC

>GQIS8NW03GJ1GX rank=0141549 x=2571.5 y=2015.5 length=65
ATATCGCGAGGTGCCAGCAGCCGCGGTAATACAGAGGGTGCAAGCGTTAATCGGAATTACTGGNG

>GQIS8NW03GYYV6 rank=0144854 x=2741.0 y=2196.5 length=510
ATATCGCGAGGTGCCAGCCGCTGCGGTAATACGGAGGGTGCAAGCGTTATCCGGAATCACTGGGTTTAAAGGGTGCGTAGGCGGTTAGATAAGTCAGTGGTGAAAGTTTCCCGCTTAACGGGAGAACTGCCATTGATACTGTTTAACTTGAATTAAGTTGAGGTTGGCGGAATGTGACATGTAGCGGTGAAATGCTTAGATATGTCATAGAACACCGATTGCGAAGGCAGCTGACTGGGCTTTAATTGACGCTGAGGCACGAAAGCGTGGGGATCAAACAGGATTAGATACCCTGGTAGTCCACGCCCTAAACGATGTTTACTTGCTGTTTGTCCTTGAGGATGAGTGGCGAAGCGAAAGCGATAAGTAAACCACCTGGGGAGTACGCCCGCAAGGGTGAAACTCAAAGGAATTGACGGGGTCGCACAAGCGGTGGAGCATGTGGTTTAATTCGATGATACGCGAGGAACCTTACCTGGGCTAGAATGTGAGTGACGACTCTTGAAAGGG

>GQIS8NW03GVYW2 rank=0146450 x=2707.0 y=1524.0 length=522
ATATCGCGAGGTGCCAGCCGCGGCGGTAATACGAGGGGTGCAAGCGTTAATCGGAATTACTGGGCGTAAAGCGCGCGTAGGTGGTTCAGTAAGTTGGAAGTGAAATCCCCGGGCTCAACCTGGGAACTGCTTTCAAAACTGCTGAGCTAGAGTACGGTAGAGGGTGGTGGAATTTCCTGTGTAGCGGTGAAATGCGTAGATATAGGAAGGAACACCAGTGGCGAAGGCGACCACCTGGACTGATACTGACACTGGGGTGCGAAAGCGTGGGGAGCAAACAGGATTAGATACCCTGGTAGTCCACGCCGTAAACGATGTCAACTAGCCGTTGGAATCCTTGAGATTTTAGTGGCGCAGCTAACGCATTAAGTTGACCGCCTGGGGAGTACGGCCGCAAGGTTAAAACTCAAATGAATTGACGGGGCCGCACAAGCGGTGGAGCATGTGGTTTAATTCGAAGCAACGCGAAGAACCTTACCTGGCCTTGACATGCTGAGAACTTTCCAGAGATGGATTGGTGCC

>GQIS8NW03GSBPU rank=0153125 x=2665.5 y=3520.0 length=543
ATATCGCGAGGTGCCAGCCGCGGCGGTAATACGAAGGGTGCAAGCGTTACTCGGAATTACTGGGCGTAAAGCGTGCGTAGGTGGTCGTTTAAGTCCGTTGTGAAAGCCCTGGGCTCAACCTGGGAACTGCAGTGGATACTGGGGCGACTAGAGTGTGGTAGAGGGTAGCGGAATTCCTGGTGTAGCAGTGAAATGCGTAGAGATCAGGAGGAACATCCATGGCGAAGGCAGCTACCTGGACCAACACTGACACTGAGGCACGAAAGCGTGGGGAGCAAACAGGATTAGATACCCTGGTAGTCCACGCCCTAAACGATGCGAACTGGATGTTGGGTGCAATTTGGCACGCAGTATCGAAGCTAACGCGTTAAGTTCGCCGCCTGGGGAGTACGGTCGCAAGACTGAAACTCAAAGGAATTGACGGGGGCCCGCGCAAGCGGTGGAGTATGTGGTTTAATTCGATGCAACGCGAAGCACCTTACCAGGACTTGACATGTCGCGAACCCCATTGAAAGGTGGGGGTGCCTTCGGGAGCGCGAACAC

>GQIS8NW03GQ1DG rank=0153173 x=2651.0 y=802.5 length=531
ATATCGCGAGGTGCCAGCAGCTGCGGTAATACGAAGGGTGCAAGCGTTACTCGGAATTACTGGGCGTAAAGCGTGCGTAGGTGGTCGTTTAAGTCCGTTGTGAAAGCCCTGGGCTCAACCTGGGAACTGCAGTGGATACTGGGCGACTAGAGTGTGGTAGAGGGTAGCGGAATTCCTGGTGTAGCAGTGAAATGCGTAGAGATCTGAAGGAATACCGGTGGCGAAGGCGGCCCCCTGGACAGATACTGACACTCAGATGCGAAAGCGTGGGGAGCAAACAGGATTAGATACCCTGGTAGTCCACGCCGTAAACGATGTCTACTTGGAGGTTGTGCCCTAGAGGTGTGGCTTTCGGAGCTAACGCGTTAAGTAGACCGCCTGGGGAGTACGGTCGCAAGATTAAAACTCAAATGAATTGACGGGGGCCCGCACAAGCGGTGGAGCATGTGGTTTAATTCGATGCAACGCGAAGAACCTTACCTACTCTTGACATCCAGAGAATCTAGCGGAGACGCTGGAGTGCCTTCGGGA

>GQIS8NW03GXRLN rank=0154109 x=2727.0 y=3433.5 length=526
ATATCGCGAGGTGCCAGCAGCAGCGGTAATACAGAGGGTGCAAGCGTTAATCGGAATTACTGGGCGTAAAAGGGCGCGTAGGCGGATCGTTAAGTCGGATGTGAAATCCCCGGGCTCAACCTGGGAACTGCATTCGATACTGGCGATCTAGAGTGTGTAAGAGGATAGGGGAATTCCTGGTGTAGCAGTGAAATGCGTAGAGATCAGGAGGAACATCAATGGCGAAGGCACCTTTCTGGGACAACACTGACGCTGAGGCGCGAAAGCGTGGGGAGCAAACAGGATTAGATACCCTGGTAGTCCACGCCCTAAACGATGTCAACTAGCTGTTTGGAGTCGCTTAGATTCTGAGTAGCGAAGCTAACGCGATAAGTTGACCGCCTGGGGAGTACGGCCGCAAGGTTGAAACTCAAAGAAATTGACGGGGCCCGCACAAGCGGTGGAGTATGNGGTTTAATCGATGCAACGCGAAGAACCTTACCTGGCCTTGACATGGTAGGAATCCTGCAGAGATGCGGGAGTGCCG

>GQIS8NW03FJGMV rank=0163426 x=2154.0 y=3429.0 length=374
ATATCGCGAGGTGCCAGCAGCTGCGGTAATACGTAGGGTGCAAGCGTTAATCGGAATTACTGGGCGTAAAGCGTGCGCAGGCGGTTTGATAAGCCAGATGTGAAATCCCCGAGCTCAACTTGGGAACTGCGTTTGGAACTGTCAGACTAGAGTGCGTCAGAGGGGTGGATTCGCGTGTAGCAGTGAAATGCGTAGAGATGCGGAGGAACACCGATGGCGAAGGCAGCCCCCTGGGATGACACTGACGCTCATGCACGAAAAGCGTGGGGAGCAAACAGGATTAGATACCCCTGGTAGTCCACGCCCTAAACGATGTTAATTAGCTGTTGGGGGTTTAGAATCCTGGTAGCGTAGCTAACGCGTGAAATTGACCG

>GQIS8NW03GOAZT rank=0166912 x=2620.5 y=279.0 length=540
ATATCGCGAGGTGCCAGCAGCCGCGGTAATACGAAGGGTGCAAGCGTTACTCGGAATTACTGGGCGTAAAGCGTGCGTAGGTGGTCGTTTAAGTCCGTTGTGAAAGCCCTGGGCTCAACCTGGGAACTGCAGTGGATACTGGGCGACTAGAGTGTGGTAGAGGGTAGCGGAATTCCTGGTGTAGCAGTGAAATGCGTAGAGATCAGGAGGAACATCCATGGCGAAGGCAGCTACCTGGACCAACACTGACACTGAGGCACGAAAGCGTGGGGAGCAAACAGGATTAGATACCCTGGTAGTCCACGCCCTAAACGATGTCAACTGGTTGTTGGGTCTTCACTGACTCAGTAACGAAGCTAACGCGTGAAGTTGACCGCCTGGGGAGTACGGCCGCAAGGTTGAAAACTCAAAGGAATTGACGGGGACCCGCACAAGCGGTGGATGATGTGGTTTAATTCGATGCAACGCGAAAAACCTTACCCACCTTTGACATGTACGGAATCCTTAGTAAGATAGAGGAGTGCTCGAAAGAGAAGCCGT

>GQIS8NW03F7ODY rank=0170724 x=2430.0 y=2724.0 length=517
ATATCGCGAGGTGCCAGCCGCTGCGGTAATACAGAGGGTGCAAGCGTTAATCGGAATTACTGGGCGTAAAGGGCGCGTAGGCGGATCGTTAAGTCGGATGTGAAATCCCCGGGCTCAACCTGGGAACTGCATTCGATACTGGCGATCTAGAGTGTGTAAGAGGATAGGGGAATTCCTGGTGTAGCAGTGAAATGCGTAGAGATCAGGAGGAACATCAATGGCGAAGGCACCTTTCTGGGACAACACTGACGCTGAGGCGCGAAAGCGTGGGGAGCAAACAGGATTAGATACCCTGGTAGTCCACGCCCTAAACGATGTCAACTAGCTGTTTGGAGTCGCTTAGATTCTGAGTAGCGAAGCTAACACGATAAGTTGACCGCCTGGGGAGTACGGCCGCAAGGTTGAAACTCAAAGAAATTGACGGGGGCCCGCACAAGCGGTGGAGTATGTGGTTTAATTCGATGCAACGCGAAGAACCTTACCTGGCCTTGACATGGTAGGAATCCTGCAGAGATGC

>GQIS8NW03FOFK0 rank=0172898 x=2211.0 y=1874.0 length=388
ATATCGCGAGGTGCCAGCAGCGGCGGTAATACGTAGGGTGCGAGCGTTAATCGGAATTACTGGGCGTAAAGCGTGCGCAGGCGGTTTTGTAAGACAGATGTGAAATCCCCGGGCTTAACCTGGGAACTGCGTTTGTGACTGCAAGACTCGAGTGTGGCAGAGGGGGTGGAATTCCACGTGTAGCGGTGAAATGCGTAGAGATGTGGAGGAACACCGATGGCGAAGGCAGCCCCCTGGGTTAACACTGACGCTCATGCACGAAAGCGTGGGTAGCAAACAGGATTAGATACCCCTGGTAGTACCAACGCCCTAAACGATGCCAACTAGGTGTTGGGGAACGGAGACTTCCTTAGTACCGTAGCTAACGCGTGAAGTTGGCCGCCTGGGG

>GQIS8NW03FNJIE rank=0174167 x=2201.5 y=1268.0 length=534
ATATCGCGAGGTGCCAGCCGCGGCGGTAATACGGAGGATCCAAGCGTTATCCGGAATCATTGGGTTTAAAGGGTCCGTAGGCGGCTTTATAAGTCAGTGGTGAAATCCGGCAGCTTAACTGTCGAATTGCCATTGATACTGTAGGGCTTGAATTGTTGTGAAGTAACTAGAATATGTAGTGTAGCGGTGAAATGCTTAGATATTACATGGAATACCAATTGCGAAGGCAGGTTACTAACAATATATTGACGCTGATGGACGAAAGCGTGGGTAGCGAACAGGATTAGATACCCTGGTAGTCCACGCTGTAAACGATGGATACTAGCTGTTTGGTTGTAAGACTGAGTGGCTAAGCGAAAGTGATAAGTATCCACCTGGGAGTACGAACGCAAGTTTGAAACTCAAAGGAATTGACGGGGCCGCACAAGCGGTGGAGCATGTGGTTTAATTCGATGCAACGCGAAGAACCTTACCTGGCCTTGACATGGTAGGAATCCTGCAGAGATGCGGGAGTGCCTTCGGGAACCTCACACG

>GQIS8NW03G3JL1 rank=0174597 x=2793.5 y=2679.5 length=542
ATATCGCGAGGTGCCAGCAGCAGCGGTAATACGAAGGGGGCAAGCGTTGTCCGGAATTACTGGGCGTAAAGGGCGTGTAGGCGGAATGCCAAGTTAGATGTGAAAGCCCCGGGCTCAACCTGGGAATTGCATTTAAGACTGGTAATCTAGAGTACGGAAGAGGGTCGTGGAATTCCCAGTGTAGAGGTGAAATTCGTAGATATTGGGAAGAACACCAGCGGCGAAGGCGGCGACCTGGTCCAGTACTGACGCTGAGGCGCGAAAGCGTGGGGAGCAAACAGGATTAGATACCCTGGTAGTCCACGCCGTAAACGATGTGTGCTAGCCGTTGGGGCCGTTGGGTCTCGGTGGCGCAGCTAACGCGATAAGCACACCGCCTGGGGAGTACGGCCGCAAGGTTGAAACTCAAAGGAATTGACGGGGGCCCGCACAAGCGGTGGAGCATGTGGTTTAATTCGAAGCAACGCGCAGAACCTTACCAACCCTTGACATACCTGTCGCGGCTCCAGAGATGGGGCTTTCAGTTCGGCTGGACAGGATAC

>GQIS8NW03FS9CH rank=0178121 x=2266.0 y=1791.5 length=394
ATATCGCGAGGTGCCAGCCGCTGCGGTAATACAGAGGGTGCAAGCGTTAATCGGAATTACTGGGCGTAAAGGGCGCGTAGGCGGATCGTTAAGTCGGATGTGAAACTCCCCGGGGCTCAACCTGGGAACTGCATTCGATACTAGGCGATCTAGAGTTGTGTAAGAGGGATAGGGGAATTCCTGGTCGTAGCAGTGAAATGCGTAGAGATCAGGAGGAACATCAATGGCGAAGGCACCTTTCTGGGACAACACTGACGCTGAGGCGCGAAAGCGTGGGGAGCAAACAGGATTAGATACCCTGGTAGTCCACGCCCTAAACGATGTCAACTAGCTGTTTGGAGTCGCTTAGATTCTGAGTAGCGAAGCTAACGCGTTAAGTTCGCCGCCTGGGGAG

>GQIS8NW03F92AD rank=0178364 x=2457.0 y=3459.0 length=530
ATATCGCGAGGTGCCAGCAGCGGCGGTAATACAGAGGGTGCAAGCGTTAATCGGAATTACTGGGCGTAAAGGGCGCGTAGGCGGATCGTTAAGTCGGATGTGAAATCCCCGGGCTCAACCTGGGAACTGCATTCGATACTGGCGATCTAGAGTGTGTAAGAGGATAGGGGAATTCCTGGTGTAGCAGTGAAATGCGTAGAGATCAGGAGGAACATCAATGGCGAAGGCACCTTTCTGGGACAACACTGACGCTGAGGCGCGAAAGCGTGGGGAGCAAACAGGATTAGATACCCTGGTAGTCCACGCCCTAAACGATGTCAACTAGCTGTTTGGAGTCGCTTAGATTCTGAGTAGCGAAGCTAACGCGATAAGTTGACCGCCTGGGGAGTACGGCCGCAAGGTTGAAACTCAAAGAAATTGACGGGGGCCCGCACAAGCGGTGGAGTATGTGGTTTAATTCGATGCAACGCGAAGAACCTTACCTGGCCTTGACATGGTAGGAATCCTGCAGAGATGCGGGAGTGCCTTAC

>GQIS8NW03GM67O rank=0179626 x=2607.0 y=1970.0 length=164
ATATCGCGAGGTGCCAGCAGCTGCGGTAATACAGAGGGTGCAAGCGTTAATCGGAATTACTGGGCGTAAAGCGTGCGCAGGCGGTTATGTAAGACAGAGGTGAAATCCCCGGGCTCAACCTGGGAACTGCCTTTGTGACTGCATAGCTAGAGTACGGCAGAGGG

>GQIS8NW03GHXGQ rank=0183216 x=2547.0 y=1816.0 length=528
ATATCGCGAGGTGCCAGCCGCCGCGGTAATACGTAGGGTCCGAGCGTTGTCCGGAATTACTGGGCGTAAAGAGCTCGTAGGTGGTTTGTCGCGTTGTTCGTGAAAACTCACAGCTTAACTGTGGGCGTGCGGGCGATACGGGCAGACTAGAGTACTGCAGGGGAGACTGGAATTCCTGGTGTAGCGGTGGAATGCGCAGATATCAGGAGGAACACCGGTGGCGAAGGCGGGTCTCTGGGCAGTAACTGACGCTGAGGAGCGAAAGCGTGGGTAGCGAACAGGATTAGATACCCTGGTAGTCCACGCCGTAAACGGTGGGTACTAGGTGTGGGTTTCCTTCCTTGGGATCCGTGCCGTAGCTAACGCATTAAGTACCCGCCTGGGGAGTACGGTCGCAAGACTAAAACTCAAAGGAATTGACGGGGCCCGCACAAGCGGCGGAGCATGTGGATTAATTCGATGCAACGCGAAGAACCTTACCTGGGTTTGACATGCACAGGACGTACCTAGAGATAGGTATTCCCTTGT

>GQIS8NW03GKKNJ rank=0188674 x=2577.0 y=2301.0 length=537
ATATCGCGAGGTGCCAGCCGCGGCGGTAATACGAAGGGTGCAAGCGTTACTCGGAATTACTGGGCGTAAAGCGTGCGTAGGTGGTCGTTTAAGTCCGTTGTGAAAGCCCTGGGCTCAACCTGGGAACTGCAGTGGATACTGGGCGACTAGAGTGTGGTAGAGGGTAGCGGAATTCCTGGTGTAGCAGTGAAATGCGTAGAGATCAGGAGGAACATCCATGGCGAAGGCAGCTACCTGGACCAACACTGACACTGAGGCACGAAAGCGTGGGGAGCAAACAGGATTAGATACCCTGGTAGTCCACGCCCTAAACGATGCGAACTGGATGTTGGGTGCAATTTGGCACGCAGTATCGAAGCTAACGCGTTAAGTTCGCCGCCTGGGGAGTACGGTCGCAAGACTGAAACTCAAAGGAATTGACGGGGGCCCGCACAAGCGGTGGAGTATGTGGTTTAATTCGATGCAACGCGAAGAACCTTACCTGGCCTTGACATGTCGAGAACTTTCCAGAGATGGATTGGTGCCTTCGGGAACTCG

>GQIS8NW03G5XA1 rank=0190957 x=2820.5 y=3147.0 length=520
ATATCGCGAGGTGCCAGCAGCTGCGGTAATACAGAGGGTGCAAGCGTTAATCGGAATTACTGGGCGTAAAGCGCACGTAGGCGGTTTTTTAAGTCAGATGTGAAAGCCCCGGGCTCAACCTGGGAATTGCATTTGAAACTGGGAAACTAGAGTGTGTGAGAGGGGGGTAGAATTCCAAGTGTAGCGGTGAAATGCGTAGAGATTTGGAGGAATACCAGTGGCGAAGGCGGCCCCCTGGCACAACACTGACGCTCAGGTGCGAAAGCGTGGGGAGCAAACAGGATTAGATACCCTGGTAGTCCACGCCGTAAACGATGTCTACTAGCTGTTCGTGACCTTGTGTCGTGAGTAGCGCAGCTAACGCATTAAGTAGACCGCCTGGGGAGTACGGTCGCAAGATTAAAACTCAAATGAATTGACGGGGGCCGCACAAGCGGTGGAGCATGTGGTTTAATTCGACGCAACGCGAAGAACCTTACCTACTCTTGACATCCAGAGAAGACTGCAGAGATGCGGTTTG

>GQIS8NW03FN44E rank=0193109 x=2208.0 y=604.0 length=405
ATATCGCGAGGTGCCAGCAGCCGCGGTAATACGTAGGGTGCGGGCGTTAATCGGAATTACTGGGCGTAAAGCGTGCGCAGGCGGTTTGATAAGCCAGATGTGAAATCCCCGAGCTCAACTTGGGAACTGCGTTTGGAACTGTCAGACTAGAGTGCGTCAGAGGGGGTGGATTCCGCGTGTAGCAGTGAAATGCGTAGAGATGCGGAGGAACACCGATGGCGAAGGCAGCCCCCTGGGATGACACTGACGCTCATGCACGAAAGCGTGGGGAGCAAACAGGATTAGATACCCTGGTAGTCCACGCCCTAAACGATGTCAATTAGCTGTTGGGGTTAGTAATCCCTGGTAGCGTAGCGTAACGCGTGAAATTGACCGCCTGGGGAGTACGGCCGCAAGGTTAAAACT

>GQIS8NW03GNIHI rank=0193916 x=2611.0 y=196.0 length=288
ATATCGCGAGGTGCCAGCAGCTGCGGTAATACGTAGGGTGCGAGCGCTAATCGGAATTACTGGGCGTAAAGCGTGCGCAGGCGGTTTGATAAGCCAGATGTGAAATCCCCGAGCTCAACTTGGGAACTGCGTTTGGAACTGTCAGACTAGAGTGCGTCAGGAGGGGGTGGAATTCCGCGTGTAGCAGTGAAATGCGTAGAGATGCGGAGGAACACCGATGGCGAAGGCAGCCCCCTGGGATGACACTGACGCTCATGCACGAAAGCGTGGGGAGCAAACAGGATTAGA

>GQIS8NW03GROJM rank=0195372 x=2658.5 y=2160.5 length=550
ATATCGCGAGGTGCCAGCAGCCGCGGTAATACGGAGGGTGCAAGCGTTATCCGGAATCACTGGGTTTAAAGGGTGCGTAGGCGGTTAGATAAGTCAGTGGTGAAAGTTTCCCGCTTAACGGGAGAACTGCCATTGATACTGTTTAACTTGAATTAAGTTGAGGTTGGCGGAATGTGACATGTAGCGGTGAAATGCTTAGATATGTCATAGAACACCGATTGCGAAGGCAGCTGACTGGGCTTTAATTGACGCTGAGGCACGAAAGCGTGGGGATCAAACAGGATTAGATACCCTGGTAGTCCACGCCCTAAACGATGTTTACTTGCTGTTTGTCCTTGAGGATGAGTGGCGAAGCGAAAGCGATAAGTGAACCACCTGGGGAGTACGCCCGCAAGGGTGAAACTCAAAGGAATTGACGGGGGTCCGCACAAGCGGTGGAGCATGTGGTTTAATTCGATGATACGCGAGGAACCTTACCTGGGCTAGAATGTGAGTGACGACTCTTGAAAGGGAGTTTTTCCTTCGGGGAACACGAAACAAGGTGCTGCAG

>GQIS8NW03GZZ7O rank=0201169 x=2753.0 y=1410.0 length=470
ATATCGCGAGGTGCCAGCAGCGGCGGTAATACAGAGGGTGCAAGCGTTAATCGGAATTACTGGGCGTAAAGGGCGCGTAGGCGGATCGTTAAGTCGGATGTGAAATCCCCGGGCTCAACCTGGGAACTGCATTCGATACTGGCGATCTAGAGTGTGTAAGAGGATAGGGGAATTCCTGGTGTAGCAGTGAAATGCGTAGAGATCAGGAGGAACATCAATGGCGAAGGCACCTTTTCTGGGACAACACTGACGCTGAGGCGCGAAAGCGTGGGGAGCAAACAGGATTAGATACCCTGGTAGTCCACCGCCCTAAACGATGTCAACTAGCTGTTTGGAGTCGCTTAGATTCTGAGTAGCGAAGCTAACGCGATAAGTTGACCGCCTGGGGAGTACGGCCGCAAGGTTGAAACTCAAAGAAATTGACGGGGCCCGCACAAGCGGTGGAGTATGTGGTTTAATTCGATGCAACG

>GQIS8NW03F284M rank=0203294 x=2380.0 y=1124.5 length=531
ATATCGCGAGGTGCCAGCCGCTGCGGTAATACGAAGGGTGCAAGCGTTACTCGGAATTACTGGGCGTAAAGCGTGCGTAGGTGGTCGTTTAAGTCCGTTGTGAAAGCCCTGGGCTCAACCTGGGAACTGCAGTGGATACTGGGCGACTAGAGTGTGGTAGAGGGTAGCGGAATTCCTGGTGTAGCAGTGAAATGCGTAGAGATCAGGAGGAACATCCATGGCGAAGGCAGCTACCTGGACCAACACTGACACTGAGGCACGAAAGCGTGGGGAGCAAACAGGATTAGACACCCTGGTAGTCCACGCCGTAAACGGTGGGCGCTAGTTGTGCGAACCTTCCACGGTTTGTGCGACGCAGCTAACGCATTAAGCGCCCCGCCTGGGGAGTACGATCGCAAGATTAAAACTCAAAAGGAATTGACGGGGCCCCGCACAAGCAGCGAGCATGCGGCTTAATTCGACGCAACGCGAAGAACCTTACCAAGGCTTGACATATACAGGAATACGGCAGAGATGTCGTAGCCGCAAGGT

>GQIS8NW03GQA09 rank=0203762 x=2642.0 y=3531.5 length=528
ATATCGCGAGGTGCCAGCCGCGGCGGTAATACAGAGGGTGCAAGCGTTAATCGGAATTACTGGGCGTAAAGGGCGCGTAGGCGGATCGTTAAGTCGGATGTGAAATCCCCGGGCTCAACCTGGGAACTGCATTCGATACTGGCGATCTAGAGTGTGTAAGAGGATAGGGGAATTCCTGGTGTAGCAGTGAAATGCGTAGAGATCAGGAGGAACATCAATGGCGAAGGCACCTTTCTGGGACAACACTGACGCTGAGGCGCGAAAGCGTGGGGAGCAAACAGGATTAGATACCCTGGTAGTCCACGCCCTAAACGATGTCAACTAGCTGTTTGGAGTCGCTTAGACTCTGAGTAGCGAAGCTAACGCGATAAGTTGACCGCCTGGGGAGTACGGCCGCAAGGTTGAAACTCAAAGAATTGACGGGGGCCCGCACAAGCGGTGGAGTATGTGGTTTAATTCGATGCAACGCGAAGAACCTTACCTGGCCTTGACATGGTAGGAATCCTGCAGAGATGCGGGGAGTGCCTT

>GQIS8NW03GXI24 rank=0214607 x=2725.0 y=590.0 length=340
ATATCGCGAGGTGCCAGCAGCGGCGGTAATACAGAGGGTGCAAGCGTTAATCGGAATTACTGGGCGTAAAGCGTGCGCAGGCGGTTATGTAAGACAGAGGTGAAATCCCCGGGCTCAACCTGGGAACTGCCTTTGTGACTGCATAGCTAGAGTACGGTAGAGGGGGATGGAATTCCGCGTGTAGCAGTGAAATGCGTAGATATGCGGAGGAACACCGATGGCGAAGGCAATCCCCTGGACCTGTACTGACGCTCATGCACGAAAGCGTGGGGAGCAAACAGGATTAGATACCCTGGTAGTCCACGCCCTAAACGATGTCAACTGGTTGTTGGGTCTTCAC

>GQIS8NW03GVTAP rank=0216414 x=2705.0 y=2431.0 length=375
ATATCGCGAGGTGCCAGCCGCTGCGGTAATACGTAGGGTGCGAGCGTTAATCGGAATTACTGGGCGTAAAGCGTGCGCAGGCGGTTTGATAAGCCAGATGTGAAATCCCCGAGCTCAACTTGGGAACTGCGTTTGGAACTGTCAGACTAGAGTGCGTCAGAGGGGGTGGAATTCCGCGTGTAGCAGTGAAATGCGTAGAGATGCGGAGGAACACCGATGGCGAAGGCAGCCCCCTGGGATGACACGTGACGCTCATGCACGAAAGCGTGGGGAGCAAAACAGGATTAGATACCCCTGGTAGTCCCACGCCCTAAACGATGTCAATTAGCTGTTGGGGGTTAGAATCCCTGGTAGCGTAGCTAACGCGTGAAATTG

>GQIS8NW03G4NH4 rank=0222591 x=2806.5 y=1130.0 length=498
ATATCGCGAGGTGCCAGCAGCGGCGGTAATACGGGGGAGGCAAGCGTTATCCGGAATTATTGGGCGTAAAGCGTCCGCAGGTGGTGGGGCAAGTCGGCGGTTAAAGACTGGGGCTTAACTCCAGAAAGGCCGTGGAAACTGCACCACTAGAGGGCAGTAGGGGTAGAGGGAATTCCCGGTGTAGCGGTGAAATGCGTAGAGATCGGGAAGAACACCAGTGGCGAAAGCGCTCTACTGGACTGCAACTGACACTCAGGGACGAAAGCTAGGGGAGCGAATGGGATTAGATACCCCAGTAGTCCTAGCCGTAAACGATGGATACTAGGTGTTGTCTGTATCGACCCAGACAGTGCCGCAGCTAACGCGATAAGTATCCCGCCTGGGGAGTACGCACGCAAGTGTGAAACTCAAAGGATTGACGGGGCCGCACAAGCGGTGGAGTATGTGGTTAATTCGATGCAACGCGAAAAACCTTACCAGGGCTTGACATGTCGCGAA

>GQIS8NW03FH31A rank=0223015 x=2139.0 y=1884.0 length=380
ATATCGCGAGGTGCCAGCCGCTGCGGTAATACAGAGGGTGCAAGCGTTAATCGGAATTACTGGGCGTAAAGCGCACGTAGGCGGTTTTTTAAGTCAGATGTGAAAGCCCCGGGCTCAACCTGGGAATTGCATTTGAAACTGGAAAACTAGAGTGTGTGAGAGGGGGTAGAATTCCAAGTGTAGCGGTGAAATGCGTAGAGATTTGGAGGAATACCAGTGGCGAAGGCGGCCCCCTGGCACAACACTGACGCTCAGGTGCGAAAGCGTGGGGANCAAACAGGATTAGATACCCTGGTAGTCCACCGCGTAAAACGATGTCTACTAGCTGTTCGTGACCTTGTGTCGTGAGTAGCGCAGCTAACGCATTAAGTAGACCGCCT

>GQIS8NW03FR1PA rank=0237422 x=2252.0 y=2572.0 length=300
ATATCGCGAGGTGCCAGCAGCGGCGGTAATACGAAGGGTGCAAGCGTTAATCGGAATTACTGGGCGTAAAGCGCGCGTAGGTGGTTCAGTAAGTTGGAAGTGAAATCCCCGGGCTCAACCTGGGAACTGCTTTCAAAACTGCTGAGCTAGAGTACGGTAGAGGGTGGTGGTAATTTTCCTGTGTAGTCGGTGAAAATGCGTAGATTATAGGAAGGAACACCAGTGGCGAAGGCGACCACCTGGACTGATACTGACACTGAGGTGCGAAAGCGTGGGGAGCAAACAGGATTAAGATACCCT

>GQIS8NW03G5ECK rank=0240553 x=2814.0 y=3154.5 length=496
ATATCGCGAGGTGCCAGCCGCCGCGGTAATACAGAGGGTGCAAGCGTTAATCGGAATTACTGGGCGTAAAGGGCGCGTAGGTGGTTCAGTAAGTTGGAAGTGAAATCCCCGGGCTCAACCTGGGAACTGCTTTCAAAACTGCTGAGCTAGAGTACGGTAGAGGGTGGTGGAATTTCCTGTGTAGCGGTGAAATGCGTAGATATAGGAAGGAACACCAGTGGCGAAGGCGACCACCTGGACTGATACTGACACTGAGGTGCGAAAAGCGTGGGGAGCAAACAGGATTAGATACCCTGGTAGTCCACGCCGTAAGCGATGTCAACTAGCCGTTGGAATCCTTGAGATTTTAGTGGCGCAGCTAACGCATCAAGTTGACCGCCTGGGGAGTACGGCCGCAAGGTTAAAACTCAAATGAATTGACGGGGCCCGCACAAGCGGTGGAGCATGTGGTTTAATTCGAAGCAACGCGAAGAACCTTACCTGGCCTTGACATGCT

>GQIS8NW03GPE25 rank=0244410 x=2632.5 y=3087.0 length=164
ATATCGCGAGGTGCCAGCCGCAGCGGCGGTAATACGTAGGGTGCAAGCGTTAATCGGAATTACTGGGCGTAAAGCGTGCGCAGGCGGTTATGTAAGACAGAGGTGAAATCCCCGGGCTCAACCTGGGAACTGCCTTTGTGACTGCATAGCTAGAGTACGGTAGA

>GQIS8NW03F1YHB rank=0245840 x=2365.5 y=2109.5 length=491
ATATCGCGAGGTGCCAGCAGCAGCGGTAATACAGAGGGTGCAAGCGTTAATCGGAATTACTGGGCGTAAAGGGCGCGTAGGCGGATCGTTAAGTCGGATGTGAAATCCCCGGGCTCAACCTGGGAACTGCATTCGATACTGGCGATCTAGAGTGTTGTAAGAGGATAGGGGAATTCCTGGTGTAGCAGTGAAATGCGTAGAGATCAGGAGGAACATCAATGGCGAAGGCACCTTTCTGGGACAACACTGACGCTGAGGCGCGAAAGCGTGGGGAGCAAACAGGATTAGATACCCTGGTAGTCCACGCCCTAAACGATGTCAACTGGTTGTTGGGTCTTTGCTGACTCGGTAACGAAGCTAACGCGTGAAGTTGACCGCCTGGGGAGTACGGCCGCAAGGTTGAAACTCAAAGGAATTGACGGGGACCCGCACAAGCGGTGGATGATGTGGTTTAATTCGATGCAACGCGAAAACCTTACCCACCTTTGACA

>GQIS8NW03G8LBT rank=0247000 x=2851.0 y=615.5 length=246
ATATCGCGAGGTGCCAGCAGCGGCGGTAATACAGAGGGTGCAAGCGTTAATCGGAATTACTGGGCGTAAAAGCGCACGTAGGCGGTTTTTTAAGTCAGATGTGAAAGCCCCGGGCTCAACCTGGGAATTGCATTTGAAACTGGGAAACTAGAGTGTGTGAGAGGGGGGTAGAATTCCAAGTGTAGCGGTGAAATGCGTAGAGATTTTGGAGGAATACCAGTGGCGAAGGCGGCCCCCTGGCACAAC

>GQIS8NW03GKP14 rank=0247499 x=2579.5 y=1114.5 length=387
ATATCGCGAGGTGCCAGCCGCTGCGGTAATACGTAGGGTGCGAGCGTTAATCGGAATTACTGGGCGTAAAGCGTGCGCAGGCGGTTATACAAGACAGGCGTGAAATCCCCGGGCTTAACCTGGGGAATGGCGCCTGTGAACTGTATAGCTAGAGTGTGTCAGAGGGGGGTAGAATTCCACGTCGTAGCAGTGAAATGCGTAGATATGTGGAGGAATACCAATGGCGAAGGCAGCCCCCCTGGGATAACACTGACGCTCATGCACGAAAAGCGTGGGGAGCAAACAGGATTAGATACCCCTGGTAGTCCACGCCCTAAACGATGCTGACTAGTTGTTCGGGATTTACAGTCCTGAGTAACGTAGCTAACGCGTGAAGTCAGTCCGCCT

>GQIS8NW03F5LUP rank=0259250 x=2407.0 y=335.0 length=446
ATATCGCGAGGTGCCAGCCGCGGCGGTAATACGAAGGGTGCAAGCGTTAATCGGAATTACTGGGCGTAAAGCGCGCGTAGGTGGTTCAGTAAGTTGGAAGTGAAATCCCCGGGCTCAACCTGGGAACTGCTTTCAAAACTGCTGAGCTAGAGTACGGTAGAGGGTGGTGGAATTTCCTGTGTAGCGGTGAAAATGCGTAGATATAGGAAGGAACACCAGTGGCGAAGGCGACCACCTGGACTGATACTGACACTGAGGTGCGAAAGCGTGGGGAGCAAACAGGATTAGATACCCTGGTAGTCCACGCCGTAAACGATGTCAACTAGCCGTTGGAATCCTTGAGATTTTAGTGGCGCAGCTAACGCATTAAGTTGACCGCCTGGGGAGTACGGCCGCAAGGTAAACTCAAATGAATTGACGGGGCCCGCACAAGCGGTGGAGCATGT

>GQIS8NW03G9BKV rank=0268873 x=2859.0 y=1869.0 length=518
ATATCGCGAGGTGCCAGCAGCTGCGGTAATACAGAGGGTGCAAGCGTTAATCGGAATTACTGGGCGTAAAGGGCGCGTAGGCGGATCGTTAAGTCGGATGTGAAATCCCCGGGCTCAACCTGGGAACTGCATTCGATACTGGCGATCTAGAGTGTGTAAGAGGATAGGGGAATTCCTGGTGTAGCAGTGAAATGCGTAGAGATCAGGAGGAACATCAATGGCGAAGGCACCTTTCTGGGACAACACTGACGCTGAGGCGCGAAAGCGTGGGGAGCAAACAGGATTAGATACCCTGGTAGTCCACGCCCTAAACGATAGTCAACTAGCTGTTTGGAGTCGCTTAGATTCTGAGTAGCGAAGCTAACGCGATAAGTTGACCGCCTGGGGAGTACGGCCGCAAGGTTGAAACCCAAAGAAATTGACGGGGCCCGCACAAGCGGTGGAGTATTAGTGGTTTAATTCGATGCAACGCGAAGAACCTTACCTGGTCCTTGACATGGTAGGAATCCTGCAGAGAT

>GQIS8NW03GVVH6 rank=0271598 x=2706.0 y=1196.5 length=447
ATATCGCGAGGTGCCAGCCGCCGCGGTAATACGGAGGGTGCAAGCGTTAATCGGAATTACTGGGCGTAAAGCGCATGCAGGTGGTTTGTTAAGTCAGATGTGAAAGCCCTGGGCTCAACCTAGGAATCGCATTTGAAACTGACAAGCTAGAGTACTGTAGAGGGGGGTAGAATTTCAGGTGTAGCGGTGAAATGCGTAGAGATCTGAAGGAATACCGGTGGCGAAGGCGGCCCCCTGGACAGATACTGACACTCAGATGCGAAAGCGTGGGGAGCGAACGGGATTAGATACCCCGGTAGTCCTAGCCCTAAACGATGAGTACTAGATTGTGGACTAACATGGGTTCACAGTCGAAGCAAAAGTGTTAAGTACTCCGCCTGGGGAGTATGGTCGCAAGGCTGAAACCTCAAAGGAATTGACGGGGCTCACACAAGCGGTGGAGCATGT

>GQIS8NW03FS45H rank=0274170 x=2265.5 y=451.0 length=495
ATATCGCGAGGTGCCAGCAGCCGCGGTAATACGAAGGGTGCAAGCGTTAATCGGAATTACTGGGCGTAAAGCGCGCGTAGGTGGTTTTGTAAGTTGGAGGTGAAATCCCCGGGCTCAACCTGGGAACTGCCTCCAAAACTGCATGACTAGAGTACGGTAGAGGGTGGTGGAATTTCCTGTGTAGCGGTGAAATGCGTAGATATAGGAAGGAACACCAGTGGCGAAGGCGACCACCTGGACTGATACTGACACTGAGGTGCGAAAGCGTGGGGAGCAAACAGGATTAGATACCCTGGTAGTCCACGCCGTAAACGATGTCAACTAGCCGTTGGGTTCCTTGAGAACTTAGTGGCGCAGCTAACGCGATAAGTTGACCGCCTGGGGAGTACGGCCGACAAGGTTAAAACTCAAATGAATTGACGGGGCCGCACAAGCGGTGGAGCATGTGGTTTGATTCGAAGCAGCGCGAAGAACCTTACTGGCCTGACATGCTGA

>GQIS8NW03F03RL rank=0274567 x=2355.0 y=3263.0 length=538
ATATCGCGAGGTGCCAGCCGCGGCGGTAATACAGAGGGTGCGAGCGTTAATCGGAATTACTGGGCGTAAAGGGTGCGTAGGCGGTTACTTGAGTCGGGTGTGAAATACCTGGGCTTAACCTGGGAATTGCATTCGATACTGGGTGACTGGAGTATGGTAGAGGGTAGTGGAATTCCGGGTGTAGCGGTGAAATGCGTAGATATCCGGAGGAACACCAGTGGCGAAGGCGGGCTACCTGGACCAATACTGACGCTGAGGCACGAAAGCGTGGGGGATCAAACAGGATTAGATACCCTGGTAGTCCACGCCCTAAACGATGAGAACTAGCTGTTGGGAGTGTCTGACTCTTGGTAGCGAAGCTAACGCGCTAAGTTCTCCGCCTGGGGAGTACGGGCCGCAAGGTTAAAAACTCAAATGAATTGACGGGGGCCCGCACAAGCGGTGGAGCATGTGGTTTAATTCGTATGCAACCCGAAGAACCTTACCTGCCTTGACATCCCCGCGAACCCCTGTAGAGATATGGGGGTGCCGTTCGGGA

>GQIS8NW03GVF6P rank=0277711 x=2701.0 y=1823.0 length=402
ATATCGCGAGGTGCCAGCAGCTGCGGTAATACGAAGGGTGCAAGCGTTACTCGGAATTACTGGGCGTAAAGCGTGCGTAGGTGGTCGTTTAAGTCCGTTGTGAAAGCCCTGGGCTCAACCTGGGAACTGCAGTGGATACTGGGCGACTAGAGTGTGGTAGAGGGTAGCGGAATTCCTGGTGTAGCAGTGAAATGCGTAGAGATCTGAAGGAATACCGGTGGCGAAGGCGGCCCCCTGGACAGATACTGACACTCAGATGCGAAAGCGTGGGGAGCAAACAGGATTAGATACCCTGGTAGTCCACGCCGTAAACGATGTCTACTTGGAGGTTGTGCCCTAGAGGTGTGGTCTTTCGGAGCTAACGCGTTAAGTAGACCGCCTGGGGAGTACGGTCGCAAGATT

>GQIS8NW03GHS8U rank=0279372 x=2546.5 y=444.0 length=396
ATATCGCGAGGTGCCAGCAGCTGCGGTAATACAGAGGGTGCAAGCGTTAATCGGAATTACTGGGCGTAAAAGCGCACGTAGGCGGTTTTTTAAGTCAGATGTGAAAGCCCCGGGCTCAACCTGGGAATTGCATTTGAAACTGGAAAACTAGAGTGTGTGAGAGGGGGGTAGAATTCCAAGTGTAGCGGTGAAATGCATAGAGATTTGGAGGAATACCAGTGGCGAAGGCGGCCCCCTGGCGCAACNCTGACGCTCAGGTGCGAAAGCGTGGGGAGCAAACAGGATTAGATACCCTGGTAGTCCACGCCGTAAACGATGTCTACTAGTCTGTTCGTGGTCTTGTACTGTGAGTAGCGCAGCTAACGCACTAAGTAGACCGCCTGGGGAGTACGGTCG

>GQIS8NW03F1IHO rank=0280524 x=2360.0 y=1866.0 length=501
ATATCGCGAGGTGCCAGCAGCAGCGGTAATACGGAGGGTGCAAGCGTTAATCGGAATTACTGGGCGTAAAGCGCACGCAGGCGGTTGGATAAGTTAGATGTGAAAGCCCCGGGCTCAACCTGGGAATTGCATTTAAAACTGTCCAGCTAGAGTCTTGTAGAGGGGGGTAGAATTCCAGGTGTAGCGGTGAAATGCGTAGAGATCTGGAGGAATACCGGTGGCGAAGGCGGCCCCCTGGACAAAGACTGACGCTCAGGTGCGAAAGCGTGGGGAGCAAACAGGATTAGATACCCTGGTAGTCCACGCCGTAAACGATGTCGATTTGGAGGCTGTGTCCTTGAGACGTGGCTTCCGGAGCTAACGCGTTAAATCGACCGCCGTGGGGAGTACGGCCGCAAGGTTAAAACTCAAATGAATTGGACGGGGGCCCGCACGAAGCGGTGGAGCATGTGGTTTAATTCGATGCAACGCGAAGAACCTTCCTGGCCTTGACATGTCTGG

>GQIS8NW03FOM4A rank=0284969 x=2213.0 y=3448.0 length=458
ATATCGCGAGGTGCCAGCCGCCGCGGTAATACAGAGGGTGCAAGCGTTAATCGGAATTACTGGGCGTAAAGCGCACGTAGGCGGTTTTTTAAGTTCAGATGTGAAAGCCCCGGGCTCAACCTGGGAATTGCATTTTGAAACTGGGAAACTAGAGTGTGTGAGAGGGGGGTAGAATTCCAAGTGTAGCGGTGAAATGCGTAGAGATTTGGAGGAATACCAGTGGCGAAGGCGGCCCCCTGGCACAACACTGACGCTCAGGTGCGAAAGCGTGGGGAGCAAACAGGATTAGATACCCTGGTAGTCCACGCCGTAAACGATGTCTACTAGCTGTTCGTGACCTTGTGTCGTGAGTAGCGCACGCTAACGCATTAAGTAGACCGCCTGGGGAGTACGGTCGCAAGATTAAAACTCAAATGAATTGACGGGGGCCCGCACAAGCGGTGGAGCATGTGGTTTAA

>GQIS8NW03G2TG7 rank=0285223 x=2785.0 y=1577.0 length=397
ATATCGCGAGGTGCCAGCAGCGGCGGTAATACGAAGGGTGCAAGCGTTAATCGGAATTACTGGGCGTAAAGCGCACGTAGGCGGTTTTTTAAGTCAGATGTGAAAGCCCCGGGCTCAACCTGGGAATTGCATTTGAAACTGGAAAACTAGAGTGTGTGAGAGGGGGTAGAATTCCAAGTGTAGCGGTGAAATACGTAGAGATTTGGAGGAATACCAGTGGCGAAGGCGGCCCCCTGGCACAACACTGACGCTCAGGTGCGAAAGCGTGGGGAGCAAACAGGATTAGATACCCTGGTAGTCCACGCCGTAAACGATGTCTACTAGCTGTTCGTGACCTTGTGTCGTGAGTAGCGCAGCTAACGCATTAAGTAGACCGCCTGGGGAGTACGGTCGCAAG

>GQIS8NW03F4ZT8 rank=0285815 x=2400.5 y=478.5 length=280
ATATCGCGAGGTGCCAGCAGCCGCGGTAATACAGAGGGTGCAAGCGTTAATCGGAATTACTGGGCGTAAAGGGCGCGTAGGCGGATCGTTAAGTCGGATGTGAAATCCCCGGGCTCAACCTGGGAACTGCATTCGATACTGGCGAATCTAGAGTGTGTAAGAGGATAGGGGAATTCCTGGTGTAGCAGTGAAATGCGTAGAGATCAGGAGGAACATCAATGGCGAAGGCACCTTTCTGGGACAACACTGACGCTGAGGCGCGAAAGCGTGGGGAGCAAAC

>GQIS8NW03HAIM9 rank=0291145 x=2873.0 y=339.0 length=109
ATATCGCGAGGTGCCAGCAGCTGCGGTAATACGTAGGGTGCAAGCGTTAATCGGAATTACTGGGCGTAAAGCGTGCGCAGGCGGTTAATGTAAGACAGATCGTGAACGT

>GQIS8NW03GK6EU rank=0294178 x=2584.5 y=1828.5 length=496
ATATCGCGAGGTGCCAGCCGCCGCGGTAATACGTAGGGTGCAAGCGTTAATCGGAATTACTGGGCGTAAAGCGTGCGCAGGCGGTTGTGTAAGACAGGTGTGAAATCCCCGGGGCTTAACCTGGGAATTGCATTTGTGACTGCACGACTAGAGTGTGTCAGAGGGGGGTGGAATTCCACGTGTAGCAGTGAAATGCGTAGATATGTGGAGGAACACCAATGGCGAAGGCAGCCCCCTGGGATAACACTGACGCTCATGCACGAAAGCGTGGGGAGCAAAACAGGATTAGATACCCTGGTAGTCCACGCCCTAAACGATGTCAACTAGTTGTTGGGGATTTACCTCCTTGGTAACGTAGCTAACGCGTGAAGTTGACCGCCGTGGGGAGTACGGCCGCAAGGTTAAAACTCAAAGGAATTGACGGGGCCCGCACAAGCGGTGGATGATGTGGATTAATTCGATGCAACGACGAAAACCTTACCTACCCTTGACATGG

>GQIS8NW03FO12Z rank=0298252 x=2218.5 y=2361.5 length=521
ATATCGCGAGGTGCCAGCAGCGGCGGTAATACAGAGGGTGCAAGCGTTAATCGGAATTACTGGGCGTAAAGCGCACGTAGGCGGTTTTTAAGTCAGATGTGAAAGCCCCGGGCTCAACCTGGGAATTGCATTTGAAACTGGGAAACTAGAGTGTGTGAGAGGGGGTAGAATTCCAAGTGTAGCGGTGAAATGCGTAGAGATTTGGAGGAATACCAGTGGCGAAGGCGGCCCCCTGGCACAACACTGACGCTCAGGTGCGAAAGCGTGGGGAGCAAACAGGATTAGATACCCTGGTAGTCCACGCCGTAAACGATGTCTACTAGCTGTTCGTGACCTTGTGTCGTGAGTAGCGCAGCTAACGCATTAAGTAGACCGCCTGGGGAGTACGGTCGCAAGATTAAAACTCAAATGAATTGACGGGGGCCCGCACAAGCGGTGGAGCATGTGGTTAATTCGACGCAACGCGAAGAACCTTACCTACTCTTGACATCCAGAGAAGACTGCAGAGATGCGGTTGTGCC

>GQIS8NW03HCBN4 rank=0301248 x=2893.0 y=2690.0 length=431
ATATCGCGAGGTGCCAGCCGCAGCGGTAATACGAAGGGTGCAAGCGTTACTCGGAATTACTGGGCGTAAAGCGTGCGTAGGTGGTCGTTTAAGTCCGTTGTGAAAGCCCTGGGCTCAACCTGGGAACTGCAGTGGATACTGGACGACTAGAGTGTGGTAGAGGGTAGCGGAATTCCTGGTGTAGCAGTGAAATGCGTAGAGATCAGGAGGAACATCCATGGCGAAGGCAGCTACCTGGACCAACACTGACACTGAGGCACGAAAGCGTGGGGAGCAAACAGGATTAGATACCCTGGTAGTCCACGCCCTAAACGATGCGAACTGGATGTTGGGTGCAATTTGGCACGCAGTATCGAAGCTAACGCGTTAAGTTCGCCGCCTGGGGAGTACGGTCGCAAGACTGAAACTCGAAAGGAATTGACGGGGGCCCG

>GQIS8NW03F8048 rank=0301406 x=2446.0 y=378.0 length=443
ATATCGCGAGGTGCCAGCAGCTGCGGTAATACGAAGGGTGCAAGCGTTACTCGGAATTACTGGGCGTAAAGCGTGCGTAGGTGGTCGTTTAAGTCCGTTGTGAAAGCCCTGGGCTCAACCTGGGAACTGCAGTGGATACTGGGCGACTAGAGTGTGGTAGAGGGTAGCGGAATTCCTGGTGTAGCAGTGAAATGCGTAGAGATCTGAAGGAATACCGGTGGCGAAGGCGGCCCCCTGGACAGATACTGACACTCAGATGCGAAAGCGTGGGGAGCAAACAGGATTAGATACCCTGGTAGTCCACGCCGTAAACGATGTCTACTTGGAGGTTGTGCCCTAGAGGTGTGGCTTTCGGAGCTAACGCGTTAAGTAGACCGCCTGGGGAGTACGGTCGCAAGATTAAAACTCAAATGAATTGACGGGGGCCGCACAAGCGGTGGAGC

>GQIS8NW03FXJOK rank=0304774 x=2315.5 y=1106.0 length=182
ATATCGCGAGGTGCCAGCAGCCGCGGTAATACGTAGGGTGCAAGCGTTAATCGGAATTACTGGGCGTAAAGCGTGCGCAGGCGGTTATGTAAGACAGATGTGAAAATCCCCGGGCTCAACCTGGGAACTGCATTTGTGACTGCATAGCTAGAGTACGGCAGAGGGGGATGGTAACTTCCGCG

>GQIS8NW03G9I0X rank=0304775 x=2861.0 y=3327.5 length=463
ATATCGCGAGGTGCCAGCAGCCGCGGTAATACGGAGGGTGCAAGCGTTAATCGGAATTACTGGGCGTAAAGCGCGCGTAGGCGGTTTGATAAGCGGAGTGTGAAATCCCCGGGCTTAACCTGGGCACGGCATTCCGAACTGTCAGGCTAGAGTGCGGTAGAGGGTGGTGGAATTTCCTGTGTAGCGGTGAAATGCGTAGATATAGGAAGGAACATCAGTGGCGAAGGCGACCACCTGGACTGACACTGACGCTGAGGTGCGAAAGACGTGGGGAGCAAACAGGATTAGATACCCTGGTAGTCCACGCCGTAAACGATGTCGACTAGCCGTCGGGTCCCTTGCTGGACTTGGTGGCGAAGCTAACGCGATAAGTTGACCGCCTGGGGAGTACGGCCGCAAGGTTAAAACTCAAATGAATTGACGAGGCCCGCACAAGCGGTGGAGCATGTGGTTTAATTCGAAG

>GQIS8NW03FIG7B rank=0305392 x=2143.0 y=2565.0 length=176
ATATCGCGAGGTGCCAGCCGCGGCGGTAATACGTAGGGTGCAAGCGTTAATCGGAATCACTGGGCGTAAAGCGTGCGCAGGCGGTTANGCAAGGCAGAGGTGAAATCCCCGGGCTCAAACCTGGGAACTGCCTTTGTGACTGCATGGCCTAGAGTACGGTAGAGGGGGATGGAATT

>GQIS8NW03GZX64 rank=0307659 x=2752.5 y=2894.5 length=521
ATATCGCGAGGTGCCAGCCGCTGCGGTAATACGGAGGGTGCAAGCGTTAATCGGAATTACTGGGCGTAAAGCGCACGCAGGCGGTCTGTTAAGTCAGATTGTGAAATCCCCGGGCTTAACCTGGGAACTGCATTTGAAACTGGCAGGCTTGAGTCTTGTAGAGGGGGGTAGAATTCCAGGTGTAGCGGTGAAATGCGTAGAGATCTGGAGGAATACCGGTGGCGAAGGCGGCCCCCTGGACAAAGACTGACGCTCAGGTGCGAAAGCGTGGGGAGCAAACAGGATTAGATACCCTGGTAGTCCACGCCGTAAACGATGTCGACTTGGAGGTTGTTCCCTTGAGGAGTGGCTTCCGGAGCTAACGCGTTAAGTCGACCGCCTGGGGAGTACGGCCGCAAGGTTAAAACTCAAATGAATTGACGGGGGCCGCACAAGCGGTGGAGCATGTGGTTTAATTCGATGCAACGCGAAGACCTTACCTACTCTTGACATCCAGAGAACTTAGCAGAGATGCTTTGGTG

>GQIS8NW03FRPMU rank=0310310 x=2248.0 y=3316.5 length=523
ATATCGCGAGGTGCCAGCCGCTGCGGTAATACAGAGGGTGCAAGCGTTAATCGGAATTACTGGGCGTAAAGCGCACGTAGGCGGTTTTTTAAGTCAGATGTGAAAGCCCCGGGCTCAACCTGGGAATTGCATTTGGAACTGGGAAACTAGAGTGTGTGAGAGGGGGTAGGAATTCCAAGTGTAGCGGTGAAATGCGTAGAGATTTGGAGGAATACCAGTGGCGAAGGCGGCCCCTGGCACAACACTGACGCTCAGGTGCGAAAAGCGTGGGGAGCAGACAGGATTAGATACCCTGGTAGTCCACGCCGTAAACGATGTCTACTAGCTGTTCGTGACCTTGTGTCGTGAGTAGCGCAGCTAACGCATTAAGTAGTACCGCCTGGGGAGTACGGTCGCAAGATTAAAACTCAAATGAATTGACGGGGCCCGCACAAGCGGTGGAGCATGTGGTTTAATTCGACGCAACGCGAAGAACCTTACCTACTCTTGACATCCAGAGAAGACTGTCAGAGATGCGGTTGTG

>GQIS8NW03F18QH rank=0312608 x=2368.0 y=3111.0 length=222
ATATCGCGAGGTGCCAGCAGCAGCGGTAATACGGAGGGTGCAAGCGTTATCCGGAATCACTGGGGTTTAAAAGGGTGCGTAGGCGGTTAGATAAGTCAGTGGTGAAAGTTTCCCGCTTAACGGGAGAACTGCCATTGATACTGTTTAACTTTGAATTAAGTTGAGGTTGGCGGAATGTGACATGTAGCGGTGAAAATGCTTAGATATGTCATAGAACACCGA

>GQIS8NW03FUHLJ rank=0314362 x=2280.5 y=1797.0 length=256
ATATCGCGAGGTGCCAGCCGCCGCGGTAATACAGAGGGTGCGAGCGTTAATCGGATTTTACTGGGCGTAAAGCGTGCGTAGGCGGCTGATTAAGTCGGATGTGAAATCCCGTGAGCTTAACTTAGGAATTGCATTCGATACTGGTCAGCTAGAGTATTGGGAGAGGATGGTAGAATTCCAGGTGTAGCGGTGAAATGCGTAGAGATCTGGAGGAATACCGATGGCGAAGGCAGCCATCTGGCCTAATACTGTACGC

>GQIS8NW03G5CDB rank=0314936 x=2814.5 y=589.0 length=334
ATATCGCGAGGTGCCAGCAGCTGCGGTAATACAGAGGGTGCAAGCGTTAATCGGAATTACTGGGCGTAAAGCGCACGTAGGCGGTTTTTTAAGTCAGATGTGAAAGCCCCGGGCTCAACCTGGGAATTGCATTTGAAACTGGAAAACTAGAGTGTGTGAGAGGGGGGTAGAATTCCAAGTGTAGCGGTGAAATGCGTAGAGATTTGGAGGAATACCAGTGGCGAAGGCGGCCCCCTGGCACAACACTGACGCTCAGGTGCGAAAAGCGTGGGGAGCAAACAGGATTAGATACCCTGGTAGTCCGACGCCGTAAACGATGTCTACTAGCTGTTCG

>GQIS8NW03HFHZY rank=0316780 x=2929.0 y=3404.5 length=87
ATATCGCGAGGTGCCAGCAGCAGCGGTAATACGAAGGGTGCAAGCGTTAATCGGAATTACTGGGCGTAAAGCGCGCGTAGGTGGTTC

>GQIS8NW03FULQL rank=0317926 x=2281.0 y=3067.0 length=83
ATATCGCGAGGTGCCAGCCGCTGCGGTAATACGTAGGAGTGCAAGCGTTGTCCGGATTTATTGGGTTAAGGGTGCGTAGGTGG

>GQIS8NW03FI6QE rank=0321476 x=2151.5 y=2884.0 length=398
ATATCGCGAGGTGCCAGCAGCAGCGGTAATACAGAGGGTGCAAGCGTTAATCGGAATTACTGGGCGTAAAGGGCGCGTAGGCGGATCGTTAAGTCGGATGTGAAATCCCCGGGCTCAACCTGGGAACTGCATTCGATACTGGCGATCTAGAGTGTGTAAGAGGATAGGGGAATTCCTGGTGTAGCAGTGAAATGCGTAGAGATCAGGAGGAACATCAATGGCGAAGGCACCTTTCTGGGACAACACTGACGCTGAGGCGCGAAAGCGTGGGGAGGCAAACAGGATTAAGATACCCTGGTAGTCCACGCCCTAAACGATGTCAACTAGCTGTTTTGGAAGCCGCTTAGATTCTGAGTAGCGAAGGCTAACGCGATAAGTTGACCGCCTGGGGAGTACGG

>GQIS8NW03FH01B rank=0321872 x=2138.0 y=2093.0 length=52
ATATCGCGAGGTGCCAGCCGCGGCGGTAATACGAAGGGTGCAAGCGTTACTC

>GQIS8NW03GE9V7 rank=0322190 x=2517.0 y=837.0 length=443
ATATCGCGAGGTGCCAGCCGCCGCGGTAATACGAAGGGTGCAAGCGTTAATCGGAATTACTGGGCGTAAAGCGCGCGTAGGTGGTTCAGTAAGTTGGAAGTGAAATCCCCGGGCTCAACCTGGGAACTGCTTTCAAAACTGCTGAGCTAGAGTACGGTAGAGGGTGGTGGAATTTCCTGTGTAGCGGTGAAATGCGTAGATATAGGAAGGAACACCAGTGGCGAAGGCGACCACCTGGACTGATACTGACACTGAGGTGCGAAAGCGTGGGGAGCAAACAGGATTAGATACCCTGGTAGTCCACGCCGTAAACGATGTCAACTAGCCGTTGGAATCCTTGAGATTTTAGTGGCGCAGCTAACGCATTAAGTTGACCGCCGTGGGGAGTACGGCCGCGAAGGTTAAAACTACAAATGAATTGGACGGGGGCCCGCACAAGCGGT

>GQIS8NW03GIBJ2 rank=0324602 x=2551.0 y=3696.0 length=354
ATATCGCGAGGTGCCAGCCGCAGCGGTAATACAGAGGGTGCAAGCGTTAATCGGAATTACTGGGCGTAAAGCGTGCGTAGGTGGTCGTTTAAGTCCGTTGTGAAAGCCCTGGGCTCAACCTGGGAACTGCAGTGGATACTGGACGACTAGAGTGTGGTAGAGGGTAGCGGAATTCCTGGTGTAGCAGTGAAATGCGTAGAGATCAGGAGGAACATCCATGGCGAAGGCAGCTACCTGGACCAACACTGACACTGAGGCACGAAAGCGTGGGGAGCAACAGGATTAGATACCCTGGTAGTCCACGCCCTAAACGATGCGAACTGGATGTTGGGTGCAATTTGGCACGCAGTGTCG

>GQIS8NW03F17LK rank=0324738 x=2368.0 y=1638.0 length=214
ATATCGCGAGGTGCCAGCAGCTGCGGTAATACGGAGGAGGCAAGCGTTATCCGGAATTATTGGGCGTAAAAGCGTCCGACAGGTAGGTGGGGCAAAGTCGGCGGTTTAAAGACTGGGGCTTAACTCCCAGAAAGGCCGTGGAAAACTGCACCACTAGAGGGCAGTAGGGGTAGAGGGAATTCCCGGTGTAGCGGTGAAATGCGTAGAGATCGGG

>GQIS8NW03F9MTF rank=0325242 x=2452.0 y=3889.5 length=359
ATATCGCGAGGTGCCAGCCGCAGCGGTAATACGAAGGGTGCAAGCGTTACTCGGAATTACTGGGCGTAAAGCGTGCGTAGGTGGTCGTTTAAGTCCGTTGTGAAAGCCCTGGGCTCAACCTGGGAACTGCAGTGGATACTGGGCGACTAGAGTGTGGTAGAGGGTAGCGGAATTCCTGGTGTAGCAGTGAAATGCGTAGAGATCAGGAGGAACATCCATGGCGAACGGCAGCTACCTGGACCAACACTGACACTGAGGCACGAAAGCGTGGGGAGCAAACAGGATTAGATACCCTGGTAGTCCACGCCCTAAACCGATGCGAACTGGATGTTGGTGCAATTTGGCACGCAGTATCGAAG

>GQIS8NW03HACC4 rank=0325757 x=2871.0 y=390.5 length=501
ATATCGCGAGGTGCCAGCCGCTGCGGTAATACGAAGGGTGCAAGCGTTAATCGGAATTACTGGGCGTAAAGCGCGCGTAGGTGGTTCAGTAAGTTGGAAGTGAAATCCCCGGGCTCAACCTGGGAACTGCTTTCAAAACTGCTGAGCTAGAGTACGGTAGAGGGTGGTGGAATTTCCTGTGTAGCGGTGAGATGCGTAGATATAGGAAGGAACACCAGTGGCGAAGGCGACCACCTGGACTGATACTGACACTGAGGTGCGAAAAGCGTGGGGAGCAAACAGGATTAGATACCCTGGTAGTCCACGCCGTAAACGATGTCTACTAGCTGTTCGTGGTCTTGTACTGTGAGTAGCGCAGCTAACGCACTAAGTAGACCGCCTGGGGAGTACGGTCGCAAGATTAAAACTCAAAATGAATTGACGGGGGCCCGCGACAAGCGGTGGAGCATGTGGTTTAAATTCGACGCAACGCGAAGAACCTTACTACTCTTGACATCTAGC

>GQIS8NW03GC9RW rank=0327333 x=2494.5 y=1578.0 length=461
ATATCGCGAGGTGCCAGCAGCAGCGGTAATACAGAGGGTGCAAGCGTTAATCGGAATTACTGGGCGTAAAGCGCACGTAGGCGGTTTTTTAAGTCAGATGTGAAAGCCCCGGGCTCAACCTGGGAATTGCATTTGAAAACTGGGAAACTAGAGTGTGTGAGAGGGGGGTAGAATTCCAAGTGTAGCGGTGAAATGCGTAGAGATTTGGAGGAATACCAGTGGCGAAGGCGGCCCCCTGGCACAACACTGACGCTCAGGTGCGAAAGCGTGGGGAGCAAACAGGATTAGATACCCTGGTAGTCCACGCCGTAAACGATGTCTACTAGCTGTTCGTGACCTTGTGTCGTGAGTAGCGCAGCTAACGCATTAAGTAGACCGCTGGGGAGTACGGTCGCAAAGATTAAAACTCAAATGAATTGACGGGGCCGCACAAGCGTGGAGCATGTGGTTTAATTCGACGC

>GQIS8NW03F5721 rank=0327975 x=2414.0 y=475.5 length=495
ATATCGCGAGGTGCCAGCAGCCGCGGTAATACAGAGGGTGCAAGCGTTAATCGGAATTACTGGGCGTAAAGCGCACGTAGGCGGTTTTTTAAGTCAGATGTGAAAGCCCCGGGCTCAACCTGGGAATTGCATTTGAAACTGGGAAACTAGAGTGTGTGAGAGGGGGTAGAATTCCAAGTGTAGCGGTGAAATGCGTAGAGATTTGGAGGAATACCAGCGGCGAAGGCGGCCCCCTGGCACAACACTGACGCTCAGGTGCGAAAGCGTGGGGAGCAGACAGGATTAGATACCCTGGTAGTCCACGCCGTAAACGACGTCTACTAGCTGTTCGTGACCTTGTGTCGTGAGTAGCGCAGCTAACGCATTAAGTAGACCGCCTGGGGAGTACGGTCGCAAGATTAAAACTCAAATGAATTGACGGAGGCCCGNACAAGCGTGGAGCATGTGGTTTAATCGACGCAACGCGAAGAACCTTACCTACTCTTGACATCCAGA

>GQIS8NW03HFMTA rank=0328278 x=2931.0 y=1452.0 length=205
ATATCGCGAGGTGCCAGCAGCAGCGGTAATACAGAGGGTGCAAGCGTTAATCGGAATTACTGGGCGTAAAGCGCACGTAGGCGGTTTTTTAAGTCAGATGTGAAAGCCCCGGGCTCAACCTGGGAATTGCATTTGAAACTGGAAAACTAGAGTGTGTGAGAGGGGGTAGAATTCCAAGTGTAGACGGTGAAATGCGTAGAGATTT

>GQIS8NW03FQIJA rank=0331130 x=2235.0 y=708.0 length=195
ATATCGCGAGGTGCCAGCAGCCGCGGTAATACGTAGGGTGCAAGCGTTAATCGGAATTACTGGGCGTAAAAGCGTGCGCAGGCGGTTATGTAAGACAGAGGTGAAATCCCCGGGCTCAACCTGGGAACTGCCTTTGTGACTGCATAGCTAGAGTACGGTAGAGGGGGATGGAATTCCGCGTGTAGCAGTGAAATG

>GQIS8NW03HEPLW rank=0333003 x=2920.5 y=3474.5 length=437
ATATCGCGAGGTGCCAGCCGCCGCGGTAATACGGAGGGTGCAAGCGTTAATCGGAAATTACTAGGGCGTAAAGCGCATGCAGGTGGTTTGTTAAGTTCAGATGTGAAAGCCCTCGGGCTCAACCTAGGAATCGCATTTGAAACTGACAAGCTAGAGTACTGTAGAGGGGGGTAGAATTTCAGGTGTAGCGGTGAAATGCGTAGAGATCTGAAGGAATACCGGTGGCGAAGGCGGCCCCCTGGACAGATACTGACACTCAGATGCGAAAAGCGTGGGGANCGAACGGGATTAGATACCCCGGTAGTCCTAGCCCTAAACGATGAGTACTAGATTGTGGACTAACATGGGTTCACAGTCGAAGCAAAAAGTGTTAAGTACTCCGCCTGGGGAGTATGGTCGCAAGGCTGAAACTCAAAGGAATTGACGGGGGCTCACAC

>GQIS8NW03HE76Z rank=0339485 x=2926.5 y=2985.5 length=54
ATATCGCGAGGTGCCAGCCGCTGCGGTAATACGGAGGATCCAAGCGTTATCCGG

>GQIS8NW03GMZSB rank=0339893 x=2605.0 y=537.0 length=342
ATATCGCGAGGTGCCAGCCGCGGCGGTAATACGGAGGGTGCAAGCGTTGTCCGGATTTATTGGGTTTAAAGGGTGCGTAGGCGGCTATTTAAGTCAGCGGTGAAAGACATCGGCTCAACCGTCGCACTGCCATTGATACTGTAGAACTTGAATCATTGTGAAGTAACTAGAATATGTAGTGTAGCGGTGAAATGCTTAGAGATTACATGGAATACCAATTGCGAAGGCAGGTTACTAACAATGTATTGACGCTGATGGACGAAAGCGTGGGTAGCGAACAGGATTAGATACCTGGTAGTCCACGCTGTAAACGATGGATACTAGCTGTTGGTAGCAATACTG

>GQIS8NW03G7DQ5 rank=0342197 x=2837.0 y=1487.0 length=373
ATATCGCGAGGTGCCAGCCGCTGCGGTAATACAGAGGGTGCAAGCGTTAATCGGAATTACTGGGCGTAAAGCGCACGTAGGCGGTTTTTTAAGTCAGATGTGAAAGCCCCGGGCTCAACCTGGAAATTGCATTTGAAACTGGGAAACTAGAGTGTGTGAGAGGGGGGTAGAATTCCAAGTGTAGCGGTGAAATGCGTAGAGATTTGGAGGAATACCAGTGGCGAAGGCGGCCCCCTGGCACAACACTGACGCTCAGGTGCGAAAGCGTGGGGAGCAAAACAGGATTAGATACCCTGGTAGTCCACGCCGTAAACGATGTCTACTAGCTGTTCGTGACCTTGTGTCGTGAGTAGCGCAGCTAACGCATTAAGTA

>GQIS8NW03FPDS0 rank=0342432 x=2222.0 y=1170.0 length=93
ATATCGCGAGGTGCCAGCAGCTGCGGTAATACAGAGGGTGCAAGCGTTAATCGGAATTACTGGGCGTAAGGGGCGCGTAGGCGGATCGTTAAG

>GQIS8NW03GPV5O rank=0344624 x=2638.0 y=634.0 length=388
ATATCGCGAGGTGCCAGCAGCGGCGGTAATACGAAGGGTGCAAGCGTTAATCGGAATTACTGGGCGTAAAGCGCGCGTAGGTGGTTCAGTAAGTTGGAAGTGAAATCCCCCGGGCTCAACCTGGGAACTGCTTTCAAAACTGCTGAGCTAGAGTACGGTAGAGGGTGGTGGAATTTCCTGTGTAGCGGTGAAATGCGTAGATATCTAGAGGAATACCAAAGGCGTAGGCAGGTCACTGGACAGTTACTGACACTGAGGCACGAAGGCCAGGGGAGCGAACGGGATTAGATACCCCGGTAGTCCTGGCAGTAAACGGTGCACACTTGGTGTGGGTGGAATCGACCCCTTCCGTCGCCGGAGCTACGCGTTAAGTGTGCCGCCGTGGGAA

>GQIS8NW03GIMV6 rank=0345735 x=2555.0 y=2004.0 length=232
ATATCGCGAGGTGCCAGCCGCGGCGGTAATACGAAGGGTGCAAGCGTTACTCGGAATTACTGGGCGTAAAGCGTGCGTAGGTGGTCGTTTAAGTCCGTTGTGAAAGCCCTGGGCTCAACCTGGGAACTGCAGTGGATACTGGGCGACTAGAGTGTGGTAGAGGGTAGCGGAATTCCTGGTGTAGCAGTGAAATGCGTAGAGATCAGGGGGGAACATCCATGGCGAAGGCAGC

>GQIS8NW03GHYRD rank=0349821 x=2547.0 y=3495.5 length=264
ATATCGCGAGGTGCCAGCCGCTGCGGTAATACGTAGGGTGCAAGCGTTAATCGGAATTACTGGGCGTAAAGCGTGCGCAGGCCGGTTGTGTAAGACAGGTGTGAAATCCCCGGGCTTAACCTGGGAATTGCATTTGTGACTGCACGACTAGAGTGTGTCAGAGGGGGGTGGAATTCCACGTGTAGCAGTGAAATGCGTAGATAATGTGGAGGAACACCAATGGCGAAGGCAGCCCCCTGGGATAACACTGACGCTCATGGCACG

>GQIS8NW03FLFI1 rank=0350618 x=2177.0 y=1099.0 length=366
ATATCGCGAGGTGCCAGCAGCGGCGGTAATACGAAGGGTGCAAGCGTTAATCGGATTACTGGGCGTAAAGCGCGCGTAGGTGGTTCAGTAAGTTGGAAGTGAAATCCCCGGGGCTCAACCTGGGAACTGCTTTCAAAAACTGCTGAGCTAGAGTACGGTAGAGGGTAGTGGAATTTCCTGTGTAGCGGTGAAATGCGTAGATATAGGAAGGAACACCAGTGGCGAAGGCGACCACCTGGACTGATACTGACACTGAGGTGCGAAAGCGTGGGGAGCAAACAAGGATTAGATACCCTGGTAGTCTACGCCGTAAACGATGTCAACTAGCCGTTGGAATCCTTGAGATTTTAGTGGCGCAGCTAACGC

>GQIS8NW03FTOMB rank=0351318 x=2271.0 y=1105.5 length=489
ATATCGCGAGGTGCCAGCAGCTGCGGTAATACGGAGGGTGCAAGCGCTAATCGGAATTACTGGGCGTAAAGCGCACGCAGGCGGTCTGTTAAGTCAGATGTGAAATCCCCGGGCTTAACCTGGGAACTGCATTTGAAACTGGCAGGCTTGAGTCTTGTAGAGGGGGGTAGAATTCCAGGTGTAGCGGTGAAATGCGTAGAGATCTGGAGGAATACCGGTGGCGAAGGCGGCCCCCTGGACAAAGACTGACGCTCAGGTGCGAAAGCGTGGGGAGCAAACAGGATTAGATACCCTGGTAGTCCACGCCGTAAACGATGTCGACTTGGAGGTTGTTCCCTTGAGGAGTGGCTTCCGGAGCGTAACGCGTTAAGTCGACCGCCGTGGGGAGTACGGCCGCAAGGTTAAACTCAAATGAATTGACGGGGCCCGCACAAGCGGTGGAGCATGTGGTTTTAATTCGATGCAACGCGAAGAACCTTACCTACTCTT

>GQIS8NW03F2QEU rank=0352553 x=2374.0 y=1444.0 length=202
ATATCGCGAGGTGCCAGCCGCTGCGGTAATACGAAGGGGTGCAAGCGTTACTACGGAATTACTTGGGCGTAAAGCGTGCGTAGGTGGTCGTTTAAGTCCGTTGTGAAAGCCCTGGGCTCAACCTGGGAACTGCAGTGGATACTGGGCGACTAGAGTGTGGTAGAGGGTAGCGGAATTCCTGTGTAGCAGTGAAATGCGTAGA

>GQIS8NW03GC5YM rank=0355366 x=2493.5 y=732.5 length=450
ATATCGCGAGGTGCCAGCAGCCGCGGTAATTACAGAGGGGTGCAAGCGTTAATCGGAATTACTGGGCGTAAAGCGCACGTAGGCGGTTTTTTAAGTCAGATGTGAAAGCCCCGGGCTCAACCTGGGAATTGACATTTGAAACTGGGGAACTAGAGTGTGTGAGAGGGGGTAGAATTCCAAGTGTAGCGGTGAAATGCGTAGAGATTTGGAGGAATACCAGTGGCGAAGGCGGCCCCCTGGCACAACACTGACGCTCAGGTGCGAAAGCGTGGGGAGCAAACAGGATTAGATACCCTGGTAGTCCACGCCGTAAACGATGTCTACTAGCTGTTCGTGTCCTTGTGATGTTGAGTAGCGCAGCTAACGCACTAAGTAGACCGCCTGGGGAGTACGGTCGCAAGATTAAAACTCAAATGAATTGACGGGGCCGCACAAGCGGTGAGCATGTGG

>GQIS8NW03FOXB2 rank=0356209 x=2217.0 y=304.0 length=283
ATATCGCGAGGTGCCAGCCGCGGCGGTAATACGAAGGATGCAAGCGTTACTCGGAATTACTGGGCGTAAAGCGTGCGTAGGTGGTCGTTTTAAGTCCGTTGTGAAAGCCCTGGGCTCAACCTGGGAACTGCAGTGGATACTGGGCGACTAGAGTGTGGTAGAGGGTAGCGGAATTCCTGGTGTAGCAATGAAATGCGTAGAGATCAGGAGGAACATCCATGGCGAAGGCAGCTACCTGGACCAACACTGACACTGAGCACGAAAGCGTGGGGAGCAAACAGGA

>GQIS8NW03FNP48 rank=0356505 x=2203.5 y=1674.0 length=409
ATATCGCGAGGTGCCAGCAGCTGCGGTAAGACGAACCGTGCGAACGTTATTCGGAATCACTGGGCTTAAAGGGCGCGTAGGCGGGTGAATAAGTCGAGGGTGAAAGCCTCTAGCTCAACTAGAGAAGTGCCCTCGAAACTGTTTGTCTTGAGAGAGATAGGGGCACACGGAACTTCCGGTGGAGCGGTGGAATGCGTAGAGATCGGAAGGAACGCCGGTGGCGAAAGCGGTGTGCTGGATCTTTTCTGACGCTGAGGCGCGAAAGCTAGGGGAGCGAACGGGATTAGATACCCCGGTAGTCCTAGCCCCTAAACGATGAGTACTAGATTGTGGACTAACATGGGTTCACAGTCGAAGCAAAAGTGTTAAGTACTCCGCCGTGGGGAGTATGGTCGCAAGGCTGAAACTC

>GQIS8NW03G7HQW rank=0356863 x=2838.0 y=2566.5 length=370
ATATCGCGAGGTGCCAGCAGCAGCGGTAATACGGAGGAGGCAAGCGTTATCCGGAATTATTGGGCGTAAAGCGTGCGCAGGCGGTTATGTAAGACAGAGGTGAAATCCCCGGGCTCAACCTGGGAACTGCCTTTGTGACTGCATAGCTAGAGTACGGCAGAGGGGGATGGAATTCCGCGTGTAGCAGTGAAATGCGTAGATATGCGGAGGAACACCGATGGCGAAGGCAATCCCCTGGGCCTGTACTGACGCTCATGCACGAAAGCGTGGGGAGCAAAACAGGACTTAGATACCCTGGTAGTCCACGCCCTAAACGATGTCAACTGGTTGTTGGGTCTTCACTGACTCAGTAACGAGCTAACGCGTGAAG

>GQIS8NW03F342I rank=0358078 x=2390.0 y=1560.0 length=327
ATATCGCGAGGTGCCAGCAGCGGCGGTAATACGGAGGAGGCAAGCGTTATCCGGAATTATTGGGCGTAAAGCGTCCGCAGGTGGTGGGGCAAGTCGCGGTTAAAGACTGGGGCTTAACTCCAGAAAGGCCGTGGAAACTGCACCACTAGAGGGCAGTAGGGGTAGAGGGAATTCCCGGTGTAGCGGTGAAATGCGTAGAGATCGGGAAGAACACCAGTGGCGAAAGCGCTCTACTGGACTGCAACTGACACTCAGGGACGAAAGCTAGGGGANCGAATGGGATTAGATACCCCAGTAGTCCTAGCCGTAAACGATGGATACTAGGTG

>GQIS8NW03GMJQV rank=0358697 x=2600.5 y=229.0 length=249
ATATCGCGAGGTGCCAGCAGCTGCGGTAAGACGGAGGATGCAAGCGTTATCCGGAATTATTGGGGCGTAAAGCGTCCGCAGGTGGCCAACCAAGTCTGTCGTCAAAGACCGCAGCTTAACTGCGGAAAGGCGGTGGAAACTGGTAGGCTAGAGGGCAGTAGGGGTAGAGGGAATTCCCAGTGTAGCGGTGAAATGCGTAGAGATTGGGAAGAACACCGGTGGACGAAAGCGCTCTACTGGACTGCAACT

>GQIS8NW03GCVCA rank=0359397 x=2489.5 y=3352.0 length=276
ATATCGCGAGGTGCCAGCCGCGGCGGTAATACGAAGGGTGCAAGCGTTAATCGGAATTACTGGGCGTAAAGCGCGCGTAGGTGGTTCAGTAAGTTGGAAGTGAAATCCCCGGGCTCAACCTGGGAACTGCTTTCAAAACTGCTGAGCTAGAGTACGGTAGAGGGTGGTGGAATTTCCTGTGTAGCGGTGAAATGTCGTAGATATAGGAAGGAACACCAGTGGCGAAGGCGACCACCTGGACTGATACTGACACTGAGGTGCGAAAGCGTGGGGAGC

>GQIS8NW03FON0P rank=0360463 x=2214.5 y=519.5 length=499
ATATCGCGAGGTGCCAGCAGCCGCGGTAATACGAAGGGTGCAAGCGTTAATCGGAATTACTGGGCGTAAAGCGCGCGTAGGTGGTTCAGTAAGTTGGAAGTGAAATCCCCGGGCTCAACCTGGGAACTGCTTTCAAAACTGCTGAGCTAGAGTACGGTAGAGGGTGGTGGAATTTCCTGTGTAGCGGTGAAATGCGTAGATATAGGAAGGAACACCAGTGGCGAAGGCGACCACCTGGACTGATACTGACACTGAGGTGCGAAAGCGTGGGGAGCAAACAGGATTAGATACCCTGGTAGTCCACGCCGTAAACGATGTCAACTAGCCGTTGGAATCCTTGAGATTTTAGTGGCGCAGCTAACGCATTAAGTTGACCGCCTGGGGAGTACGGCCGCAAGGTTAAAACTCAAATGAATTGACGGGGGCCCGCACAAGCGGTGGAGCATGTGGTTTAATTCGAAGCAACGCGAAGAACCTTACCTGGCCTTGACATGCTGAG

>GQIS8NW03FX47T rank=0361254 x=2322.0 y=343.5 length=220
ATATCGCGAGGTGCCAGCAGCAGCGGTAATACGTAGGGTGCGAGCGTTAATCGGAATTACTGGGCGTAAAGCGTGCGCAGGCGGTTTCTTAAGCAAGATGTGAAATCCCCGGGCTTAACCTGGGAACTGCATTTTGAACTGGGAGACTAGAGTGTGTCAGGAGGGGGGTGGAATTCCACGTGTAGCAGTGAAATGCGTAGAGATCGAGGAGGAACATCCA

>GQIS8NW03F3A58 rank=0363365 x=2380.0 y=3774.0 length=332
ATATCGCGAGGTGCCAGCAGCCGCGGTAATACAGAGGGTGCAAGCGTTAATCGGAATTACTGGGCGTAAAGGGCGCGTAGGCGGATCGTTAAGTCGGATGTGAAATCCCCGGGCTCAACCTGGGAACTGCATTCGATACTGGCGATCTAGAGTGTGTAAGAGGATAGGGGAATTCCTGGTGTAGCAGTGAAATGCGTAGAGATCAGGAGGAACATCAATGGCGAAGGCACCTTTCTGGGACAACACTGACGCTGAGGCGCGAAAGCGTGGGGAGCAAACAGGATTAGATACCCTGGTAGTCCACGCCCTAAACCGATGTCAACTAGCTGTAT

>GQIS8NW03HDW7O rank=0363506 x=2911.0 y=3538.5 length=495
ATATCGCGAGGTGCCAGCCGCAGCGGTAATACAGAGGGTGCAAGCGTTAATCGGAATTACTGGGCGTAAAGGGCGCGTAGGCGGATCGTTAAGTCGGATGTGAAATCCCCGGGCTCAACCTGGGAACTGCATTCGATACTGGCGATCTAGAGTGTGTAAGAGGATAGGGGAATTCCTGGTGTAGCAGTGAAATGCGTAGAGATCAGGAGGAACATCAATGGCGAAGGCACCTTTCTGGGACAACACTGACGCTGAGGCGCGAAAGCGTGGGGAGCAAACAGGATTAGATACCCTGGTAGTCCACGCCTAAACGATGTCAACTAGCTGTTTGGAGTCGCTTAGATTCTGAGTAGCGAAGCTAACGCGATAAGTTGACCGCCTGGGGAGTACGGCCGCAAGGTTGAAACTCAAAGAAATTGACGGGGCCCGNACAAGCGGTGGAGTATGTGGTTTAATTCGATGCAACGCGAAGAACCTTACTGCTTGACATGTAGG

>GQIS8NW03GFCMB rank=0364733 x=2518.0 y=273.0 length=286
ATATCGCGAGGTGCCAGCCGCAGCGGTAATACAGAGGGTGCAAGCGTTAATCGGAATTACTGGGCGTAAAGGGCGCGTAGGCGGATCGTTAAGTCGGATGTGAAATCCCCGGGCTCAACCTGGGAACTGCATTCGATACTGGCGATCTAGAGTGTGTAAGAGGATAGGGGAATTCCTGGTGTAGCAGTGAAATGCGTAGAGATCAGGAGGAACATCAATGGCGAAGGCACCTTTCTGGGACAACACTGACGCTGAGGCGCGAAAGCGGTGGGAGCAAACAGGATTA

>GQIS8NW03HGU8I rank=0365252 x=2945.0 y=1680.0 length=230
ATATCGCGAGGTGCCAGCAGCGGCGGTAATACAGAGGGTGCAAGCGTTAATCGGAATTACTGGGCGTAAAGGGCGCGTAGGCGGATCGTTAAGTCGGATGTGAAACTCCCCGGGCTCAACCTGGGAACTGCATTCGATACTGGCGATCTAGAGTGTGTAAGAGGATAGGGGAATTCCTGGTGTAGCAGTGAAATGCGTAGAGATCAGGAGGAACATCAATGGACGAAGGC

>GQIS8NW03HEAO3 rank=0366079 x=2916.0 y=533.5 length=368
ATATCGCGAGGTGCCAGCCGCAGCGGTAATACGTAGGGTGCAAGCGTTAGTCGGAATTACTGGGCGTAAAGCGTGCGCAGGCGGTTATGTAAGACAGAGGTGAAATCCCCGGGCTCAACCTGGGAACTGCCTTTTGTGACTGCATAGCTAGAGTACGGCAGAGGGGGATGGAATTCCGCGTGTAGCAGTGAAATGCGTAGATATGCGGAGGAACACCGATGGCGAAGGCAATCCCCTGGGCCTGTACTGACGCTCATGCACGAAAGCGTGGGGAGCAAAACAGGATTAGATACCCTGGTAGTCCACGCCCTAAACGATGTCAACTGGTTGTTGGGTCTTCACTGACTCAGTAACGAAGCTAACGCGTG

>GQIS8NW03HD1AX rank=0366289 x=2913.0 y=647.0 length=275
ATATCGCGAGGTGCCAGCAGCAGCGGTAATACAGAGGGTGCAAGCGTTAATCGGAATTACTGGGCGTAAAGCGCACGTAGGCGGTTTCTTAAGTCAGATGTGAAAGCCCCGGGCTCAACCTGGGAATTGCATTTTGAAACTGGGAAACTAGAGTGTGTGAGAGGGGGGTAGAATTCCAAGTGTAGCGGTTGAAATGCGTAGAGATTTGGAGGAATACCAGTGGCGAGGCGGCCCCTGGCACAACACTGACGCTCAGGTGCGAAAGCGTGGGGAGC

>GQIS8NW03FN2AG rank=0367291 x=2207.0 y=1030.0 length=46
ATATCGCGAGGTGCCAGCCGCTGCGGTAATACGAAGGGTGCAAGCG

>GQIS8NW03GWKDT rank=0368254 x=2714.0 y=671.0 length=67
ATATCGCGAGGTGCCAGCCGCGGCGGTAATACGGAGGAGGCAAGCGTTATCCGGAATTATTGGGCGT

>GQIS8NW03GTUAR rank=0368915 x=2683.0 y=529.0 length=122
ATATCGCGAGGTGCCAGCCGCCGCGGTAATACGGAGGGTGCGAGCGTTAATCGGAAATTACTGGGCGTAAAGCGCATGTAGGCGGTGAGCTAAGTCCGCTGTGAAAGCCCTGGGCTTAACCT

>GQIS8NW03GKOKX rank=0370278 x=2578.5 y=3295.5 length=466
ATATCGCGAGGTGCCAGCAGCAGCGGTAATACAGAGGGTGCAAGCGTTAATCGGAATTACTGGGCGTAAAGGGCGCGTAGGCGGATCGTTAAGTCGGATGTGAAATCCCCGGGCTCAACCTGGGAACTGCATTCGATACTGGCGATCTAGAGTGTGTAAGAGGATAGGGGAATTCCTGGTGTAGCAGTGAAATGCGTAGAGATCAGGAGGAACATCAATGGCGAAGGCACCTTTCTGGGACAACACTGACGCTGAGGCGCGAAAGCGTGGGGAGCAAACAGGATTAGATACCCTGGTAGTCCACGCCCTAAACGATGTCAACTAGCTGTTTGGACCCCGTGCTTAGATTCTGAGTAGCGAAGCTAACGCGATAAGTTGACCGCCTGGGGAGTACGGCCGCTAAGGTTGAAACTCAAAGAATTGGACGGGGCCCNCACAGCGGTGAGTATGTGGTTTAATTCGATGC

>GQIS8NW03GLLNP rank=0370908 x=2589.0 y=1107.0 length=273
ATATCGCGAGGTGCCAGCAGCAGCGGTAATACAGAGGGTGCAAGCGTTAATCGGAATTACTGGGCGTAAAGGGCGCGTAGGCGGATCGTTAAGTCGGATGTGAAATCCCCGGGGCTCAGCCTGGGAACTGCATTCGATACTGGCGATCTAGAGTGTGTAAGAGGATAGGGGAATTCCTGGTGTAGCAGTGAAATGCGTAGAGATCAGGAGGAACATCAATGGCGAAGGCACCTTTCTGGGACAACACTGACGCTGAGGCGCGAAAGCGTGGGA

>GQIS8NW03G8O4T rank=0370994 x=2852.5 y=1451.5 length=461
ATATCGCGAGGTGCCAGCAGCGGCGGTAATACAGAGGGTGCAAGCGTTAATCGGAATTACTGGGCGTAAAGGGCGCGTAGGCGGATCGTTATGTCGGATGTGAAATCCCCGGGCTCAACCTGGGAACTGCATTCGATACTGGCGATCTAGAGTGTGTAAGAGGATAGGGGAATTCCTGGTGTAGCAGTGAAATGCGTAGAGATCAGGAGGAACATCAATGGCGAAGGCACCTTTCTGGGACAACACTGACGCTGAGGCGCGAAAGCGTGGGGAGCAAACAGGATTAGATACCCTGGTAGTCCACGCCCTAAACGATGTCAACTAGCTGTTTGGAGTCGCTTAGATTCTGAGTAGCGAAGCTAACGCGATAAGTTGACCGCCTGGGGAGTACGGCCGCAAGGTTGAACTCAAGAAATTGACGGGGCCCGCACAGCGGTGGAGTATGTGGTTTAATTCGATGC

>GQIS8NW03GMR03 rank=0372527 x=2602.0 y=2773.5 length=269
ATATCGCGAGGTGCCAGCAGCTGCGGTAATACAGAGGGTGGCAAGCGTTAATCGGAATTACTGGGCGTAAAGCGCACGTAGGCGGTTTTTTAAGTCAGATGTGAAAGCCCCGGGCTCAACCTGGGAATTGCATTTGAAACTGGGAAACTAGAGTGTGTGAGAGGGGGGTANAATTCCAAGTGTAGCGGTGAAATGCGTAGAGATTTGGAGGAATACCAGTGGCGAAGGCGGCCCCCTGGCACAACACTGACGCTCAGGTGCGAAAGCGT

>GQIS8NW03FM8JB rank=0375246 x=2197.0 y=3429.0 length=365
ATATCGCGAGGTGCCAGCCGCGGCGGTAATACGAAGGGTGCAAGCGTTACTCGGAATTACTGGGCGTAAAGCGTGCGTAGGTGGTCGTTTAAGTCCGTTGTGAAAGCCCTGGGCTCAACCTGGGAACTGCGGTGGATACTGGACGACTAGAGTGTGGTAGAGGGTAGCGGAATTCCTGGTGTAGCAGTGAAATGCGTAGAGATCAGGAGGAACATCAATGGCGAAGGCACCTTTCTGGGACAACACTGACGCTGAGCGCGAAAGCGTGGGGAGCGAAACAGGATTAGATACCCTGGTAGTCCACGCCCTAAACGATGTCAACTAAGCTGTTCGTGGTCTTGTACTGTGAGTAGCGCAGCTAACGC

>GQIS8NW03FYXYO rank=0378426 x=2331.0 y=734.0 length=334
ATATCGCGAGGTGCCAGCCGCTGCGGTAATACGGAGGGTCCGAGCGTTAATCGGAATTACTGGGCGTAAAAGCGTGCGCAGGCGGTTTGTTAAGCGAGATGTGAAAGCCCTGGGCTCAACCTAGGAATAGCATTTCGAACTGGCGAACTAGAGTCTTGTAGAGGGGGGTAGAATTCCAGGTGTAGCGGTGAAATGCGTAGAGATCTGGGAGGAATACCGGTGGCGAAGGCGGCCCCCTGGACAAAGACTGACGCTCATGCACGAAAGCGGTGGGGAGCAATCAGGATTAGATACCCTGGTAGTCCACGCCCTAAACGACTGCGAACTGGATGTT

>GQIS8NW03FU7KA rank=0379799 x=2288.0 y=2680.0 length=202
ATATCGCGAGGTGCCAGCAGCAGCGGTAATACAGATGGTGCAAGCGTTAATCGGAATTACTGGGCGTAAAGCGCACGTAGGCGGTTTTTTAAGTCAGATGTGAAAGCCCCGGGCTCAACCTGGGAATTGCATTTTGAAACTGGGAAACTAGAGTGTGTGAGAGGGGGGTAGATTCCAAGTGTAGCGGTGAAATGCGTAGAGA

>GQIS8NW03G6AZM rank=0385688 x=2825.0 y=400.0 length=60
ATATCGCGAGGTGCCAGCCGCGGCGGTAAGACGGAGGATGCAAGTGTTATCCGGAATCAC

>GQIS8NW03GBYJL rank=0387488 x=2479.0 y=1807.0 length=189
ATATCGCGAGGTGCCAGCAGCAGCGGTAATACGAAGGGTGCAAGCGTTACTCGGAATTACTGGGCGTAAAGCGTGCGTAGGTGGTCGTTTAAGTCCGTTGTGAAAGCCCTGGGCTCAACCTGGGAACTGCAGTGGATACTGGGCGACTAGAGTGTGGTAGAGGGTAGCGGAATTCCTGGTGTAGCAGTG

>GQIS8NW03GG9LX rank=0388031 x=2539.5 y=3667.5 length=103
ATATCGCGAGGTGCCAGCCGCTGCGGTAATACGGAGGGGAGCTAGCGTTGTTCGGAATTACTGGGCGTAAAGCGCACGTAGGCGGCGACTCAAGTCAGAGGTG

>GQIS8NW03G93NK rank=0390090 x=2868.5 y=1390.0 length=106
ATATCGCGAGGTGCCAGCCGCAGCGGTAATACAGAGGGTGCAAGCGTTAATCGGAATTACTGGGCGTAAAGGGCGCGTAGGCGGATCGTTAAGTCGGATGTGAAAT

>GQIS8NW03GDXBZ rank=0393907 x=2501.5 y=3437.0 length=142
ATATCGCGAGGTGCCAGCCGCGGCGGTAATACAGGGGATGCGAGTGTTATCCGGAATTATTGGGCGTAAAGCGTCTGTAGGCTGACAAAAAAGTCTTGTAACAAATACCAGTGCTCAACACTGGATCATATAAGATACTTTA

>GQIS8NW03G5JSX rank=0397202 x=2816.0 y=2031.5 length=371
ATATCGCGAGGTGCCAGCAGCAGCGGTAAGACAGAGGTGGCGAGCGTTGTTCGGAATTACTGGGCTTAAAGGGCGCGTAGGTGGTGATGCAAGTCTGAGGTGGAATTCTACAGCTTAACTGTGGGACTGCCTTGGAAACTGTGTTACTTGAGTCGGACAGGGGGAAGGCGGAATTCCTGGTGTAGCGGTGAAATGCGTAGATATCAGGAGGAAGGCCTGTGGCGAAGGCGGCCTTCTGGGTCTTGACTGACACTGAGGCGCGAAAGCGTGGGGAGCAAACAGGATTAGATACCCCTGGTAGTCCACGCCCTAAACGGTGGGCATTAGGTGTGGGATCTGTAAGGGTTCTGTGCCGTAGCGAAAGCGTTAAA
