# Supplementary material for: Comparisons of the composition and biogeographic distribution of the bacterial communities occupying South African thermal springs with those inhabiting deep subsurface fracture water
Source: Front Microbiol. 2014 Dec 17;5:679. doi: 10.3389/fmicb.2014.00679 (PMC4269199; doi:10.3389/fmicb.2014.00679)
Supplement: Supplementary file 2 [file DataSheet1.ZIP › A2-6.fna]

>GQIS8NW03GM588 rank=0004379 x=2607.0 y=730.0 length=52
CGAGAGATACGTGCCAGCAGCGGCGGTAATACAGAGGGTGCAAGCGTTAATC

>GQIS8NW03F8U4D rank=0017862 x=2444.5 y=763.0 length=534
CGAGAGATACGTGCCAGCCGCCGCGGTAATACAGAGGATGCAAGCGTTATTCGGAATGATTGGGCGCAAAGCGTCTGTAGGTGGCTTTTTAAGTCCGCCGTCAAATCCCAGGGCTCAACCCTGGACAGGCGGTGGAAACTACCAAGCTGGAGTACGGTAGGGGCAGAGGGAATTTCCGGTGGAGCGGTGAAATGCACTGAGATCGGAAAGAACACCAACGGCGAAAGCACTCTGCTGGGCCGACACTGACACTGAGAGACGAAAGCTAGGGGAGCGAATGGGATTAGATACCCCAGTAGTCCTAGCCGTAAACGATGGATACTAGGCGCTGTGCGTATCGACCCGTGCAGTGCTGTAGCTAACGCGTTAAGTATCCCGCCTGGGGAGTACGTTCGCAAGAATGAAACTCAAAGGAATTGACGGGGGCCCGCACAAGCGGTGGAGCATGTGGTTTAATCGATGCAAAGCGAAGACCTTACAGGCTTGACATGCCGCGAATCCTCTTGAAAGAGAGGTGTGCCTTCGGGAACGCGG

>GQIS8NW03FK6VZ rank=0020800 x=2174.0 y=2189.5 length=350
CGAGAGATACGTGCCAGCCGCTGCGGTAATACAGAGGGTGCAAGCGTTAATCGGAATTACTGGCGTAAGGCGCGACGTAGGCGGTTTCTTAAGTCAGATGTGAAAGCCCCGGGCTCAACCTGGGAATTGCATTTGAAACTGGGAAACTAGAGTGTGTGAGAGGGGGTAGAATTCCAAGTGTAGCGGTGAAATGCGTAGAGATTTGGAGGAATACCAGTGGCGAAGGCGGCCCCTGGCACAACACTGACGCTCAGGTGCGAAGGCGTGGGGAGCAAACAGGATTAGATACCCTGGTAGTCCACGCCGTAAACGATGTCTACTAGCTGTTCGTGACCTTGTGTCGTGAGTAG

>GQIS8NW03G522H rank=0052073 x=2822.5 y=2423.5 length=552
CGAGAGATACGTGCCAGCCGCTGCGGTAAGACGGAGGAGGCAAGCGTTATCCGGAATTATTGGGCGTAAAGCGTCCGCAGGTGGCTTTCCAAGTCTGCTGTTAAAGCCCGAGGCTCAACCTCGGATCAGCGGTGGAAACTGGATCGCTAGAGTGCGTCAGGGGTAGGGGGAATTCCCGGTGTAGCGGTGAAATGCGTAGATATCGGGAAGAACACCAGCGACGAAAGTGCCCTACTGGGACGTTACTGACACTCATGGACGAAAGCTAGGGGAGCGAAAGGGATTAGATACCCCTGTAGTCCTAGCCGTAAACGATGGACACTAGGTGTTGCTGGTATCCACTCCAGCAGTGCCGTAGCCAACGCGTTAAGTGTCCCGCCTGGGGAGTACGCACGCAAGTGTGAAACTCAAAGGAATTGACGGGGGCCCGCACAAGCGGTGGAGTATGTGGTTTAATTCGATGCAACGCGAAGAACCTTACCAGGGCTTGACATGTCGCGAACCCCGNGGAAACGTGGGGGTGCCTTCGGGAGCGCGAACACAGGTGGTGCA

>GQIS8NW03GW69J rank=0064792 x=2721.0 y=1653.0 length=552
CGAGAGATACGTGCCAGCCGCGGCGGTAATACGGAGGATGCAAGCGTTATCCGGAATTATTGGGCGTAAAGCGTCCGTAGGTGGTTCATCAAGTCAGTTGTCAAAGCGTGGGGCTTAACCCCATAAAGGCGATTGAAACTGGTGGGCTAGAGTTTGGTAGGGGTCGGGGGAATTCCCAGTGTAGCGGTGAAATGCGTAGATATTGGGAAGAACACCGGTGGCGAAAGCGCCTGACTGGGCCTGAACTGACACTGAGGGACGAAAGCTAGGGGAGCGAAAGGGATTAGATACCCCTGTAGTCCTAGCTGTAAACGATGGGTACTAGGTGTTGCCCGTATCGACCCGGGCAGTGCCGTAGCTAACGCGTTAAGTATCCCGCCTGGGGAGTACGCTCGCAAGAGTGAAACTCAAAGGATCGACGGGGCCGCACAAGCGGTGGAGTATGTGGTTTAATTCGATGCAACGCGAAGAACCTTACCAGGGTTTGACATGTCCGGGACCTCGGTGAAAGCTGAGGGTGCCTTCGGGAGCCGGAACACAGGTGCTGCATGG

>GQIS8NW03GBN6E rank=0067856 x=2476.0 y=660.5 length=548
CGAGAGATACGTGCCAGCCGCGGCGGTAAGACGGAGGAGGCAAGCGTTATCCGGAATTATTGGGCGTAAAGCGTCCGCAGGTGGCTTTCCAAGTCTGCTGTTAAAAGCCCGAGGCTCAACCTCGGATCGGCGGTGGAAACTGGATCGCTAGAGTGCGTCAGGGGTAGGGGGAATTCCCGGTGTAGCGGTGAAATGTGTAGATATCGGGAAGAACACCAGCGACGAAAGTGCCCTACTGGGACGTTACTGACACTCATGGACGAAAGCTAGGGGAGCGAAAGGGATTAGATACCCCTGTAGTCCTAGCCGTAAACGATGGACACTAGGTGTTGCTGGTATCCACTCCAGCAGTGCCGTAGCCAACGCGTTAAGTGTCCCGCCTGGGGAGTACGCACGCAAGTGTGAAACTCAAAGGAATTGACGGGGCCCGCACAAGCGGTGGAGTATGTGGTTTAATTCGATGCAACGCGAAGGACCTTACCAGGGCTTGACATGTCGCGAATCCCGCGGAAACGTGGGGGTGCCTTCGGGAGCGCGAACACAGGTGT

>GQIS8NW03FJK73 rank=0108950 x=2156.0 y=1185.0 length=541
CGAGAGATACGTGCCAGCAGCGGCGGTAATACAGAGGGTGCAAGCGTTAATCGGAATTACTGGGCGTAAAGCGCACGTAGGCGGTTTCTTAAGTCAGATGTGAAAGCCCCGGGCTCAACCTGGGAATTGCATTTGAAACTGGGAAACTAGAGTGTGTGAGAGGGGGGTAGAATTCCAAGTGTAGCGGTGAAATGCGTAGAGATTTGGAGGAATACCAGTGGCGAAGGCGGCCCCCTGGCACAACACTGACGCTCAGGTGCGAAAGCGTGGGGAGCAAACAGGATTAGATACCCTGGTAGTCCACGCCGTAAACGATGTCTACTAGCTGTTCGTGACCTTGTGTCGTGAGTAGCGCAGCTAACGCACTAAGTAGACCGCCTGGGGAGTACGGTCGCAAGATTAAAACTCAAATGAATTGACGGGGGCCCGCACAAGCGGTGGAGCATGTGGTTTAATTCGACGCAACGCGAAGAACCTTACCTACTCTTGACATCTAGCGAAGATTGTGGAGATACGATTGTGCCTTCGGAACGCTAAGACG

>GQIS8NW03GQLN3 rank=0118843 x=2646.0 y=929.0 length=76
CGAGAGATACGTGCCAGCAGCGGCGGTAATACGGAGGAGTCCAAGCGTTATCCGGAATCATTGGGGTTTAAAGGGT

>GQIS8NW03GW2FO rank=0131507 x=2719.0 y=3586.5 length=536
CGAGAGATACGTGCCAGCCGCCGCGGTAATACGGAGGATCCAAGCGTTATCCGGAATCATTGGGTTTAAAGGGTCCGTAGGCGGTCTTATAAGTCAGTGGTGAAAGCCCATCGCTCAACGATGGAACTGCCATTGATACTGTAAGACTTGAATGCTTAGGAAGTAACTAGAATATGTAGTGTAGCGGTGAAATGCTTAGATATTACATGGAATACCAATTGCGAAGGCAGGTTACTACTAAGTGATTGACGCTGATGGACGAAAGCGTGGGGAGCGAACAGGGTTAGATACCCTGGTAGTCCACGCCGTAAACGATGGATACTAGCTGTTCGGCGCAAGTTGAGTGGCTAAGCGAAAGTGATAAGTATCCCACCTGGGGAGTACGCACGCAAGTGTGAAACTCAAGGAATTGACGGGGCCGGCACAAGCGGTGGAGCATGTGGTTTGATTCGATGATACGCGAGGAACCTTACCAAGGCTTAAATGGGAATCGACAGGCGTGGAAACATGCTTTTCTTCGGACGATTTTCAAGGTG

>GQIS8NW03GPOK3 rank=0149433 x=2635.0 y=3109.0 length=525
CGAGAGATACGTGCCAGCCGCAGCGGTAATACGGAGGATGCAAGCGTTATCCGGATTCATTGGGTTTAAAGGGTGCGTAGGCGGAATAGTAAGTCAGTGGTGAAAGCCTACAGCTTAACTGTAGAACTGCCATTGATACTGCTATTCTTGAGTGCAGTTGAGGTAGCTGGAATGTGTGGTGTAGCGGTGAAATGCTTAGATATCACACAGAACACCGATTGCGAAGGCAGGTTACTAAACTGTAACTGACGCTGAGGCACGAAAGCGTGGGGATCAAACAGGATTAGATACCCTGGTAGTCCACGCCCTAAACGTTGATAACTCGCTGTTGGCAATATATTGTCAGTGGCTAAGCGAAAGCGTTAAGTTATCCACCTGGGGAATACGACCGCAAGGTTGAAACTCAAAGGAATTGACGGGGCCGCACAAGCGGAGGAACATGTGGTTTAATTCGATGGTACGCGAGGAACCTTACCTGGGTTTGAACGTAGGACGATGATTAGCCGAAAGGTAATTTCCCAGCAA

>GQIS8NW03GNMKE rank=0152170 x=2612.5 y=1388.0 length=515
CGAGAGATACGTGCCAGCAGCTGCGGTAAGACGGAGGAGGCAAGCGTTATCCGGAATTATTGGGCGTAAAGCGTCCGCAGGTGGCTTTCCAAGTCTGCTGTTAAAGCCCGAGGCTCAACCTCGGATCGGCGGTGGAAACTGGATCGCTAGAGTGCGTCAGGGGTAGGGGGAATCCCCGGTGTAGCGGTGAAATGCGTAGATATCGGGAAGAACACCAGCGACGAAAGTGCCCTACTGGGACGTTACTGACACTCATGGACGAAAGCTAGGGGAGCGAAAGGGATTAGATACCCCTGTAGTCCTAGCCGTAAACGATGGACACTAGGTGTTGCTGGCATCCACTCCAGCAGTGCCGTAGCCAACGCGTTAAGTGTCCCGCCTGGGGAGTACGCACGCAAGTGTGAAACTCAAAGGAATTGACGGGGCCCGCACAAGCGGTGGAGTATGTGGTTTAATTCGATGCAACGCGAAGAACCTTACCAAGGCTTGACATGTCGCGAACCCCGCGGAAACGT

>GQIS8NW03GD7N0 rank=0161033 x=2505.0 y=446.0 length=518
CGAGAGATACGTGCCAGCCGCAGCGGTAATACAGAGGGTGCAAGCGTTAATCGGAATTACTGGGCGTAAAGCGCACGTAGGCGGCTTCTTAAGTCAGATGTGAAAGCCCCGGGCTCAACCTGGGAATTGCATTTGAAACTGGGAAACTAGAGTGTGTGAGAGGGGGTAGAATTCCAAGTGTAGCGGTGAAATGCGTAGAGATCTGGAGGAATACCAGTGGCTAAGGCGGCCCCCTGGCACAACACTGACGCTCAGGTGCGAAAGCGTGGGGAGCAAACAGGATTAGATACCCTGGTAGTCCACGCCGTAAACGATGTCTACTAGCTGTTCGTGACCTTGTGTCGTGAGTAGCGCAGCTAACGCACTAAGTAGACCGCCTGGGGAGTACGGTCGCAAGATTAAAACTCAAAATGAATTGACGGGGGCCCGCACAAGCGGTGGAGCATGTGGTTTAATTCGACGCAACGCGAAGAACCTTACTACTCTTGACATCTAGCGAAGATTGTAGAGATACGATT

>GQIS8NW03GU77Z rank=0161996 x=2698.5 y=3789.5 length=477
CGAGAGATACGTGCCAGCCGCGGCGGTAAATACGTAGGGTGCGAGCGTTAATCGGAATTACTGGGCGTAAAGCGTGCGCAGGCGGTTGTGCAAGACAGGCGTGAAATCCCCGGGCTTAACCTGGGAATGGCGCTTGTGACTGCACGGCTGGAGTGCGGCAGAGGGGGATGGAATTCCGCGTGTAGCAGTGAAATGCGTAGATATGCGGAGGAACACCCGATGGCGAAGGCAGTCCCCCTGGGCCTGCACTGACGCTCATGCACGAAAGCGTGGGGAGCAAAACAGGATTAGATACCCTGGTAGTCCACGCCCTAAACGATGTCGACTGGTTGTTGGGCCTTAGGTGGCTCAGTAACGAAGCTAACGCGTGAAGTCGACCGCCTGGGGAGTACGGCCGCAAGGTTGAAACTCAAAGGAATTGACGGGGACCCGCACAAGCGGTGGATGATGTGGTTAATTCGATGCAACGCGAAAACC

>GQIS8NW03GU09S rank=0171182 x=2696.5 y=2974.0 length=171
CGAGAGATACGTGCCAGCCGCGGCGGTAATACGTAGGGTGCGAGCGTTAATCGGAATTACTGGGCGTAAAGCGTGCGCAGGCGGTTTGATAAGCCAGATGTGAAATCCCCGAGCTCAACTTGGGAACTGCGTTTGGAACTGTCAGACTAGAGTGCGTCAGAGGGGGTGGAA

>GQIS8NW03FVV52 rank=0175194 x=2296.0 y=1800.0 length=460
CGAGAGATACGTGCCAGCAGCGGCGGTAATACAGAGGGTGCAAGCGTTAATCGGAATTACTGGGCGTAAAGCGCACGTAGGCGGTTTCTTAAGTCAGATGTGAAAGCCCCGGGCTCAACCTGGGAATTGCATTTGAAACTGGGAAACTAGAGTGTGTGAGAGGGGGTAGAATTCCAAGTGTAGCGGTGAAATGCGTAGAGATTTGGAGGAATACCAGTGGCGAAGGCGGCCCCCTGGCACAACACTGACGCTCAGGTGCGAAAGCGTGGGAGCAAACAGGATTAGATATCCTGGTAGTCCACGCCGTAAACGATGTCTACTAGCTGTTCGTGACCTTGTGTCGTGAGTAGCGCAGCTAACGCACTAAGTAGACCGCCTGGGGAGTACGGTCGCAAGATTAAAACTCAAATGAATTGACGGGGCCCGCACAAGCGGTGGAGCATGTGGTTTAATTCGACGC

>GQIS8NW03GUKD9 rank=0189870 x=2691.5 y=1583.0 length=522
CGAGAGATACGTGCCAGCAGCAGCGGTAATACAGAGGGTGCAAGCGTTAATCGGAATTACTGGGCGTAAAGCGCACGTAGGCGGTTTCTTAAGTCAGATGTGAAAGCCCCGGGCTCAACCTGGGAATTGCATTTGAAACTGGGGAAACTAGAGTGTGTGAGAGGGGGGTAGAATTCCAAGTGTAGCGGTGAAATGCGTAGAGATTTGGAGGAATACCAGTGGCGAAGGCGGCCCCCTGGCACAACACTGACGCTCAGGTGCGAAAGCGTGGGGAGCAAACAGGATTAGATACCCTGGTAGTCCACGCCGTAAACGATGTCTACTAGCTGTTCGTGACCTTGTGTCGTGAGTAGCGCAGCTAACGCACTAAGTAGACCGCCTGGGGGATACGGTCGCAAAGATTAAAACTCAAATGAATTGGACGGGGGCCCGCATAAGCGGTGGAGCATGTGGTTTAATTCGACGCAACGCGAAGAACCTTACCTACTCTTGACATCTAGCGAAGATTGTAGAGATACGATT

>GQIS8NW03GMRTW rank=0189953 x=2602.5 y=2514.0 length=483
CGAGAGATACGTGCCAGCCGCTGCGGTAATACGGAGGATCCAAGCGTTATCCGGAATCATTGGGTTTAAAGGGTCCGTAGGCGGTCTTATAAGTCAGTGGTGAAAGCCCATCGCTCAACGATGGAACTGCCATTGATACTGTAAGACTTGAATGCTTAGGAAGTAACTAGAATATGTAGTGTAGCGGTGAAATGCTTAGATATTACATGGAATACCAATTGCGAAGGCAGGTTACTACTAAGTGATTGACGCTGATGGACGAAAGCGTGGGGAGCGAACAGGATTAGATACCCTGGTAGTCCACGCCGTAAACGATGGATACTAGCTGTTCGGCGCAAGTTGAGTGGGCTAAGCGAAAGTGATAAGTATCCACCTGGGGAGTACGCACGCAAGTGTGAAACTCAAAGGAATTGACGGGGGCCCGCACAAGCGGTGGAGCATGTGGTTTAATTCGATGATACGCGAGGAACCTTACCAGGGCTT

>GQIS8NW03GL5GV rank=0190309 x=2595.0 y=2205.0 length=64
CGAGAGATACGTGCCAGCCGCGGCGGTAATACAGAGGGTGCAAGCGTTAATCGGAATTACTGGC

>GQIS8NW03GDC7B rank=0197964 x=2495.5 y=1925.0 length=535
CGAGAGATACGTGCCAGCCGCGGCGGTAATACGGAGGATCCCAAGCGTTATCCGGAATCATTGGGTTTAAAGGGTCCGTAGGCGGTCTTATAAGTCAGTGGTGAAAGCCCATCGCTCAACGATGGAACTGCCATTGATACTGTAAGACTTGAATGCTTAGGAAGTAACTAGAATATGTAGTGTAGCGGTGAAATGCTTAGATATTACATGGAATACCAATTGCGAAGGCAGGTTTACTACTAAGTGATTGACGCTGATGGACGAAAGCGTGGGGAGCGAACAGGATTAGATACCCTGGTAGTCCACGCCGTAAACGATGGATAACTAGCTGTTCGGCGCAAGTTGAGTGGCTAAGCGAAAGTGATAAGTATCCCACCTGGGGAGTACGCACGCAAGTGTGAAACTCAAAGGAATTGACGGGGGCCCGCACAAGCGGTGGAGCATGTGGTTTAATCCGATGATACGCGAGGAACCTTACCAGGGCTTAAATGTAGATTGACAGGTCTGGAAACAGACTTTTCTTCGGACAATTTAC

>GQIS8NW03FTK0V rank=0199059 x=2270.5 y=541.0 length=543
CGAGAGATACGTGCCAGCCGCAGCGGTAAGACGGAGGAGGCAAGCGTTATCCGGAATTATTGGGCGTAAAGCGTCCGCAGGTGGCTTTCCAAGTCTGCTGTTAAAGCCCGAGGCTCAACCTCGGATCGGCGGTGGAAACTGGATCGCTAGAGTGCGTCAGGGGTAGGGGGAATTCCCGGTGTAGCGGTGAAATGCGTAGATATCGGGAAGAACACCAGCGACGAAAGTGCCCTACTGGGACGTTACTGACACTCATGGACGAAAGCTAGGGGAGCGAAAGGGATTAGATACCCCTGTAGTCCTAGCCGTAAACGATGGACACTAGGTGTTGCTGGTATCCACTCCAGCAGTGCCGTAGCCAACGCGTTAAGTGTCCCGCCTGGGGAGTACGCACGCAAGTGTGAAACTCAAAGGAATTGACGGGGCCCGCACAAGCGGTGGAGTATGTGGTTAATTCGATGCAACGCGAAGAACCTTACCAGGGCTTGACATGTCGCGAACCCCGCGGAAACGTGGGGTGCCTTCGGGAGCGCGAACACAGGT

>GQIS8NW03F7SDY rank=0201366 x=2431.0 y=3812.0 length=527
CGAGAGATACGTGCCAGCAGCCGCGGTAATACAGAGGGTGCAAGCGTTAATCGGAATTACTGGGCGTAAAGCGCACGTAGGCGGTTTCTTAAGTCAGATGTGAAAGCCCCGGGCTCAACCTGGGAATTGCATTTGAAACTGGGAAACTAGAGTGTGTGAGAGGGGGGTAGAATTCCAAGTGTAGCGGTGAAATGCGTGGAGATTTGGAGGAATACCAGTGGCGAAGGCGGCCCCCTGGCACAACACTGACGCTCAGGTGCGAAAGCGTGGGGAGCAAACAGGATTAGATACCCTGGTAGTCCACGCCGTAAACGATGTCTACTAGCTGTTCGTGACCTTGTGTCGTGAGTAGCGCAGCTAACGCACTAAGTAGACCGCCTGGGGAGTACGGTCGCAAGATTAAAACTCAAATGAATTGACGGGGGCCGCACAAGCGGTGGAGCATGTGGTTTAATTCGACGCAACGCGAAGAACCTTACCTAACTCTTGACATCTAGCGAAGATTGTAGAGATACGATTGTGCCTTC

>GQIS8NW03FZOH5 rank=0201526 x=2339.0 y=2363.5 length=528
CGAGAGATACGTGCCAGCCGCGGCGGTAATACAGAGGGTGCAAGCGTTAATCGGAATTACTGGGCGTAAAGCGCACGTAGGCGGTTTCTTAAGTCAGATGTGAAAGCCCCGGGCTCAACCTGGGAATTGCATTTGAAACTGGGAAACTAGAGTGTGTGAGAGGGGGGTAGAATTCCAAGTGTAGCGGTGAAATGCGTAGAGATTTGGAGGAATACCAGTGGCGAAGGCGGCCCCCTGGCACAACACTGACGCTCAGGTGCGAAAGCGTGGGGAGCAAAACAGGATTAGATACCCTGGTAGTCCACGCCGTAAACGATGTCTACTAGCTGTTCGTGACCTTGTGTCGTGAGTAGCGCAGCTAACGCACTAAGTAGACCGCCTGGGGAGTACGGTCGCAAGATTAAAACTCAAATGAATTGACGGGGGCCCGCACAAGCGGTGGAGCATGTGGTTTAATTCGACGCAACGCGAAGAACCTTACCTACTCTTGACATCTAGCGAAGATTGTAGAGATACGATTGTGCCTTC

>GQIS8NW03GV2K3 rank=0204328 x=2708.5 y=2181.5 length=216
CGAGAGATACGTGCCAGCAGCGGCGGTAAATACGTAGGGTGCGAGCGTTAATCGGTAATTACTGGGCGTAAAGCGTGCGCAGGCGGATGTTTAAGCCAGACGTGAAAGCCCCGGGCTTAACCTGGGAATTGCGTTTGGAACTGGGCGTCTAGAGTGCGGCAGAGGGAGGTTGGAATTCCACGTGTAGCAGTGAAATGCGTAGAGATGTGGAGGAAC

>GQIS8NW03G4UCM rank=0213094 x=2808.0 y=1812.0 length=450
CGAGAGATACGTGCCAGCCGCAGCGGTAATACGTATGTCGCAAGCGTTATCCGGAATTATTGGGCATAAAGCGCGTCTAGGCGGTTTACTAAGTCTGATGTGAAAATGCGGAGCTCAACTCCGTATTGCGTTGGAAACTGGTAGACTAGAGTATTGGAGAGGTAGGCGGAACTACAAGTGTAGAGGTGAAATTCGTAGATATTTGTAGGAATGCCAATGACGAAGGTAGCTTACTGGACAAATACTGACGCTGAAGCGCGAAAGCTAGGGGAGCAAACAGGATTAGATACCCTGGTAGTCCTAGCTGTAAACGATGATCACTGGGTGTGGGGGTCGAACCTCTGTGCCGAAGTTAATGCGATAAGTGATCCGCCTGGGGAGTACGGCCGCAAGGCTGAAACTCAAAGGAATTGACGGGGACCCGCACAAGCGGTGGAGCATGTGGTTTAA

>GQIS8NW03FS7KX rank=0214291 x=2265.5 y=3599.5 length=546
CGAGAGATACGTGCCAGCCGCTGCGGTAATACAGAGGGTGCAAGCGTTAATCGGAATTACTGGGCGTAAAGCGCACGTAGGCGGTTTCTTAAGTCAGATGTGAAAGCTCCGGGCTCAACCTGGGAATTGCATTTGAAACTGGGAAACTAGAGTGTGTGAGAGGGGGGTAGAATTCCAAGTGTAGCGGTGAAATGCGTAGAGATGTGGAGGAACACCGATGGCGAAGGCAGCCCCCTGGGATAACACTGACGCTCAGGCACGAAAGCGTGGGGAGCAAACAGGATTAGATACCCTGGTAGTCCACGCCCTAAACGATGACAACTAGCCGTTGGGAACTTCGGTTCTTGGTGGCGTAGCTAACGCGAGAAGTTGTCCGCCTGGGGAGTACGGTCGCAAGATTAAAACTCAAAGGAATTGACGGGGGCCCGCACAAGCGGTGGATGATGTGGATTAATTCGATGCAACGCGAAAAACCTTACCTGGTCTTGACATGCTAGGAATCTCTGAGAGATCGGAGAGTGCCCGAAAGGGAACCTAGACACAGGT

>GQIS8NW03FLQCY rank=0214729 x=2180.0 y=2848.0 length=444
CGAGAGATACGTGCCAGCAGCCGCGGTAATACAGAGGGTGCAAGCGTTAATCGGAATTACTGGGCGTAAAGCGCACGTAGGCGGTTTCTTAAGTCAGATGTGAAAGCCCCGGGCTCAACCTGGGAATTGCATTTGAAACTGGGAAACTAGAGTGTGTGAGAGGGGGGTAGAATTCCAAGTGTAGCGGTGAAAATGCGTAGAGATTTGGAGGAATACCAGTGGCGAAGGCGGCCCCTGGCACAACACTGACGCTCAGGTGCGAAAGCGTGGGGAGCAAACAGGATTAGATACCCTGGTAGTCCACGCCGTAAACGATGTCTACTAGCTGTTCGTGACCTTGTGTCGTGAGTAGCGCAGCTAACGCACTAAGTAGACCGCCTGGGGAGTACGGTCGCAAGATTAAAACTCAAATGAATTGACGGGGGCCCGCACAAGCGGTGGAGC

>GQIS8NW03GPQ9A rank=0223200 x=2636.0 y=2476.5 length=161
CGAGAGATACGTGCCAGCCGCTGCGGTAATACGTAGGGTGCGAGCGTTAATCGGAATTACTGGGCGTAAGGCGTGCGCAGGCGGTTTGATAAGCCAGATGTGAAATCCCCGAGCTCAACTTGGGAACTGCGTTTGGAACTGTCAGACTAGAGTGCGTCAGA

>GQIS8NW03GQTF6 rank=0225431 x=2648.5 y=2820.0 length=82
CGAGAGATACGTGCCAGCCGCGGCGGTAATACGTAGGGGGCAAGCGTTGTCCGGATTTACTGGGGTGTAAAGGGCGCGCAGG

>GQIS8NW03G8QFI rank=0225555 x=2852.0 y=3132.0 length=508
CGAGAGATACGTGCCAGCAGCTGCGGTAATACAGAGGGTGGCAAGCGTTAAGTCGGAATTACTGGGCGTAAAGCGCACGTAGGCGGTTTCTTAAGTCAGATGTGAAAGCCCCGGGCTCAACCTGGGAATTGCATTTGAAACTGGGAAACTAGAGTGTGTGAGAGGGGGGTAGAATTCCAAGTGTAGCGGTGAAATGCGTAGAGATTTGGAGGAATACCAGTGGCGAAGGCGGCCCCCTGGCACAACACTGACGCTCAGGTGCGAAAGCGTGGGGAGCAAACAGGATTAGATACCCTGGTAGTCCACGCCGTAAACGATGTCTACTAGCTGTTCGTGACCTTGTGTCGTGAGTAGCGCAGCTAACGCACTAAGTAGACGCCTGGGGAGTACGGTCGCAAGATTAAAACTCAAATGAATTGACGGGGGCCCGCACAAGCGGTGGAGCATGTGGTTTAATTCGACGCACGCGAAGAACCTTACCTACTCTTGACACTCTAGCGAAGATTGT

>GQIS8NW03F00ST rank=0228708 x=2354.0 y=3515.0 length=526
CGAGAGATACGTGCCAGCAGCTGCGGTAATACAGAGGGTGCAAGCGTTAATCGGAATTACTGGGCGTAAAGCGCACGTAGGCGGTTTCTTAAGTTAGATGTGAAAGCCCCGGGCTCAACCTGGGAATTGCATTTGAAACTGGGAAACTAGAGTGTGTGAGAGGGGGGTAGGAATTCCAAGTGTAGCGGTGAAATGCGTAGAGATTTGGAGGAATACCAGTGGCGAAGGCGGCCCCCTGGCACAACACTGACGCTCAGGTGCGAAAGCGTGGGGAGGCAAACAGGATTAGATACCCTGGTAGTCCACGCCGTAAACGATGTCTACTAGCTGTTCGTGACCTTGTGTCGTGAGTAGCGCAGCTAACGTCACTAAGTAGACCGCCTGGGGAGTACGGTCGCAAGATTAAAACTCAAATGAATTGACGGGGCCCGCACAAGCGGTGGAGCATGTGGTTTAATTCGACGCAACGCGAAGAACCTTACCTACTCTTGACATCTAGCGAAGATTGTANAGATACGGTTGTGCC

>GQIS8NW03FT0SB rank=0229189 x=2275.5 y=489.5 length=359
CGAGAGATACGTGCCAGCAGCTGCGGTAAGACGGAGGAGGCAAGCGTTATCCGGAATTATTGGGCGTAAAGCGTCCGCAGGTGGCTTTCCAAGTCTGCTGTTAAAGCCCGAGGCTCAACCTCGGATCGGCGGTGGAAACTGGATCGCTAGAGTGCGTCAGGGGTAGGGGAATTCCTGGTGTAGCGGTGAAATGCGTAGATATCGGGAAGAACACCAGCGACGAAAGTGCCCTACCGGGACGTTACTGACACTCATGGACGAAAGCTAGGGGAGCGAAAAGGATTAGATACCCCTGTAGTCCTAGCCGTAAACGATGGACACTAGGTGTTGCTGGTATCCACTCCAGCAGTGCCGTAGCC

>GQIS8NW03G0798 rank=0237710 x=2767.5 y=1182.0 length=516
CGAGAGATACGTGCCAGCAGCGGCGGCTAGACGGAGGAGGCAAGCGTTATCCGGAATTATTGAGCGTAAAGCGTCCGCAGGTGGCTTTCCAAGTCTGCTGTTAAAGCCCGAGGCTCAACCTCGGATCGGCGGTGGAAACTGGATCGCTAGAGTGCGTCAGGGGTAGGGGGAATTCCCGGTGTAGCGGTGAAATGCGTAGATATCGGGAAGAACACCAGCGACGAAAGTGCCCTACTGGGACGTTACTGACACTCATGGACGAAAGCTAGGGGAGCGAAAGGGATTAGATGCCCCTGTAGTCCTAGCCGTAAACGATGGACACTAGGTGTTGCTGGTATCCACTCCAGCAGTGCCGTAGCCAACGCGTTAAGTGTCCCGCCTGGGGAGTACGCACGCAAGTGTGAAACTCAAAGGAATTGACGGGGCCCGCGACAAGCGGTGGAGTATGTGGTTTAATTCGATGCAACGCGAAGAACCTTACCAGGGCTTGACATGTCGCGAACCCGCGGAAACAGT

>GQIS8NW03HDFUG rank=0242614 x=2906.0 y=1510.0 length=399
CGAGAGATACGTGCCAGCAGCGGCGGTAATACGGAGGATGCAAGCGTTATCCGGAATTATTGGGCGTAAAGCGTCCGTAGGTGGTTCATCAAGTCAGTTGTCAAAGCGTGGGGCTTAACCCCATAAAGGCGATTGAAACTGGTGGGCTAGAGTTTGGTAGGGGTCAGGGGAATTCCCAGTGTAGCGGTGAAAATGCGTAGATATTGGGAAGAACACCGGTGGCGAAAGCGCCTGACTGGGCCTGAACTGACACTGAGGGACGAAAGCTAGGGGAGACGAAAGGGATTAGATACCCCTGTAGTCCTAGCTGTAAACGATGGGTACTAGGTGTTGCCCGTATCGACCCGGGCAGTGCCGTAGCTAACGCGTTAAGTATCCCGCCGTGGGGAGTACGCTCGC

>GQIS8NW03GEYUM rank=0243033 x=2513.0 y=2908.0 length=295
CGAGAGATACGTGCCAGCAGCGGCGGTAATACAGAGGGTGCAAGCGTTAAGTCGGAATTACTTGGGCGTAAAGCGCACGTAGGCGGTTTCTTAAGTCAGATGTGAAAGCCCCGGGGCTCAACCTGGGAATTGCCATTTGAAACTGGGTAAACTAGAGTGTGTGAGACGGGGGGTAGAATTCCAAAGTGTAGCGGTGAAATGCGTAGAGATTTGGAGGAATACCAGTGGCGAAGGCGGCCCCCTGGCTACAACACTGACGCTCAGGTGCGAAAGCGTGGGGAGCAACAGGATTAGA

>GQIS8NW03FXE0H rank=0247621 x=2313.5 y=3247.5 length=541
CGAGAGATACGTGCCAGCCGCTGCGGTAATACAGAGGGTGCAAGCGTTAATCGGAATTACTGGGCGTAAAGCGCACGTAGGCGGTTTCTTAAGTCAGATGTGAAAGCCCCGGGCTCAACCTGGGAATTGCATTTGAAACTGGGAAACTAGAGTGTGTGAGAGGGGGGTAGAATTCCAAGTGTAGCGGTGAAATGCGTAGAGATTTGGAGGAATACCAGTGGCGAAGGCGGCCCCCTGGCACAACACTGACGCTCAGGTGCGAAAGCGTGGGGAGCAAACAGGATTAGATACCCTGGTAGTCCACGCCGTAAACGATGTCTACTAGCTGTTCGTGACCTTGTGTCGTGAGTAGCGCAGCTAACGCACTAAGTAGACCGCCTGGGGAGTACAGTCGCAAGATTAAAACTCAAATGAATTGACGGGGGCCCGCACAAGCGGTGGAGCATGTGGTTTAATTCGACGCAACGCGAAGTAACCCTTACCTACTCTTGACATCTAGCGAAGATTGTAGAGACTACGATTGTGCCCTTACGGGAACGCT

>GQIS8NW03F8CSK rank=0253526 x=2438.0 y=1586.0 length=373
CGAGAGATACGTGCCAGCAGCGGCGGTAATACAGAGGGTGCAAGCGTTAATCGGAATTACTGGGCGTAAAGCGCACGTAGGCGGTTTCTTAAGTCAGATGTGAAAGCCCCGGGCTCAACCTGGGAATTGCATTTTGAAACTGGGAAACTAGAGTGTGTGAGAGGGGGGTAGAATTCCAAGTGTAGCAGTGAAATGCGTAGAGATTTGGAGGAATACCAGTGGCGAAGGCGGTCCCTGGCACAACACTGACGCTCAGGTGCGAAAGCGTGGGGAGCAAACAGGATTAGATACCCCGGTAGTCCACGCCGTAAACGTATGTCTACTAGCTGTTCGTGACCTTGTGTCGTGAGTAGCGCAGCTAACGCACTAAGTA

>GQIS8NW03FXXSI rank=0257237 x=2319.5 y=3008.0 length=505
CGAGAGATACGTGCCAGCCGCTGCGGTAATACAGAGGGTGCAAGCGTTAATCGGAATTACTGGGCGTAAAGCGCACGTAGGCGGTTTCTTAAGTCAGATGTGAAAGCCCCGGGCTCAACCTGGGAATTGCATTTTGAAACTGGGGAAACTAGAGTGTGTGAGAGGGGGGTAGAATTCCAAGTGTAGCGGTGAAATGCGTAGAGATTTGGAGGAATACCAGTGGCGAAGGCGGCCCCCTGGCACAACACTGACGCTCAGGTGCGAAAGCGTGGGGAGCAAACAGGATTAGATACCCTGGTAGTCCACGCCGTAAACGATGTCTACTAGCTGTTCGTGACCTTGTGTCGTGAGTAGCGCAGCTAACGCACTAAGTAGACCGCCTGGGGAGTACGGTCGCAAGGATTAATACTCAAATGAATTGACGGGGGCCCGCACAAGCGGTGGAGCATGTGGTTTAATTCGACGCAACGCGAAGACCTTACCTACTCTTGACATCTAGCGAAGA

>GQIS8NW03GRQ63 rank=0257818 x=2659.0 y=1501.0 length=380
CGAGAGATACGTGCCAGCAGCAGCGGTAATACGGAGGATGCAAGCGTTATCCGGAATTATTGGGCGTAAAGCGTCCGTAGGTGGTTCATCAAGTCAGTTGTCAAAGCGTGGGGCTTAACCCCATAAAGGCGATTGAAACTGGTGGGCTAGAGTTTGGTAGGGGTCAGGGGAATTCCCAGTGTAGCGGTGAAATGCGTAGATATTGGGAAGAACACCGGTGGCGAAAGCGCCTGACTGGGCCTGAACTGACACTGAGGGACGAAAGCTAGGGGAGCGAAAGGGATTAGATACCCCTGTAGTCCTAGCTGTAAACGATGGGTACTAGGTGTTGCCCGTATCGACCGGGCAGTGCCGTAGCTAACGCGTTAAGTATCCCGCCT

>GQIS8NW03GT9E6 rank=0265831 x=2687.0 y=3744.0 length=501
CGAGAGATACGTGCCAGCCGCCGCGGTAATACGGAGGGTGCAAGCGTTAATCGGAATTACTGGGCGTAAAGCGCACGCAGGCGGTCTGTTAAGTCAGATGTGAAATCCCCGGGCTCAACCTGGGAACTGCATTTGAAACTGGCAGGCTTGAGTCTCGTAGAGGGGGGTAGAATTCCAGGTGTAGCGGTGAAATGCGTAGAGATCTGGAGGAATACCGGTGGCGAAGGCGGCCCCCTGGACGAAGACTGACGCTCAGGTGCGAAAGCGTGGGGAGGCAAACAGGATTAGATACCCCTGGTAGTCCACGCCGTAAACGATGTCGACTTGGAGGTTGTGCCCTTGAGGCGTGGCTTCCGGAGCTAACGCGTTAAGTCGACCGCCTGGGGAGTACGGCGCAAGGTAAAACTCAAATGAATTGACGGGGGCCCGCACAAGCGGTGGAGCATGTGGTTAATTCGATGCAACGCGGAGAACCTTACCTGGTCTTGACATCCAGAGGAT

>GQIS8NW03HER6W rank=0266226 x=2921.5 y=2726.5 length=297
CGAGAGATACGTGCCAGCAGCGGCGGTAATACAGAGGGTGCAAGCGTTAATCGGAATTACTGGGCGTAAAGCGCACGTAGGCGGTTTCTTAAGCTTGATGTCGGAAATCCCCGGGCTTAACCTGGGAACTGCATTGAGGACTGCGAGACTCGAGTGTGTCAGGAGGGAGGTGGAACTTCCACGTGTAGCAGTGAAATGCGTAGAGATGTGGAGGAACACCGATGGCGAAGGCAGCCTCCTGGGATAACACTGACGCTCATGCACGAAAGCGTGGGGAGCAAACAGGATTAGATACCC

>GQIS8NW03GOK24 rank=0273548 x=2623.0 y=1070.0 length=461
CGAGAGATACGTGCCAGCCGCTGCGGTAATACGTAGGGTGCGAGCGTTAATCGGAATTACTGGGCGTAAAGCGTGCGCAGGCGGTTGTGCAAGACAGGCGTGAAATCCCCGGGCTTAACCTGGGAATGGCGCTTGTGACTGCACGGCTGGAGTGCGGCAGAGGGGGATGGAATTCCGCGTGTAGCTGTGAAATGCGTAGATATGCGGAGGAACACCGATGGCGAAGGCAGTCCCCTGGGCCTGCACTGACGCTCATGCACGAAAGCGTGGGGAGCAAAACAGGATTAGATACCCTGGTAGTCCACGCCCTAAAACGATAGTCGACTGGTTGTTGGGCCTTAGGTGGCTCAGTAACGAAGCTAACGCGTGAAGTCGACCGCCTGGGGAGTACGGCCGCAAGGTTGAAACTCAAAGGAATTGACGGGGACCCGCACAAGCGGTGGATGATGTGGTTTAACTCG

>GQIS8NW03GQ9OG rank=0276139 x=2653.0 y=3374.0 length=473
CGAGAGATACGTGCCAGCAGCTGCGGTAATACAGAGGGTGCAAGCGTTAATCGGAATTACTGGGCGTAAAGCGCACGTAGGCGGTTTCTTAAGTCAGATGTGAAAGCCCCGGGCTCAACCTGGGAATTGCATTTGAAACTGGGAAACTAGAGTGTGTGAGAGGGGGGTAGAATTCCAAGTGTAGCGGTGAAATGCGTAGAGATTTGGAGGAATACCAGTGGCGAAGGCGGCCCCCTGGCACAACACTGACGCTCAGGTGCGAAAGCGTGGGGAGCAAACAGGATTAGATACCCTGGTAGTCCACGCCGTAAACGATGTCGACTTGGAGGTTGTTCCCTTGAGAGTGGCTTCCGGAGCTACGCGTTAAGTCGACCGCCTGGGGAGTACGGCGCAAGGTTAAAACTCAATGAATTGACGGGGGCCCGCGACAAGCGGTGGAGCATGTGGTTTAATTCGATGCAACGCGAAGAACC

>GQIS8NW03G47SN rank=0276781 x=2812.0 y=2853.0 length=533
CGAGAGATACGTGCCAGCAGCCGCGGTAATACAGAGGGTGCAAGCGTTAATCGGAATTACTGGGCGTAAAGCGCACGTAGGCGGTTTCTTAAGTCAGATGTGAAAGCCCCGGGCTCAACCTGGGAATTGCATTTGAAACTGGGAAACTAGAGTGTGTGAGAGGGGGGTAGAATTCCAAGTGTAGCGGTGAAATGCGTAGAGATTTTGGAGGAATACCAGTGGCGAAGGCGGCCCCCTGGCACAACACTGACGCTCAGGTGCGAAAGCGTGGGGAGCAAACAGGATTAGGTACCCTGGTAGTCCACGCCGTAAACGATGTCTACTAGCTGTTCGTGACCTTGTGTCGTTGAGTAGCGCAGCTAACGCACTAAGTAGACCGCCTGGGGAGTACGGTCGCAAGATTAAAACTCAAATGAATTGACGGGGCCGCACAAGCGTGGAGCATGTGGTTTAATTCGACGCAACGCGAAGAACCTCCTACTCTTGACATCAGTCGAAGATTGTAGAGATACGATTGTGCCTTCAGGAACGCT

>GQIS8NW03GYF73 rank=0278836 x=2735.5 y=2577.0 length=511
CGAGAGATACGTGCCAGCAGCGGCGGTAATACGTAGGGTGCGAGCGTTAATCGGAATTACTGGGCGTAAAGCGTGCGCAGGCGGTTGTGCAAGACAGGCGTGAAATCCCCGGGCTTAACCTGGGAATGGCGCTTGTGACTGCACGGCTGGAGTGCGGCAGAGGGGGATGGAATTCCGCGTGTAGCAGTGAAATGCGTAGATATGCGGAGGAACACCGATGGCGAAGGCAGTCCCCTGGGCCTGCACTGACGCTCATGCACGAAAGCGTGGGGAGCAAACAGGATTAGATACCCCTGGTAGTCCACGCCCTAAACGATGTCGACTGGTTGTTGGGCCTTAGGTGGCTCAGTAACGAAGCTAACGCGTGAAGTCGACCGCCTGGGGAGTACGGCCGCAAGGTTGAAACTCAAAGGATTGACGGGGACCCGCACAAGCGGTGGATGATGTGGTTTAATTCGATGCAACGCGAAAAACCTTACCTACCCTTGACATGCCAGGAACCCTGCAGAGA

>GQIS8NW03GMBFS rank=0287542 x=2597.0 y=1750.5 length=166
CGAGAGATACGTGCCAGCAGCTGCGGTAATACGTAGGGTGCGAGCGTTAATCGGAATTACTGGGCGTAAGCGTGCGCAGGCGGTTGTGCAAGACAGGCGTGAAATCCCCGGGCTTAACCTGGGAATGGCGCTTGTGACTGCACGGCTGGAGTGCGGCAGAGGGCGG

>GQIS8NW03F0U6A rank=0287993 x=2353.5 y=320.0 length=410
CGAGAGATACGTGCCAGCAGCAGCGGTAAGACGGAGGAGGCAAGCGTTATCCGGAATTATTGGGCGTAAAGCGTCCGCAGGTGGCTTTCCAAGTCTGCTGTTAAAGCCCGAGGCTCAACCTCGGATCGGCGGTGGAAACTGGATCGCTAGAGTGCGTCAGGGGTAGGGGGAATTCCCGGTGTAGCGGTGAAATGCGTAGATATCGGGAAGAACACCAGCGACGAAAGTGCCCTACTGGGACGTTACTGACACTCATGGACGAAAGCTAGGGGAGCGAAAGGGATTAGATACCCCTGTAGTCCTAGCCGTAAACGATGGACACTAGGTGTTGCTGGTATCCACTCCAGCAGTGCCGTAGCCAACGCGTTAAGTGTCCCGCCGTGGGGAGTACGCACGCAAGTGTGGAACTC

>GQIS8NW03GOK9J rank=0289473 x=2623.0 y=1301.0 length=369
CGAGAGATACGTGCCAGCAGCAGCGGTAAGACGGAGGAGGCAAGCGTTATCCGGAATTATTGGGCGTAAAGCGTCCGCAGGTGGCTTTCCAAGTCTGCTGTTAAAGCCCGAGGCTCAACCTCGGATCGGCGGTGGAAACTGGATCGCTAGAGTGCGTCAGGGGTAGGGGGAATTCCCGGTGTAGCGGTGAAATGCGTAGATATCGGGAAGAACACCAGCGACGAAAGTGCCCTACTGGGACGTTACTGACACTCATGGACGAAAAGCTAGGGGAGCGAAAGGGATTAGATACCCCTGTAGTCCTAGCCCGTAAAAGATGGACACTAGGTGTTGCCTGGTATCCACTCCAGCAGTGCCGTAGCCAACGCG

>GQIS8NW03HB860 rank=0289855 x=2892.5 y=3578.0 length=501
CGAGAGATACGTGCCAGCCGCAGCGGTAATACGTAGGGTGCGAGCGTTAATCGGAATTACTGGGCGTAAAGCGTGCGCAGGCGGGTGTTTAAGCCAGACGTGAAAGCCCCGGGCTTAACCTGGGAATTGCGTTTGGAACTGGACGTCTAGAGTGCGGCAGAGGGAGGTGGAATTCCACGTGTAGCAGTGAAATGCGTAGAGATGTGGAGGAACACCGATGGCGAAGGCAGCCTCCTGGGCTGACACTGACGCTCATGCACGAAAGCGTGGGGAGCAAACAGGATTAGATGCCCTGGTAGTCCACGCCCTAAACGATGTCGACTGGCTGTTGGGCGGGAAACCGCTTGGTAGCGAAGCTAACGCGTGAAGTCGACCGCCTGGGGAGTACGGCCGCAAGGTTGAAACTCAAAGGATTGACGGGGCCGCACAAGCGGTGGATGATGTGGATTAATTCGATGCAACGCGAAGAACCTTACCTACCCTTGACCATGGCAGGAATCC

>GQIS8NW03F1U01 rank=0295478 x=2364.5 y=1731.0 length=513
CGAGAGATACGTGCCAGCCGCCGCGGTAATACGGAGGATGCAAGCGTTATCCGGAATTATTGGGCGTAAAGCATCCGTAGGTGGTTCATCAAGTCAGTTGTCAAAGCGTGGGGCTTAACCCCATAAAGGCGATTGAAACTGGTGGGCTAGAGTTTGGTAGGGGTCAGGGGAATTCCCAGTGTAGCGGTGAAATGCGTAGATATTGGGAAGAACACCGGTGGCGAAAGCGCCTGACTGGGCCTGAACTGACACTGAGGGACGAAAGCTAGGGGAGCGAAAGGGATTAGATACCCCTGTAGTCCTAGCTGTAAACGATGGGTACTAGGTGTTGCCCGTATCGACCCGGGCAGTGCCGTAGCTAACGCGTTAAGTATCCCGCCTGGGGAGTACGCTCGCAAGAGTGAAACTCAAAGGAATTGACGGGGGCCCGCACAAGCGGTGGAGTATGTGGTTAATTCGATGCAACGCGAAGAACCTTACCACGGGTTTGACATGTCCGGGACCTCGGTGAAA

>GQIS8NW03GWJDV rank=0299182 x=2713.5 y=3473.0 length=551
CGAGAGATACGTGCCAGCAGCGGCGGTAATACGTAGGGTGCGAGCGTTAATCGGAATTACTGGGCGTAAAGCGTGCGCAGGCGGTTTTTTAAGATAGGCGTGAAATCCCCGGGCTCAACCTGGGAACTGCGCTTATGACTGGAAGACTAGAGTATGGCAGAGGGGGGTGGAATTCCACGTGTAGCAGTGAAATGCGTAGAGATGTGGAGGAACACCGATGGCGAAGGCAGCCCCCCTGGGCCAATACTGACGCTCATGCACGAAAGCGTGGGGAGCAAACAGGATTAGATACCCTGGTAGTCCACGCCCTAAACGATGTCAACTAGTTGTTGGAGGGGTAAAACCTTTTAGTAACGTAGCTAACGCGTGAAGTTGACCGCCTGGGGAGTACGGCCGCAAGGTTAAAACTCAAAAGGAATTGACGGGGACCCGCACAAGCGGTGGATGATGTGGATTAATTCGATGCAACGCGAAAAACCTTCCTACCCTTGACATGCCAGGAACTTGCCAGAGATGGCTTGGTGCCCGGAAGGGAACCTGGACACAGGTGC

>GQIS8NW03HCNO7 rank=0300042 x=2897.0 y=1897.0 length=49
CGAGAGATACGTGCCAGCAGCAGCGGTAAGACGGAGGAGGCAAGCGTTA

>GQIS8NW03GH4GX rank=0301511 x=2549.0 y=2703.5 length=529
CGAGAGATACGTGCCAGCAGCGGCGGTAAGACGGAGGAGGCAAGCGTTATCCGGAATTATTGGGCGTAAAGCGTCCGCAGGTGGCTTTCCAAGTCTGCTGTTAAAAGCCCCGAGGCTCAACCTCGGATCGGCGGTGGAAACTGGATCGCTAGAGTGCGTCAGGGGTAGGGGGAATTCCCGGTGTAGCGGTGAAATGCGTAGATATCGGGAAGAACACCAGCGACGAAAGTGCCCCTACTGGGGACGTTACTGACACTCATGGACGAAAGCTAGGGGAGCGAAAGGGATTAGATACCCCTGTAGTCCTAGCCGTAAACGATGGACACTAGGTGTTGCTGGTATCCACTCCAGCAGTGCCGTAGCCAACGCGTTAAGTGTCCCGCCTGGGGAGTACGGCACGCAAGTGTGAAACTCAAAGGAATTGACGGGGGCCCGCACAAGCGGTGGAGTATGTGGTTTAATTCGATGCAACGCGAAGACCTTACCAGGGCTTGACATGTCGCGAACCCCGCGGAAACGTGGGGGTGCC

>GQIS8NW03GUSHI rank=0302886 x=2693.0 y=3876.5 length=521
CGAGAGATACGTGCCAGCCGCAGCGGTAATACAGAGGGTGCAAGCGTTAATCGGAATTACTGGGCGTAAAGCGCACGTAGGCGGTTTCCTAAGTCAGATGTGAAAGCCCCGGGCTCAACCTGGGAATTGCATTTGAAACTGGGAAACTAGAGTGTGTGAGAGGGGGGTAGAATTCCAAGTGTAGCGGTGAAATGCGTAGAGATTTGGAGGAATACCAGTGGCGAAGGCGGCCCCCTGGCACAACACTGACGCTCAGGTGCGAAAGCGTGGGGAGCAAACAGGATTAGATACCCTGGTAGTCCACGCCGTAAACGATGTCTACTAGCTGTTCGTGACCTTGTGTCGTGAGTAGCGCAGCTAACGCACTAAGTAGACCGCCTGGGGAGTACGGTCGCAAGATTAAAACTCAAATGAATTGACGGGGCCCGCACAAGCGGTGGAGCATGTGGTTTAATTCGACGCAACGCGAAGAACCTTACCTACTCTTGACATCTAGCGAAGATTGTAGAGATACGATTGTG

>GQIS8NW03G6516 rank=0303024 x=2834.0 y=3804.0 length=374
CGAGAGATACGTGCCAGCAGCTGCGGTAAGACGGAGGAGGCAAGCGTTATCCGGAATTATTGGGCGTAAAGCGTCCGCAGGTGGCTTTCCAAGTCTGCTGTTAAAGCCCGAGGCTCAACCTCGGATCGGCGGTGGAAACTGGATCGCTAGAGTGCGTCAGGGGTAGGGGGAATTCCCGGTGTAGCGGTGAAATGCGTAGATATCGGGAAGAACACCAGCGACGAAAGTGCCCTATTGGGACGTTACTGACACTCATGGACGAAAGCTAGGGGAGCGAAAGGGATTAGATACCCCTGTAGTCCTAGCCGTAAACGATGGACACTAGGTGTTGCTGGTATCCACTCCAGCAGTGCCGTAGCCAACGCGTTAAGTGT

>GQIS8NW03F8D2V rank=0303346 x=2438.5 y=3253.0 length=281
CGAGAGATACGTGCCAGCCGCGGCGGTAATACAGAGGGTGCAAGCGTTAATCGGAATTACTGGGCGTAAAGCGCACGTAGGCGGTTTCTTAAGTCAGATGTGAAAGCCCCGGGCTCAACCTGGGAATTGCATTTGAAACTGGGAAACTTAGAGTGTGTGAGAGGGGGGTAGAATTCCAAGTGTAGCGGTGAAATGCGTAGAGATTTGGAGGAATACCAGTGGCGAAGGCGGCCCCCTGGCACAACACTGACGCTCAGGTGCGAAAGCGTGGGGAGCAAACA

>GQIS8NW03HDAU4 rank=0310142 x=2904.0 y=3246.0 length=88
CGAGAGATACGTGCCAGCCGCAGCGGTAATACAGAGGGTGCAAGCGTTAAATCGGAATTACTGGGCGTAAAGCGCACGTAGGCGGTTT

>GQIS8NW03GNR4E rank=0311695 x=2614.0 y=396.0 length=203
CGAGAGATACGTGCCAGCCGCTGCGGTAATACGGAGGATGCAAGCGTTATCCGGAATTATTGGGCGTAAAGCGTCCGTAGGTGGTTCATCAAGTCAGTTTGTCAAAGCGTGGGGCTTAACCCCATAAAGGCGATTGAAACTGGTGGGCTTAGAGTTTTGGGTAGGGGTCGGGGGAATTCCAGTGTTAGCGGTGAAATGCGTAG

>GQIS8NW03FRA0M rank=0317814 x=2244.5 y=756.0 length=82
CGAGAGATACGTGCCAGCAGCAGCGGTAATACGTAGGGTGCGAGCGTTAATCGGAATTACTGGGCGTTAAAGCGTGCGCAGG

>GQIS8NW03G1XFB rank=0318601 x=2775.5 y=997.5 length=515
CGAGAGATACGTGCCAGCCGCAGCGGTAATACAGAGGGTGCAAGCGTTAATCGGAATTACTGGGCGTAAAGCGCACGTAGGCGGTTTCTTAAGTCAGATGTGAAAGCCCCGGGCTCAACCTGGGAATTGCATTTGAAACTGGGAAACTAGAGTGTGTGAGAGGGGGGTAGAATTCCAAGTGTAGCGGTGAAATGCGTAGAGATTTGGAGGAATACCAGTGGCGAAGGCGGCCCCCTGGCACAACACTGACGCTCAGGTGCGAAAGCGTGGGGAGCAAACAGGATTAGATACCCTGGTAGTCCACGCCGTAAACGATGTCTACTAGCTGTTCGTGACCTTGTGTCGTGAGTAGCGCAGCTAACGCACTAAGTAGACCGTCCTGGGGAGTACGGTCGCAAGATTAAAACTCAAGTGAATTGACGGGGCCCGCACAAGCGGTGGAGCATGTGGTTAATTCGATGCAACGCGAAGAACCTTACCAGGTCTTGACATAGTAAGAACTTTCCAGAGATGGA

>GQIS8NW03GGBSE rank=0319352 x=2529.0 y=796.0 length=376
CGAGAGATACGTGCCAGCAGCGGCGGTAATACAGAGGGTGCAAGCGTTAATCGGAATTACTGGGCGTAAAGCGCACGTAGGCGGTTTCTTAAGTCAGATGTGAAAGCCCCGGGCTCAACCTGGGAATTGCATTTGAAACTGGGAAACTAGAGTGTGTGAGAGGGGGTAGAATTCCAAGTGTAGCGGTGAAATGCGTAGAGATTTGGAGGAATACCAGTGGCGAAGGCGGCCCCCTGGCACAACACTGACGCTCAGGTGCGAAAGCGTGGGGAGCAAACAGGATTAGATATCCTGGTAGTCCACGCCGTAAACGATGTCTACTAGCTGTTCGTGACCTTGTGTCGTGAGTAGCGCAGCTAACGCACTAAGTAGACCG

>GQIS8NW03FW3O3 rank=0320064 x=2310.0 y=869.0 length=391
CGAGAGATACGTGCCAGCCGCTGCGGTAATACGTAGGGTGCGAGCGTTAATCGGAATTACTGGGCGTAAAGCGTGCGCAGGCGGTTGTGCAAGACAGGCGTGAAATCCCCGGGCTTAACCTGGGAATGGCGCTTGAGACTGCACGGCTGGAGTGCGGCAGAGGGGGATGGAATTCCGCGTGTAGCAGTGAAATGCGTAGATATGCGGAGGAACACCGATGGCGAAGGCAGTCCCCTGGGCCTGCACTGACGCTCATGCACGAAAGCGTGGGGAGCAAACAGGATTAGATACCCTGGTAGTCCACGCCCTAAACGATGTCGACTGGTTGTTGGGCCTTAGGTGGCCAGTAACGAAGCTAACGCGTGAAGTCGACCGCTGGGAGTACGGCCGC

>GQIS8NW03FLT2B rank=0320723 x=2181.5 y=3553.0 length=118
CGAGAGATACGTGCCAGCAGCGGCGGTAATACCGGAGGATCCAAGCGTTATCCGGAATTCATTGGGTTTAAAGGGTCCGTAGGCGGTCTTATAAGTCAGTGGTGAAAGCCCGATCGCT

>GQIS8NW03FKJXM rank=0322335 x=2167.0 y=1112.0 length=388
CGAGAGATACGTGCCAGCAGCAGCGGTAATACAGAGGGTGCAAGCGTTAATCGGAATTACTGGGCGTAAAGCGCACGTAGGCGGTTTCTTAAGTCAGATGTGAAAGCCCCGGGCTCAACCTGGGAATTGCATTTGAAACTGGGAAACTAGAGTGTGTGAGAGGGGGGTAGAATTCCAAGTGTAGCGGTGAAATGCGTAGAGATTTGGAGGAATACCAGTGGCGAAGGCGGCCCCCTGGCACAACATTGACGCTCAGGTGCGAAAGCGTGGGGAGCAAACAGGATTAGATACCCTGGTAGTCCACGCCGGTAAAACGATGTCTACTAGCTGTCCGTGACCTTGTGTCGTGAGTAGCGCAGCTAACGCAACTAAGTAGACCGCCGTGGGA

>GQIS8NW03F4MJB rank=0322351 x=2395.0 y=3717.0 length=73
CGAGAGATACGTGCCAGCCGCTGCGGTAAATACAGAGGGTGCAAGCGTTAATCGGAATTTACTGGGTCGTAAA

>GQIS8NW03FK9CW rank=0322364 x=2175.5 y=1294.5 length=234
CGAGAGATACGTGCCAGCAGCGGCGGTAATACGTAGGGTGCGAGCGTTAATCGGAATTACTGGGCGTAAAGCGTGCGCAGGCGGATGTTTAAGCCAGGACGTGAAAGCCCCGGGCTTAACCTGGGAATTTGCGTTTGGAACTGGACGTCTAGAGTGCGGCAGAGGGAGGTGGAATTCCACGTGTAGCAGTGAAATGCGTAGAGATGTGGAGGAACACCGATGGCGAAGGCAGCC

>GQIS8NW03FMF40 rank=0325209 x=2188.0 y=3490.0 length=364
CGAGAGATACGTGCCAGCAGCGGCGGTAATACGTAGGGTGCGAGCGTTAATCGGAATTATTGGGCGTAAAGCGTGCGCAGGCGGATGTTTTAAGCCAGACGTGAAAGCCCCGGGCTTAACCTGGGAATTGCGTTTGGAACTGGACGTCTAGAGTGCGGCAGAGGGAGGTGGAATTCCACGTGTAGCAGTGAAATGCGTAGAGATGTGGAGGAACACCGATGGCGAAGGCAGCCTCCTGGGCTGACACTGACGCTCATGCACGAAAGCGTGGGGAGCAAAACACGGATTAGATACCCTGGTAGTCCACGCCCTAAACGATGTCGACTGGCTGTTGGGCGGGAAACCGCTTGGTAGCGAAGCTAAC

>GQIS8NW03GD638 rank=0327141 x=2504.0 y=3830.5 length=298
CGAGAGATACGTGCCAGCAGCGGCGGTAATACAGAGGGTGCAAGCGTTAATCGGAATTACTGGGCGTAAAGCGCACGTAGGCGGTTTCTTAAGTCAGATGTGAAAGCCCCGGGCTCAACCTGGGAATTGCATTTGAAACTGGGAAACTAGAGTGTGTGAGAGGGGGGTAGAATTCCAAGTGTAGCGGTGTAAATGCGTAGAGATTTGGAGGAATACCAGTGGCGAAGGACCGGCCCCCCTGGGACACAACACTGACGCTCAGGGTGCGAAAAGCGTGGGGAGGCAACAGGATTAGATA

>GQIS8NW03FL0B0 rank=0327464 x=2183.5 y=3486.0 length=561
CGAGAGATACGTGCCAGCCGCTGCGGTAATACGGAGGATGCAAGCGTTATCCGGAATTATTGGGCGTAAAGCGTCCGTAGGTGGTTCATCAAGTCAGTTGTCAAAGCGTGGGGCTTAACCCCATAAAGGCGATTGAAACTGGTGGGCTAGAGTTTGGTAGGGGTCAGGGGAATTCCCAGTGTAGCGGTGAAATGCGTAGATATTGGGAAGAACACCGGTGGCGAAAGCGCCTGACTGGGCCTGAACTGACACTGAGGGACGAAAGCTAGGGGAGCGAAAGGGATTAGATACCCCTGTAGTCCTAGCTGTAAACGATGGGTACTAGGTGTTGCCCGTATCGACCCGGGCAGTGCCGTAGCTAACGCGTTAAGTATCCCGCCTGGGGAGTACGCTCGCAAGAGTGAAACTCAAAAGGAATTGACGGGGGCCCGCGACAAGCGGTGGAGTATGTGGTTTAATTCGATGCAACGCGAAGAACCTTACCAGGGTTTGACATGTCCGGGACCTTCGGTGAAAAGCTGAGGGGTGCCTTCGGGGAGCCGGAANACAGGTGCTGCATGG

>GQIS8NW03FXBS1 rank=0328152 x=2312.5 y=3187.5 length=263
CGAGAGATACGTGCCAGCAGCTGCGGTAATACAGAGGGTGCAAGCGTTAATCGGAATTACTGGGCGTAAAGCGCACATAGGCGGTTTCTTAAGTCAGATGTGAAAGCCCCGGGCTCAACCTGGGAATTGCATTTGAAACCTGGGAAACTAGAGTGTGTGAGAGGGGGGTAGAATTCCAAGTGTAGCGGTGAAATGCGTAGAGATTTGGAGGAATACCAGTGGCGTAAGGCGGCCCCCTGGCACAACACTGACGCTCAGGTGCG

>GQIS8NW03FOMTN rank=0328426 x=2213.5 y=3065.5 length=198
CGAGAGATACGTGCCAGCCGCTGCGGTAATACGGAGGATGCAAGCGTTATCCGGAATTATTGGGCCGTAAAAGCGTCCGTAGGTGGCTCATCAAGTCAGTTGTTCAAAGCGTGGGGCTTAACCCCATAAAGGCGTATTGAAACTGGTGGGCTAGAGTTTGGTAGGGGTCAGGGGAATTCCCAGTGTAGCGGTGAAATG

>GQIS8NW03G6JUK rank=0332233 x=2827.0 y=3690.0 length=90
CGAGAGATACGTGCCAGCCGCAGCGGTAAGACGGAGGAGGCAAGCGTTATCCGGAATTATTGGGCGTAAAGCGTCCGCAGGTGGCTTTCC

>GQIS8NW03F31FZ rank=0334116 x=2389.5 y=957.0 length=236
CGAGAGATACGTGCCAGCCGCGGCGGTAATACGGAGGATCCAAGCGTTATCCGGAATCATTGGGTTTAAAAGGGTCCGTAGGCGGTCTTATAAGTCAGTGGTGAAAGCCCATCGCTCAACGGATGGAACTGCCATTGATACTGTAAGACTTGAATGCTTAGGAAGTAACTAGAATATGTAGTGTAGCGGTGAAATGCTTAGATATTACATGGAATACCAAGTTGCGAAGGCAGGTT

>GQIS8NW03FTZU1 rank=0334571 x=2274.5 y=3387.0 length=510
CGAGAGATACGTGCCAGCCGCGGCGGTAATACAGAGGGTGCAAGCGTTAATCGGAATTACTGGGCGTAAAGCGCACGTAGGCGGTTTCTTAAGTCAGATGTGAAAGCCCCGGGCTCAACCTGGGAATTGCATTTGAAACTGGGAAACTAGAGTGTGTGAGAGGGGGGTAGAATTCCAAGTGTAGCGGTGAAATGCGTAGAGATTTGGAGGAATACCAGTGGCGAAGGCGGCCCCCTGGCACAACACTGACGCTCAGGTGCGAAAGCGTGGGGAGCAAACAGGATTAGATACCCTGGTAGTCCACGCCGTAAACGATGTCTACTAGCTGTTCGTGACCTTGTGTCGTGAGTAGCGCAGCTAACGCACTAAGTAGACCGCCTGGGGAGTACGGTCGCAAGATTAAAACTACAAATGAATTGACGGGGGCCCGCACAAGCGGTGGAGCATGTGGTTTAATTCGACGCAACGCGAAGAACCTTACCTACTCTTGACATCTAGCGAAGATTGTAG

>GQIS8NW03HGU12 rank=0335395 x=2945.0 y=1448.0 length=321
CGAGAGATACGTGCCAGCAGCTGCGGTAATACGTAGGGGGCGAGCGTTATCCGGAATCACTGGGCGTAAAGGGTGCGTAGGCGGCCGATAAAGTCAGGGGTGAAAGGCTACGGCTTAACCGTAGTAAGCCTTTGAAACTTATTGGCTTGAGTGCAGGAGAGGAGAGTGGAATTCCTAGTGTAGCGGTGAAATGCGTAGATGTTAGGAGGAACACCAGTGGCGAAGGCGACTCTCTGGACTGTAACTGACGCTGAGGCACGAAAGCGTGGGGAGCGAACAGGATTAGATACCCTGGTAGTCCACGACCGTAAACGATGAGTG

>GQIS8NW03F8YVP rank=0340318 x=2445.5 y=1539.0 length=221
CGAGAGATACGTGCCAGCCGCTGCGGTAATACGGAGGATCCAAGCGTTATCCGGAATCATTGGGTTTAAAAGGGTCCGTAGGCGGTCTTATAAGTCAGTGGTGAAAGCCCCGGGCTCAACCTGGGAATTGCATTTGAAACTGGGAAACTAGAGTGTGTGAGAGGGGGTAGAATTCCAAGTGTAGCGGTGAAATGCGTAGAGATTTGGAGGAATACCAGTGG

>GQIS8NW03G7LO1 rank=0342113 x=2839.0 y=3587.0 length=285
CGAGAGATACGTGCCAGCAGCTGCGGTAATACAGAGGGTGCAAGCGTTAATCGGAATTACTGGGCGTAAAGCGCACGTAGGCGGTTTCTTAAGTCAGATGTGAAAGCCCCGGGCTCAACCTGGGAATTGCATTTGAAACTGGGAAACTAGAGTGTGTGAGAGGGGGTAGAATTCCAAGTGTAGCGGTGAAATGCGTAGAGATTTGGAGGAATACAAGTGGCGAAGGCGGCCCCCTGGCACAACACTGACGCTCAGGTGCGAAAGCGTGGGGAGCAAACAGGATTA

>GQIS8NW03GL1NZ rank=0342959 x=2594.0 y=1373.0 length=95
CGAGAGATACGTGCCAGCAGCGGCGGTAATACAGAGGGTGCAAGCGTTAATCGGAATTACTGGGCGTAAAGCGCACGTAGGCGGTTTCTTAAGTC

>GQIS8NW03GAPT7 rank=0343431 x=2465.0 y=1213.0 length=295
CGAGAGATACGTGCCAGCAGCTGCGGTAATACAGAGGGTGCAAGCGTTAATCGGAATTACTGGGCGTAAAGCGCACGTAGGCGGTTTTCTTAAGTCAGATGTGAAAGCCCCGGGCTCAACCTGGGAATTGCATTTGAAAACTGGGAAACTAGAGTGTGTGAGAGGGGGGTAGAATTCCAAGTGTAGCGGTGAAATGCGTAGAGATTTGGAGGAATACCAGTGGCGAAGGCGGCCCCTGGCACAACACTGACGCTCAGGTGCGAAAGCGTGGGGAGCAAACAGGATTAGATACCCT

>GQIS8NW03GQ4SA rank=0343547 x=2652.0 y=1128.5 length=519
CGAGAGATACGTGCCAGCAGCAGCGGTAATACAGAGGGTGCAAGCGTTAATCGGAATTACTGGGCGTAAAGCGCACGTAGGCGGTTTCTTAAGTCAGATGTGAAAGCCCCGGGCTCAACCTGGGAATTGCATTTGAAACTGGGAAACTAGAGTGTGTGAGAGGGGGGTAGAATTCCAAGTGTAGCGGTGAAATGCGTAGAGATTTGGAGGAATACCAGTGGCGAAGGCGGCCCCCTGGCACAACACTGACGCTCAGGTGCGAAAGCGTGGGGAGCAAACAGGATTAGATACCCTGGTAGTACCACGCCGTAAAACGATGTCTACTAGCTGTTCGTGACCTTGTGTCGTGAGTAGCGCAGCTAACGCACTAAGTAGACCGCCTGGGGAGTACGGTCGCAAGATTAAAACTCAAATGAATTGACGGGGCCCGCACAAGCGGTAGGAGCATGGTGGTTTAATTCGACGCAACGCGAAGAACCTTACTACTCTTGACATCTAGCGAAGACTTGTAGAGATACG

>GQIS8NW03GWHHW rank=0344481 x=2713.0 y=1026.0 length=171
CGAGAGATACGTGCCAGCCGCGGCGGTAATACGTAGGGTGCAAGCGTTAATCGGAATTACTGGGCGTAAAGGGTGCGCAGGCGGTATTGTAAGCCAGATGTGAAATCCCCCGGGCTCAACCTGGGAACTGCGTTTGGAACTGCAATGCTAGAGTGTGTCAGAGGGGGTGGA

>GQIS8NW03HFC1J rank=0346380 x=2928.0 y=1077.0 length=396
CGAGAGATACGTGCCAGCCGCCGCGGTAATACGTAGGGTGCGAGCGTTAATCGGAATTACTGGGCGTAAAGCGTGCGCAGGCGGATGTTTAAGCCAGACGTGAAAGCCCCGGGCTTAACCTGGGAATTGCGTTTGGAACTGGACGTCTAGAGTGCGGCAGAGGAAGGTGGAATTCCACGTGTAGCAGTGAAATGCGTAGAGATGTGGAGGAACACCGATGGCGAAGGCAGCCTCCTGGGCTGACACTGACGCTCATGCACGAAAGCGTGGGGAGCAAACAGGATTAGATACCCTGGTAGTCCACGCCCTAAACGATGTCGACTGGCGTGTTGGGGCGGGAAACCGCGTTGGTAGCGAAGCTAACGCGCGAAGTCGACCGCCGTGGGAGTACGGCCG

>GQIS8NW03G8F7N rank=0347020 x=2849.0 y=2177.0 length=272
CGAGAGATACGTGCCAGCCGCCGCGGTAATACGGAGGATGCAAGCGTTATCCGGAATTATTGGGCGTAAAGCGTCCGTAGGTGGTTCATCAAGTCAGTTGTCAAAGCGTGGGGCTTAACCCCATAAAGGCGATTGAAACTGGTGGGCTAGAGTTTGGTAGGGGTCAGGGGAATTCCCAGTGTAGCGGTGAAATGCGTAGATATTGGGAAGAACACCGGTGCGAAAGCGCCTGACTGGGCCTGAACTGACACTGAGGGACGAAAGCTAGGGGA

>GQIS8NW03GFC5L rank=0348862 x=2518.0 y=967.0 length=447
CGAGAGATACGTGCCAGCAGCCGCGGTAATACAGAGGGTGCAAGCGTTAATCGGAATTACTGGGCGTAAAGCGCACGTAGGCGGTTTCTTAAGTCAGATGTGAAAGCCCCGGGCTCAACCTGGGAATTGCATTTGAAACTGGGAAACTAGAGTGTGTGAGAGGGGGTAGAATTTCAAGTGTAGCGGTGAAATGCGTAGAGATTTGGAGGAATACCAGTGGCGAAGGCGGCCCCCTGGCACAACACTGACGCTCAGGTGCGAAAGCGTGGGGAGCAAACAGGATTAGATACCCTGGTAGTCCACGCCGTAAACGATGTCTACTAGCTGTTCGTGACCTTGTCGTCGTGAGTAGCGCAGCTAACGCACTAAGTAGACCGCCTGGGGAGTACGGTCGCAAGTAATTAAAACTCAAATGAATTGACGGGGCCCGCACAAGCGGTGGAGCAT

>GQIS8NW03F8VOJ rank=0351088 x=2444.0 y=1489.0 length=308
CGAGAGATACGTGCCAGCCGCAGCGGTAAGACGGAGGAGGCAAGCGTTATCCGGAATTATTGGGCGTAAAGCGTCCGCAGGTGGCTTTCCAAGTCTGCTGTTAAAGCCCGAGGCTCAACCTCGGATCGGCGGTGGAAACTGGATCGCTAGAGTGCGTCAGGGGTAGGGGGAATTCCCGGTGTAGCGGCGAAATGCGTAGATATCGGGAAGAACACCAGCGACGAAAGTGCCCTACTGGGACGTTACTGACACTCATGGACGAAAGCTAGGGGAGCGAAAGGGATTAGATACCCCTGTAGTCCTAGCCG

>GQIS8NW03F6ABT rank=0351843 x=2414.0 y=3383.0 length=354
CGAGAGATACGTGCCAGCAGCAGCGGTAATACGTAGGGTGCGAGCGTTAATCGGAATTACTGGGCGTAAAGCGTGCGCAGGTCGGATGTTTAAGCCAGACGTGAAAGCCCCGGGCTTAACCTGGGAATTGCGTTTGGAACTGGACGTCTAGAGTGCGGCAGAGGGAGGTGGAATTCCACGTGTAGCAGTGAAATGCGTAGAGATGTGGAGGAACACCGGATGGCGAAGGCAGCCTCCTGGGCTGACACTGACGCTCATGCACGAAAGCGTGGGGAGCAAACAGGATTAGATACCCTGGTAGTCCACGCCCTAAACGATGTCGACTGGCTGCTGGGCGGGAAACCGCTTGGTAGC

>GQIS8NW03GUH97 rank=0352352 x=2690.0 y=2941.0 length=349
CGAGAGATACGTGCCAGCAGCGGCGGTAATACGTAGGGTGCGAGCGTTAATCGGAATTACTGGGCGTAAAGCGTGCGCAGGCGGTTGTGCAAGACAGGCGTGAAATCCCCGGGCTTAACCTGGGAATGGCGCTTGTGACTGCACGGCTGGAGTGCGGCAGAGGGGGATGGAATTCCGCGTGTAGCAGTGAAATGCGTAGATATGCGGAGGAACACCGATGGCGAAGGCAGTCCCCTGGGCCTGCACTGACGCTCNTGCACGAAAGCGTGGGGAGCAAACAGGATTAGATACCCTGGTAGTCCACGCCCTAAACGATGTCGACTGGTTGTTGGGCCTTAGGTGGCTCAGT

>GQIS8NW03G1IQJ rank=0354835 x=2770.0 y=2441.0 length=366
CGAGAGATACGTGCCAGCAGCGGCGGTAAGACGGAGGAAGGCAAGCGTTATCCGGAATTATTGGGCGTAAAGCGTCCGCAGGTGGGTGTTTAAGCCAGACGTGAAAGCCCCGGGCTTAACCTGGGAATTGCGTTTGGAACTGGACGTCTAGAGTGCGGCAGAGGGAGGTGGAATTCCACGTGTAGCAGTGAAATGCGTAGAGATGTGGAGGAACACCGATGGCGAAGGCAGCCTCCTGGGCTGACACTGACGCTCATGCACGAAAGCGTGGGGAGCAAACAGGATTAGATACCCTGGTAGTCCACGCCCTAAACGATGTCGACTGGCTGTTAGGGCGGGAAACCGCTTGGAGCGAAGCTAACGCGT

>GQIS8NW03GBFWO rank=0356258 x=2473.0 y=2230.0 length=413
CGAGAGATACGTGCCAGCCGCGGCGGTAAGACGGAGGAGGCAAGCGTTATCCGGAATTATTGGGCGTAAAGCGTCCGCAGGTGGCTTTCCAAGTCTGCTGTTAAAGCCCGAGGCTCAACCTCGGATCGGCGGTGGAAACTGGATCGCTAGAGTGCGTCAGGGGTAGGGGGAATTCCCGGTGTAGCGGTGAAATGCGTAGATATCGGGAAGAACACCAGCGACGAAAGTGCCCTACTGGGACGTTACTGACACTCATGGACGAAAGCTAGGGGAGCGAAAGGGATTAGATACCCCTGTAGTCCTAGCCGTAAACGATGGACACTAGGTGTTGCTGGTATCCACTCCAGCAGTGCCGTAGCCAACGCCGTTAAGTGTCCCGCCTGGGGAGTACGCACGCAAGTGTGAAACTCAAA

>GQIS8NW03G7NQR rank=0357240 x=2840.5 y=2145.0 length=510
CGAGAGATACGTGCCAGCAGCGGCGGCAAGACGGAGGAGGCAAGCGTTATCCGGAATTATTGGGCGTAAAGCGTCCGCAGGTGGCTTTCCAAGTCTGCTGTTAAAGCCCGAGGCTCAACCTCGGATCGGCGGTGGAAAACTGGATCGCTAGAGTGCGTCAGGGGTAGGGGGAATTCCCGGTGTAGCGGTGAAATGCGTAGATATCGGGAAGAACACCAGCGACGAAAGTGCCCTACTGGGACGTTACTGACACTCATGGACGAAAGCTAGGGGAGCGAAAAGGGATTAGATACCCCTGTAGTCCTAGCCGTAAACGATGGACACTAGGTGTTGCTGGAATCCACTCCAGCAGTGCCGTAGCCAACGCGTTAAGTGTCCCGCCTGGGGAGTACGCACGCAAGTGTGAAACTCAAAGGAATTGACGGGGCCCGCACAAGCGGTGGAGTATGTGGTTTAATTCGATGCAACGCGAAGAACCTTACCAGGCTTGACATGTCGCGAACCCCGCGG

>GQIS8NW03G0NSP rank=0358703 x=2760.0 y=3303.0 length=313
CGAGAGATACGTGCCAGCCGCTGCGGTAATACGTAGGGTGCGAGCGTTAATCGGAATTACTGGGCGTAAAGCGCACGTAGGCGGTTTTTTTAAGTCAGATGTGAAAGCCCCGGGCTCAACCTGGGAATTGCATTTTGAAACTGGAAAACTAGAGTGTGTGAGAGGGGGTAGAATTCCAAGTGTAGCGGTGAAATGCGTAGAGATTTGGAGGAATACCAGTGGCGAAGGCGGCCCCCTGGCACAACACTGACGCTCAGGTGCGAAAGCGTGGGGAGCAAACAGGATTAGATACCCAGGTAGTCCACGCCGTAAA

>GQIS8NW03G39OS rank=0359622 x=2801.0 y=3706.0 length=441
CGAGAGATACGTGCCAGCCGCGGCGGTAAGACGGAGGAGGCAAGCGTTATCCGGAATTATTGGGCGTAAAGCGTCCGCAGGTGGCTTTCCAAGTCTGCTGTTAAAAGCCCGAGGCTCAACCTCGGATCGGCGGTGGAAACTGGATCGCTAGAGTGCGTCAGGGGTAGGGGGAATTCCCGGTGTAGCGGTGAAATGCGTAGATATCGGGAAGAACACCAGCGACGAAAGTGCCCTACTGGGACGTTACTGACACTCATGGACGAAAGCTAGGGGAGCGAAAGGGATTAGATACCCCTGTAGTCCTAGCCGTAAACGATGGACACTAGGTGTTGCTGGTATCCACTCCAGCAGTGCCGTAGCCAACGCGTTAAGTGTCCCGCCTGGGGAGTACGCACGCAAGTGTGAAACTCGAAGGAATTGACGGGGGCCCGCACAAGCGGT

>GQIS8NW03FW42N rank=0361648 x=2310.0 y=2653.0 length=327
CGAGAGATACGTGCCAGCAGCTGCGGTAATACAGAGGGTGCAAGCGTTAATCGGAATTACTGGGCGTAAAGCGCACGTAGGCGGTTTCTTAAGTCAGATGTGAAAGCCCCGGGCTCAACCTGGGAATTGCATTTTGAAACTGGGAAACTAGAGTGTGTGAGAGGGGGGTAGGAATTCCAAGTGTAGCGGTGAAATGCGTAGGGATTTGGAGGAATACCAGTGGCGAAGGCGGCCCCCTGGCACAACACTGACGCTCAGGTGCGAAAGCGTGGGGAGCAAACAGGATTAGATACCCTGGTAGTCCACGCCGTAAACGATGTCTACTAG

>GQIS8NW03G84HQ rank=0363048 x=2857.0 y=876.0 length=96
CGAGAGATACGTGCCAGCAGCTGCGGTAATACGTAGGGTGCGAGCGTTAATCGGGATTACTGGGCGTAAAGCGTGCGCAGGCGGTTGTGCAAGACA

>GQIS8NW03HCXT4 rank=0363049 x=2900.5 y=2746.5 length=174
CGAGAGATACGTGCCAGCCGCAGCGGTAATACAGAGGGTGCAAGCGTTAATCGGAATTACTGGGCGTAAAGCGCACGTAGGCGGTTTCTTAAGTCAGATGTGAAAGCCCCGGGCTCAACCTGGGAATTGCATTTGAAACTGGGAAACTAGAGTGTGTGAGAGGGGGGTAGAATT

>GQIS8NW03FJXGI rank=0363588 x=2160.0 y=656.0 length=214
CGAGAGATACGTGCCAGCCGCAGCGGTAATACAGAGGGTACAAGCGTTAATCGGAATTACTGGGCGTAAAGCGCACGTAGGCGGTTTGATAAGCCAGATGTGAAATCCCCGAGCTCAACTTGGGAACTGCGTTTGGAACTGTCAGACTAGAGTGCGTCAGGAGGGGGGTGGAATTCCGCGTGTAGCAGTGAAATGCGTAGAGATGCGGAGGAAC

>GQIS8NW03HDUYI rank=0365145 x=2911.0 y=616.0 length=378
CGAGAGATACGTGCCAGCAGCAGCGGTAATACAGAGGGTGCAAGCGTTAATCGGAATTACTGGGCGTAAAGCGCACGTAGGCGGTTTCTTAAGTCAGATGTGAGAGCCCCGGGCTCAACCTGGGAATTGCATTTGAAACTGGGAAACTAGAGTGTGTGAGAGGGGGGTAGAATTCCAAGTGTAGCGGTGAAATGCGTAGAGATTTGGAGGAATACCAGTGGCGAAGGCGGCCCCCTGGCACAACACTGACGCTCAGGTGCGAAAGCGTGGGGAGCAAACAGGATTAGATACCCTGGTAGTCCACGCCGTAAACGATGTCTACTAGCTGTTCGTGACCTTGTGTCGTGAGTAGCGCAGCTAAACGCACTAAGTAGACCG

>GQIS8NW03FY19Q rank=0365297 x=2332.5 y=2220.0 length=276
CGAGAGATACGTGCCAGCCGCTGCGGTAATACGTAGGTGCGAGCGTTAATCGGAATTACTGGGCGTAAAGCGTGCGCAGGCGGTTGTGCAAGACAGGCGTGAAATCCCCGGGCTTAACCTGGGAATGGCGCTTGTGACTGCACGGCTGGAGTGCGGCAGAGGGGGATGGGAATTCCGCGTGTAGCAGTGAAATGCGTAGATATGCGGAGGAACACCGATGGCGAAGGCAGTCCCCTGGGCCTGCACTGACGCTCATGCCACGAAAGCGTGGGGAGC

>GQIS8NW03FJA78 rank=0368517 x=2153.0 y=518.5 length=95
CGAGAGATACGTGCCAGCCGCTGCGGTAATACAGAGGGTGCGAGCGTTAATCGGAATTACTGGGCGTAAAGCGTGCGCAGGCGGTTGTGCAAGAC

>GQIS8NW03G0ZJS rank=0369415 x=2764.0 y=2150.0 length=365
CGAGAGATACGTGCCAGCCGCGGCGGTAATACAGAGGGTGCAAGCGTTAATCGGAATTACTGGGCGTAAAGCGCACGTAGGCGGTTTCTTTAAGTCAGATGTGAAAGCCCCCGGCTCAACCTGGGAATTGCATTTGAAACTGGGAAACTAGAGTGTGTGAGAGGGGGGTAGAATTCCAAGTGTAGCGGTGAAATGCGTAGAGATTTGGAGGAATACCAGTGGCGAAGGCGGCCCCTCGGCACAACACTGACGCTCAGGTGCGAAAGCGTGGGGAGCAAACAGGATTAGATACCCTGGTAGTCCACGCCGTAAACGATGTCTACTAGCTGTTCGTGACCTTGTGTCGTGAGTAGCGCAGCTAACGC

>GQIS8NW03GKGO0 rank=0370543 x=2576.5 y=1266.0 length=454
CGAGAGATACGTGCCAGCAGCTGCGGTAATACGGAGGATGCAAGCGTTATCCGGAATTATTGGGCGTAAAAGCGTCCGTAGGTGGTTCATCAAGTCAGTTGTCAAAGCGTGGGGCTTAACCCCATAAAGGCGATTGAAACTGGTGGGCTAGAGTTTGGTAGGGGTCAGGGGAATTCCCAGTGTAGCGGTGAAATGCGTAAATATTGGGAAGAACACCGGTGGCGAAAGCGCCTGACTGGGGCCTGAACTGACACTGAGGGACGAAAGCTAGGGGAGCGAAAGGGATTAGATACCCCTGTAGTCCTAGCTGTAAACGATGGGTACTAGGTGTTGCCCGTATCGACCCGGGCAGTGCCGTAGCTAACGCGTTAAGTATCCCGCCTGGGGGAGTACGCTCGCAAGAGTAGAAACTCAAAAGGATTGGACGGGGGCCCGCACAAGCGGTGGAGTATGT

>GQIS8NW03GLOAA rank=0371933 x=2590.5 y=416.5 length=449
CGAGAGATACGTGCCAGCCGCCGCGGTAATACGTAGGGTGCGAGCGTTAATCGGAATTACTGGGCGTAAAGCGTGCGCAGGCGGTTTTGTAAGACAGAGGTGAAATCCCCGGGCTCAACCTGGGAACTGCCTTTGTGACTGCAAGGCTGGAGTACGGCAGAGGGGGATGGAATTCCGCGTGTAGCAGTGAAATGCGTAGATATGCGGAGGAACACCGATGGCGAAGGCAATCCCCTGGGCCTGTACTGACGCTCATGCACGAAAGCGTGGGGAGCAAACAGGATTAGATACCCTGGTAGTCCACGCCCTAAACGATGTCAACTGGTTGTTGGACGGCTTGCTGTTCAGTAACGAAGCTAACGCGTGAAGTTGACCGCCTGGGGAGTACGGCCGCAAGGTTGAAAACTCAAAGGAATTGACGGGGACCCGCACAAGCGGTGATGATGTGG

>GQIS8NW03HGCQR rank=0373733 x=2939.0 y=2289.0 length=117
CGAGAGATACGTGCCAGCAGCTGCGGTAAGACGGNGGAGGCAAGCGTTATCCGGAATTATTGGGCGTAAAGCGTTCCGTAGGTGGTTCATCAAGTCAGTTGTCAAAGCGTGGGGCTT

>GQIS8NW03G24MA rank=0377406 x=2788.0 y=3728.5 length=48
CGAGAGATACGTGCCAGCAGCTGCGGTAATACAGAGGGTGCGAGCGTT

>GQIS8NW03GI4TY rank=0378058 x=2561.0 y=676.0 length=301
CGAGAGATACGTGCCAGCCGCGGCGGTAATACGTAGGTGGCAAGCGTTACTCGGAATTACTGGGTGTAAAACGTAGGTAGGTGGTTTGATAAATACAGTGTGAAATTCTCGGGCTTAACTCGAGCACTGCATTGTAAACCGTCAAGCTAGAGTTAGGTCGAGGTGAACGGAATTCCCGGTGTAGCGGTGAAATGCGTAGATATCGGGAGGAACACCAGTGGCGAAAGCGGTTCACCAGACCTATACTGACACTAATCTAACGAAAGCGTGGGGAGCAAACAGGATTAGATACCCTGGTAGT

>GQIS8NW03FKDTM rank=0378096 x=2165.5 y=1384.0 length=292
CGAGAGATACGTGCCAGCAGCTGCGGTAATACGTAGGGGTGCGAGCGTTAATCGGAATTACTGGGCGTAAAGCGTGCGCAGGCGGATGTTTAAGCCAGACGTGAAAGCCCCGGGCTTAACCTGGGAATTGCGTTTGGACTGGACGTCTAGAGTGCGGCAGAGGGAGGTGGAATTCCACGTGTAGCAGTGAAATGCGTAGAGATGTGGAGGAACACCGATGGCGAAGGCAGCCTCCTGGGCTGACACTGACGCTCATGCACGAAAGCGTGGGGAGCAAACGAGGATTAGGATT

>GQIS8NW03G414V rank=0378338 x=2810.0 y=3709.5 length=319
CGAGAGATACGTGCCAGCCGCTGCGGTAATACGGAGGATGCAAGCGTTATCCGGAATTATTGGGCGTAAAGCGTCCGTAGGTAGGTTCATCAAGTCAGTTGTCAAAGCGTGGGGCTTTAACCCCATAAAGGCGATTGAAACTGGTGGGCTAGAGTTTGGTAGGGGTCAGGGGAATTCCCAGTGTAGCGGTGAAATGCGTAGATATTGGGAAGAACACCGGTGGCGAAAGCGCCTGACTGGGCCTGAACTGACACTGAGGGACGAAAGCTAGGGGAGCGAAAGGGATTAGATACCCCTGTAAGTCCTAGCTGTAAACGAT

>GQIS8NW03G1SUG rank=0378734 x=2773.5 y=3254.0 length=377
CGAGAGATACGTGCCAGCCGCGGCGGTAATACAGAGGGTGCAAGCGTTAATCGGAATTACTGGGCGTAAAGCGCACGTAGGCGGTTTTCTTAAGTCAGATGTGAAAGCCCCGGGCTCAACCTGGGAATTGCATTTGAAACTGGGAAACTAGAGTGTGTGAGAGGGGGGTAGAATTCCAAGTGTAGCGGTGAAATGCGTAGAGATTTGGAGGAATACCAGTGGCGAAGGCGGCCCCCTGGCACAACACTGACGCTCAGGTGCGAAAGCGTGGGGAGCAAACAGGATTAGATACCCGTGGTAGTCCACGCCGTAAAACGATGTCTACTAGCTGTTCGTGACCTTGTGTCGTGAGTAGCGCAGCTAACGCACTAAGTAGA

>GQIS8NW03GTRI5 rank=0380962 x=2682.0 y=1039.0 length=362
CGAGAGATACGTGCCAGCCGCAGCGGTAATACAGAGGGTGCAAGCGTTAATCGGAATTACTGGGCGTAAAGCGCACGTAGGCGGTTTCTTAAGTCAGATGTGAAAGCCCCGGGCTCAACCTGGGAATTGCATTTGAAACTGGGAAACTAGAGTGTGTGAGAGGGGGTAGAATTCCAAGTGTAGCGGTGAAATGCGTAGAGATTTGGAGGAATACCAGTGGCGAAGGCGGCTCCCTGGCACAACACTGACGCTCAGGTGCGAAAGCGTGGGGAGCAACAGGATTAGATACCTGGTAGTCCGACGCCGTAAAACGATGTCTACTAGCTGTTCGTGACCTTGTGTCGTGAGTAGCACAGCTAACG

>GQIS8NW03GUCBD rank=0381604 x=2688.0 y=3399.0 length=358
CGAGAGATACGTGCCAGCAGCAGCGGTAAGACAGAGGTGGCGAGCGTTGTTCGGAATTACTGGGCTTAAAGGGCGCGTAGGTGGTGATGCAAGTCTGGGGTGGAATTCTACAGCTTAACTGTGGGACTGCCTTGGAAACTGTGTTACTTGAGTCGGACAGGGGAAGGCGGAATTCCTGGTGTAGCGGTGAAATGCGTAGATATCAGGAGGAAGGCCTGTGGCGAAGGCGGCCTTCTGGGTCTTGACTGACACTGAGGCGCGAAAGCGTGGGGAGCAAACAGGATTAGATACCCTGGTAGTCCACGCCCCTAAACCGGTGGGCATTAGGTGTGGGATCTGTAAGGGTTCTGTGCCGTAG

>GQIS8NW03GI9WD rank=0383444 x=2562.0 y=3147.0 length=252
CGAGAGATACGTGCCAGCCGCTGCGGTAAGACAGAGGTGGCAAGCGTTGCTCGGATTCACTGGGCTTAAAAGGGCGCGTAGGCGGCTTTGTAAGTCCGAGGTGGAATTCCACGGCTCAACCGTGGAGCTGCCCCGGAAACTGCGAGGCTTGAGTTAGGCAGAGGGAGACGGAATTCCCGGTGTAGCGGTGAAATGCGTAGATATCGGGAGGAAGGCCGGTGGCGAAGGCGGTCTCCTGGGCCTACACTGACG

>GQIS8NW03GBFR2 rank=0384163 x=2473.5 y=2064.0 length=86
CGAGAGATACGTGCCAGCCGCTGCGGTAAGACGGAGGAGGCAAGCGTTTATCCGGAATTATTGGGCGTAAAGCGTCCGCAGGTGGC

>GQIS8NW03GTN28 rank=0385054 x=2681.5 y=674.0 length=275
CGAGAGATACGTGCCAGCAGCGGCGGTAATACGGAGGGTGCAAGCGTTATCCGGAATCATTGGGTTTAAAGGGTCCGCAGGCGGATTTATAAGTCAGTGGTGAGAGCCTGATGCTCAACATCAGAACTGCCATTGATACTGTAAGTCTTGAATTCGATCGAGGTGGGCGGAATATGACATGTAGCGGTGAAATGCTTAGATATGTCATAGAACACCGATAGCGAAGGCAGCTCACTAGGTCAGGATTGACGCTCGAGGGACGAAAGCGTGGGGAG

>GQIS8NW03GL225 rank=0385088 x=2594.5 y=3215.0 length=349
CGAGAGATACGTGCCAGCAGCGGCGGTAATACAGAGGGTGCAAGCGTTAATCGGAATTACTGGGCGTAAAGCGCACGTAGGCGGTTTCTTAAGTCAGATGTGAAAGCCCCGGGCTCAACCTGGGAATTGCATTTGAAACTGGGAAACTAGAGTGTGTGAGAGGGGGGTAGAATTCCAAGTGTAGCGGTGAAATGCGTAGAGATTTGGAGGAATACCAGTGGCGAAGGCGGCCCCCCTGGCACAACACTGACGCTCAGGTGCGAAAGCGTGGGGAGCAAACAGGATTAGATACCCTGGTAGTACCACGCCCGTAAAACGATGTCTACCTAGCTGTTCGTAGACCTTGTGT

>GQIS8NW03GAN3S rank=0385651 x=2464.0 y=3062.0 length=243
CGAGAGATACGTGCCAGCAGCGGCGGTAATACGGAGGATGCAAGCGTTATCCGGAATTATTGGGCGTAAAGCGTCCGTAGGTGGTTCATCAAGTCAGTTGTCAAAGCGTGGGGCTTAACCCCATAAAGGCGATTGAAACTGGTGGGCTAGAGTTTTGGTAGGGGGTCAGGGGAATTCCCAGTGTAGCGGTGAAATGCGTAGATATTGGGAAGAACACCGGTGGCGAAAGCGCCTGACTGGGCC

>GQIS8NW03FV1YV rank=0386671 x=2298.0 y=1125.0 length=293
CGAGAGATACGTGCCAGCAGCGGCGGTAAGACGGAGGAGGCAAGCGTTATCCGGAATTATTGGGCGTAAAGCGTCCGCAGGTGGCTTTCCAAGTCTGCTGTTAAAGCCCGAGGCTCAACCTCGGATCGGCGGTGGAAACTGGATCGCTAGAGTGCGTCAGGGGGTAGGGGGAATTCCCCGGTGTAGCGATGAAATGCGTAGATATCGGAAGAACACCGGCGACGAAAGTGCCCTACTGGGGACGTTACTAGACACTCATGACGGAAAGCTAGGGGAGCGAAAGGGGATTAGAT

>GQIS8NW03GAZYA rank=0388903 x=2468.0 y=2032.5 length=403
CGAGAGATACGTGCCAGCCGCCGCGGTAAGACGGGGGAGGCAAGCGTTATCCGGAATTATTTGGGCGTAAAGCGTCCGCAGGTGGCTTTCCAAGTCTGCTGTTAAAGCCCGAGGCTCAACCTCGGATCGGCGGTGGAAACTGGATCGCTAGAGTGCGTCAGGGGTAGGGGGAATTCCCGGTGTAGCGGTGAAATGCGTAGATATCGGGAAGAACACCAGCGACGAAAGTGCCCTACTGGGACGTTACTGACACTCATGGACGAAAGCTAGGGGAGCGAAAGGGATTAGATACCCCTGTAGTCCTAGCCGTAAACGATGGACACTAGGTGTTGCTGGTATCCACTCCAGCAGTGCCGTAGCCAACGCGTTAAGTGTCCCGCCTGGGGAGTACGCACGCAAGTGT

>GQIS8NW03F0HSD rank=0389293 x=2348.5 y=3451.0 length=111
CGAGAGATACGTGCCAGCAGCTGCGGTAAGACGGAGGAGGCAAGCGTTATCCGGAATTATTGGGCGTAAAGCGTCCGCAGGTGGCTTTCCAAGTCTGCTGTTAAAGCCCGA

>GQIS8NW03HDTZZ rank=0392108 x=2910.5 y=3469.0 length=260
CGAGAGATACGTGCCAGCCGCTGCGGGTAATACAGAGGGTGCAAGCGTTAATCGGAATTACTGGGCGTAAAGCGCACGTAGGCGGTTTCTTAAGTCAGATGTGAAAGCCCCGGGCTCAACCTGGGAATTGCATTTTGAAACTGGGAAACTAGAGTGTGTGAGAGGGGGGTAGAATTCCAAGTGTAGCGGTGAGATGCGTAGAGATTTGGAGGAATACCAGTGGCGAAGGCGGCCCCCGTGGCACAACACTTGACGCTCAA

>GQIS8NW03F14IH rank=0392130 x=2367.0 y=1735.0 length=97
CGAGAGATACGTGCCAGCCGCCGCGGTAATACAGAGGGTGCAAGCGTTAATCGGAATTACTGGGCGTAAAGCGCACGTAGGCGGTTTCTTAAGTCAG

>GQIS8NW03G0HH9 rank=0392874 x=2758.5 y=3343.5 length=327
CGAGAGATACGTGCCAGCAGCAGCGGTAATACGGAGGATCCAAGCGTTATCCGGAATCATTGGGTTTAAAGGGTCCGTAGGCGGTCTTATAAGTCAGTGGTGAGAGCCCATCGCTCAACGATGGAACTGCCATTGATACTGTAAGACTTGAATGCTTAGGAAAGTAACTAGAATATGTAGTGTAGCGGTGAAATGCTTTAGATATTACATGGAATACCAATTGCGAAGGCAGGTTACTACTAAGTGATTGACGCTGATGGACGAAAGCGTGGGGAGCGAGCAGGATTAGATACCCTGGTAGTCCACGCCGTAAACGATGGATACTAG

>GQIS8NW03G8EQ2 rank=0395364 x=2849.0 y=284.5 length=225
CGAGAGATACGTGCCAGCAGCGGCGGTAATACAGAGGGTGCAAGCGTTAATCGGAATTACTGGGCGTAAAGCGCACGTAGGCGGTTTCTTAAGTCAGATGTGAAAGCCCCGGGCTCAACCTGGGAATTGCATTTTGAAACTAGGGAAACTAGAGTGTGTGAGGAGGGGGGTAGAATTCCAAGTGTAGCGGTGAAATGCGTAGAGATTTGGAGGAATACCAGTGGC

>GQIS8NW03HDX1S rank=0396410 x=2912.5 y=526.0 length=372
CGAGAGATACGTGCCAGCCGCTGCGGTAATACGGAGGATCCAAGCGTTATCCGGAATCATTGGGTTTAAAGGGTCCGTAGGCGGTCTTATAAGTCAGTGGTGAAAGCCCCGGGCTCAACCTGGGAATTGCATTTTGAAACTGGGAAACTAGAGTGTGTGAGAGGGGGGTAGAATTCCAAGTGTAGCGGTGAAATGCGTAGAGATTTGGAGGAATACCAGTGGCGAAGGCGGCCCCCTGGCACAACACTGACGCTCAGGTGCGAAAGCGTGGGGAGCAAACAGGATTAGATACCCTGGTAGTCCACGCCGTAAACGATGTCTACTAGCTGTTCGCGACCTTGTGTCGTGAGTAGCGCAGCTAACGCACTAACG
